# Supplementary material for: Systematic prioritization of potential therapeutic targets for glomerulonephritis using multi-omics Mendelian randomization
Source: PLoS Comput Biol. 2026 Apr 16;22(4):e1014174. doi: 10.1371/journal.pcbi.1014174 (PMC13108903; doi:10.1371/journal.pcbi.1014174)
Supplement: S1 Table — (XLSX) [file pcbi.1014174.s001.xlsx]

## Sheet: S1
Table S1. Details of dataset.
	Disease	GWAS ID	Author	Year	Sample Size	Population
Discovery	Acute glomerulonephritis	ebi-a-GCST90018788	Sakaue S et al. [2]	2021	475529	European
	Chronic glomerulonephritis	ebi-a-GCST90018820	Sakaue S et al. [2]	2021	475821	European
	IgA nephropathy	ebi-a-GCST90018866	Sakaue S et al. [2]	2021	477784	European
	Membranous nephropathy	ebi-a-GCST010005	Sakaue S et al. [2]	2021	7979	European
Replication	Acute glomerulonephritis	finn-b-N14_PYELONEPHR	FinnGen	2021	212244	European
	Chronic glomerulonephritis	finn-b-N14_CHRONTUBULOINTNEPHRITIS	FinnGen	2021	201648	European
	IgA nephropathy	ieu-a-1081	Feehally Jet al. [1]	2010	5957	European
Reference
[1] Feehally J, Farrall M, Boland A, Gale DP, Gut I, Heath S, et al. HLA has strongest association with IgA nephropathy in genome-wide analysis. J Am Soc Nephrol. 2010;21(10):1791-7.
[2] Sakaue S, Kanai M, Tanigawa Y, Karjalainen J, Kurki M, Koshiba S, et al. A cross-population atlas of genetic associations for 220 human phenotypes. Nat Genet. 2021;53(10):1415-24.
