# Supplementary material for: Systematic prioritization of potential therapeutic targets for glomerulonephritis using multi-omics Mendelian randomization
Source: PLoS Comput Biol. 2026 Apr 16;22(4):e1014174. doi: 10.1371/journal.pcbi.1014174 (PMC13108903; doi:10.1371/journal.pcbi.1014174)
Supplement: S2 Table — (XLSX) [file pcbi.1014174.s002.xlsx]

## Sheet: S2
TableS2. SNPs excluded by MR-PRESSO
exposure	outcome	SNP	RSSobs	Pvalue	Group
COL6A1	IgA nephropathy	rs17272021	0.311519	0.028	pQTL
HP	IgA nephropathy	rs115775278	0.0577838	<0.006	pQTL
LCT	Tubulointerstitial nephritis antigen-like	rs149709681	0.0903719	0.036	pQTL
LCT	Tubulointerstitial nephritis antigen-like	rs78918822	0.180983	0.03	pQTL
NRXN3	Tubulo-interstitial nephritis, not spesified as acute or chronic	rs17598373	4.03986	<0.006	pQTL
NRXN3	Tubulo-interstitial nephritis, not spesified as acute or chronic	rs34121288	1.01056	0.018	pQTL
NRXN3	Tubulo-interstitial nephritis, not spesified as acute or chronic	rs3886236	3.33733	0.024	pQTL
PLA2R1	Glomerulonephritis	rs115914571	0.188959	0.012	pQTL
PLA2R1	IgA nephropathy	rs77854433	0.138037	<0.012	pQTL
ADAM12	Membranous nephropathy	rs34569988	4.18956	<0.03	eQTL
BCL2L2	Chronic glomerulonephritis	rs144880954	19.6418	<0.025	eQTL
CDKN1A	Membranous nephropathy	rs9380593	2.23515	0.04	eQTL
CHURC1	Membranous nephropathy	rs35595126	0.19179	0.045	eQTL
CX3CR1	Chronic glomerulonephritis	rs79589879	1.63264	0.04	eQTL
ENPP1	Chronic glomerulonephritis	rs9493053	33.2201	<0.03	eQTL
FCRL2	Acute tubulo-interstitial nephritis	rs188948098	1.16384	0.045	eQTL
FOXO1	Chronic tubulo-interstitial nephritis	rs4325427	16.2141	0.03	eQTL
FTO	Acute tubulo-interstitial nephritis	rs35089292	2.57701	<0.04	eQTL
HDAC7	Membranous nephropathy	rs624959	4.60234	0.045	eQTL
HLA-DOB	Acute tubulo-interstitial nephritis	rs13219530	0.472023	<0.03	eQTL
HPX	IgA nephropathy	rs16914574	0.675021	<0.04	eQTL
HPX	IgA nephropathy	rs9787849	0.178036	0.04	eQTL
IPO13	IgA nephropathy	rs148713086	0.982406	0.03	eQTL
ISG15	Chronic tubulo-interstitial nephritis	rs2799069	0.644969	<0.045	eQTL
ISG15	Chronic tubulo-interstitial nephritis	rs3128125	5.71165	0.045	eQTL
KCNJ11	Acute glomerulonephritis	rs2074310	1.54255	<0.04	eQTL
MMP15	IgA nephropathy	rs9931166	0.365717	0.035	eQTL
NID1	Chronic tubulo-interstitial nephritis	rs1254195	23.0239	0.045	eQTL
PYGL	Chronic tubulo-interstitial nephritis	rs55943056	0.579779	0.035	eQTL
SGMS2	Chronic glomerulonephritis	rs78946672	17.5692	<0.03	eQTL
TNFRSF10D	IgA nephropathy	rs4242391	0.207661	<0.045	eQTL
VIM	Acute tubulo-interstitial nephritis	rs12261966	0.494681	<0.035	eQTL
