# Supplementary material for: Systematic prioritization of potential therapeutic targets for glomerulonephritis using multi-omics Mendelian randomization
Source: PLoS Comput Biol. 2026 Apr 16;22(4):e1014174. doi: 10.1371/journal.pcbi.1014174 (PMC13108903; doi:10.1371/journal.pcbi.1014174)
Supplement: S3 Table — (XLSX) [file pcbi.1014174.s003.xlsx]

## Sheet: S3
Table S3. Results for proteomic-wide MR
id.exposure	id.outcome	outcome	Gene	method	nsnp	b	se	pval	OR	lower	upper	FDR
S9CmSS	ebi-a-GCST90018788	Acute glomerulonephritis	AGER	Inverse variance weighted	4	1.44921	0.375167	0.000112072	4.25976	2.04191	8.88657	0.294749
5kMJij	ebi-a-GCST90018788	Acute glomerulonephritis	STK32C	Inverse variance weighted	8	0.44535	0.134808	0.000954567	1.56104	1.19857	2.03313	0.997687
1oXDAp	ebi-a-GCST90018788	Acute glomerulonephritis	EIF2AK2	Inverse variance weighted	2	-1.02231	0.319273	0.00136482	0.359764	0.192418	0.672648	0.997687
BTNYik	ebi-a-GCST90018788	Acute glomerulonephritis	DBP	Inverse variance weighted	2	0.871634	0.276667	0.00163001	2.39081	1.39009	4.11196	0.997687
2k0i6q	ebi-a-GCST90018788	Acute glomerulonephritis	NOTCH4	Inverse variance weighted	3	-0.856713	0.285602	0.00270274	0.424556	0.242563	0.743095	0.997687
ecF7hp	ebi-a-GCST90018788	Acute glomerulonephritis	CNGA4	Inverse variance weighted	2	1.41161	0.482761	0.00345527	4.10255	1.59265	10.5679	0.997687
mCwT9a	ebi-a-GCST90018788	Acute glomerulonephritis	DCLK2	Inverse variance weighted	5	0.585028	0.200295	0.00349094	1.79504	1.21222	2.65808	0.997687
OAPwow	ebi-a-GCST90018788	Acute glomerulonephritis	MED19	Inverse variance weighted	10	0.367385	0.126695	0.00373439	1.44395	1.12644	1.85097	0.997687
VEmmso	ebi-a-GCST90018788	Acute glomerulonephritis	HSPA4	Inverse variance weighted	9	0.673582	0.23275	0.00380347	1.96125	1.24283	3.09495	0.997687
89zqkj	ebi-a-GCST90018788	Acute glomerulonephritis	GPR83	Inverse variance weighted	3	0.632557	0.22022	0.00407379	1.88242	1.22253	2.89848	0.997687
qo6SOY	ebi-a-GCST90018788	Acute glomerulonephritis	TNRC6A	Inverse variance weighted	6	0.39481	0.13968	0.00470549	1.4841	1.12867	1.95147	0.997687
BX4ndf	ebi-a-GCST90018788	Acute glomerulonephritis	S1PR5	Inverse variance weighted	2	-1.02732	0.373035	0.00588802	0.357965	0.172309	0.743659	0.997687
wuT5Tk	ebi-a-GCST90018788	Acute glomerulonephritis	STAT1	Inverse variance weighted	2	-1.6384	0.617568	0.0079782	0.19429	0.0579118	0.651832	0.997687
b8eDRs	ebi-a-GCST90018788	Acute glomerulonephritis	CDKL1	Inverse variance weighted	2	0.341286	0.130321	0.00882383	1.40676	1.08965	1.81614	0.997687
xUUOXd	ebi-a-GCST90018788	Acute glomerulonephritis	GCK	Inverse variance weighted	2	1.21664	0.465241	0.00892078	3.37583	1.35631	8.40237	0.997687
S6Ipp6	ebi-a-GCST90018788	Acute glomerulonephritis	IRS2	Inverse variance weighted	3	-1.52921	0.589774	0.00951803	0.216708	0.0682101	0.688495	0.997687
2dlX0L	ebi-a-GCST90018788	Acute glomerulonephritis	DHRS13	Inverse variance weighted	2	0.802114	0.311799	0.0100957	2.23025	1.21044	4.10924	0.997687
DyPrz6	ebi-a-GCST90018788	Acute glomerulonephritis	TRPM2	Inverse variance weighted	3	0.411815	0.161763	0.0109029	1.50956	1.0994	2.07274	0.997687
f0NOUZ	ebi-a-GCST90018788	Acute glomerulonephritis	SLC36A1	Inverse variance weighted	7	-0.313236	0.124478	0.0118562	0.731078	0.572804	0.933085	0.997687
DoIJrD	ebi-a-GCST90018788	Acute glomerulonephritis	SLC2A3	Inverse variance weighted	4	0.542183	0.219128	0.0133509	1.71976	1.11929	2.64237	0.997687
BZ2AiY	ebi-a-GCST90018788	Acute glomerulonephritis	CRTAM	Inverse variance weighted	2	-1.40044	0.567657	0.0136232	0.246489	0.081021	0.749889	0.997687
DImZFn	ebi-a-GCST90018788	Acute glomerulonephritis	BRD7	Inverse variance weighted	5	0.265739	0.108812	0.0145983	1.30439	1.05387	1.61447	0.997687
Nv0FhH	ebi-a-GCST90018788	Acute glomerulonephritis	CD3D	Inverse variance weighted	2	-1.05189	0.431855	0.0148611	0.349277	0.149819	0.814278	0.997687
ze2zX7	ebi-a-GCST90018788	Acute glomerulonephritis	ABHD16A	Inverse variance weighted	2	-1.37089	0.563818	0.015039	0.253881	0.0840811	0.766588	0.997687
vDAhR4	ebi-a-GCST90018788	Acute glomerulonephritis	APOBEC3G	Inverse variance weighted	5	-0.416672	0.171907	0.0153584	0.659237	0.470664	0.923363	0.997687
NoOzNe	ebi-a-GCST90018788	Acute glomerulonephritis	CCNA1	Inverse variance weighted	2	0.515847	0.21297	0.0154288	1.67506	1.10343	2.54281	0.997687
S9ST2h	ebi-a-GCST90018788	Acute glomerulonephritis	CDC42BPA	Inverse variance weighted	2	1.78413	0.73758	0.0155679	5.95437	1.4028	25.2742	0.997687
TJToGq	ebi-a-GCST90018788	Acute glomerulonephritis	RABGAP1L	Inverse variance weighted	3	-0.555581	0.229737	0.0155919	0.573739	0.365728	0.900058	0.997687
3z3i5L	ebi-a-GCST90018788	Acute glomerulonephritis	KDM6B	Inverse variance weighted	4	0.495098	0.205963	0.0162246	1.64066	1.09572	2.45662	0.997687
YvxgFO	ebi-a-GCST90018788	Acute glomerulonephritis	IL18RAP	Inverse variance weighted	13	-0.205554	0.0857484	0.016522	0.814196	0.688238	0.963207	0.997687
1uUL6I	ebi-a-GCST90018788	Acute glomerulonephritis	IGHG1	Inverse variance weighted	2	-0.902762	0.37669	0.0165496	0.405448	0.193772	0.848361	0.997687
wV70cj	ebi-a-GCST90018788	Acute glomerulonephritis	CORIN	Inverse variance weighted	5	0.457522	0.191927	0.0171333	1.58015	1.08475	2.30182	0.997687
EqEakI	ebi-a-GCST90018788	Acute glomerulonephritis	TUFT1	Inverse variance weighted	2	-1.46686	0.617416	0.017511	0.230649	0.0687698	0.773584	0.997687
beJt96	ebi-a-GCST90018788	Acute glomerulonephritis	ITIH4	Inverse variance weighted	4	0.365608	0.154089	0.0176585	1.44139	1.06566	1.9496	0.997687
cjPQDq	ebi-a-GCST90018788	Acute glomerulonephritis	NDUFB1	Inverse variance weighted	2	0.688217	0.291934	0.0184012	1.99016	1.12303	3.52686	0.997687
gVVgbV	ebi-a-GCST90018788	Acute glomerulonephritis	PDE6G	Inverse variance weighted	3	-0.684166	0.290238	0.0184106	0.504511	0.285637	0.8911	0.997687
e1Vy7W	ebi-a-GCST90018788	Acute glomerulonephritis	RBBP9	Inverse variance weighted	3	-0.741482	0.314561	0.0184135	0.476407	0.257169	0.882548	0.997687
Bm5LNz	ebi-a-GCST90018788	Acute glomerulonephritis	ANGPT1	Inverse variance weighted	4	0.325202	0.13805	0.0184884	1.38431	1.05614	1.81444	0.997687
ZymLyy	ebi-a-GCST90018788	Acute glomerulonephritis	PDE9A	Inverse variance weighted	7	-0.397986	0.169267	0.0187115	0.671671	0.48203	0.935923	0.997687
GWn4jN	ebi-a-GCST90018788	Acute glomerulonephritis	LIPH	Inverse variance weighted	3	-0.900178	0.386454	0.0198416	0.406497	0.190591	0.866989	0.997687
A8IrPd	ebi-a-GCST90018788	Acute glomerulonephritis	ABCA7	Inverse variance weighted	4	-0.612512	0.26301	0.0198671	0.541988	0.323676	0.907546	0.997687
kL4GGo	ebi-a-GCST90018788	Acute glomerulonephritis	PCSK4	Inverse variance weighted	2	-0.5631	0.24247	0.0202142	0.569441	0.354041	0.91589	0.997687
euM7CN	ebi-a-GCST90018788	Acute glomerulonephritis	COL18A1	Inverse variance weighted	8	0.181465	0.0782259	0.0203543	1.19897	1.02854	1.39764	0.997687
UKSMD7	ebi-a-GCST90018788	Acute glomerulonephritis	GRK6	Inverse variance weighted	3	-1.53089	0.660703	0.0205002	0.216343	0.0592572	0.789849	0.997687
fExtOI	ebi-a-GCST90018788	Acute glomerulonephritis	CTSG	Inverse variance weighted	7	0.442573	0.191387	0.0207532	1.55671	1.06978	2.26527	0.997687
JuWVNj	ebi-a-GCST90018788	Acute glomerulonephritis	TWSG1	Inverse variance weighted	2	0.827553	0.359006	0.0211598	2.28771	1.1319	4.62374	0.997687
5Ggvl8	ebi-a-GCST90018788	Acute glomerulonephritis	GNL3	Inverse variance weighted	2	-0.875368	0.383295	0.0223836	0.416709	0.196592	0.883283	0.997687
TgTJdh	ebi-a-GCST90018788	Acute glomerulonephritis	CDC42BPB	Inverse variance weighted	4	0.558337	0.245208	0.0227867	1.74776	1.08083	2.82624	0.997687
13xdGQ	ebi-a-GCST90018788	Acute glomerulonephritis	ACP1	Inverse variance weighted	2	0.763581	0.335421	0.0228169	2.14595	1.112	4.14129	0.997687
CvPAo0	ebi-a-GCST90018788	Acute glomerulonephritis	PRKG1	Inverse variance weighted	3	-1.05856	0.47292	0.0251978	0.346954	0.137314	0.876656	0.997687
mGrG3P	ebi-a-GCST90018788	Acute glomerulonephritis	GLDC	Inverse variance weighted	5	-0.415528	0.185646	0.0252029	0.659992	0.458683	0.94965	0.997687
zayDsU	ebi-a-GCST90018788	Acute glomerulonephritis	NDUFA11	Inverse variance weighted	2	-1.0122	0.453883	0.025742	0.36342	0.149298	0.88463	0.997687
qrFKwW	ebi-a-GCST90018788	Acute glomerulonephritis	SLC27A1	Inverse variance weighted	4	0.489946	0.219942	0.025906	1.63223	1.06063	2.51188	0.997687
0mv4hE	ebi-a-GCST90018788	Acute glomerulonephritis	GPR27	Inverse variance weighted	2	-0.577902	0.259631	0.0260237	0.561074	0.337301	0.933303	0.997687
KnVqSm	ebi-a-GCST90018788	Acute glomerulonephritis	MAPK8	Inverse variance weighted	2	0.51684	0.232308	0.0260942	1.67672	1.06345	2.64366	0.997687
owraPL	ebi-a-GCST90018788	Acute glomerulonephritis	ACYP2	Inverse variance weighted	5	-0.357691	0.16082	0.0261373	0.699289	0.510227	0.958407	0.997687
WLTFuS	ebi-a-GCST90018788	Acute glomerulonephritis	CASP3	Inverse variance weighted	3	-0.661254	0.297701	0.0263372	0.516204	0.288014	0.925186	0.997687
O6epC7	ebi-a-GCST90018788	Acute glomerulonephritis	CAT	Inverse variance weighted	4	0.327106	0.148098	0.0271947	1.38695	1.03752	1.85406	0.997687
GF1oss	ebi-a-GCST90018788	Acute glomerulonephritis	PMS2	Inverse variance weighted	3	0.602958	0.273035	0.0272198	1.82752	1.07016	3.12086	0.997687
D6Bomx	ebi-a-GCST90018788	Acute glomerulonephritis	TCN2	Inverse variance weighted	9	-0.423631	0.193132	0.0282728	0.654665	0.448355	0.955909	0.997687
Sm2SAm	ebi-a-GCST90018788	Acute glomerulonephritis	GRIN3B	Inverse variance weighted	2	-1.00882	0.462167	0.0290509	0.364651	0.147392	0.902155	0.997687
xd7MYE	ebi-a-GCST90018788	Acute glomerulonephritis	SLC6A12	Inverse variance weighted	4	-0.484046	0.222874	0.0298677	0.616285	0.398169	0.953884	0.997687
pu4H1O	ebi-a-GCST90018788	Acute glomerulonephritis	TRAV8-4	Inverse variance weighted	3	0.358136	0.166248	0.0312228	1.43066	1.03282	1.98176	0.997687
a8Bszt	ebi-a-GCST90018788	Acute glomerulonephritis	CEACAM3	Inverse variance weighted	2	-0.895033	0.416827	0.0317732	0.408594	0.180502	0.924916	0.997687
VUqrpH	ebi-a-GCST90018788	Acute glomerulonephritis	SPTLC2	Inverse variance weighted	6	0.493638	0.230143	0.0319595	1.63826	1.04348	2.57209	0.997687
W6wCyd	ebi-a-GCST90018788	Acute glomerulonephritis	METAP1	Inverse variance weighted	2	1.29769	0.605824	0.0321916	3.66083	1.11658	12.0024	0.997687
Ojz3js	ebi-a-GCST90018788	Acute glomerulonephritis	ADAM17	Inverse variance weighted	3	-0.632949	0.296834	0.0329797	0.531023	0.296786	0.950133	0.997687
KW7YIO	ebi-a-GCST90018788	Acute glomerulonephritis	FURIN	Inverse variance weighted	3	0.641739	0.302205	0.0337105	1.89978	1.05066	3.43515	0.997687
nVo6zH	ebi-a-GCST90018788	Acute glomerulonephritis	HIF1AN	Inverse variance weighted	3	0.577256	0.272256	0.0339834	1.78114	1.0446	3.03702	0.997687
KjO1QR	ebi-a-GCST90018788	Acute glomerulonephritis	PIK3C2B	Inverse variance weighted	2	0.879225	0.41765	0.0352765	2.40903	1.06251	5.46202	0.997687
N6Mqo6	ebi-a-GCST90018788	Acute glomerulonephritis	THBS2	Inverse variance weighted	2	0.776923	0.369467	0.0354811	2.17477	1.05419	4.48652	0.997687
8YISJr	ebi-a-GCST90018788	Acute glomerulonephritis	ABCC4	Inverse variance weighted	6	-0.281281	0.133825	0.0355657	0.754816	0.580667	0.981195	0.997687
V6o0S3	ebi-a-GCST90018788	Acute glomerulonephritis	HYAL3	Inverse variance weighted	7	0.297852	0.142606	0.0367401	1.34696	1.01851	1.78133	0.997687
nBR5Al	ebi-a-GCST90018788	Acute glomerulonephritis	ASXL1	Inverse variance weighted	2	-0.644022	0.310666	0.0381691	0.525176	0.285667	0.965493	0.997687
Wtuvuo	ebi-a-GCST90018788	Acute glomerulonephritis	ERAP2	Inverse variance weighted	12	-0.160022	0.0772386	0.0382853	0.852125	0.732414	0.991403	0.997687
JsXNRd	ebi-a-GCST90018788	Acute glomerulonephritis	MGST1	Inverse variance weighted	3	-0.36121	0.174831	0.0388239	0.696833	0.494663	0.98163	0.997687
LqcUWi	ebi-a-GCST90018788	Acute glomerulonephritis	NDUFAF4	Inverse variance weighted	3	1.51723	0.737156	0.0395684	4.5596	1.07509	19.3378	0.997687
cr4Gcn	ebi-a-GCST90018788	Acute glomerulonephritis	ADC	Inverse variance weighted	3	0.901129	0.437892	0.0396014	2.46238	1.04379	5.80893	0.997687
8NFNJU	ebi-a-GCST90018788	Acute glomerulonephritis	CDK10	Inverse variance weighted	10	-0.355382	0.172923	0.0398651	0.700906	0.499419	0.983682	0.997687
lFlRLU	ebi-a-GCST90018788	Acute glomerulonephritis	CYP4F12	Inverse variance weighted	3	-1.33673	0.652154	0.0403918	0.262702	0.0731711	0.943168	0.997687
4LyDhr	ebi-a-GCST90018788	Acute glomerulonephritis	CD86	Inverse variance weighted	3	0.530479	0.258994	0.0405379	1.69975	1.02311	2.82387	0.997687
aRFoFA	ebi-a-GCST90018788	Acute glomerulonephritis	GNE	Inverse variance weighted	3	0.566614	0.276775	0.0406386	1.76229	1.02443	3.03161	0.997687
BJJ4Un	ebi-a-GCST90018788	Acute glomerulonephritis	CD47	Inverse variance weighted	7	-0.274806	0.134329	0.0407792	0.75972	0.583862	0.988545	0.997687
cZEnJj	ebi-a-GCST90018788	Acute glomerulonephritis	ADORA1	Inverse variance weighted	4	0.568084	0.27819	0.0411444	1.76488	1.02309	3.0445	0.997687
KITUlB	ebi-a-GCST90018788	Acute glomerulonephritis	CA4	Inverse variance weighted	2	0.566162	0.277746	0.0415086	1.76149	1.02202	3.03601	0.997687
9vUvfP	ebi-a-GCST90018788	Acute glomerulonephritis	KLRB1	Inverse variance weighted	2	-0.496264	0.243834	0.0418255	0.608801	0.377502	0.981818	0.997687
ONtvdf	ebi-a-GCST90018788	Acute glomerulonephritis	SERPINA1	Inverse variance weighted	5	-0.344849	0.169595	0.0420151	0.708327	0.50801	0.987634	0.997687
TTWO8J	ebi-a-GCST90018788	Acute glomerulonephritis	RIPK3	Inverse variance weighted	3	-0.81373	0.400589	0.042221	0.443202	0.202122	0.971828	0.997687
h1TSq7	ebi-a-GCST90018788	Acute glomerulonephritis	PYGB	Inverse variance weighted	17	-0.165066	0.0814272	0.0426455	0.847837	0.72277	0.994546	0.997687
LjJoi0	ebi-a-GCST90018788	Acute glomerulonephritis	FAM177A1	Inverse variance weighted	3	0.537107	0.26629	0.0436956	1.71105	1.01529	2.88359	0.997687
pIM84G	ebi-a-GCST90018788	Acute glomerulonephritis	ITGA2	Inverse variance weighted	5	-0.40366	0.200573	0.0441633	0.667871	0.450777	0.989518	0.997687
DQqAYT	ebi-a-GCST90018788	Acute glomerulonephritis	CRTC1	Inverse variance weighted	2	-2.27287	1.12962	0.044213	0.103016	0.0112552	0.942881	0.997687
IHqjob	ebi-a-GCST90018788	Acute glomerulonephritis	EMID1	Inverse variance weighted	2	0.943194	0.468909	0.0442764	2.56817	1.02443	6.43824	0.997687
bqNWDQ	ebi-a-GCST90018788	Acute glomerulonephritis	PIK3C2A	Inverse variance weighted	5	0.280515	0.13961	0.0445071	1.32381	1.0069	1.74046	0.997687
lfrNid	ebi-a-GCST90018788	Acute glomerulonephritis	LPL	Inverse variance weighted	5	-0.382036	0.190423	0.0448301	0.68247	0.469886	0.991232	0.997687
XYlQzR	ebi-a-GCST90018788	Acute glomerulonephritis	SERPINE2	Inverse variance weighted	6	0.22966	0.114695	0.0452474	1.25817	1.00487	1.57533	0.997687
eK5Ryr	ebi-a-GCST90018788	Acute glomerulonephritis	F5	Inverse variance weighted	4	-0.243839	0.122043	0.0457195	0.783613	0.616902	0.995376	0.997687
qqIyDm	ebi-a-GCST90018788	Acute glomerulonephritis	APOBEC3F	Inverse variance weighted	2	-0.771906	0.388905	0.0471648	0.462131	0.215637	0.990395	0.997687
gw7Wxq	ebi-a-GCST90018788	Acute glomerulonephritis	BPI	Inverse variance weighted	6	-0.310003	0.156334	0.0473733	0.733445	0.539875	0.996419	0.997687
Cs8agp	ebi-a-GCST90018788	Acute glomerulonephritis	PPP2R5D	Inverse variance weighted	2	-0.711832	0.359117	0.0474597	0.490744	0.242755	0.992068	0.997687
48t006	ebi-a-GCST90018788	Acute glomerulonephritis	PRMT5	Inverse variance weighted	4	0.410116	0.207924	0.0485606	1.50699	1.00259	2.26516	0.997687
TcvxFe	ebi-a-GCST90018788	Acute glomerulonephritis	DEGS1	Inverse variance weighted	3	-0.253301	0.128923	0.0494443	0.776235	0.602908	0.999389	0.997687
DFppON	ebi-a-GCST90018788	Acute glomerulonephritis	MLH1	Inverse variance weighted	4	0.262399	0.13424	0.0506184	1.30005	0.999289	1.69132	0.997687
CFm1Lt	ebi-a-GCST90018788	Acute glomerulonephritis	FKTN	Inverse variance weighted	2	1.10508	0.565608	0.0507253	3.01947	0.996497	9.14926	0.997687
ADuuhc	ebi-a-GCST90018788	Acute glomerulonephritis	CFLAR	Inverse variance weighted	2	-1.15968	0.596669	0.0519444	0.313586	0.097378	1.00984	0.997687
5C4N3X	ebi-a-GCST90018788	Acute glomerulonephritis	FSCN1	Inverse variance weighted	5	-0.448986	0.23163	0.052577	0.638275	0.40536	1.00502	0.997687
6GuPhz	ebi-a-GCST90018788	Acute glomerulonephritis	B4GALT1	Inverse variance weighted	2	-0.357755	0.185135	0.0533097	0.699244	0.486451	1.00512	0.997687
bPB6XH	ebi-a-GCST90018788	Acute glomerulonephritis	CYP4V2	Inverse variance weighted	6	-0.413694	0.214471	0.0537428	0.661203	0.434284	1.00669	0.997687
v3BRRC	ebi-a-GCST90018788	Acute glomerulonephritis	GBP6	Inverse variance weighted	2	-0.927414	0.481964	0.0543246	0.395575	0.153806	1.01738	0.997687
1wBQmR	ebi-a-GCST90018788	Acute glomerulonephritis	LGALS8	Inverse variance weighted	5	0.249795	0.129857	0.0544025	1.28376	0.995287	1.65585	0.997687
hsKtno	ebi-a-GCST90018788	Acute glomerulonephritis	GNAS	Inverse variance weighted	3	0.437033	0.227311	0.0545278	1.54811	0.991539	2.41709	0.997687
2rxHBT	ebi-a-GCST90018788	Acute glomerulonephritis	PRKCZ	Inverse variance weighted	2	0.773948	0.402718	0.0546292	2.16831	0.984739	4.77443	0.997687
d9M7w9	ebi-a-GCST90018788	Acute glomerulonephritis	FCN1	Inverse variance weighted	4	0.285475	0.148672	0.0548379	1.33039	0.994094	1.78046	0.997687
pDjrI0	ebi-a-GCST90018788	Acute glomerulonephritis	S100A10	Inverse variance weighted	3	0.695875	0.363551	0.0556067	2.00546	0.983453	4.08955	0.997687
msIozp	ebi-a-GCST90018788	Acute glomerulonephritis	SIGLEC10	Inverse variance weighted	2	-0.507628	0.265247	0.055646	0.601921	0.357896	1.01233	0.997687
UrZ90G	ebi-a-GCST90018788	Acute glomerulonephritis	ME1	Inverse variance weighted	2	-1.03954	0.546412	0.0571088	0.353618	0.121177	1.03193	0.997687
ZY0FG0	ebi-a-GCST90018788	Acute glomerulonephritis	KSR1	Inverse variance weighted	4	-0.361963	0.190735	0.0577323	0.696308	0.479121	1.01195	0.997687
yDEAOu	ebi-a-GCST90018788	Acute glomerulonephritis	CTSB	Inverse variance weighted	5	0.247396	0.130459	0.0579131	1.28069	0.991731	1.65383	0.997687
PrFlYZ	ebi-a-GCST90018788	Acute glomerulonephritis	BMP6	Inverse variance weighted	2	-0.668377	0.35305	0.0583375	0.51254	0.25657	1.02388	0.997687
IEyWo7	ebi-a-GCST90018788	Acute glomerulonephritis	IGLV8-61	Inverse variance weighted	5	0.256513	0.136055	0.0593814	1.29242	0.989896	1.68739	0.997687
gzimU7	ebi-a-GCST90018788	Acute glomerulonephritis	HSPG2	Inverse variance weighted	4	0.176938	0.0939451	0.059643	1.19356	0.992832	1.43487	0.997687
JUyi9i	ebi-a-GCST90018788	Acute glomerulonephritis	MAT2A	Inverse variance weighted	3	0.485587	0.258122	0.0599403	1.62513	0.979874	2.69529	0.997687
jIPo9E	ebi-a-GCST90018788	Acute glomerulonephritis	EPM2A	Inverse variance weighted	2	-0.412424	0.219618	0.0603923	0.662043	0.430471	1.01819	0.997687
SpuD7E	ebi-a-GCST90018788	Acute glomerulonephritis	ATG4B	Inverse variance weighted	2	0.278183	0.148855	0.0616483	1.32073	0.986519	1.76816	0.997687
ga44I4	ebi-a-GCST90018788	Acute glomerulonephritis	TNFSF13B	Inverse variance weighted	4	-0.383128	0.205718	0.0625479	0.681726	0.455511	1.02028	0.997687
yzyQIf	ebi-a-GCST90018788	Acute glomerulonephritis	TFF3	Inverse variance weighted	3	-0.894621	0.480495	0.0626211	0.408763	0.159392	1.04828	0.997687
DSbezH	ebi-a-GCST90018788	Acute glomerulonephritis	HLA-DRA	Inverse variance weighted	3	0.775063	0.416467	0.0627384	2.17073	0.959624	4.91032	0.997687
1VdLT9	ebi-a-GCST90018788	Acute glomerulonephritis	PSMD8	Inverse variance weighted	2	1.42674	0.768945	0.0635326	4.16508	0.922751	18.8002	0.997687
zeEqY1	ebi-a-GCST90018788	Acute glomerulonephritis	RARG	Inverse variance weighted	2	1.09016	0.587982	0.0637283	2.97476	0.939618	9.41787	0.997687
avp2lW	ebi-a-GCST90018788	Acute glomerulonephritis	TUBB2B	Inverse variance weighted	2	0.553159	0.299175	0.0644651	1.73874	0.967322	3.12533	0.997687
rl9RwZ	ebi-a-GCST90018788	Acute glomerulonephritis	IGLV7-46	Inverse variance weighted	3	-0.411457	0.223235	0.0653066	0.662684	0.427843	1.02643	0.997687
8I1RJ9	ebi-a-GCST90018788	Acute glomerulonephritis	CFD	Inverse variance weighted	7	0.24467	0.133271	0.0663746	1.2772	0.983595	1.65844	0.997687
XuVuNE	ebi-a-GCST90018788	Acute glomerulonephritis	PSMB8	Inverse variance weighted	3	-0.228443	0.124888	0.0673716	0.795772	0.622991	1.01647	0.997687
xLZjVg	ebi-a-GCST90018788	Acute glomerulonephritis	CBX1	Inverse variance weighted	2	0.425644	0.232876	0.067584	1.53058	0.969676	2.41592	0.997687
4b1mcA	ebi-a-GCST90018788	Acute glomerulonephritis	BTNL8	Inverse variance weighted	5	-0.226027	0.123678	0.0676176	0.797697	0.625981	1.01652	0.997687
1waCC9	ebi-a-GCST90018788	Acute glomerulonephritis	HSD17B11	Inverse variance weighted	7	-0.31575	0.172925	0.0678597	0.729242	0.519607	1.02345	0.997687
DywC3I	ebi-a-GCST90018788	Acute glomerulonephritis	FAM19A1	Inverse variance weighted	6	0.421405	0.230973	0.0680801	1.5241	0.969182	2.39675	0.997687
LxYYIp	ebi-a-GCST90018788	Acute glomerulonephritis	SCGB3A2	Inverse variance weighted	4	-0.356606	0.195507	0.0681505	0.700048	0.47721	1.02694	0.997687
Gw62ds	ebi-a-GCST90018788	Acute glomerulonephritis	KLHL29	Inverse variance weighted	2	1.07619	0.590538	0.0683956	2.93349	0.921951	9.33383	0.997687
NUaEzD	ebi-a-GCST90018788	Acute glomerulonephritis	MDH2	Inverse variance weighted	3	-1.0258	0.562975	0.0684395	0.35851	0.118929	1.08073	0.997687
Qav929	ebi-a-GCST90018788	Acute glomerulonephritis	GJA3	Inverse variance weighted	3	0.840884	0.462389	0.0689782	2.31842	0.936693	5.73832	0.997687
iQzw5W	ebi-a-GCST90018788	Acute glomerulonephritis	GALNT1	Inverse variance weighted	2	0.508743	0.280268	0.0694931	1.6632	0.96023	2.8808	0.997687
2wSKNK	ebi-a-GCST90018788	Acute glomerulonephritis	ISG15	Inverse variance weighted	2	0.667494	0.369219	0.070629	1.94935	0.945374	4.01952	0.997687
PmjF9u	ebi-a-GCST90018788	Acute glomerulonephritis	COCH	Inverse variance weighted	3	0.35953	0.199122	0.0709848	1.43266	0.969718	2.1166	0.997687
VPwX90	ebi-a-GCST90018788	Acute glomerulonephritis	AKR1B1	Inverse variance weighted	5	-0.347706	0.192683	0.0711443	0.706306	0.484148	1.0304	0.997687
Cig9kI	ebi-a-GCST90018788	Acute glomerulonephritis	FNTB	Inverse variance weighted	7	-0.209074	0.1163	0.072222	0.811335	0.645958	1.01905	0.997687
5A9MeO	ebi-a-GCST90018788	Acute glomerulonephritis	CHRNA2	Inverse variance weighted	2	-0.911145	0.507555	0.0726278	0.402064	0.148681	1.08726	0.997687
p5pmjI	ebi-a-GCST90018788	Acute glomerulonephritis	ECE1	Inverse variance weighted	3	0.523849	0.29306	0.0738547	1.68851	0.950707	2.99891	0.997687
ZTkhMd	ebi-a-GCST90018788	Acute glomerulonephritis	SPACA3	Inverse variance weighted	2	-0.764655	0.427873	0.0739202	0.465494	0.201234	1.07678	0.997687
tHo51m	ebi-a-GCST90018788	Acute glomerulonephritis	ADAM10	Inverse variance weighted	3	-0.358632	0.200791	0.0740831	0.698631	0.471337	1.03553	0.997687
0RzPeb	ebi-a-GCST90018788	Acute glomerulonephritis	PSMA4	Inverse variance weighted	3	-0.516026	0.289294	0.0744653	0.596888	0.338564	1.05231	0.997687
OrP2uL	ebi-a-GCST90018788	Acute glomerulonephritis	SLC15A4	Inverse variance weighted	3	-0.480167	0.269363	0.0746512	0.61868	0.364905	1.04894	0.997687
cArrm7	ebi-a-GCST90018788	Acute glomerulonephritis	MMP15	Inverse variance weighted	2	1.44534	0.812396	0.0752213	4.24331	0.863335	20.856	0.997687
FkscOO	ebi-a-GCST90018788	Acute glomerulonephritis	CAPN2	Inverse variance weighted	4	0.338893	0.190781	0.0756763	1.40339	0.965569	2.03975	0.997687
HmtHfN	ebi-a-GCST90018788	Acute glomerulonephritis	SHISA2	Inverse variance weighted	3	0.626514	0.35463	0.0772836	1.87108	0.933737	3.74937	0.997687
MZr6d1	ebi-a-GCST90018788	Acute glomerulonephritis	SLC39A8	Inverse variance weighted	3	-0.832193	0.471842	0.0777807	0.435094	0.172561	1.09704	0.997687
toiRBa	ebi-a-GCST90018788	Acute glomerulonephritis	IGLV10-54	Inverse variance weighted	4	-0.221294	0.125511	0.0778771	0.801481	0.626694	1.02502	0.997687
nmgotT	ebi-a-GCST90018788	Acute glomerulonephritis	PON2	Inverse variance weighted	6	0.483856	0.275304	0.0788264	1.62232	0.945786	2.78278	0.997687
NhWoZW	ebi-a-GCST90018788	Acute glomerulonephritis	ACTG1	Inverse variance weighted	3	0.765653	0.437672	0.0802262	2.1504	0.911937	5.07076	0.997687
xqq3FA	ebi-a-GCST90018788	Acute glomerulonephritis	PSMA2	Inverse variance weighted	3	0.712251	0.407262	0.0803127	2.03857	0.917609	4.52893	0.997687
aupowi	ebi-a-GCST90018788	Acute glomerulonephritis	EPHX1	Inverse variance weighted	3	-0.817877	0.468371	0.0807734	0.441368	0.176244	1.10531	0.997687
lc2ITe	ebi-a-GCST90018788	Acute glomerulonephritis	SIGLEC12	Inverse variance weighted	4	-0.269935	0.154909	0.0814144	0.763429	0.563517	1.03426	0.997687
HjhlJS	ebi-a-GCST90018788	Acute glomerulonephritis	MEG3	Inverse variance weighted	4	-0.556731	0.319858	0.0817609	0.573079	0.306159	1.07271	0.997687
sfaEwC	ebi-a-GCST90018788	Acute glomerulonephritis	GCH1	Inverse variance weighted	5	-0.377291	0.217227	0.0824138	0.685716	0.447957	1.04967	0.997687
P39lxi	ebi-a-GCST90018788	Acute glomerulonephritis	PDIA6	Inverse variance weighted	3	0.273881	0.157856	0.08274	1.31506	0.965106	1.7919	0.997687
Vuj4av	ebi-a-GCST90018788	Acute glomerulonephritis	INHBB	Inverse variance weighted	2	-0.369835	0.213215	0.0828185	0.690849	0.454873	1.04924	0.997687
kpw6qX	ebi-a-GCST90018788	Acute glomerulonephritis	NCOA1	Inverse variance weighted	3	-0.509889	0.294011	0.0828736	0.600563	0.337514	1.06862	0.997687
GJ5dmH	ebi-a-GCST90018788	Acute glomerulonephritis	NPPA-AS1	Inverse variance weighted	2	0.242115	0.139809	0.0833168	1.27394	0.968593	1.67555	0.997687
2s1tMO	ebi-a-GCST90018788	Acute glomerulonephritis	PROK2	Inverse variance weighted	3	-0.254582	0.147212	0.0837461	0.775241	0.580935	1.03454	0.997687
TzOF71	ebi-a-GCST90018788	Acute glomerulonephritis	DDIT3	Inverse variance weighted	2	-0.624408	0.361103	0.0837795	0.535579	0.263904	1.08693	0.997687
fFEOOV	ebi-a-GCST90018788	Acute glomerulonephritis	ASIC1	Inverse variance weighted	5	0.555707	0.321485	0.0838874	1.74317	0.928297	3.27337	0.997687
val9Uc	ebi-a-GCST90018788	Acute glomerulonephritis	RTN3	Inverse variance weighted	2	0.898839	0.520948	0.084457	2.45675	0.884955	6.82025	0.997687
PgQ8Uk	ebi-a-GCST90018788	Acute glomerulonephritis	PSMC3	Inverse variance weighted	2	-0.679755	0.394229	0.0846604	0.506741	0.233998	1.09739	0.997687
mbGa22	ebi-a-GCST90018788	Acute glomerulonephritis	EGLN2	Inverse variance weighted	4	0.306821	0.177992	0.0847454	1.3591	0.958828	1.92646	0.997687
iZgzlf	ebi-a-GCST90018788	Acute glomerulonephritis	C6orf120	Inverse variance weighted	4	-0.307983	0.1787	0.0848054	0.734928	0.517764	1.04318	0.997687
oBQMTM	ebi-a-GCST90018788	Acute glomerulonephritis	PLA2G4A	Inverse variance weighted	2	0.565542	0.32829	0.0849445	1.7604	0.925051	3.3501	0.997687
TITPmn	ebi-a-GCST90018788	Acute glomerulonephritis	LYG1	Inverse variance weighted	3	-0.260006	0.151155	0.0854099	0.771047	0.573344	1.03692	0.997687
NI52EW	ebi-a-GCST90018788	Acute glomerulonephritis	RRP1B	Inverse variance weighted	2	-0.576752	0.335617	0.0857089	0.56172	0.290962	1.08443	0.997687
XhyYtj	ebi-a-GCST90018788	Acute glomerulonephritis	CAD	Inverse variance weighted	2	-0.623236	0.362723	0.0857574	0.536207	0.263376	1.09166	0.997687
vmZ1YB	ebi-a-GCST90018788	Acute glomerulonephritis	PPWD1	Inverse variance weighted	4	0.307215	0.178894	0.0859251	1.35963	0.957511	1.93063	0.997687
Pw46Mx	ebi-a-GCST90018788	Acute glomerulonephritis	KCNN3	Inverse variance weighted	2	-1.41143	0.824976	0.0871035	0.243793	0.0483936	1.22816	0.997687
IwW3dE	ebi-a-GCST90018788	Acute glomerulonephritis	ZNF697	Inverse variance weighted	3	0.784302	0.459224	0.0876575	2.19088	0.890674	5.38911	0.997687
7WrslC	ebi-a-GCST90018788	Acute glomerulonephritis	LAMB2	Inverse variance weighted	3	1.29348	0.757442	0.0876917	3.64547	0.826049	16.088	0.997687
Jw5Ns5	ebi-a-GCST90018788	Acute glomerulonephritis	MAD1L1	Inverse variance weighted	6	0.247275	0.144972	0.0880679	1.28053	0.963802	1.70135	0.997687
vHm7ud	ebi-a-GCST90018788	Acute glomerulonephritis	ALOX15	Inverse variance weighted	3	-0.395875	0.23216	0.0881604	0.673091	0.427027	1.06094	0.997687
ajxVVU	ebi-a-GCST90018788	Acute glomerulonephritis	DARC	Inverse variance weighted	3	0.420978	0.246957	0.0882571	1.52345	0.93889	2.47197	0.997687
5kJPOy	ebi-a-GCST90018788	Acute glomerulonephritis	MAP4K5	Inverse variance weighted	3	1.40499	0.825107	0.088605	4.0755	0.808791	20.5365	0.997687
f6eJ6D	ebi-a-GCST90018788	Acute glomerulonephritis	PKD2L1	Inverse variance weighted	3	0.202321	0.119027	0.0891708	1.22424	0.969502	1.54591	0.997687
mfr9hz	ebi-a-GCST90018788	Acute glomerulonephritis	RHBDF2	Inverse variance weighted	2	0.680646	0.400444	0.089182	1.97515	0.901023	4.32978	0.997687
c8SOYN	ebi-a-GCST90018788	Acute glomerulonephritis	GLCCI1	Inverse variance weighted	3	-1.24859	0.73528	0.0894869	0.28691	0.0678988	1.21235	0.997687
Wva6tT	ebi-a-GCST90018788	Acute glomerulonephritis	PTP4A1	Inverse variance weighted	4	0.423053	0.24931	0.0897166	1.52661	0.93651	2.48855	0.997687
7tHQMi	ebi-a-GCST90018788	Acute glomerulonephritis	CD1D	Inverse variance weighted	2	-1.21807	0.720541	0.0909337	0.295801	0.0720548	1.21433	0.997687
iAfCyX	ebi-a-GCST90018788	Acute glomerulonephritis	IFIT1	Inverse variance weighted	2	0.546977	0.32406	0.0914326	1.72802	0.915596	3.26133	0.997687
SFEfuU	ebi-a-GCST90018788	Acute glomerulonephritis	SLC16A3	Inverse variance weighted	2	-0.345506	0.204767	0.0915435	0.707862	0.473857	1.05743	0.997687
fPD3uG	ebi-a-GCST90018788	Acute glomerulonephritis	SEMG1	Inverse variance weighted	2	-0.510883	0.302787	0.0915516	0.599965	0.331428	1.08608	0.997687
uY43Gg	ebi-a-GCST90018788	Acute glomerulonephritis	MYO9B	Inverse variance weighted	3	0.790908	0.471612	0.0935365	2.2054	0.87507	5.55817	0.997687
wYbEFA	ebi-a-GCST90018788	Acute glomerulonephritis	ZDHHC7	Inverse variance weighted	4	-0.293662	0.175289	0.0938737	0.745528	0.528756	1.05117	0.997687
at0144	ebi-a-GCST90018788	Acute glomerulonephritis	JAM3	Inverse variance weighted	2	-0.605438	0.362259	0.0946655	0.545836	0.268349	1.11026	0.997687
xNGJFT	ebi-a-GCST90018788	Acute glomerulonephritis	KLHL5	Inverse variance weighted	6	-0.348926	0.208941	0.0949239	0.705445	0.468392	1.06247	0.997687
agAx0C	ebi-a-GCST90018788	Acute glomerulonephritis	HCP5	Inverse variance weighted	2	-0.953569	0.571937	0.095462	0.385363	0.125611	1.18226	0.997687
7zE7A9	ebi-a-GCST90018788	Acute glomerulonephritis	SIK1	Inverse variance weighted	2	0.684496	0.410832	0.0956894	1.98277	0.886269	4.43588	0.997687
CJv8NZ	ebi-a-GCST90018788	Acute glomerulonephritis	ADORA3	Inverse variance weighted	4	0.335357	0.201604	0.0962236	1.39844	0.941965	2.07612	0.997687
70yt5T	ebi-a-GCST90018788	Acute glomerulonephritis	LIPC	Inverse variance weighted	5	-0.307862	0.185114	0.0962947	0.735017	0.511358	1.0565	0.997687
spuzNT	ebi-a-GCST90018788	Acute glomerulonephritis	ACY3	Inverse variance weighted	3	0.541529	0.326934	0.0976438	1.71863	0.905505	3.26194	0.997687
rxggK2	ebi-a-GCST90018788	Acute glomerulonephritis	KLKB1	Inverse variance weighted	3	-0.444832	0.268556	0.0976439	0.640932	0.378628	1.08495	0.997687
TtUnC5	ebi-a-GCST90018788	Acute glomerulonephritis	ENTPD2	Inverse variance weighted	2	0.397893	0.240706	0.098326	1.48868	0.928773	2.38614	0.997687
CVd1Rg	ebi-a-GCST90018788	Acute glomerulonephritis	APOBEC3B	Inverse variance weighted	3	-0.285768	0.173103	0.0987682	0.751437	0.535235	1.05497	0.997687
8EUYit	ebi-a-GCST90018788	Acute glomerulonephritis	ZNF100	Inverse variance weighted	6	-0.179322	0.108639	0.0988167	0.835836	0.675531	1.03418	0.997687
Ftcb83	ebi-a-GCST90018788	Acute glomerulonephritis	ELOVL6	Inverse variance weighted	2	-0.871904	0.528806	0.0991854	0.418155	0.148323	1.17887	0.997687
YQo19r	ebi-a-GCST90018788	Acute glomerulonephritis	ASPH	Inverse variance weighted	5	-0.282422	0.171335	0.099278	0.753955	0.538893	1.05485	0.997687
uwGMSH	ebi-a-GCST90018788	Acute glomerulonephritis	BAD	Inverse variance weighted	2	-0.286722	0.174232	0.0998378	0.75072	0.533543	1.0563	0.997687
2bIWxs	ebi-a-GCST90018788	Acute glomerulonephritis	GSTK1	Inverse variance weighted	4	-0.41508	0.252311	0.0999459	0.660287	0.402682	1.08269	0.997687
uuJDtR	ebi-a-GCST90018788	Acute glomerulonephritis	COL10A1	Inverse variance weighted	2	-0.449761	0.273779	0.100426	0.63778	0.372929	1.09073	0.997687
nf1FP5	ebi-a-GCST90018788	Acute glomerulonephritis	USP14	Inverse variance weighted	3	0.289064	0.176032	0.100567	1.33518	0.945579	1.8853	0.997687
1aaZKs	ebi-a-GCST90018788	Acute glomerulonephritis	FLI1	Inverse variance weighted	2	0.966072	0.588587	0.100727	2.6276	0.82898	8.32867	0.997687
13OnBf	ebi-a-GCST90018788	Acute glomerulonephritis	MANBA	Inverse variance weighted	2	-0.462094	0.282045	0.101344	0.629963	0.362438	1.09496	0.997687
thhpC9	ebi-a-GCST90018788	Acute glomerulonephritis	SH2B3	Inverse variance weighted	4	0.571054	0.351582	0.104324	1.77013	0.888655	3.52596	0.997687
qy9YzR	ebi-a-GCST90018788	Acute glomerulonephritis	KLHL6	Inverse variance weighted	3	-0.413737	0.254902	0.104563	0.661175	0.40118	1.08966	0.997687
L1vXIf	ebi-a-GCST90018788	Acute glomerulonephritis	TNFRSF10D	Inverse variance weighted	2	-0.819547	0.505079	0.104673	0.440631	0.163736	1.18579	0.997687
RNeott	ebi-a-GCST90018788	Acute glomerulonephritis	NR2F6	Inverse variance weighted	5	-0.284107	0.175383	0.105248	0.752686	0.533735	1.06146	0.997687
ybnmvW	ebi-a-GCST90018788	Acute glomerulonephritis	GBA	Inverse variance weighted	2	-0.379519	0.234963	0.106261	0.68419	0.43169	1.08438	0.997687
3EXTvg	ebi-a-GCST90018788	Acute glomerulonephritis	SGK3	Inverse variance weighted	2	-1.47804	0.915209	0.106316	0.228084	0.0379362	1.37131	0.997687
sNbqAX	ebi-a-GCST90018788	Acute glomerulonephritis	TBP	Inverse variance weighted	2	1.32164	0.818823	0.106512	3.74957	0.753329	18.6628	0.997687
mfdxzW	ebi-a-GCST90018788	Acute glomerulonephritis	GPR56	Inverse variance weighted	3	-0.489232	0.303978	0.107522	0.613097	0.337892	1.11245	0.997687
ffmTtX	ebi-a-GCST90018788	Acute glomerulonephritis	CERS6	Inverse variance weighted	3	-0.507558	0.315756	0.107958	0.601964	0.324185	1.11776	0.997687
4yiAB4	ebi-a-GCST90018788	Acute glomerulonephritis	VAC14	Inverse variance weighted	2	1.13956	0.709402	0.108195	3.12538	0.778122	12.5533	0.997687
UJnNcw	ebi-a-GCST90018788	Acute glomerulonephritis	EMR2	Inverse variance weighted	6	-0.225236	0.140303	0.108414	0.798327	0.606392	1.05102	0.997687
b3MTFd	ebi-a-GCST90018788	Acute glomerulonephritis	CRKL	Inverse variance weighted	2	-0.764066	0.476574	0.10888	0.465769	0.183022	1.18533	0.997687
w3Znlu	ebi-a-GCST90018788	Acute glomerulonephritis	SOD2	Inverse variance weighted	4	-0.432444	0.270055	0.109306	0.648921	0.382223	1.10171	0.997687
1VovSe	ebi-a-GCST90018788	Acute glomerulonephritis	TK2	Inverse variance weighted	4	0.287036	0.179517	0.109836	1.33247	0.937238	1.89438	0.997687
ijl077	ebi-a-GCST90018788	Acute glomerulonephritis	CELSR1	Inverse variance weighted	2	0.487621	0.305297	0.110221	1.62844	0.895152	2.96241	0.997687
WNyL7x	ebi-a-GCST90018788	Acute glomerulonephritis	SLK	Inverse variance weighted	3	0.493952	0.309532	0.110533	1.63878	0.893391	3.00607	0.997687
04QjXL	ebi-a-GCST90018788	Acute glomerulonephritis	RLN2	Inverse variance weighted	2	-0.570494	0.358694	0.111728	0.565246	0.279841	1.14173	0.997687
vu5BXU	ebi-a-GCST90018788	Acute glomerulonephritis	HSD17B3	Inverse variance weighted	2	0.667374	0.419783	0.111879	1.94911	0.856071	4.43776	0.997687
llHvUz	ebi-a-GCST90018788	Acute glomerulonephritis	ANKK1	Inverse variance weighted	5	0.380378	0.239576	0.112351	1.46284	0.914671	2.33952	0.997687
PdbSlM	ebi-a-GCST90018788	Acute glomerulonephritis	HKDC1	Inverse variance weighted	6	0.326068	0.206245	0.113884	1.38551	0.924805	2.07572	0.997687
jwHQgB	ebi-a-GCST90018788	Acute glomerulonephritis	PTGES	Inverse variance weighted	5	-0.448572	0.284001	0.114228	0.638539	0.365966	1.11413	0.997687
P1uO0E	ebi-a-GCST90018788	Acute glomerulonephritis	AGRN	Inverse variance weighted	3	1.24506	0.788989	0.114556	3.47314	0.739811	16.3051	0.997687
XJj6uj	ebi-a-GCST90018788	Acute glomerulonephritis	UCHL1	Inverse variance weighted	2	-1.1686	0.743772	0.116141	0.310802	0.072339	1.33535	0.997687
bjqwz6	ebi-a-GCST90018788	Acute glomerulonephritis	INPP5D	Inverse variance weighted	3	-0.536963	0.341974	0.116371	0.584521	0.299024	1.1426	0.997687
OhhkxR	ebi-a-GCST90018788	Acute glomerulonephritis	VWF	Inverse variance weighted	5	-0.302328	0.192877	0.117006	0.739095	0.506431	1.07865	0.997687
qMmDp9	ebi-a-GCST90018788	Acute glomerulonephritis	HIPK3	Inverse variance weighted	2	-0.890645	0.568252	0.117035	0.410391	0.134738	1.24998	0.997687
BViv7V	ebi-a-GCST90018788	Acute glomerulonephritis	ERRFI1	Inverse variance weighted	2	1.25623	0.802644	0.117558	3.51214	0.728362	16.9354	0.997687
vkVliX	ebi-a-GCST90018788	Acute glomerulonephritis	DHRS4	Inverse variance weighted	3	0.522716	0.334036	0.117619	1.6866	0.876345	3.24601	0.997687
XVUGfk	ebi-a-GCST90018788	Acute glomerulonephritis	SULT1B1	Inverse variance weighted	2	0.781239	0.499756	0.117996	2.18418	0.820138	5.81686	0.997687
nHPcVs	ebi-a-GCST90018788	Acute glomerulonephritis	OPN3	Inverse variance weighted	5	-0.246997	0.158048	0.118101	0.781143	0.573056	1.06479	0.997687
snepBm	ebi-a-GCST90018788	Acute glomerulonephritis	PRPF4	Inverse variance weighted	2	-0.771951	0.494574	0.118561	0.462111	0.17529	1.21825	0.997687
amjeTh	ebi-a-GCST90018788	Acute glomerulonephritis	MCOLN3	Inverse variance weighted	3	0.507533	0.325585	0.119035	1.66119	0.877557	3.14457	0.997687
dDSwpk	ebi-a-GCST90018788	Acute glomerulonephritis	CHGB	Inverse variance weighted	4	0.329721	0.211726	0.1194	1.39058	0.918271	2.10582	0.997687
Ijfe5V	ebi-a-GCST90018788	Acute glomerulonephritis	DHRS9	Inverse variance weighted	5	-0.251042	0.161216	0.119429	0.77799	0.56721	1.0671	0.997687
tuejw7	ebi-a-GCST90018788	Acute glomerulonephritis	ATP1B3	Inverse variance weighted	2	-1.02834	0.660978	0.119758	0.357599	0.0978949	1.30627	0.997687
CpgHxD	ebi-a-GCST90018788	Acute glomerulonephritis	CYP2S1	Inverse variance weighted	6	-0.185915	0.119957	0.121178	0.830344	0.65637	1.05043	0.997687
ohkDhv	ebi-a-GCST90018788	Acute glomerulonephritis	GRIK3	Inverse variance weighted	2	-1.16306	0.750685	0.121302	0.312529	0.0717619	1.36109	0.997687
4xdPRd	ebi-a-GCST90018788	Acute glomerulonephritis	PASK	Inverse variance weighted	6	0.165073	0.106579	0.121423	1.17948	0.957124	1.45349	0.997687
imlK3A	ebi-a-GCST90018788	Acute glomerulonephritis	GGH	Inverse variance weighted	4	-0.435068	0.281028	0.12159	0.647221	0.37311	1.12271	0.997687
UAirtS	ebi-a-GCST90018788	Acute glomerulonephritis	CD177	Inverse variance weighted	5	0.486944	0.314725	0.121814	1.62734	0.878168	3.01562	0.997687
RGWS59	ebi-a-GCST90018788	Acute glomerulonephritis	HK2	Inverse variance weighted	6	0.15706	0.101739	0.12265	1.17007	0.958535	1.42828	0.997687
IDLlQn	ebi-a-GCST90018788	Acute glomerulonephritis	RYK	Inverse variance weighted	3	-0.507071	0.32868	0.122892	0.602257	0.316231	1.14699	0.997687
MMmjOT	ebi-a-GCST90018788	Acute glomerulonephritis	KEAP1	Inverse variance weighted	3	1.44831	0.939943	0.123354	4.25591	0.674368	26.8589	0.997687
sid3yg	ebi-a-GCST90018788	Acute glomerulonephritis	KLHL9	Inverse variance weighted	8	0.238795	0.154997	0.123404	1.26972	0.937068	1.72046	0.997687
OOVdvV	ebi-a-GCST90018788	Acute glomerulonephritis	TRIO	Inverse variance weighted	2	0.970708	0.630177	0.123469	2.63981	0.767637	9.07801	0.997687
nnYhwG	ebi-a-GCST90018788	Acute glomerulonephritis	CLSTN1	Inverse variance weighted	3	0.364175	0.236775	0.124033	1.43933	0.904924	2.28932	0.997687
IdKtb7	ebi-a-GCST90018788	Acute glomerulonephritis	SLC25A29	Inverse variance weighted	8	-0.227547	0.148157	0.124575	0.796485	0.59575	1.06486	0.997687
pScvjw	ebi-a-GCST90018788	Acute glomerulonephritis	CD109	Inverse variance weighted	3	-1.01139	0.659716	0.125259	0.363713	0.0998154	1.32532	0.997687
UNmjC3	ebi-a-GCST90018788	Acute glomerulonephritis	EDN1	Inverse variance weighted	2	0.59936	0.391184	0.125481	1.82095	0.845894	3.91996	0.997687
ZZKzx3	ebi-a-GCST90018788	Acute glomerulonephritis	AQP3	Inverse variance weighted	2	0.53416	0.348942	0.125819	1.70602	0.86091	3.38071	0.997687
I7BGAQ	ebi-a-GCST90018788	Acute glomerulonephritis	RALA	Inverse variance weighted	2	-1.08343	0.70872	0.126335	0.338432	0.0843718	1.35752	0.997687
L4ocdd	ebi-a-GCST90018788	Acute glomerulonephritis	SCD5	Inverse variance weighted	4	-0.172785	0.113038	0.126375	0.841318	0.674124	1.04998	0.997687
MwTuuV	ebi-a-GCST90018788	Acute glomerulonephritis	STK11	Inverse variance weighted	2	-0.44684	0.292731	0.126898	0.639646	0.360381	1.13532	0.997687
7DPhMW	ebi-a-GCST90018788	Acute glomerulonephritis	NPPA	Inverse variance weighted	2	-0.981486	0.643354	0.127115	0.374754	0.106197	1.32245	0.997687
m46VwY	ebi-a-GCST90018788	Acute glomerulonephritis	C4A	Inverse variance weighted	3	-0.282051	0.185013	0.127386	0.754235	0.524832	1.08391	0.997687
ruxO0c	ebi-a-GCST90018788	Acute glomerulonephritis	ABCC5	Inverse variance weighted	9	0.359963	0.236383	0.12781	1.43328	0.901813	2.27794	0.997687
bQScOt	ebi-a-GCST90018788	Acute glomerulonephritis	NUCB2	Inverse variance weighted	3	-0.233475	0.15332	0.127811	0.791777	0.586265	1.06933	0.997687
nMyN49	ebi-a-GCST90018788	Acute glomerulonephritis	GDF15	Inverse variance weighted	2	0.447118	0.293659	0.127865	1.5638	0.879454	2.78066	0.997687
8RylCK	ebi-a-GCST90018788	Acute glomerulonephritis	TGM2	Inverse variance weighted	4	-0.743299	0.488391	0.128026	0.475543	0.182584	1.23856	0.997687
THBYkQ	ebi-a-GCST90018788	Acute glomerulonephritis	LILRA2	Inverse variance weighted	5	0.0944433	0.0620827	0.128197	1.09905	0.973129	1.24126	0.997687
qp7w47	ebi-a-GCST90018788	Acute glomerulonephritis	UTRN	Inverse variance weighted	2	0.649745	0.427238	0.128309	1.91505	0.828912	4.42439	0.997687
W7y6UO	ebi-a-GCST90018788	Acute glomerulonephritis	MGMT	Inverse variance weighted	4	0.173881	0.114485	0.12881	1.18991	0.950745	1.48925	0.997687
NLy9aa	ebi-a-GCST90018788	Acute glomerulonephritis	BICD1	Inverse variance weighted	4	-0.496875	0.328143	0.129975	0.608429	0.319807	1.15753	0.997687
sqQuGv	ebi-a-GCST90018788	Acute glomerulonephritis	LILRA4	Inverse variance weighted	3	-0.760771	0.502988	0.130406	0.467306	0.174361	1.25243	0.997687
j62ytV	ebi-a-GCST90018788	Acute glomerulonephritis	CHD1	Inverse variance weighted	2	-1.95127	1.29377	0.131503	0.142093	0.0112536	1.79414	0.997687
YcOR7g	ebi-a-GCST90018788	Acute glomerulonephritis	CDH13	Inverse variance weighted	2	0.563143	0.37399	0.132127	1.75618	0.843768	3.65525	0.997687
uFPDuR	ebi-a-GCST90018788	Acute glomerulonephritis	NOS1AP	Inverse variance weighted	3	-0.787458	0.523181	0.132289	0.455	0.163182	1.26868	0.997687
5yjFaa	ebi-a-GCST90018788	Acute glomerulonephritis	IGLV5-37	Inverse variance weighted	2	-0.717982	0.477221	0.132451	0.487736	0.191411	1.2428	0.997687
G0RZib	ebi-a-GCST90018788	Acute glomerulonephritis	PLBD2	Inverse variance weighted	3	-0.443704	0.295246	0.132883	0.641656	0.359736	1.14451	0.997687
HNXyqa	ebi-a-GCST90018788	Acute glomerulonephritis	MGP	Inverse variance weighted	2	0.835991	0.557438	0.133691	2.3071	0.773688	6.87966	0.997687
zP4hdB	ebi-a-GCST90018788	Acute glomerulonephritis	AURKA	Inverse variance weighted	2	-1.5489	1.03296	0.133751	0.212482	0.0280573	1.60915	0.997687
HsV7wk	ebi-a-GCST90018788	Acute glomerulonephritis	KBTBD2	Inverse variance weighted	6	0.278358	0.18622	0.134971	1.32096	0.917014	1.90284	0.997687
2kfvDc	ebi-a-GCST90018788	Acute glomerulonephritis	EPOR	Inverse variance weighted	6	0.240596	0.161999	0.1375	1.27201	0.925962	1.74737	0.997687
alppzZ	ebi-a-GCST90018788	Acute glomerulonephritis	SLC29A4	Inverse variance weighted	3	0.563965	0.379775	0.137544	1.75763	0.834942	3.69997	0.997687
rHJyDD	ebi-a-GCST90018788	Acute glomerulonephritis	EPHB4	Inverse variance weighted	18	-0.122786	0.0827196	0.137713	0.884453	0.752077	1.04013	0.997687
qBhP36	ebi-a-GCST90018788	Acute glomerulonephritis	GPR162	Inverse variance weighted	7	-0.188859	0.127247	0.137759	0.827903	0.645155	1.06242	0.997687
vpe7Jn	ebi-a-GCST90018788	Acute glomerulonephritis	ERP29	Inverse variance weighted	2	0.508607	0.342755	0.137841	1.66297	0.849428	3.2557	0.997687
HRnVm9	ebi-a-GCST90018788	Acute glomerulonephritis	GPR84	Inverse variance weighted	3	0.363954	0.245675	0.138488	1.43901	0.889079	2.32909	0.997687
OJjBx7	ebi-a-GCST90018788	Acute glomerulonephritis	IL2RA	Inverse variance weighted	4	-0.764994	0.517558	0.139386	0.465337	0.168738	1.28328	0.997687
GVwVdf	ebi-a-GCST90018788	Acute glomerulonephritis	SLC4A8	Inverse variance weighted	2	-0.425097	0.288062	0.140021	0.653706	0.371688	1.1497	0.997687
d8LRNh	ebi-a-GCST90018788	Acute glomerulonephritis	KIR3DL2	Inverse variance weighted	3	-0.524015	0.355371	0.140331	0.592138	0.29507	1.18829	0.997687
2bmo6T	ebi-a-GCST90018788	Acute glomerulonephritis	ABCC1	Inverse variance weighted	4	0.425643	0.289238	0.141128	1.53057	0.868261	2.6981	0.997687
k412jE	ebi-a-GCST90018788	Acute glomerulonephritis	IRF6	Inverse variance weighted	4	0.231071	0.15722	0.141633	1.25995	0.925816	1.71467	0.997687
Q1O5ce	ebi-a-GCST90018788	Acute glomerulonephritis	PLIN3	Inverse variance weighted	3	-0.508521	0.346138	0.141798	0.601384	0.30515	1.1852	0.997687
BhcvsL	ebi-a-GCST90018788	Acute glomerulonephritis	TTL	Inverse variance weighted	2	-0.585215	0.399083	0.14254	0.556986	0.254764	1.21773	0.997687
W6XBWb	ebi-a-GCST90018788	Acute glomerulonephritis	PTK7	Inverse variance weighted	3	-0.766678	0.522918	0.142606	0.464554	0.166694	1.29465	0.997687
XYL0vS	ebi-a-GCST90018788	Acute glomerulonephritis	FANCA	Inverse variance weighted	3	-0.450547	0.307388	0.142722	0.637279	0.34888	1.16408	0.997687
XkVQAW	ebi-a-GCST90018788	Acute glomerulonephritis	IL17RA	Inverse variance weighted	3	-0.338665	0.231096	0.142791	0.712721	0.453113	1.12107	0.997687
0r2km3	ebi-a-GCST90018788	Acute glomerulonephritis	EIF2B1	Inverse variance weighted	6	0.370559	0.253613	0.143981	1.44854	0.881155	2.38128	0.997687
4sBjUf	ebi-a-GCST90018788	Acute glomerulonephritis	SLC16A7	Inverse variance weighted	2	-0.517565	0.354425	0.144209	0.59597	0.297531	1.19376	0.997687
UQaSFy	ebi-a-GCST90018788	Acute glomerulonephritis	EML4	Inverse variance weighted	4	0.344492	0.236759	0.14566	1.41127	0.887315	2.24462	0.997687
1Ezxpt	ebi-a-GCST90018788	Acute glomerulonephritis	PPIL3	Inverse variance weighted	6	-0.229247	0.157627	0.145844	0.795132	0.583801	1.08296	0.997687
FMrby7	ebi-a-GCST90018788	Acute glomerulonephritis	FYN	Inverse variance weighted	2	0.720355	0.495592	0.146078	2.05516	0.778019	5.42879	0.997687
yaqHJn	ebi-a-GCST90018788	Acute glomerulonephritis	IFNG	Inverse variance weighted	2	-0.665777	0.458361	0.146358	0.513874	0.209263	1.26189	0.997687
0wywjo	ebi-a-GCST90018788	Acute glomerulonephritis	CHI3L1	Inverse variance weighted	5	-0.179712	0.123825	0.146685	0.835511	0.655466	1.06501	0.997687
YYAs78	ebi-a-GCST90018788	Acute glomerulonephritis	LMTK2	Inverse variance weighted	3	0.288954	0.199145	0.146786	1.33503	0.9036	1.97245	0.997687
DHw7Mr	ebi-a-GCST90018788	Acute glomerulonephritis	MSH5	Inverse variance weighted	3	0.313108	0.216396	0.147918	1.36767	0.894914	2.09017	0.997687
aISOTj	ebi-a-GCST90018788	Acute glomerulonephritis	HDAC4	Inverse variance weighted	2	-0.402612	0.278298	0.147982	0.668571	0.387486	1.15356	0.997687
wqEFUZ	ebi-a-GCST90018788	Acute glomerulonephritis	CYTH2	Inverse variance weighted	3	0.302237	0.208999	0.148144	1.35288	0.898165	2.03781	0.997687
pIE7K5	ebi-a-GCST90018788	Acute glomerulonephritis	SNCA	Inverse variance weighted	3	0.387299	0.267836	0.148168	1.473	0.871396	2.48993	0.997687
aerU3E	ebi-a-GCST90018788	Acute glomerulonephritis	SREBF1	Inverse variance weighted	7	-0.254326	0.176135	0.148759	0.775439	0.549058	1.09516	0.997687
suYtSE	ebi-a-GCST90018788	Acute glomerulonephritis	AHCY	Inverse variance weighted	2	-0.718165	0.497534	0.148895	0.487647	0.183906	1.29305	0.997687
gBnlzm	ebi-a-GCST90018788	Acute glomerulonephritis	IL1RN	Inverse variance weighted	3	0.516711	0.358687	0.149709	1.6765	0.830011	3.3863	0.997687
H8G8Tz	ebi-a-GCST90018788	Acute glomerulonephritis	IPO13	Inverse variance weighted	2	-1.32715	0.921526	0.149822	0.265233	0.0435722	1.61453	0.997687
ZENT82	ebi-a-GCST90018788	Acute glomerulonephritis	MGLL	Inverse variance weighted	3	0.581467	0.404227	0.150302	1.78866	0.809922	3.95014	0.997687
t0R5hR	ebi-a-GCST90018788	Acute glomerulonephritis	IGKV3-7	Inverse variance weighted	2	1.24204	0.86471	0.150898	3.46268	0.635852	18.8568	0.997687
kb5cYT	ebi-a-GCST90018788	Acute glomerulonephritis	SLC7A8	Inverse variance weighted	4	-0.219981	0.15332	0.151349	0.802534	0.594231	1.08386	0.997687
kAh90h	ebi-a-GCST90018788	Acute glomerulonephritis	LILRB1	Inverse variance weighted	6	0.20185	0.140687	0.151361	1.22366	0.928767	1.61219	0.997687
sBJueL	ebi-a-GCST90018788	Acute glomerulonephritis	CCND1	Inverse variance weighted	2	1.14198	0.796129	0.151452	3.13298	0.65808	14.9155	0.997687
2hocuM	ebi-a-GCST90018788	Acute glomerulonephritis	PSMD4	Inverse variance weighted	2	-0.400068	0.280201	0.153352	0.670275	0.387027	1.16082	0.997687
Y3X6F4	ebi-a-GCST90018788	Acute glomerulonephritis	IGLC7	Inverse variance weighted	3	0.169484	0.118839	0.153821	1.18469	0.93853	1.49542	0.997687
yGeruN	ebi-a-GCST90018788	Acute glomerulonephritis	LST1	Inverse variance weighted	4	0.294766	0.206711	0.153874	1.34281	0.895487	2.01359	0.997687
9d39CX	ebi-a-GCST90018788	Acute glomerulonephritis	HSPA1B	Inverse variance weighted	4	-0.231863	0.162935	0.154725	0.793055	0.576248	1.09143	0.997687
62WSA4	ebi-a-GCST90018788	Acute glomerulonephritis	IFNAR2	Inverse variance weighted	7	-0.276956	0.194901	0.155315	0.758088	0.517388	1.11077	0.997687
MIG6OM	ebi-a-GCST90018788	Acute glomerulonephritis	PLEKHA6	Inverse variance weighted	2	-0.532003	0.374949	0.155937	0.587427	0.281703	1.22495	0.997687
4E1tuU	ebi-a-GCST90018788	Acute glomerulonephritis	LTBP4	Inverse variance weighted	3	0.294115	0.20741	0.156181	1.34194	0.893678	2.01504	0.997687
2pGxCj	ebi-a-GCST90018788	Acute glomerulonephritis	QDPR	Inverse variance weighted	5	-0.186802	0.132067	0.15723	0.829608	0.640406	1.07471	0.997687
mFWNJc	ebi-a-GCST90018788	Acute glomerulonephritis	CPT1A	Inverse variance weighted	3	-0.286568	0.202812	0.157664	0.750836	0.504554	1.11733	0.997687
yDtxhG	ebi-a-GCST90018788	Acute glomerulonephritis	PGM1	Inverse variance weighted	8	0.207573	0.146922	0.157712	1.23069	0.922752	1.64139	0.997687
LqZgWa	ebi-a-GCST90018788	Acute glomerulonephritis	BCL2A1	Inverse variance weighted	2	0.499156	0.353321	0.157728	1.64733	0.824191	3.29256	0.997687
TsOqHc	ebi-a-GCST90018788	Acute glomerulonephritis	CHST13	Inverse variance weighted	5	0.169181	0.119805	0.15791	1.18433	0.936471	1.4978	0.997687
09Ofss	ebi-a-GCST90018788	Acute glomerulonephritis	MTHFR	Inverse variance weighted	6	-0.198006	0.140345	0.158289	0.820365	0.623079	1.08012	0.997687
QCZViJ	ebi-a-GCST90018788	Acute glomerulonephritis	TESK1	Inverse variance weighted	2	-1.31893	0.937085	0.159284	0.267421	0.0426121	1.67826	0.997687
OXC0cg	ebi-a-GCST90018788	Acute glomerulonephritis	HCN2	Inverse variance weighted	2	-0.903332	0.642035	0.159432	0.405217	0.115127	1.42626	0.997687
QPw2m2	ebi-a-GCST90018788	Acute glomerulonephritis	PTH2R	Inverse variance weighted	2	-0.93603	0.666344	0.160103	0.392182	0.106239	1.44774	0.997687
WQhd8u	ebi-a-GCST90018788	Acute glomerulonephritis	CA6	Inverse variance weighted	3	-0.376701	0.268485	0.160599	0.686121	0.405379	1.16129	0.997687
HxvtI4	ebi-a-GCST90018788	Acute glomerulonephritis	VRK2	Inverse variance weighted	2	0.393939	0.282268	0.16283	1.48281	0.852735	2.57844	0.997687
nbtdhp	ebi-a-GCST90018788	Acute glomerulonephritis	TNKS	Inverse variance weighted	4	-0.907057	0.651374	0.163762	0.403711	0.112618	1.44721	0.997687
onypox	ebi-a-GCST90018788	Acute glomerulonephritis	MAP3K5	Inverse variance weighted	4	-0.199586	0.143678	0.164794	0.819069	0.618045	1.08548	0.997687
uTE0x9	ebi-a-GCST90018788	Acute glomerulonephritis	HIF1A	Inverse variance weighted	4	-0.346159	0.249453	0.165237	0.7074	0.433836	1.15346	0.997687
wgPVah	ebi-a-GCST90018788	Acute glomerulonephritis	TRPM6	Inverse variance weighted	7	0.221122	0.159372	0.165302	1.24748	0.912792	1.70488	0.997687
rK0PM0	ebi-a-GCST90018788	Acute glomerulonephritis	CTSK	Inverse variance weighted	5	0.198788	0.143389	0.165638	1.21992	0.921038	1.6158	0.997687
8p8XOO	ebi-a-GCST90018788	Acute glomerulonephritis	UBR1	Inverse variance weighted	2	-1.00412	0.726699	0.167049	0.366368	0.0881738	1.52229	0.997687
vanNCy	ebi-a-GCST90018788	Acute glomerulonephritis	PLOD1	Inverse variance weighted	7	-0.215386	0.156072	0.167575	0.80623	0.593755	1.09474	0.997687
qJXfRh	ebi-a-GCST90018788	Acute glomerulonephritis	ZNF165	Inverse variance weighted	2	-0.909927	0.659896	0.167927	0.402554	0.110436	1.46737	0.997687
tFVK27	ebi-a-GCST90018788	Acute glomerulonephritis	TPH1	Inverse variance weighted	2	0.780914	0.569079	0.169988	2.18347	0.71571	6.66125	0.997687
BmYDXx	ebi-a-GCST90018788	Acute glomerulonephritis	CSNK2A2	Inverse variance weighted	2	1.13909	0.830809	0.170355	3.12393	0.613059	15.9184	0.997687
1wVZQm	ebi-a-GCST90018788	Acute glomerulonephritis	LGALS9	Inverse variance weighted	8	0.175673	0.128171	0.170494	1.19205	0.927241	1.53248	0.997687
pgoUxW	ebi-a-GCST90018788	Acute glomerulonephritis	VCP	Inverse variance weighted	5	0.213696	0.156395	0.171819	1.23825	0.911341	1.68241	0.997687
kyCM5d	ebi-a-GCST90018788	Acute glomerulonephritis	SCN5A	Inverse variance weighted	2	-1.23373	0.904207	0.172432	0.291205	0.0494906	1.71347	0.997687
13zwqH	ebi-a-GCST90018788	Acute glomerulonephritis	NOS2	Inverse variance weighted	2	0.53474	0.392121	0.172658	1.70701	0.791507	3.68141	0.997687
59Tpvh	ebi-a-GCST90018788	Acute glomerulonephritis	KLHL30	Inverse variance weighted	2	0.266409	0.195922	0.173903	1.30527	0.889053	1.91634	0.997687
bRtZ1D	ebi-a-GCST90018788	Acute glomerulonephritis	LILRB2	Inverse variance weighted	4	0.41759	0.307438	0.174372	1.5183	0.831114	2.77366	0.997687
nRkylb	ebi-a-GCST90018788	Acute glomerulonephritis	DOCK10	Inverse variance weighted	5	-0.228188	0.168135	0.174727	0.795974	0.572505	1.10667	0.997687
ORvolL	ebi-a-GCST90018788	Acute glomerulonephritis	CDK19	Inverse variance weighted	2	0.509964	0.375782	0.174758	1.66523	0.797264	3.47814	0.997687
wvCgp4	ebi-a-GCST90018788	Acute glomerulonephritis	LPAR1	Inverse variance weighted	8	-0.156285	0.115226	0.174993	0.855315	0.682407	1.07203	0.997687
7hKQBa	ebi-a-GCST90018788	Acute glomerulonephritis	CD207	Inverse variance weighted	2	0.571676	0.422048	0.175567	1.77123	0.7745	4.0507	0.997687
NefxLh	ebi-a-GCST90018788	Acute glomerulonephritis	ADO	Inverse variance weighted	3	0.395088	0.291687	0.17558	1.48452	0.838099	2.62951	0.997687
iDoK5Q	ebi-a-GCST90018788	Acute glomerulonephritis	ANO2	Inverse variance weighted	3	-0.676367	0.499713	0.175893	0.508461	0.190938	1.35401	0.997687
TblySD	ebi-a-GCST90018788	Acute glomerulonephritis	CA2	Inverse variance weighted	3	0.248877	0.18402	0.176234	1.28258	0.89422	1.83961	0.997687
hmi2SW	ebi-a-GCST90018788	Acute glomerulonephritis	UGGT2	Inverse variance weighted	7	0.351241	0.260258	0.177149	1.42083	0.853111	2.36634	0.997687
MoVtF6	ebi-a-GCST90018788	Acute glomerulonephritis	KLRD1	Inverse variance weighted	5	0.298601	0.221292	0.177224	1.34797	0.873601	2.07993	0.997687
4gUZ0k	ebi-a-GCST90018788	Acute glomerulonephritis	NUAK2	Inverse variance weighted	3	-0.267216	0.198195	0.177578	0.765507	0.51909	1.1289	0.997687
IavKHB	ebi-a-GCST90018788	Acute glomerulonephritis	MAP3K2	Inverse variance weighted	6	0.141851	0.105343	0.178121	1.1524	0.937423	1.41669	0.997687
18BrZQ	ebi-a-GCST90018788	Acute glomerulonephritis	HDAC2	Inverse variance weighted	2	1.33907	0.996075	0.178837	3.81548	0.541593	26.8798	0.997687
8CsMz4	ebi-a-GCST90018788	Acute glomerulonephritis	POLG	Inverse variance weighted	2	0.273862	0.203881	0.179192	1.31503	0.88184	1.96103	0.997687
RlWf6Z	ebi-a-GCST90018788	Acute glomerulonephritis	LTBP3	Inverse variance weighted	5	0.614152	0.457577	0.179537	1.84809	0.753746	4.53127	0.997687
FGBXDL	ebi-a-GCST90018788	Acute glomerulonephritis	IL23R	Inverse variance weighted	3	-0.420213	0.313815	0.180554	0.656907	0.355123	1.21514	0.997687
IebXd6	ebi-a-GCST90018788	Acute glomerulonephritis	CUBN	Inverse variance weighted	5	0.260075	0.19428	0.180681	1.29703	0.886288	1.89812	0.997687
L72RhU	ebi-a-GCST90018788	Acute glomerulonephritis	EPAS1	Inverse variance weighted	2	-0.885218	0.662498	0.18149	0.412624	0.112623	1.51176	0.997687
FJjEpN	ebi-a-GCST90018788	Acute glomerulonephritis	CST3	Inverse variance weighted	5	-0.171015	0.128071	0.181772	0.842809	0.655712	1.08329	0.997687
HnhixN	ebi-a-GCST90018788	Acute glomerulonephritis	CTSD	Inverse variance weighted	3	-0.494025	0.370896	0.182868	0.610166	0.294941	1.2623	0.997687
ZZlANH	ebi-a-GCST90018788	Acute glomerulonephritis	LIPA	Inverse variance weighted	8	0.199864	0.150166	0.183204	1.22124	0.909863	1.63917	0.997687
k1fEA1	ebi-a-GCST90018788	Acute glomerulonephritis	GSTP1	Inverse variance weighted	5	-0.482003	0.362748	0.18393	0.617545	0.303313	1.25732	0.997687
BFPnjH	ebi-a-GCST90018788	Acute glomerulonephritis	ALDH1A1	Inverse variance weighted	7	-0.242841	0.18281	0.184052	0.784396	0.548182	1.1224	0.997687
YSetVz	ebi-a-GCST90018788	Acute glomerulonephritis	CNR1	Inverse variance weighted	4	-0.236935	0.178493	0.184372	0.789043	0.556114	1.11953	0.997687
66H9rM	ebi-a-GCST90018788	Acute glomerulonephritis	SLC12A1	Inverse variance weighted	5	-0.0830479	0.0625786	0.184476	0.920307	0.814076	1.0404	0.997687
lqHLAG	ebi-a-GCST90018788	Acute glomerulonephritis	IL1RL1	Inverse variance weighted	2	-0.318193	0.239988	0.184883	0.727463	0.454495	1.16437	0.997687
P5wu6G	ebi-a-GCST90018788	Acute glomerulonephritis	WRN	Inverse variance weighted	4	-0.227942	0.171943	0.184944	0.79617	0.568389	1.11524	0.997687
nEgCae	ebi-a-GCST90018788	Acute glomerulonephritis	AOAH	Inverse variance weighted	6	-0.168319	0.127121	0.185474	0.845085	0.658708	1.08419	0.997687
TGaVV5	ebi-a-GCST90018788	Acute glomerulonephritis	GALNT2	Inverse variance weighted	2	-1.01681	0.76814	0.185591	0.361745	0.0802692	1.63026	0.997687
ud7XFN	ebi-a-GCST90018788	Acute glomerulonephritis	HLA-DQA1	Inverse variance weighted	5	-0.109861	0.083035	0.185811	0.895958	0.76139	1.05431	0.997687
Gr4z0v	ebi-a-GCST90018788	Acute glomerulonephritis	P2RX4	Inverse variance weighted	6	0.218108	0.165172	0.186671	1.24372	0.899759	1.71918	0.997687
YooMPM	ebi-a-GCST90018788	Acute glomerulonephritis	PLD1	Inverse variance weighted	2	-0.494288	0.374781	0.187212	0.610005	0.292626	1.27161	0.997687
JYp32p	ebi-a-GCST90018788	Acute glomerulonephritis	SLC12A6	Inverse variance weighted	3	0.267683	0.203027	0.187349	1.30693	0.877876	1.94569	0.997687
z3jg4Z	ebi-a-GCST90018788	Acute glomerulonephritis	PGGT1B	Inverse variance weighted	2	-0.342069	0.259464	0.187379	0.710299	0.427151	1.18114	0.997687
5N6Z6z	ebi-a-GCST90018788	Acute glomerulonephritis	MLST8	Inverse variance weighted	2	0.222786	0.169047	0.187538	1.24955	0.897138	1.74041	0.997687
PBCOMN	ebi-a-GCST90018788	Acute glomerulonephritis	FAM20A	Inverse variance weighted	2	0.50739	0.385099	0.187651	1.66095	0.780826	3.53313	0.997687
3EGGh0	ebi-a-GCST90018788	Acute glomerulonephritis	BCAR3	Inverse variance weighted	2	0.669255	0.509138	0.188682	1.95278	0.719891	5.29713	0.997687
SSoXuo	ebi-a-GCST90018788	Acute glomerulonephritis	MBP	Inverse variance weighted	6	0.266336	0.203112	0.189764	1.30517	0.876548	1.94339	0.997687
KrXc64	ebi-a-GCST90018788	Acute glomerulonephritis	CCL5	Inverse variance weighted	2	0.449587	0.343979	0.191207	1.56766	0.798826	3.07648	0.997687
8iA0VQ	ebi-a-GCST90018788	Acute glomerulonephritis	ABCA1	Inverse variance weighted	4	-0.382606	0.292951	0.191539	0.682082	0.384124	1.21116	0.997687
eAZYOU	ebi-a-GCST90018788	Acute glomerulonephritis	CHD4	Inverse variance weighted	3	0.785514	0.601582	0.191639	2.19353	0.674633	7.13217	0.997687
gfaXWB	ebi-a-GCST90018788	Acute glomerulonephritis	NAMPT	Inverse variance weighted	2	0.91863	0.703756	0.191782	2.50586	0.630822	9.95418	0.997687
wHkoKO	ebi-a-GCST90018788	Acute glomerulonephritis	PLAA	Inverse variance weighted	2	-0.918935	0.704006	0.191792	0.398944	0.100381	1.58553	0.997687
7AUDSX	ebi-a-GCST90018788	Acute glomerulonephritis	CYP4F3	Inverse variance weighted	3	0.247753	0.189875	0.191953	1.28114	0.883025	1.85876	0.997687
96ROrO	ebi-a-GCST90018788	Acute glomerulonephritis	PRLR	Inverse variance weighted	2	-0.8177	0.627397	0.192465	0.441446	0.12907	1.50983	0.997687
V2bYMk	ebi-a-GCST90018788	Acute glomerulonephritis	MMP9	Inverse variance weighted	4	-0.319363	0.245072	0.192527	0.726611	0.449461	1.17466	0.997687
ztHpB4	ebi-a-GCST90018788	Acute glomerulonephritis	PI3	Inverse variance weighted	3	-0.291058	0.223648	0.193117	0.747472	0.482194	1.15869	0.997687
DE3R6V	ebi-a-GCST90018788	Acute glomerulonephritis	SLCO4C1	Inverse variance weighted	3	0.215495	0.165854	0.193839	1.24048	0.896212	1.71698	0.997687
SAK7Am	ebi-a-GCST90018788	Acute glomerulonephritis	PI16	Inverse variance weighted	9	0.293568	0.226036	0.194024	1.3412	0.86117	2.08882	0.997687
rUgjf8	ebi-a-GCST90018788	Acute glomerulonephritis	TRPM7	Inverse variance weighted	2	-0.904147	0.696304	0.194117	0.404887	0.103426	1.58504	0.997687
r1nZff	ebi-a-GCST90018788	Acute glomerulonephritis	CD320	Inverse variance weighted	5	-0.206795	0.159264	0.194136	0.813186	0.595143	1.11111	0.997687
ZOGOWl	ebi-a-GCST90018788	Acute glomerulonephritis	TNNT1	Inverse variance weighted	5	-0.156456	0.120594	0.1945	0.855169	0.675151	1.08319	0.997687
5iNfKa	ebi-a-GCST90018788	Acute glomerulonephritis	ITGAV	Inverse variance weighted	3	-0.392036	0.302182	0.194511	0.67568	0.373696	1.2217	0.997687
gMJYVl	ebi-a-GCST90018788	Acute glomerulonephritis	SYK	Inverse variance weighted	5	0.226169	0.174351	0.194561	1.25379	0.890867	1.76455	0.997687
hD2mCx	ebi-a-GCST90018788	Acute glomerulonephritis	WDR1	Inverse variance weighted	2	0.3557	0.274311	0.194734	1.42718	0.833643	2.4433	0.997687
KXaBrz	ebi-a-GCST90018788	Acute glomerulonephritis	SGSH	Inverse variance weighted	2	0.333653	0.257618	0.19527	1.39606	0.842587	2.31309	0.997687
eNGqGs	ebi-a-GCST90018788	Acute glomerulonephritis	ICAM3	Inverse variance weighted	3	-0.334577	0.258412	0.195409	0.71564	0.431251	1.18757	0.997687
smtNdF	ebi-a-GCST90018788	Acute glomerulonephritis	IPO9	Inverse variance weighted	2	-0.645784	0.498906	0.195528	0.524251	0.19718	1.39385	0.997687
8Jruep	ebi-a-GCST90018788	Acute glomerulonephritis	OBSCN	Inverse variance weighted	3	-0.763639	0.590164	0.195685	0.465968	0.146554	1.48154	0.997687
rlAPIk	ebi-a-GCST90018788	Acute glomerulonephritis	ENGASE	Inverse variance weighted	7	0.173259	0.134066	0.196238	1.18917	0.91438	1.54655	0.997687
4TXq48	ebi-a-GCST90018788	Acute glomerulonephritis	CRBN	Inverse variance weighted	2	-0.759108	0.587397	0.196244	0.468084	0.14802	1.48022	0.997687
o1o1a9	ebi-a-GCST90018788	Acute glomerulonephritis	RORA	Inverse variance weighted	3	-0.722406	0.559866	0.196939	0.485583	0.162067	1.45489	0.997687
oZi0JZ	ebi-a-GCST90018788	Acute glomerulonephritis	FBLN5	Inverse variance weighted	7	0.137965	0.107049	0.197467	1.14794	0.930669	1.41592	0.997687
TxQPPe	ebi-a-GCST90018788	Acute glomerulonephritis	OASL	Inverse variance weighted	5	0.232921	0.180728	0.19747	1.26228	0.885763	1.79885	0.997687
acFgfR	ebi-a-GCST90018788	Acute glomerulonephritis	CHI3L2	Inverse variance weighted	6	0.132023	0.102591	0.198131	1.14113	0.933276	1.39529	0.997687
0MmYL3	ebi-a-GCST90018788	Acute glomerulonephritis	SLC22A4	Inverse variance weighted	9	0.347885	0.270364	0.198189	1.41607	0.833577	2.4056	0.997687
oJapXI	ebi-a-GCST90018788	Acute glomerulonephritis	CASP8	Inverse variance weighted	5	0.299487	0.232789	0.198263	1.34917	0.854892	2.12922	0.997687
3wyRbe	ebi-a-GCST90018788	Acute glomerulonephritis	PTGDS	Inverse variance weighted	2	0.262608	0.20429	0.198628	1.30032	0.871273	1.94064	0.997687
UPKQ0U	ebi-a-GCST90018788	Acute glomerulonephritis	ABCC10	Inverse variance weighted	2	0.973401	0.757363	0.198705	2.64693	0.599877	11.6795	0.997687
TssmQ6	ebi-a-GCST90018788	Acute glomerulonephritis	RASGRP1	Inverse variance weighted	3	0.762806	0.594561	0.199501	2.14429	0.668624	6.87675	0.997687
Y60HiD	ebi-a-GCST90018788	Acute glomerulonephritis	IMPDH1	Inverse variance weighted	2	0.29294	0.228896	0.200617	1.34036	0.855819	2.09924	0.997687
qspAD9	ebi-a-GCST90018788	Acute glomerulonephritis	CSMD1	Inverse variance weighted	6	-0.369485	0.289174	0.201345	0.69109	0.392089	1.2181	0.997687
I21NB8	ebi-a-GCST90018788	Acute glomerulonephritis	PLA2G2C	Inverse variance weighted	2	-1.45952	1.14252	0.20144	0.232347	0.0247515	2.18108	0.997687
peIN6z	ebi-a-GCST90018788	Acute glomerulonephritis	CALM1	Inverse variance weighted	2	0.322328	0.252629	0.201993	1.38034	0.841285	2.26479	0.997687
3b5aPS	ebi-a-GCST90018788	Acute glomerulonephritis	TSSK4	Inverse variance weighted	2	-1.19358	0.936665	0.202561	0.303134	0.0483424	1.90081	0.997687
TaSZg5	ebi-a-GCST90018788	Acute glomerulonephritis	ANTXR2	Inverse variance weighted	3	0.299937	0.23563	0.203049	1.34977	0.850527	2.14207	0.997687
qM07eW	ebi-a-GCST90018788	Acute glomerulonephritis	TGM1	Inverse variance weighted	4	-0.390754	0.308481	0.205262	0.676547	0.369584	1.23846	0.997687
LUNp11	ebi-a-GCST90018788	Acute glomerulonephritis	NFE2	Inverse variance weighted	4	0.312749	0.247105	0.205638	1.36718	0.842335	2.21904	0.997687
tjF8Uo	ebi-a-GCST90018788	Acute glomerulonephritis	SDR42E1	Inverse variance weighted	2	-0.803793	0.635172	0.205702	0.447628	0.128898	1.55449	0.997687
gsBo1M	ebi-a-GCST90018788	Acute glomerulonephritis	CYB5D2	Inverse variance weighted	3	0.292884	0.23158	0.205971	1.34029	0.851282	2.11019	0.997687
6tQ2kg	ebi-a-GCST90018788	Acute glomerulonephritis	LRRN1	Inverse variance weighted	4	0.207774	0.164807	0.207412	1.23094	0.891146	1.70028	0.997687
S3v6Qb	ebi-a-GCST90018788	Acute glomerulonephritis	C4BPA	Inverse variance weighted	6	0.0436486	0.0346297	0.207511	1.04462	0.976065	1.11798	0.997687
Re0Uvl	ebi-a-GCST90018788	Acute glomerulonephritis	TEC	Inverse variance weighted	3	0.826818	0.656001	0.207528	2.28603	0.631951	8.26954	0.997687
apQBm1	ebi-a-GCST90018788	Acute glomerulonephritis	SERPING1	Inverse variance weighted	3	-0.295998	0.234955	0.207738	0.743789	0.469302	1.17882	0.997687
0I3jzF	ebi-a-GCST90018788	Acute glomerulonephritis	FKBP1A	Inverse variance weighted	5	-0.191469	0.152141	0.20821	0.825745	0.612832	1.11263	0.997687
Yj5X0G	ebi-a-GCST90018788	Acute glomerulonephritis	NR1H3	Inverse variance weighted	11	-0.185756	0.147927	0.209212	0.830476	0.621455	1.1098	0.997687
JYa4aE	ebi-a-GCST90018788	Acute glomerulonephritis	CDK8	Inverse variance weighted	2	0.479747	0.382143	0.20933	1.61567	0.763949	3.41695	0.997687
l5ExNY	ebi-a-GCST90018788	Acute glomerulonephritis	IKZF1	Inverse variance weighted	6	0.177661	0.141828	0.210332	1.19442	0.904546	1.57719	0.997687
XichoE	ebi-a-GCST90018788	Acute glomerulonephritis	SLC16A5	Inverse variance weighted	2	-0.371923	0.297055	0.210557	0.689407	0.385139	1.23405	0.997687
ZI8P4D	ebi-a-GCST90018788	Acute glomerulonephritis	CYBA	Inverse variance weighted	3	0.207013	0.165555	0.211146	1.23	0.889163	1.70148	0.997687
CeUkKb	ebi-a-GCST90018788	Acute glomerulonephritis	APRT	Inverse variance weighted	4	0.428374	0.343223	0.211997	1.53476	0.78322	3.00744	0.997687
qUxiDR	ebi-a-GCST90018788	Acute glomerulonephritis	MUC4	Inverse variance weighted	2	0.613313	0.492614	0.213126	1.84654	0.703132	4.84931	0.997687
mwG13X	ebi-a-GCST90018788	Acute glomerulonephritis	ACVR1	Inverse variance weighted	3	0.533179	0.428745	0.213654	1.70434	0.735532	3.94922	0.997687
uc9KNP	ebi-a-GCST90018788	Acute glomerulonephritis	KHK	Inverse variance weighted	6	0.264269	0.213089	0.214909	1.30248	0.857799	1.97768	0.997687
SKWIKx	ebi-a-GCST90018788	Acute glomerulonephritis	ENTPD6	Inverse variance weighted	3	0.355565	0.287236	0.215758	1.42699	0.812681	2.50565	0.997687
wGGys9	ebi-a-GCST90018788	Acute glomerulonephritis	AQP10	Inverse variance weighted	5	-0.202378	0.164041	0.217315	0.816786	0.592207	1.12653	0.997687
oKIG6Z	ebi-a-GCST90018788	Acute glomerulonephritis	JUND	Inverse variance weighted	2	0.747264	0.606351	0.217801	2.11122	0.643275	6.92897	0.997687
IdeuqW	ebi-a-GCST90018788	Acute glomerulonephritis	ERAP1	Inverse variance weighted	4	0.568614	0.461872	0.218282	1.76582	0.714155	4.36616	0.997687
csRHfd	ebi-a-GCST90018788	Acute glomerulonephritis	AMACR	Inverse variance weighted	4	0.145715	0.118501	0.218826	1.15687	0.917093	1.45933	0.997687
7ITMdz	ebi-a-GCST90018788	Acute glomerulonephritis	RPS6KA2	Inverse variance weighted	6	0.211167	0.171974	0.219483	1.23512	0.881702	1.7302	0.997687
gKllXV	ebi-a-GCST90018788	Acute glomerulonephritis	TLR6	Inverse variance weighted	2	-0.403681	0.328848	0.219612	0.667857	0.35056	1.27234	0.997687
AQC1uJ	ebi-a-GCST90018788	Acute glomerulonephritis	UPP1	Inverse variance weighted	6	-0.760469	0.61975	0.219801	0.467447	0.138737	1.57498	0.997687
tTmoxg	ebi-a-GCST90018788	Acute glomerulonephritis	HCAR3	Inverse variance weighted	6	-0.208723	0.170263	0.220241	0.81162	0.58133	1.13314	0.997687
dXkNdf	ebi-a-GCST90018788	Acute glomerulonephritis	BTN3A1	Inverse variance weighted	5	0.234893	0.191698	0.220451	1.26477	0.868633	1.84157	0.997687
roECc9	ebi-a-GCST90018788	Acute glomerulonephritis	ITGB2	Inverse variance weighted	5	-0.164696	0.134454	0.220604	0.848152	0.651665	1.10388	0.997687
s86imW	ebi-a-GCST90018788	Acute glomerulonephritis	MCM8	Inverse variance weighted	4	-0.214319	0.175065	0.220868	0.807091	0.57267	1.13747	0.997687
mURY2v	ebi-a-GCST90018788	Acute glomerulonephritis	PTPRJ	Inverse variance weighted	2	0.345292	0.282458	0.221535	1.4124	0.811943	2.45692	0.997687
VuaaZg	ebi-a-GCST90018788	Acute glomerulonephritis	MTR	Inverse variance weighted	6	-0.107678	0.0881029	0.221637	0.897917	0.755512	1.06716	0.997687
xlLMdB	ebi-a-GCST90018788	Acute glomerulonephritis	HLCS	Inverse variance weighted	5	-0.211544	0.173365	0.222381	0.809334	0.576177	1.13684	0.997687
fATCs3	ebi-a-GCST90018788	Acute glomerulonephritis	TDP2	Inverse variance weighted	2	-0.474297	0.388998	0.222739	0.622322	0.290331	1.33394	0.997687
hHFcuq	ebi-a-GCST90018788	Acute glomerulonephritis	CD274	Inverse variance weighted	2	-0.312843	0.256666	0.222893	0.731365	0.442237	1.20952	0.997687
TF4TTt	ebi-a-GCST90018788	Acute glomerulonephritis	GNAQ	Inverse variance weighted	2	-0.781853	0.641895	0.223209	0.457557	0.130033	1.61004	0.997687
j925mV	ebi-a-GCST90018788	Acute glomerulonephritis	MST1	Inverse variance weighted	4	0.410438	0.337063	0.223341	1.50748	0.778642	2.91853	0.997687
OMdcJJ	ebi-a-GCST90018788	Acute glomerulonephritis	KCNJ11	Inverse variance weighted	2	-0.817046	0.671365	0.223608	0.441735	0.118491	1.64679	0.997687
r4Hxu0	ebi-a-GCST90018788	Acute glomerulonephritis	NRP1	Inverse variance weighted	5	-0.191238	0.157179	0.223722	0.825936	0.60695	1.12393	0.997687
ghqCXh	ebi-a-GCST90018788	Acute glomerulonephritis	CALM3	Inverse variance weighted	4	0.386843	0.317954	0.223733	1.47233	0.789506	2.74569	0.997687
YPizgS	ebi-a-GCST90018788	Acute glomerulonephritis	CHURC1	Inverse variance weighted	17	-0.108281	0.0891375	0.224454	0.897375	0.753527	1.06868	0.997687
UkIUmR	ebi-a-GCST90018788	Acute glomerulonephritis	FCER2	Inverse variance weighted	2	-0.406085	0.335293	0.225844	0.666253	0.345328	1.28542	0.997687
qLhpzp	ebi-a-GCST90018788	Acute glomerulonephritis	HSPA1L	Inverse variance weighted	3	-0.513492	0.423988	0.225856	0.598402	0.260668	1.37372	0.997687
5gdZdp	ebi-a-GCST90018788	Acute glomerulonephritis	FHIT	Inverse variance weighted	6	0.267925	0.221229	0.225865	1.30725	0.847315	2.01684	0.997687
CLxE9R	ebi-a-GCST90018788	Acute glomerulonephritis	FTH1	Inverse variance weighted	2	-0.320227	0.264559	0.226119	0.725984	0.432245	1.21934	0.997687
CyOf70	ebi-a-GCST90018788	Acute glomerulonephritis	SLAMF6	Inverse variance weighted	2	-0.36949	0.305458	0.226422	0.691087	0.379771	1.2576	0.997687
Um7gMw	ebi-a-GCST90018788	Acute glomerulonephritis	BTN3A3	Inverse variance weighted	9	0.416342	0.344231	0.226478	1.5164	0.772323	2.97735	0.997687
rMU3cq	ebi-a-GCST90018788	Acute glomerulonephritis	RELT	Inverse variance weighted	2	0.353486	0.292352	0.226621	1.42402	0.8029	2.52564	0.997687
ndZUez	ebi-a-GCST90018788	Acute glomerulonephritis	SNAP23	Inverse variance weighted	3	0.641042	0.530442	0.226853	1.89846	0.671242	5.36936	0.997687
eAWdTd	ebi-a-GCST90018788	Acute glomerulonephritis	ABCB1	Inverse variance weighted	2	-1.17871	0.979147	0.22866	0.307674	0.0451465	2.0968	0.997687
VEKf5L	ebi-a-GCST90018788	Acute glomerulonephritis	SLC30A9	Inverse variance weighted	4	0.89531	0.744049	0.228862	2.44809	0.569483	10.5239	0.997687
4sqCgj	ebi-a-GCST90018788	Acute glomerulonephritis	CD300LD	Inverse variance weighted	5	-0.202804	0.168565	0.228931	0.816439	0.58673	1.13608	0.997687
ScEJIA	ebi-a-GCST90018788	Acute glomerulonephritis	ABAT	Inverse variance weighted	7	0.175626	0.146025	0.229087	1.19199	0.895312	1.58698	0.997687
ZwKLbu	ebi-a-GCST90018788	Acute glomerulonephritis	CYP1B1	Inverse variance weighted	6	0.205042	0.170524	0.229201	1.22758	0.878811	1.71475	0.997687
f1hWxS	ebi-a-GCST90018788	Acute glomerulonephritis	SLC15A3	Inverse variance weighted	3	0.27843	0.23157	0.229225	1.32105	0.839082	2.07987	0.997687
28ZtC2	ebi-a-GCST90018788	Acute glomerulonephritis	IL1B	Inverse variance weighted	2	-0.894538	0.74402	0.229246	0.408797	0.0951009	1.75723	0.997687
8nAzkp	ebi-a-GCST90018788	Acute glomerulonephritis	LEFTY1	Inverse variance weighted	2	1.07146	0.891252	0.229286	2.91965	0.508958	16.7487	0.997687
wRxO6Z	ebi-a-GCST90018788	Acute glomerulonephritis	EPHA4	Inverse variance weighted	6	-0.193815	0.161264	0.229422	0.82381	0.60056	1.13005	0.997687
aVRpd2	ebi-a-GCST90018788	Acute glomerulonephritis	ADAM28	Inverse variance weighted	3	0.33809	0.281773	0.230191	1.40227	0.807199	2.43602	0.997687
L1OFj9	ebi-a-GCST90018788	Acute glomerulonephritis	GATA2	Inverse variance weighted	3	-0.387281	0.323166	0.230763	0.6789	0.360348	1.27906	0.997687
GZxRs4	ebi-a-GCST90018788	Acute glomerulonephritis	VIPR1	Inverse variance weighted	8	-0.400365	0.334462	0.231291	0.670076	0.347875	1.2907	0.997687
LTEe9D	ebi-a-GCST90018788	Acute glomerulonephritis	MAST4	Inverse variance weighted	3	0.279655	0.233715	0.231476	1.32267	0.836586	2.09119	0.997687
uh2xII	ebi-a-GCST90018788	Acute glomerulonephritis	CMPK1	Inverse variance weighted	2	0.50199	0.41956	0.231514	1.652	0.725897	3.75965	0.997687
ZOF4yL	ebi-a-GCST90018788	Acute glomerulonephritis	LPAR2	Inverse variance weighted	11	-0.20403	0.170543	0.231558	0.815438	0.583743	1.1391	0.997687
KH3QwS	ebi-a-GCST90018788	Acute glomerulonephritis	CDC7	Inverse variance weighted	7	0.192807	0.161249	0.23181	1.21265	0.884051	1.66338	0.997687
2FyB7j	ebi-a-GCST90018788	Acute glomerulonephritis	NCR1	Inverse variance weighted	3	0.581039	0.486805	0.232643	1.7879	0.688598	4.64215	0.997687
PTyTxk	ebi-a-GCST90018788	Acute glomerulonephritis	KLC1	Inverse variance weighted	4	-0.233199	0.195391	0.232674	0.791996	0.540011	1.16156	0.997687
m22mbb	ebi-a-GCST90018788	Acute glomerulonephritis	PSMB9	Inverse variance weighted	5	0.202464	0.169713	0.232878	1.22442	0.877943	1.70762	0.997687
jWz7rq	ebi-a-GCST90018788	Acute glomerulonephritis	CD69	Inverse variance weighted	3	0.442372	0.370863	0.23294	1.55639	0.752376	3.21962	0.997687
a5fs01	ebi-a-GCST90018788	Acute glomerulonephritis	MERTK	Inverse variance weighted	10	-0.15235	0.127739	0.232998	0.858688	0.668501	1.10298	0.997687
Jc1Oxv	ebi-a-GCST90018788	Acute glomerulonephritis	LTB	Inverse variance weighted	2	-0.715863	0.600728	0.233394	0.48877	0.150576	1.58655	0.997687
HgGAN9	ebi-a-GCST90018788	Acute glomerulonephritis	PTPN2	Inverse variance weighted	2	-0.605901	0.509074	0.233967	0.545583	0.201154	1.47977	0.997687
VbVcYR	ebi-a-GCST90018788	Acute glomerulonephritis	SLC22A15	Inverse variance weighted	6	0.28951	0.243646	0.23474	1.33577	0.828584	2.15342	0.997687
J9xyWe	ebi-a-GCST90018788	Acute glomerulonephritis	HOXA9	Inverse variance weighted	4	-0.23167	0.195046	0.234924	0.793208	0.541203	1.16256	0.997687
ZtI42L	ebi-a-GCST90018788	Acute glomerulonephritis	TKT	Inverse variance weighted	4	-0.150682	0.127002	0.235444	0.860121	0.670584	1.10323	0.997687
IdjzBc	ebi-a-GCST90018788	Acute glomerulonephritis	CCR1	Inverse variance weighted	7	0.145901	0.122984	0.235486	1.15708	0.90924	1.47248	0.997687
2pBRyA	ebi-a-GCST90018788	Acute glomerulonephritis	TNNT3	Inverse variance weighted	4	0.313859	0.264566	0.235497	1.3687	0.8149	2.29885	0.997687
qh01bm	ebi-a-GCST90018788	Acute glomerulonephritis	FCRL6	Inverse variance weighted	4	-0.237893	0.200693	0.235877	0.788287	0.531926	1.1682	0.997687
Luz7Jq	ebi-a-GCST90018788	Acute glomerulonephritis	C4B	Inverse variance weighted	2	0.112448	0.0949325	0.236214	1.11901	0.929025	1.34786	0.997687
jBSbfo	ebi-a-GCST90018788	Acute glomerulonephritis	LIG3	Inverse variance weighted	8	-0.183916	0.155429	0.236698	0.832006	0.613511	1.12831	0.997687
fgQYcy	ebi-a-GCST90018788	Acute glomerulonephritis	LAIR1	Inverse variance weighted	2	-0.189361	0.160163	0.237086	0.827488	0.604545	1.13265	0.997687
7jtsgH	ebi-a-GCST90018788	Acute glomerulonephritis	PSMD13	Inverse variance weighted	2	0.216243	0.183059	0.237492	1.2414	0.867143	1.7772	0.997687
ezftk3	ebi-a-GCST90018788	Acute glomerulonephritis	SIK2	Inverse variance weighted	3	0.429797	0.364103	0.237831	1.53694	0.752883	3.13754	0.997687
97rJ2v	ebi-a-GCST90018788	Acute glomerulonephritis	PTPN13	Inverse variance weighted	2	0.627108	0.531525	0.238069	1.87219	0.66055	5.30631	0.997687
jQPDrD	ebi-a-GCST90018788	Acute glomerulonephritis	DDR1	Inverse variance weighted	6	0.237515	0.201499	0.238502	1.26809	0.854342	1.88222	0.997687
Jpng1L	ebi-a-GCST90018788	Acute glomerulonephritis	TPK1	Inverse variance weighted	3	0.202934	0.172295	0.238865	1.22499	0.873922	1.71709	0.997687
t0xOLs	ebi-a-GCST90018788	Acute glomerulonephritis	CMKLR1	Inverse variance weighted	6	-0.191629	0.162751	0.239022	0.825613	0.600123	1.13583	0.997687
p44I7K	ebi-a-GCST90018788	Acute glomerulonephritis	TAPBPL	Inverse variance weighted	10	-0.161018	0.136905	0.239546	0.851277	0.650931	1.11329	0.997687
iCdaLc	ebi-a-GCST90018788	Acute glomerulonephritis	TNK2	Inverse variance weighted	3	-0.65298	0.555434	0.239746	0.520492	0.175235	1.546	0.997687
uD9zKW	ebi-a-GCST90018788	Acute glomerulonephritis	BRD9	Inverse variance weighted	2	0.553335	0.470852	0.239924	1.73904	0.691055	4.37631	0.997687
184G6T	ebi-a-GCST90018788	Acute glomerulonephritis	CDK11B	Inverse variance weighted	3	0.244566	0.208118	0.239942	1.27707	0.849298	1.92029	0.997687
POcTPl	ebi-a-GCST90018788	Acute glomerulonephritis	CASP7	Inverse variance weighted	5	-0.182145	0.155046	0.240084	0.833481	0.61506	1.12947	0.997687
A3IRQb	ebi-a-GCST90018788	Acute glomerulonephritis	QPCT	Inverse variance weighted	3	-0.356844	0.304133	0.240669	0.699882	0.385604	1.2703	0.997687
FZI4TI	ebi-a-GCST90018788	Acute glomerulonephritis	SLC5A6	Inverse variance weighted	6	-0.201119	0.171445	0.240763	0.817815	0.584411	1.14444	0.997687
Lg7Hxj	ebi-a-GCST90018788	Acute glomerulonephritis	TNNC2	Inverse variance weighted	5	-0.165	0.140692	0.240887	0.847893	0.643549	1.11712	0.997687
FSNezD	ebi-a-GCST90018788	Acute glomerulonephritis	LAMP3	Inverse variance weighted	3	0.543247	0.463619	0.241296	1.72159	0.693887	4.2714	0.997687
HAMij5	ebi-a-GCST90018788	Acute glomerulonephritis	COL24A1	Inverse variance weighted	2	1.04674	0.893679	0.24149	2.84835	0.494173	16.4176	0.997687
fo0naN	ebi-a-GCST90018788	Acute glomerulonephritis	IRF3	Inverse variance weighted	3	-0.255117	0.217897	0.241673	0.774826	0.505506	1.18763	0.997687
c9s2qC	ebi-a-GCST90018788	Acute glomerulonephritis	PCYOX1L	Inverse variance weighted	5	-0.215572	0.184255	0.242014	0.80608	0.561742	1.1567	0.997687
FxzsUZ	ebi-a-GCST90018788	Acute glomerulonephritis	TGFBI	Inverse variance weighted	9	-0.15478	0.132324	0.242121	0.856604	0.660912	1.11024	0.997687
xYcEkm	ebi-a-GCST90018788	Acute glomerulonephritis	TRPC3	Inverse variance weighted	3	0.218646	0.186984	0.242273	1.24439	0.862566	1.79523	0.997687
Sqof5e	ebi-a-GCST90018788	Acute glomerulonephritis	METAP1D	Inverse variance weighted	2	0.7491	0.641848	0.24317	2.11509	0.601143	7.44186	0.997687
jJyR2a	ebi-a-GCST90018788	Acute glomerulonephritis	HEXA	Inverse variance weighted	2	0.426429	0.365417	0.243224	1.53178	0.748422	3.13505	0.997687
MdrIDO	ebi-a-GCST90018788	Acute glomerulonephritis	IMPA1	Inverse variance weighted	9	-0.142275	0.121984	0.243473	0.867382	0.68293	1.10165	0.997687
So2Klc	ebi-a-GCST90018788	Acute glomerulonephritis	PPA1	Inverse variance weighted	7	0.208195	0.178553	0.243609	1.23145	0.867822	1.74745	0.997687
dWmEKu	ebi-a-GCST90018788	Acute glomerulonephritis	JAK1	Inverse variance weighted	2	0.909976	0.78065	0.24375	2.48426	0.537891	11.4736	0.997687
jPVjvQ	ebi-a-GCST90018788	Acute glomerulonephritis	PSMD6	Inverse variance weighted	3	-0.869642	0.746525	0.244051	0.419101	0.0970207	1.8104	0.997687
pQmI7c	ebi-a-GCST90018788	Acute glomerulonephritis	FBP1	Inverse variance weighted	6	-0.322416	0.276863	0.244208	0.724397	0.421023	1.24637	0.997687
rxKzLw	ebi-a-GCST90018788	Acute glomerulonephritis	DKK3	Inverse variance weighted	6	0.20412	0.175312	0.244294	1.22644	0.869799	1.72933	0.997687
7p5Ywj	ebi-a-GCST90018788	Acute glomerulonephritis	REV1	Inverse variance weighted	2	1.31885	1.13375	0.244723	3.73913	0.405229	34.5017	0.997687
qSrpYX	ebi-a-GCST90018788	Acute glomerulonephritis	NDUFB5	Inverse variance weighted	2	-0.390932	0.336548	0.245401	0.676426	0.34974	1.30827	0.997687
5q0Xfa	ebi-a-GCST90018788	Acute glomerulonephritis	SIK3	Inverse variance weighted	2	-0.437398	0.376671	0.245551	0.645714	0.308611	1.35104	0.997687
8kx1gI	ebi-a-GCST90018788	Acute glomerulonephritis	TOP2B	Inverse variance weighted	2	0.481952	0.415113	0.245636	1.61923	0.717725	3.65309	0.997687
YW8uhe	ebi-a-GCST90018788	Acute glomerulonephritis	IPO11	Inverse variance weighted	2	-0.494162	0.426182	0.246249	0.610082	0.264615	1.40657	0.997687
asP9uQ	ebi-a-GCST90018788	Acute glomerulonephritis	CLK2	Inverse variance weighted	2	0.510426	0.440824	0.246908	1.666	0.702164	3.95286	0.997687
1kfJTg	ebi-a-GCST90018788	Acute glomerulonephritis	SETD4	Inverse variance weighted	3	0.214515	0.185292	0.246982	1.23926	0.861864	1.78191	0.997687
2k28J7	ebi-a-GCST90018788	Acute glomerulonephritis	CD33	Inverse variance weighted	5	0.281207	0.242951	0.247082	1.32473	0.822855	2.1327	0.997687
EHfOYS	ebi-a-GCST90018788	Acute glomerulonephritis	OLFM4	Inverse variance weighted	5	-0.186982	0.161752	0.24769	0.829458	0.604099	1.13889	0.997687
Q5QS4o	ebi-a-GCST90018788	Acute glomerulonephritis	SEMA3A	Inverse variance weighted	3	0.622105	0.538514	0.247998	1.86285	0.648313	5.35265	0.997687
rimLGE	ebi-a-GCST90018788	Acute glomerulonephritis	DPP7	Inverse variance weighted	2	0.375559	0.325138	0.24806	1.45581	0.769733	2.75338	0.997687
Hkwh3J	ebi-a-GCST90018788	Acute glomerulonephritis	MAPK3	Inverse variance weighted	5	0.149635	0.12964	0.248407	1.16141	0.90081	1.4974	0.997687
maTAmP	ebi-a-GCST90018788	Acute glomerulonephritis	SLC12A4	Inverse variance weighted	2	-0.517927	0.448953	0.248651	0.595754	0.247122	1.43623	0.997687
ZjHjI4	ebi-a-GCST90018788	Acute glomerulonephritis	DPEP3	Inverse variance weighted	7	0.273623	0.237276	0.248836	1.31472	0.82577	2.09318	0.997687
jmgMdN	ebi-a-GCST90018788	Acute glomerulonephritis	MEN1	Inverse variance weighted	2	-0.36893	0.319941	0.248862	0.691474	0.369349	1.29454	0.997687
PMUbN3	ebi-a-GCST90018788	Acute glomerulonephritis	DSTYK	Inverse variance weighted	9	0.186815	0.162056	0.249002	1.2054	0.87738	1.65607	0.997687
5IDVux	ebi-a-GCST90018788	Acute glomerulonephritis	GYPC	Inverse variance weighted	4	-0.225873	0.195949	0.249028	0.797819	0.543387	1.17139	0.997687
ytOAct	ebi-a-GCST90018788	Acute glomerulonephritis	GSTM1	Inverse variance weighted	12	0.125511	0.10889	0.249058	1.13373	0.91584	1.40345	0.997687
FFqLki	ebi-a-GCST90018788	Acute glomerulonephritis	GRN	Inverse variance weighted	4	-0.557342	0.483589	0.249111	0.572729	0.221978	1.47771	0.997687
ersW86	ebi-a-GCST90018788	Acute glomerulonephritis	VEGFA	Inverse variance weighted	3	-0.362879	0.315215	0.249645	0.695671	0.375049	1.29039	0.997687
P5bwqQ	ebi-a-GCST90018788	Acute glomerulonephritis	LGALS2	Inverse variance weighted	9	0.0816729	0.07101	0.250077	1.0851	0.944116	1.24714	0.997687
mrwgOi	ebi-a-GCST90018788	Acute glomerulonephritis	FTO	Inverse variance weighted	3	0.351384	0.306291	0.251289	1.42103	0.779622	2.59015	0.997687
stJyl4	ebi-a-GCST90018788	Acute glomerulonephritis	ATP1A4	Inverse variance weighted	3	0.225146	0.196583	0.252088	1.25251	0.852009	1.84126	0.997687
v5Musx	ebi-a-GCST90018788	Acute glomerulonephritis	FXYD2	Inverse variance weighted	3	-0.46801	0.408745	0.252212	0.626247	0.28107	1.39533	0.997687
uBmWZf	ebi-a-GCST90018788	Acute glomerulonephritis	MGST2	Inverse variance weighted	5	-0.112633	0.098451	0.2526	0.893478	0.736683	1.08365	0.997687
sk1mWp	ebi-a-GCST90018788	Acute glomerulonephritis	SCN4B	Inverse variance weighted	2	0.946162	0.827072	0.252628	2.57581	0.509208	13.0296	0.997687
9wb2ze	ebi-a-GCST90018788	Acute glomerulonephritis	MASTL	Inverse variance weighted	8	0.230948	0.202193	0.253365	1.25979	0.847596	1.87245	0.997687
DXPt0u	ebi-a-GCST90018788	Acute glomerulonephritis	PTK2	Inverse variance weighted	4	0.336123	0.295032	0.254589	1.39951	0.784946	2.49524	0.997687
DZf469	ebi-a-GCST90018788	Acute glomerulonephritis	GATM	Inverse variance weighted	5	0.251966	0.221252	0.254779	1.28655	0.833861	1.985	0.997687
1QM3pj	ebi-a-GCST90018788	Acute glomerulonephritis	NCR3	Inverse variance weighted	6	-0.193542	0.170035	0.255016	0.824035	0.590485	1.14996	0.997687
UzDXAi	ebi-a-GCST90018788	Acute glomerulonephritis	NPEPPS	Inverse variance weighted	2	0.720368	0.633851	0.25575	2.05519	0.593344	7.11864	0.997687
JficGA	ebi-a-GCST90018788	Acute glomerulonephritis	PRKD2	Inverse variance weighted	4	0.196294	0.172747	0.255827	1.21688	0.86737	1.70724	0.997687
Xy2rux	ebi-a-GCST90018788	Acute glomerulonephritis	SFRP2	Inverse variance weighted	2	0.391365	0.344566	0.256032	1.479	0.752778	2.90582	0.997687
GT8U92	ebi-a-GCST90018788	Acute glomerulonephritis	GUCY1A3	Inverse variance weighted	2	0.61627	0.542622	0.256071	1.85201	0.639372	5.36453	0.997687
W490MK	ebi-a-GCST90018788	Acute glomerulonephritis	BAG6	Inverse variance weighted	2	0.512603	0.451661	0.256404	1.66963	0.688905	4.04652	0.997687
985kp3	ebi-a-GCST90018788	Acute glomerulonephritis	GRIK1	Inverse variance weighted	2	0.537813	0.474152	0.256684	1.71226	0.676025	4.33686	0.997687
9JDGfM	ebi-a-GCST90018788	Acute glomerulonephritis	MBNL1	Inverse variance weighted	5	0.408097	0.361034	0.258326	1.50395	0.741167	3.05178	0.997687
6E5PBe	ebi-a-GCST90018788	Acute glomerulonephritis	OXSR1	Inverse variance weighted	3	0.706442	0.625053	0.258387	2.02677	0.595317	6.90016	0.997687
QvFkLM	ebi-a-GCST90018788	Acute glomerulonephritis	ABCC2	Inverse variance weighted	2	0.420147	0.371844	0.258518	1.52218	0.734425	3.15491	0.997687
j4vf0K	ebi-a-GCST90018788	Acute glomerulonephritis	SOAT1	Inverse variance weighted	6	-0.29445	0.260604	0.258529	0.744941	0.446983	1.24152	0.997687
5b8OC2	ebi-a-GCST90018788	Acute glomerulonephritis	GSTCD	Inverse variance weighted	2	0.391236	0.346354	0.258652	1.47881	0.750048	2.91564	0.997687
HmEYTr	ebi-a-GCST90018788	Acute glomerulonephritis	SLC4A1	Inverse variance weighted	3	0.382065	0.338603	0.259169	1.46531	0.754578	2.84547	0.997687
76Xznv	ebi-a-GCST90018788	Acute glomerulonephritis	MFGE8	Inverse variance weighted	5	-0.228634	0.203409	0.261009	0.79562	0.534023	1.18536	0.997687
0YcQkH	ebi-a-GCST90018788	Acute glomerulonephritis	NCOR2	Inverse variance weighted	3	-0.456649	0.406299	0.261046	0.633403	0.285648	1.40452	0.997687
K9nyEh	ebi-a-GCST90018788	Acute glomerulonephritis	M6PR	Inverse variance weighted	4	-0.270042	0.24041	0.261329	0.763347	0.47652	1.22282	0.997687
TpJVwr	ebi-a-GCST90018788	Acute glomerulonephritis	BMP8A	Inverse variance weighted	4	0.193639	0.17245	0.261491	1.21366	0.865574	1.70172	0.997687
vm6HvT	ebi-a-GCST90018788	Acute glomerulonephritis	ACVR1C	Inverse variance weighted	2	-0.46884	0.417606	0.261571	0.625727	0.276002	1.4186	0.997687
r0z7gM	ebi-a-GCST90018788	Acute glomerulonephritis	GSTA4	Inverse variance weighted	2	-0.356117	0.317322	0.261752	0.700391	0.376037	1.30452	0.997687
AzbSIT	ebi-a-GCST90018788	Acute glomerulonephritis	INVS	Inverse variance weighted	4	0.316751	0.282421	0.262052	1.37266	0.789153	2.38762	0.997687
lKJVTB	ebi-a-GCST90018788	Acute glomerulonephritis	PRCP	Inverse variance weighted	4	-0.191772	0.171141	0.262481	0.825495	0.59025	1.1545	0.997687
Eb5zBq	ebi-a-GCST90018788	Acute glomerulonephritis	SLC3A2	Inverse variance weighted	2	-1.10814	0.99064	0.263307	0.330173	0.0473687	2.3014	0.997687
PGXUM3	ebi-a-GCST90018788	Acute glomerulonephritis	JUN	Inverse variance weighted	4	-0.316166	0.283306	0.264426	0.728938	0.418347	1.27012	0.997687
AzVbhd	ebi-a-GCST90018788	Acute glomerulonephritis	CD59	Inverse variance weighted	4	-0.145588	0.130577	0.264867	0.864514	0.669303	1.11666	0.997687
zQVQId	ebi-a-GCST90018788	Acute glomerulonephritis	LPIN1	Inverse variance weighted	6	0.227483	0.204288	0.265477	1.25544	0.841204	1.87365	0.997687
fFwnf3	ebi-a-GCST90018788	Acute glomerulonephritis	MAFB	Inverse variance weighted	3	-0.305419	0.274476	0.265821	0.736814	0.430249	1.26182	0.997687
3flAtQ	ebi-a-GCST90018788	Acute glomerulonephritis	PIK3IP1	Inverse variance weighted	6	-0.20064	0.180491	0.266295	0.818207	0.574416	1.16547	0.997687
qaEuJj	ebi-a-GCST90018788	Acute glomerulonephritis	LMNA	Inverse variance weighted	2	-0.414255	0.373054	0.266809	0.660832	0.318083	1.37291	0.997687
PmAYaz	ebi-a-GCST90018788	Acute glomerulonephritis	TNFSF12	Inverse variance weighted	7	-0.187428	0.168893	0.267111	0.829089	0.595437	1.15443	0.997687
3uSoHr	ebi-a-GCST90018788	Acute glomerulonephritis	CTPS1	Inverse variance weighted	4	0.162158	0.146534	0.268455	1.17605	0.882455	1.56732	0.997687
cIuAbL	ebi-a-GCST90018788	Acute glomerulonephritis	TNFRSF1B	Inverse variance weighted	3	-0.424694	0.384208	0.268997	0.65397	0.307973	1.38868	0.997687
gDHFMQ	ebi-a-GCST90018788	Acute glomerulonephritis	FCAR	Inverse variance weighted	3	0.151671	0.13731	0.26934	1.16378	0.889178	1.52318	0.997687
VEIIqj	ebi-a-GCST90018788	Acute glomerulonephritis	NCSTN	Inverse variance weighted	8	0.122947	0.11134	0.269486	1.13082	0.909119	1.4066	0.997687
vPpInF	ebi-a-GCST90018788	Acute glomerulonephritis	LILRA5	Inverse variance weighted	2	0.274814	0.248904	0.269552	1.31629	0.808125	2.14398	0.997687
ExuoqM	ebi-a-GCST90018788	Acute glomerulonephritis	RAPGEF3	Inverse variance weighted	3	0.32673	0.296352	0.270241	1.38643	0.775599	2.47832	0.997687
TAX10A	ebi-a-GCST90018788	Acute glomerulonephritis	CD7	Inverse variance weighted	2	-0.655473	0.595014	0.270632	0.519197	0.161751	1.66655	0.997687
7ktoWD	ebi-a-GCST90018788	Acute glomerulonephritis	CD226	Inverse variance weighted	3	-0.188791	0.171381	0.270641	0.82796	0.591735	1.15849	0.997687
cSpys5	ebi-a-GCST90018788	Acute glomerulonephritis	TMEM9B	Inverse variance weighted	3	0.220571	0.200331	0.270883	1.24679	0.841913	1.84637	0.997687
E5MvZW	ebi-a-GCST90018788	Acute glomerulonephritis	AK4	Inverse variance weighted	3	-0.42106	0.382535	0.271024	0.656351	0.31011	1.38917	0.997687
ytlhmq	ebi-a-GCST90018788	Acute glomerulonephritis	KLRK1	Inverse variance weighted	4	0.321944	0.292511	0.27106	1.37981	0.777729	2.44799	0.997687
hhruoL	ebi-a-GCST90018788	Acute glomerulonephritis	ACRBP	Inverse variance weighted	2	-0.724409	0.65826	0.271118	0.484611	0.133374	1.76082	0.997687
gTOYO7	ebi-a-GCST90018788	Acute glomerulonephritis	GNA13	Inverse variance weighted	2	-0.356068	0.323832	0.27153	0.700425	0.371288	1.32134	0.997687
OxfCf7	ebi-a-GCST90018788	Acute glomerulonephritis	LILRB4	Inverse variance weighted	4	0.177086	0.161054	0.271532	1.19373	0.870593	1.63681	0.997687
pjloG2	ebi-a-GCST90018788	Acute glomerulonephritis	GALNS	Inverse variance weighted	6	0.204213	0.185883	0.271937	1.22656	0.852044	1.7657	0.997687
VBQRxm	ebi-a-GCST90018788	Acute glomerulonephritis	THNSL2	Inverse variance weighted	9	0.0914308	0.0832961	0.272353	1.09574	0.93069	1.29006	0.997687
ompm0K	ebi-a-GCST90018788	Acute glomerulonephritis	BRSK1	Inverse variance weighted	2	-0.440426	0.402101	0.273381	0.643762	0.292718	1.4158	0.997687
OWXEBk	ebi-a-GCST90018788	Acute glomerulonephritis	RPSA	Inverse variance weighted	4	0.352414	0.322191	0.274042	1.4225	0.756478	2.67489	0.997687
suMEKb	ebi-a-GCST90018788	Acute glomerulonephritis	RAD50	Inverse variance weighted	4	0.420888	0.385357	0.274744	1.52331	0.715759	3.24199	0.997687
lJPmfK	ebi-a-GCST90018788	Acute glomerulonephritis	CXCR2	Inverse variance weighted	3	-0.225106	0.206359	0.275341	0.798432	0.532821	1.19645	0.997687
CkSsmy	ebi-a-GCST90018788	Acute glomerulonephritis	ARHGAP12	Inverse variance weighted	5	-0.208947	0.191631	0.275553	0.811438	0.55736	1.18134	0.997687
Y2lcUU	ebi-a-GCST90018788	Acute glomerulonephritis	TXK	Inverse variance weighted	6	-0.148434	0.136204	0.275806	0.862057	0.660081	1.12584	0.997687
T2ABJg	ebi-a-GCST90018788	Acute glomerulonephritis	SLC29A1	Inverse variance weighted	2	-0.538035	0.494227	0.276313	0.583895	0.221636	1.53826	0.997687
wLAQ9v	ebi-a-GCST90018788	Acute glomerulonephritis	SCGB3A1	Inverse variance weighted	6	0.168304	0.154728	0.27671	1.1833	0.873748	1.60251	0.997687
rXvNhc	ebi-a-GCST90018788	Acute glomerulonephritis	TBK1	Inverse variance weighted	3	0.25632	0.235656	0.276733	1.29217	0.814186	2.05075	0.997687
bIrhrv	ebi-a-GCST90018788	Acute glomerulonephritis	TIMP2	Inverse variance weighted	3	-0.301247	0.277159	0.277077	0.739895	0.429781	1.27378	0.997687
v5ENk3	ebi-a-GCST90018788	Acute glomerulonephritis	EMP1	Inverse variance weighted	2	-0.362559	0.333723	0.277299	0.695893	0.361803	1.33848	0.997687
I5BLe2	ebi-a-GCST90018788	Acute glomerulonephritis	FGL2	Inverse variance weighted	4	-0.285417	0.262787	0.277428	0.751701	0.449113	1.25815	0.997687
L4DB4e	ebi-a-GCST90018788	Acute glomerulonephritis	CAPN10	Inverse variance weighted	2	0.488079	0.449674	0.277742	1.62918	0.674838	3.93315	0.997687
Tt9DXk	ebi-a-GCST90018788	Acute glomerulonephritis	ATP2A3	Inverse variance weighted	4	0.536765	0.494752	0.277958	1.71046	0.648594	4.51082	0.997687
8wHpCi	ebi-a-GCST90018788	Acute glomerulonephritis	KRAS	Inverse variance weighted	3	0.744667	0.686511	0.278049	2.10574	0.548321	8.08676	0.997687
hB1ZX0	ebi-a-GCST90018788	Acute glomerulonephritis	ATP2C1	Inverse variance weighted	2	-0.645582	0.595332	0.278185	0.524358	0.163257	1.68416	0.997687
g5mmXC	ebi-a-GCST90018788	Acute glomerulonephritis	CCNH	Inverse variance weighted	2	-0.25466	0.235069	0.278656	0.77518	0.488999	1.22884	0.997687
N6Zfdi	ebi-a-GCST90018788	Acute glomerulonephritis	LRRN3	Inverse variance weighted	3	-1.02684	0.94785	0.278661	0.358138	0.0558758	2.2955	0.997687
QG33xJ	ebi-a-GCST90018788	Acute glomerulonephritis	PRKAB1	Inverse variance weighted	7	0.186425	0.172331	0.279349	1.20493	0.859552	1.6891	0.997687
a3tdAD	ebi-a-GCST90018788	Acute glomerulonephritis	TNFRSF13C	Inverse variance weighted	5	0.27335	0.252865	0.279692	1.31436	0.800703	2.15753	0.997687
EnoYEX	ebi-a-GCST90018788	Acute glomerulonephritis	MMP28	Inverse variance weighted	3	-0.107352	0.0994707	0.280486	0.89821	0.739106	1.09156	0.997687
cPou0S	ebi-a-GCST90018788	Acute glomerulonephritis	APOBEC3A	Inverse variance weighted	4	0.109279	0.10136	0.280977	1.11547	0.914492	1.36062	0.997687
v0fbM5	ebi-a-GCST90018788	Acute glomerulonephritis	RNLS	Inverse variance weighted	2	-0.538694	0.49968	0.280999	0.58351	0.219135	1.55376	0.997687
5YU2ch	ebi-a-GCST90018788	Acute glomerulonephritis	APAF1	Inverse variance weighted	3	-0.418142	0.388134	0.28134	0.658269	0.307622	1.40861	0.997687
5jPurJ	ebi-a-GCST90018788	Acute glomerulonephritis	DUSP3	Inverse variance weighted	4	-0.266964	0.248251	0.282206	0.765701	0.470699	1.24559	0.997687
gTwGS8	ebi-a-GCST90018788	Acute glomerulonephritis	SULT2B1	Inverse variance weighted	2	-0.287144	0.267263	0.28265	0.750404	0.444422	1.26705	0.997687
3kHPam	ebi-a-GCST90018788	Acute glomerulonephritis	LRRK2	Inverse variance weighted	5	0.268315	0.250462	0.284043	1.30776	0.800442	2.13661	0.997687
pmu1W3	ebi-a-GCST90018788	Acute glomerulonephritis	HIPK2	Inverse variance weighted	3	-0.631407	0.589966	0.28451	0.531843	0.167338	1.69033	0.997687
nzNrYP	ebi-a-GCST90018788	Acute glomerulonephritis	RABEP1	Inverse variance weighted	13	-0.107929	0.100888	0.284716	0.897692	0.73663	1.09397	0.997687
qdJgxL	ebi-a-GCST90018788	Acute glomerulonephritis	SENP6	Inverse variance weighted	7	-0.22661	0.212166	0.285483	0.797231	0.526	1.20832	0.997687
Yv9v7k	ebi-a-GCST90018788	Acute glomerulonephritis	NOTCH1	Inverse variance weighted	4	0.364634	0.342118	0.286508	1.43999	0.736448	2.81563	0.997687
MimCgd	ebi-a-GCST90018788	Acute glomerulonephritis	BIRC3	Inverse variance weighted	2	-0.401702	0.377018	0.286663	0.66918	0.319609	1.40109	0.997687
W4knqz	ebi-a-GCST90018788	Acute glomerulonephritis	GGCT	Inverse variance weighted	6	-0.148358	0.139384	0.287157	0.862123	0.656029	1.13296	0.997687
UNTBrc	ebi-a-GCST90018788	Acute glomerulonephritis	CASP4	Inverse variance weighted	4	0.598335	0.5622	0.287205	1.81909	0.604364	5.4753	0.997687
d8Awiy	ebi-a-GCST90018788	Acute glomerulonephritis	PSMD3	Inverse variance weighted	2	-0.386127	0.362881	0.287302	0.679684	0.333746	1.3842	0.997687
kXsDaI	ebi-a-GCST90018788	Acute glomerulonephritis	ABHD6	Inverse variance weighted	2	0.35381	0.332634	0.287482	1.42448	0.742188	2.73402	0.997687
gdWWor	ebi-a-GCST90018788	Acute glomerulonephritis	UGT2B17	Inverse variance weighted	4	-0.371012	0.349198	0.288023	0.690036	0.348039	1.36809	0.997687
Ub3xFo	ebi-a-GCST90018788	Acute glomerulonephritis	C4BPB	Inverse variance weighted	4	-0.292914	0.275747	0.288118	0.746086	0.434579	1.28088	0.997687
JZgcJY	ebi-a-GCST90018788	Acute glomerulonephritis	SLC23A2	Inverse variance weighted	3	0.431211	0.405963	0.288148	1.53912	0.69456	3.41064	0.997687
S1E7kO	ebi-a-GCST90018788	Acute glomerulonephritis	MATK	Inverse variance weighted	3	-0.420777	0.396259	0.288294	0.656537	0.301965	1.42745	0.997687
tdYl7z	ebi-a-GCST90018788	Acute glomerulonephritis	AKR7A2	Inverse variance weighted	6	0.217966	0.205351	0.288493	1.24355	0.831502	1.85977	0.997687
4v7rFg	ebi-a-GCST90018788	Acute glomerulonephritis	SFRP1	Inverse variance weighted	3	-0.8443	0.795912	0.288782	0.429858	0.0903298	2.04559	0.997687
eLHDRm	ebi-a-GCST90018788	Acute glomerulonephritis	ERCC6	Inverse variance weighted	2	0.491979	0.463798	0.288798	1.63555	0.658978	4.05936	0.997687
wkN4na	ebi-a-GCST90018788	Acute glomerulonephritis	FOXO1	Inverse variance weighted	3	-0.550769	0.51927	0.288844	0.576506	0.208349	1.5952	0.997687
YaEbdZ	ebi-a-GCST90018788	Acute glomerulonephritis	TYMP	Inverse variance weighted	5	-0.293845	0.277172	0.289074	0.745392	0.432963	1.28327	0.997687
EJgNJd	ebi-a-GCST90018788	Acute glomerulonephritis	TM2D1	Inverse variance weighted	4	0.230108	0.217229	0.289469	1.25874	0.822291	1.92683	0.997687
anppvd	ebi-a-GCST90018788	Acute glomerulonephritis	CXCR1	Inverse variance weighted	3	-0.262135	0.247786	0.290098	0.769407	0.473409	1.25048	0.997687
gc2wZ8	ebi-a-GCST90018788	Acute glomerulonephritis	BAX	Inverse variance weighted	4	0.278145	0.262932	0.290118	1.32068	0.788833	2.2111	0.997687
mcLfUN	ebi-a-GCST90018788	Acute glomerulonephritis	REEP5	Inverse variance weighted	5	-0.273109	0.258207	0.290186	0.76101	0.458776	1.26235	0.997687
8xHI7P	ebi-a-GCST90018788	Acute glomerulonephritis	NUAK1	Inverse variance weighted	6	-0.177313	0.167824	0.290719	0.837517	0.602753	1.16372	0.997687
J6RbiC	ebi-a-GCST90018788	Acute glomerulonephritis	FBXW7	Inverse variance weighted	2	-0.601236	0.569417	0.291023	0.548134	0.179551	1.67334	0.997687
To3Obm	ebi-a-GCST90018788	Acute glomerulonephritis	B2M	Inverse variance weighted	2	-0.483308	0.458531	0.291867	0.61674	0.251069	1.515	0.997687
RCn7s5	ebi-a-GCST90018788	Acute glomerulonephritis	SCP2	Inverse variance weighted	8	-0.204603	0.194239	0.292177	0.814971	0.556932	1.19256	0.997687
aNCmo1	ebi-a-GCST90018788	Acute glomerulonephritis	PDE2A	Inverse variance weighted	2	-0.424117	0.403907	0.293702	0.654347	0.29648	1.44418	0.997687
bczoiL	ebi-a-GCST90018788	Acute glomerulonephritis	STK24	Inverse variance weighted	2	0.435888	0.415796	0.29449	1.54634	0.684496	3.49331	0.997687
DKTeMW	ebi-a-GCST90018788	Acute glomerulonephritis	ITGA1	Inverse variance weighted	5	-0.118701	0.113241	0.294539	0.888074	0.711306	1.10877	0.997687
pgQPTN	ebi-a-GCST90018788	Acute glomerulonephritis	CACNG6	Inverse variance weighted	2	0.560493	0.534891	0.294701	1.75154	0.613918	4.99721	0.997687
5uWtJh	ebi-a-GCST90018788	Acute glomerulonephritis	DRAXIN	Inverse variance weighted	3	-0.218275	0.208456	0.295051	0.803904	0.534273	1.20961	0.997687
2LcgcK	ebi-a-GCST90018788	Acute glomerulonephritis	UGCG	Inverse variance weighted	3	-0.498356	0.475999	0.295114	0.607528	0.238995	1.54435	0.997687
wlxTnY	ebi-a-GCST90018788	Acute glomerulonephritis	TXN2	Inverse variance weighted	2	-0.549698	0.525084	0.295157	0.577124	0.20621	1.61521	0.997687
F7vLei	ebi-a-GCST90018788	Acute glomerulonephritis	MAP4K4	Inverse variance weighted	2	0.943965	0.903479	0.29611	2.57015	0.437424	15.1013	0.997687
iHzVeB	ebi-a-GCST90018788	Acute glomerulonephritis	COLQ	Inverse variance weighted	9	-0.158226	0.151519	0.296363	0.853657	0.634319	1.14884	0.997687
TXfDXK	ebi-a-GCST90018788	Acute glomerulonephritis	SLC1A7	Inverse variance weighted	4	-0.118415	0.113429	0.296508	0.888328	0.711247	1.1095	0.997687
ciYFW3	ebi-a-GCST90018788	Acute glomerulonephritis	CARD9	Inverse variance weighted	5	-0.174601	0.167269	0.29656	0.839792	0.605048	1.16561	0.997687
eDSMrN	ebi-a-GCST90018788	Acute glomerulonephritis	NENF	Inverse variance weighted	4	0.393547	0.377127	0.296699	1.48223	0.707779	3.10408	0.997687
oMC2Lq	ebi-a-GCST90018788	Acute glomerulonephritis	MICA	Inverse variance weighted	7	-0.0669971	0.0642661	0.297182	0.935198	0.824516	1.06074	0.997687
E2sdXm	ebi-a-GCST90018788	Acute glomerulonephritis	MAP3K8	Inverse variance weighted	2	-0.226705	0.217587	0.297456	0.797156	0.520391	1.22112	0.997687
7upgm5	ebi-a-GCST90018788	Acute glomerulonephritis	SERPINI1	Inverse variance weighted	3	0.482803	0.463907	0.297999	1.62061	0.65282	4.02313	0.997687
5mIbzn	ebi-a-GCST90018788	Acute glomerulonephritis	CD55	Inverse variance weighted	12	0.219819	0.211261	0.298103	1.24585	0.82345	1.88493	0.997687
7mmgWp	ebi-a-GCST90018788	Acute glomerulonephritis	CDKN1A	Inverse variance weighted	3	-0.316877	0.304648	0.298275	0.728421	0.400922	1.32344	0.997687
HhNI9n	ebi-a-GCST90018788	Acute glomerulonephritis	LAMB3	Inverse variance weighted	2	-0.492904	0.474403	0.298806	0.61085	0.241054	1.54794	0.997687
HZcSGP	ebi-a-GCST90018788	Acute glomerulonephritis	DDOST	Inverse variance weighted	2	0.235145	0.226765	0.299758	1.26509	0.81114	1.9731	0.997687
9rzHr4	ebi-a-GCST90018788	Acute glomerulonephritis	ABCG2	Inverse variance weighted	3	0.314431	0.303305	0.299884	1.36948	0.755748	2.48161	0.997687
OruJT1	ebi-a-GCST90018788	Acute glomerulonephritis	MARS	Inverse variance weighted	2	-0.410746	0.396257	0.299939	0.663155	0.30501	1.44184	0.997687
zlK8pS	ebi-a-GCST90018788	Acute glomerulonephritis	NUP210	Inverse variance weighted	2	-0.550215	0.5313	0.300388	0.576826	0.203607	1.63417	0.997687
AM1yaZ	ebi-a-GCST90018788	Acute glomerulonephritis	TICAM1	Inverse variance weighted	2	-0.441282	0.426195	0.300482	0.643211	0.278977	1.48299	0.997687
i6kaaO	ebi-a-GCST90018788	Acute glomerulonephritis	CD80	Inverse variance weighted	2	1.1492	1.11009	0.300561	3.15567	0.35823	27.7984	0.997687
UNPuVC	ebi-a-GCST90018788	Acute glomerulonephritis	TERT	Inverse variance weighted	2	0.994081	0.961197	0.301037	2.70224	0.410712	17.7791	0.997687
juHxob	ebi-a-GCST90018788	Acute glomerulonephritis	TRIT1	Inverse variance weighted	5	-0.148191	0.143447	0.301567	0.862266	0.650934	1.14221	0.997687
dDiG6M	ebi-a-GCST90018788	Acute glomerulonephritis	ATP2C2	Inverse variance weighted	3	-0.250288	0.242628	0.302273	0.778577	0.483918	1.25265	0.997687
bKrawg	ebi-a-GCST90018788	Acute glomerulonephritis	FARP2	Inverse variance weighted	3	-0.337279	0.327123	0.30252	0.71371	0.375897	1.35511	0.997687
za67wx	ebi-a-GCST90018788	Acute glomerulonephritis	CACNA1E	Inverse variance weighted	3	0.470811	0.456679	0.302567	1.60129	0.654241	3.91926	0.997687
HzfUUc	ebi-a-GCST90018788	Acute glomerulonephritis	U2AF1	Inverse variance weighted	2	-0.343704	0.333503	0.302733	0.709138	0.368848	1.36337	0.997687
bzLIwh	ebi-a-GCST90018788	Acute glomerulonephritis	KDM5B	Inverse variance weighted	3	0.20401	0.197977	0.302788	1.22631	0.831915	1.80768	0.997687
MZcV6v	ebi-a-GCST90018788	Acute glomerulonephritis	TCN1	Inverse variance weighted	4	-0.218758	0.212724	0.303779	0.803516	0.529566	1.21918	0.997687
n8gl3w	ebi-a-GCST90018788	Acute glomerulonephritis	RTN4	Inverse variance weighted	5	-0.224984	0.219063	0.304407	0.798529	0.519781	1.22676	0.997687
Id064G	ebi-a-GCST90018788	Acute glomerulonephritis	CDKN3	Inverse variance weighted	2	-0.47282	0.460666	0.304711	0.623242	0.252656	1.53739	0.997687
ytz5cq	ebi-a-GCST90018788	Acute glomerulonephritis	NDUFA6	Inverse variance weighted	6	-0.173877	0.169534	0.305074	0.8404	0.602803	1.17165	0.997687
mRynbn	ebi-a-GCST90018788	Acute glomerulonephritis	GPR20	Inverse variance weighted	2	0.202991	0.19844	0.306339	1.22506	0.830314	1.80748	0.997687
xcS7JQ	ebi-a-GCST90018788	Acute glomerulonephritis	PSME4	Inverse variance weighted	2	-0.196944	0.192694	0.306754	0.821236	0.562916	1.1981	0.997687
uVfrc5	ebi-a-GCST90018788	Acute glomerulonephritis	MCOLN1	Inverse variance weighted	2	-0.605054	0.59205	0.306797	0.546045	0.171106	1.74257	0.997687
0tSmIV	ebi-a-GCST90018788	Acute glomerulonephritis	UTS2	Inverse variance weighted	4	0.080668	0.0789674	0.307001	1.08401	0.928571	1.26547	0.997687
4FY6RY	ebi-a-GCST90018788	Acute glomerulonephritis	GJB6	Inverse variance weighted	2	-0.169597	0.166067	0.307132	0.844005	0.609517	1.1687	0.997687
MDkvR2	ebi-a-GCST90018788	Acute glomerulonephritis	COL6A3	Inverse variance weighted	4	-0.170662	0.167289	0.307649	0.843106	0.607412	1.17026	0.997687
jO0WOV	ebi-a-GCST90018788	Acute glomerulonephritis	TUBB2A	Inverse variance weighted	7	-0.116733	0.114435	0.30769	0.889823	0.711041	1.11356	0.997687
kYmsj9	ebi-a-GCST90018788	Acute glomerulonephritis	LRRC4B	Inverse variance weighted	2	-0.431265	0.423245	0.308227	0.649687	0.28342	1.48928	0.997687
sPpvfU	ebi-a-GCST90018788	Acute glomerulonephritis	STXBP2	Inverse variance weighted	2	0.286034	0.280786	0.308351	1.33114	0.767738	2.30798	0.997687
k9V18c	ebi-a-GCST90018788	Acute glomerulonephritis	MSR1	Inverse variance weighted	5	0.201253	0.198061	0.309574	1.22293	0.829488	1.803	0.997687
TMVQIf	ebi-a-GCST90018788	Acute glomerulonephritis	NUDT1	Inverse variance weighted	2	0.244916	0.241254	0.310021	1.27751	0.79617	2.04987	0.997687
zda7su	ebi-a-GCST90018788	Acute glomerulonephritis	MYH7B	Inverse variance weighted	3	-0.436399	0.430034	0.3102	0.64636	0.278241	1.5015	0.997687
BcrL7b	ebi-a-GCST90018788	Acute glomerulonephritis	P4HTM	Inverse variance weighted	2	0.292355	0.288186	0.310361	1.33958	0.761481	2.35655	0.997687
wOpMF3	ebi-a-GCST90018788	Acute glomerulonephritis	NEK11	Inverse variance weighted	3	-0.347105	0.342606	0.310998	0.706731	0.361095	1.38321	0.997687
yk6HOB	ebi-a-GCST90018788	Acute glomerulonephritis	STMN1	Inverse variance weighted	2	0.339625	0.335587	0.311522	1.40442	0.727512	2.71116	0.997687
TYkviA	ebi-a-GCST90018788	Acute glomerulonephritis	ABCA13	Inverse variance weighted	2	0.653997	0.646396	0.311653	1.92321	0.541756	6.82733	0.997687
hyFOL4	ebi-a-GCST90018788	Acute glomerulonephritis	ALDH2	Inverse variance weighted	7	0.286299	0.283249	0.312128	1.33149	0.764243	2.31977	0.997687
WWMZ0a	ebi-a-GCST90018788	Acute glomerulonephritis	IL1R2	Inverse variance weighted	3	-0.214262	0.212107	0.312421	0.807137	0.532596	1.2232	0.997687
8XC0FP	ebi-a-GCST90018788	Acute glomerulonephritis	CD6	Inverse variance weighted	3	0.218146	0.216079	0.312703	1.24377	0.814347	1.89963	0.997687
boiZaw	ebi-a-GCST90018788	Acute glomerulonephritis	ALDH9A1	Inverse variance weighted	5	0.18673	0.184967	0.31272	1.2053	0.838782	1.73198	0.997687
073Ljs	ebi-a-GCST90018788	Acute glomerulonephritis	PRIM1	Inverse variance weighted	3	0.203791	0.202447	0.314109	1.22604	0.824477	1.82319	0.997687
hyuKTt	ebi-a-GCST90018788	Acute glomerulonephritis	APBA1	Inverse variance weighted	2	0.820497	0.816181	0.314758	2.27163	0.458765	11.2482	0.997687
i82RUL	ebi-a-GCST90018788	Acute glomerulonephritis	CETP	Inverse variance weighted	4	0.330224	0.329575	0.316358	1.39128	0.729247	2.65433	0.997687
oQP8Ag	ebi-a-GCST90018788	Acute glomerulonephritis	DDX43	Inverse variance weighted	2	0.166499	0.166303	0.316739	1.18116	0.852609	1.63632	0.997687
vO8UBb	ebi-a-GCST90018788	Acute glomerulonephritis	NCF4	Inverse variance weighted	3	-1.0335	1.03283	0.316994	0.355758	0.0469887	2.6935	0.997687
nRT6AO	ebi-a-GCST90018788	Acute glomerulonephritis	TPO	Inverse variance weighted	4	-0.374458	0.374219	0.317002	0.687662	0.330243	1.43191	0.997687
IO4mq3	ebi-a-GCST90018788	Acute glomerulonephritis	ARG1	Inverse variance weighted	6	-0.211404	0.211298	0.317069	0.809447	0.534968	1.22475	0.997687
Tz7I5U	ebi-a-GCST90018788	Acute glomerulonephritis	POGLUT1	Inverse variance weighted	4	-0.207188	0.20717	0.31727	0.812867	0.541592	1.22002	0.997687
HEmSgF	ebi-a-GCST90018788	Acute glomerulonephritis	SLC25A1	Inverse variance weighted	2	-0.272998	0.2731	0.317492	0.761095	0.445627	1.29989	0.997687
zF5lNR	ebi-a-GCST90018788	Acute glomerulonephritis	LYZ	Inverse variance weighted	12	0.132427	0.132504	0.31759	1.1416	0.880487	1.48014	0.997687
XZUAn3	ebi-a-GCST90018788	Acute glomerulonephritis	OMG	Inverse variance weighted	3	0.554605	0.55495	0.317611	1.74125	0.586785	5.16708	0.997687
OjTPvO	ebi-a-GCST90018788	Acute glomerulonephritis	UHMK1	Inverse variance weighted	3	0.22567	0.225835	0.317664	1.25316	0.804957	1.95093	0.997687
Ifvf1F	ebi-a-GCST90018788	Acute glomerulonephritis	C1QA	Inverse variance weighted	4	-0.298045	0.29891	0.318713	0.742268	0.413165	1.33352	0.997687
0Vmb5A	ebi-a-GCST90018788	Acute glomerulonephritis	PTK6	Inverse variance weighted	2	0.85439	0.857102	0.318844	2.34994	0.438003	12.6077	0.997687
mkvvnb	ebi-a-GCST90018788	Acute glomerulonephritis	KLHL12	Inverse variance weighted	6	0.211145	0.211901	0.319038	1.23509	0.815316	1.871	0.997687
XE0B0g	ebi-a-GCST90018788	Acute glomerulonephritis	PTGDR	Inverse variance weighted	7	0.144862	0.145574	0.319682	1.15588	0.868956	1.53755	0.997687
IQmuRj	ebi-a-GCST90018788	Acute glomerulonephritis	HIST1H4K	Inverse variance weighted	3	-0.21155	0.213074	0.320785	0.809329	0.533032	1.22885	0.997687
vxNBLX	ebi-a-GCST90018788	Acute glomerulonephritis	NDUFB10	Inverse variance weighted	3	0.35473	0.357413	0.320957	1.4258	0.707654	2.87272	0.997687
4TCVen	ebi-a-GCST90018788	Acute glomerulonephritis	UBE2I	Inverse variance weighted	4	0.280797	0.283071	0.321214	1.32418	0.760315	2.30623	0.997687
BeoXRq	ebi-a-GCST90018788	Acute glomerulonephritis	MGAM	Inverse variance weighted	2	0.282749	0.28511	0.321335	1.32677	0.758762	2.31999	0.997687
QwUOph	ebi-a-GCST90018788	Acute glomerulonephritis	P2RX1	Inverse variance weighted	5	0.160061	0.161492	0.321619	1.17358	0.855163	1.61056	0.997687
viCNTN	ebi-a-GCST90018788	Acute glomerulonephritis	MBTPS1	Inverse variance weighted	5	0.336749	0.340139	0.322158	1.40039	0.718979	2.7276	0.997687
KkWKNc	ebi-a-GCST90018788	Acute glomerulonephritis	MPI	Inverse variance weighted	4	-0.217519	0.219887	0.32255	0.804512	0.52283	1.23795	0.997687
tlARN9	ebi-a-GCST90018788	Acute glomerulonephritis	NFIB	Inverse variance weighted	7	-0.116291	0.117576	0.322628	0.890216	0.706989	1.12093	0.997687
4MftZ0	ebi-a-GCST90018788	Acute glomerulonephritis	FUCA1	Inverse variance weighted	3	0.236041	0.23874	0.322813	1.26623	0.793033	2.02177	0.997687
iFP8aC	ebi-a-GCST90018788	Acute glomerulonephritis	GPX2	Inverse variance weighted	2	-0.527241	0.533348	0.322883	0.590231	0.207505	1.67887	0.997687
5OOO0V	ebi-a-GCST90018788	Acute glomerulonephritis	RTKN2	Inverse variance weighted	7	-0.214032	0.216515	0.322893	0.807322	0.528136	1.23409	0.997687
uo2gcp	ebi-a-GCST90018788	Acute glomerulonephritis	PCBD1	Inverse variance weighted	2	0.337038	0.340958	0.322907	1.40079	0.718033	2.73277	0.997687
2sNN5R	ebi-a-GCST90018788	Acute glomerulonephritis	NRP2	Inverse variance weighted	2	-0.755926	0.76586	0.323628	0.469576	0.104663	2.10678	0.997687
1BrV1n	ebi-a-GCST90018788	Acute glomerulonephritis	IARS	Inverse variance weighted	2	-0.30774	0.311788	0.323633	0.735106	0.39898	1.35441	0.997687
qmvgTt	ebi-a-GCST90018788	Acute glomerulonephritis	MARCKS	Inverse variance weighted	2	0.367985	0.373159	0.324067	1.44482	0.695304	3.00229	0.997687
Al4tyM	ebi-a-GCST90018788	Acute glomerulonephritis	RRAS2	Inverse variance weighted	2	0.223546	0.22671	0.32411	1.2505	0.801873	1.95013	0.997687
6yX9r0	ebi-a-GCST90018788	Acute glomerulonephritis	AKR1C3	Inverse variance weighted	4	-0.245908	0.249392	0.324118	0.781994	0.479641	1.27494	0.997687
m1kvju	ebi-a-GCST90018788	Acute glomerulonephritis	PTBP1	Inverse variance weighted	2	1.01143	1.02618	0.324316	2.74953	0.367924	20.5474	0.997687
j87KXt	ebi-a-GCST90018788	Acute glomerulonephritis	PMP22	Inverse variance weighted	4	0.202775	0.205877	0.324658	1.2248	0.818122	1.83362	0.997687
JVN3XC	ebi-a-GCST90018788	Acute glomerulonephritis	PDZD2	Inverse variance weighted	2	0.857044	0.871362	0.325328	2.35619	0.427062	12.9995	0.997687
J9SiMN	ebi-a-GCST90018788	Acute glomerulonephritis	NOTCH2	Inverse variance weighted	5	0.291713	0.296593	0.325338	1.33872	0.748556	2.39417	0.997687
2RvVrR	ebi-a-GCST90018788	Acute glomerulonephritis	IL21R	Inverse variance weighted	3	0.274191	0.27888	0.325516	1.31547	0.761539	2.27231	0.997687
s5a3i6	ebi-a-GCST90018788	Acute glomerulonephritis	TRPV3	Inverse variance weighted	2	-0.663654	0.675447	0.325834	0.514966	0.137033	1.93522	0.997687
M395Mi	ebi-a-GCST90018788	Acute glomerulonephritis	TANC2	Inverse variance weighted	6	-0.188887	0.192258	0.325869	0.82788	0.567955	1.20676	0.997687
ikHsB8	ebi-a-GCST90018788	Acute glomerulonephritis	ATP1B2	Inverse variance weighted	2	0.190714	0.194838	0.327663	1.21011	0.825993	1.77286	0.997687
g12LV6	ebi-a-GCST90018788	Acute glomerulonephritis	ANG	Inverse variance weighted	7	-0.126356	0.129148	0.327883	0.881301	0.684213	1.13516	0.997687
ijBXzC	ebi-a-GCST90018788	Acute glomerulonephritis	NUP107	Inverse variance weighted	7	-0.304411	0.311218	0.328012	0.737558	0.400758	1.35741	0.997687
AoKRnt	ebi-a-GCST90018788	Acute glomerulonephritis	APP	Inverse variance weighted	3	0.512213	0.524038	0.328354	1.66898	0.59756	4.66145	0.997687
oIC02B	ebi-a-GCST90018788	Acute glomerulonephritis	APOA1BP	Inverse variance weighted	3	0.341731	0.349813	0.328621	1.40738	0.708998	2.79369	0.997687
1dyqMY	ebi-a-GCST90018788	Acute glomerulonephritis	GPR146	Inverse variance weighted	2	0.157222	0.161098	0.329095	1.17026	0.853397	1.60476	0.997687
Hzaux3	ebi-a-GCST90018788	Acute glomerulonephritis	PDE1B	Inverse variance weighted	7	-0.134944	0.138463	0.329765	0.873765	0.66609	1.14619	0.997687
PkWaod	ebi-a-GCST90018788	Acute glomerulonephritis	MAPK1	Inverse variance weighted	3	0.352896	0.36227	0.329996	1.42318	0.699665	2.89489	0.997687
L32jIj	ebi-a-GCST90018788	Acute glomerulonephritis	NMT1	Inverse variance weighted	2	0.619938	0.637351	0.330713	1.85881	0.532981	6.48276	0.997687
lYcZkj	ebi-a-GCST90018788	Acute glomerulonephritis	PRKAR2B	Inverse variance weighted	2	-0.392838	0.403949	0.330805	0.675138	0.305875	1.49019	0.997687
amYcPQ	ebi-a-GCST90018788	Acute glomerulonephritis	SCNN1A	Inverse variance weighted	3	0.548727	0.56565	0.332005	1.73105	0.571239	5.24566	0.997687
xxWZjm	ebi-a-GCST90018788	Acute glomerulonephritis	P2RY11	Inverse variance weighted	6	-0.12722	0.13115	0.332031	0.88054	0.680945	1.13864	0.997687
CN8x2a	ebi-a-GCST90018788	Acute glomerulonephritis	OPRL1	Inverse variance weighted	6	-0.181439	0.187351	0.332821	0.834069	0.577731	1.20414	0.997687
OBtGkN	ebi-a-GCST90018788	Acute glomerulonephritis	CHKA	Inverse variance weighted	2	-1.06088	1.09725	0.333621	0.346153	0.0402964	2.97351	0.997687
DADJtZ	ebi-a-GCST90018788	Acute glomerulonephritis	SUMO1	Inverse variance weighted	2	-0.33554	0.347127	0.333734	0.714952	0.362073	1.41175	0.997687
JfNTyl	ebi-a-GCST90018788	Acute glomerulonephritis	LEPRE1	Inverse variance weighted	3	-0.278951	0.289036	0.33449	0.756577	0.429359	1.33317	0.997687
R7nUkT	ebi-a-GCST90018788	Acute glomerulonephritis	SCD	Inverse variance weighted	3	-0.409178	0.424101	0.334639	0.664196	0.289264	1.5251	0.997687
zw6q96	ebi-a-GCST90018788	Acute glomerulonephritis	PCYOX1	Inverse variance weighted	3	-0.423729	0.439482	0.334968	0.654601	0.276619	1.54907	0.997687
2Hjx4W	ebi-a-GCST90018788	Acute glomerulonephritis	CATSPER1	Inverse variance weighted	2	-0.469057	0.486576	0.335048	0.625592	0.241051	1.62358	0.997687
FjyoH4	ebi-a-GCST90018788	Acute glomerulonephritis	ATP2A2	Inverse variance weighted	2	-0.671228	0.69663	0.335279	0.511081	0.130469	2.00204	0.997687
8lq7KQ	ebi-a-GCST90018788	Acute glomerulonephritis	TRBV7-1	Inverse variance weighted	3	0.0846059	0.0878526	0.335526	1.08829	0.916141	1.29278	0.997687
OfiypX	ebi-a-GCST90018788	Acute glomerulonephritis	EMR3	Inverse variance weighted	7	-0.272245	0.283167	0.336336	0.761668	0.437249	1.32679	0.997687
QQzr6N	ebi-a-GCST90018788	Acute glomerulonephritis	NR1I3	Inverse variance weighted	2	-1.43986	1.49949	0.336938	0.236961	0.0125397	4.47783	0.997687
FWbYpP	ebi-a-GCST90018788	Acute glomerulonephritis	ARRB2	Inverse variance weighted	6	0.220985	0.23047	0.337636	1.24731	0.79395	1.95953	0.997687
Ld7zNE	ebi-a-GCST90018788	Acute glomerulonephritis	RHD	Inverse variance weighted	6	-0.117326	0.122427	0.337894	0.889296	0.699575	1.13047	0.997687
0oZ79C	ebi-a-GCST90018788	Acute glomerulonephritis	PIGT	Inverse variance weighted	4	0.317147	0.331046	0.338056	1.3732	0.7177	2.62741	0.997687
Vhns9z	ebi-a-GCST90018788	Acute glomerulonephritis	CHST10	Inverse variance weighted	3	0.461008	0.482196	0.339042	1.58567	0.616254	4.08006	0.997687
O2AboU	ebi-a-GCST90018788	Acute glomerulonephritis	VASH1	Inverse variance weighted	7	-0.073049	0.0764373	0.339238	0.929555	0.800222	1.07979	0.997687
72PJEv	ebi-a-GCST90018788	Acute glomerulonephritis	SAE1	Inverse variance weighted	2	-0.407273	0.426228	0.33931	0.665463	0.28861	1.53439	0.997687
pUIVyY	ebi-a-GCST90018788	Acute glomerulonephritis	ALPL	Inverse variance weighted	2	-1.33786	1.4007	0.339509	0.262406	0.0168527	4.0858	0.997687
aKjjPZ	ebi-a-GCST90018788	Acute glomerulonephritis	CA13	Inverse variance weighted	2	-0.255853	0.268951	0.341452	0.774256	0.457034	1.31166	0.997687
ieFJIc	ebi-a-GCST90018788	Acute glomerulonephritis	CD244	Inverse variance weighted	6	-0.134569	0.141549	0.341763	0.874092	0.66232	1.15358	0.997687
vKcBis	ebi-a-GCST90018788	Acute glomerulonephritis	PARG	Inverse variance weighted	2	-0.484546	0.509862	0.341935	0.615977	0.226757	1.67328	0.997687
LcG3Qj	ebi-a-GCST90018788	Acute glomerulonephritis	TRPC6	Inverse variance weighted	3	-0.235021	0.247467	0.342261	0.790554	0.486725	1.28404	0.997687
PomGdR	ebi-a-GCST90018788	Acute glomerulonephritis	DHRS12	Inverse variance weighted	6	0.171128	0.180345	0.342675	1.18664	0.833312	1.68979	0.997687
fgxXOY	ebi-a-GCST90018788	Acute glomerulonephritis	ORM2	Inverse variance weighted	5	0.176007	0.185779	0.343436	1.19245	0.828515	1.71624	0.997687
ehbNA9	ebi-a-GCST90018788	Acute glomerulonephritis	ARID1A	Inverse variance weighted	4	-0.376019	0.397398	0.344044	0.686589	0.315083	1.49613	0.997687
iKdgTx	ebi-a-GCST90018788	Acute glomerulonephritis	MAPK12	Inverse variance weighted	2	-0.959803	1.01456	0.344134	0.382968	0.0524265	2.79753	0.997687
JGnXys	ebi-a-GCST90018788	Acute glomerulonephritis	SDHB	Inverse variance weighted	3	0.432518	0.457389	0.344341	1.54113	0.628786	3.77727	0.997687
q5Y3JB	ebi-a-GCST90018788	Acute glomerulonephritis	CLCF1	Inverse variance weighted	3	0.583244	0.617896	0.345212	1.79184	0.533747	6.01539	0.997687
o0XEeC	ebi-a-GCST90018788	Acute glomerulonephritis	CHST12	Inverse variance weighted	5	-0.300383	0.31881	0.346089	0.740535	0.396432	1.38332	0.997687
rLTzem	ebi-a-GCST90018788	Acute glomerulonephritis	ATG16L1	Inverse variance weighted	3	-0.282707	0.300507	0.346824	0.753741	0.41824	1.35837	0.997687
s3pSv1	ebi-a-GCST90018788	Acute glomerulonephritis	PPT1	Inverse variance weighted	8	0.0874969	0.0931458	0.347549	1.09144	0.90931	1.31005	0.997687
MPHafP	ebi-a-GCST90018788	Acute glomerulonephritis	PRKCQ	Inverse variance weighted	4	-0.335974	0.358364	0.34849	0.714642	0.354033	1.44256	0.997687
bjqDaN	ebi-a-GCST90018788	Acute glomerulonephritis	PLSCR1	Inverse variance weighted	3	0.13516	0.144311	0.348973	1.14472	0.862698	1.51894	0.997687
wJceJe	ebi-a-GCST90018788	Acute glomerulonephritis	SLC22A31	Inverse variance weighted	3	0.134148	0.143265	0.349087	1.14356	0.863595	1.51429	0.997687
ym9JiC	ebi-a-GCST90018788	Acute glomerulonephritis	L3MBTL3	Inverse variance weighted	6	0.149324	0.159798	0.350069	1.16105	0.848844	1.58808	0.997687
BUqFOJ	ebi-a-GCST90018788	Acute glomerulonephritis	ACACB	Inverse variance weighted	4	0.121069	0.12957	0.350101	1.1287	0.875563	1.45503	0.997687
ooC3BZ	ebi-a-GCST90018788	Acute glomerulonephritis	ABI1	Inverse variance weighted	3	-0.455015	0.487208	0.350343	0.634439	0.244158	1.64858	0.997687
1m5DZG	ebi-a-GCST90018788	Acute glomerulonephritis	EIF4E	Inverse variance weighted	2	0.246364	0.263881	0.350503	1.27936	0.762735	2.14593	0.997687
fejmsq	ebi-a-GCST90018788	Acute glomerulonephritis	TSHR	Inverse variance weighted	2	0.444607	0.476242	0.350523	1.55988	0.613345	3.96713	0.997687
g3kxvf	ebi-a-GCST90018788	Acute glomerulonephritis	ITGA7	Inverse variance weighted	2	0.630908	0.676167	0.350787	1.87932	0.499384	7.07237	0.997687
PlKjmX	ebi-a-GCST90018788	Acute glomerulonephritis	CDKN1B	Inverse variance weighted	3	-0.384987	0.412636	0.350823	0.68046	0.303081	1.52773	0.997687
ci1hLc	ebi-a-GCST90018788	Acute glomerulonephritis	PAK4	Inverse variance weighted	3	0.239399	0.256653	0.350939	1.27048	0.768248	2.10105	0.997687
xsoTmE	ebi-a-GCST90018788	Acute glomerulonephritis	MPO	Inverse variance weighted	3	0.263472	0.28278	0.351481	1.30144	0.747683	2.26533	0.997687
aYjnwH	ebi-a-GCST90018788	Acute glomerulonephritis	CD101	Inverse variance weighted	9	-0.179835	0.193054	0.351579	0.835408	0.572227	1.21963	0.997687
bFiIDY	ebi-a-GCST90018788	Acute glomerulonephritis	TPSAB1	Inverse variance weighted	3	0.277899	0.29835	0.351619	1.32035	0.735749	2.36946	0.997687
9ILjHe	ebi-a-GCST90018788	Acute glomerulonephritis	ITGA5	Inverse variance weighted	3	1.07004	1.14903	0.351722	2.91549	0.306648	27.7193	0.997687
OzXuRb	ebi-a-GCST90018788	Acute glomerulonephritis	ITGB5	Inverse variance weighted	3	0.275687	0.29616	0.351919	1.31744	0.737281	2.35411	0.997687
YiWaHg	ebi-a-GCST90018788	Acute glomerulonephritis	SIGLEC5	Inverse variance weighted	8	0.103762	0.111546	0.352258	1.10934	0.891484	1.38043	0.997687
rMXDCF	ebi-a-GCST90018788	Acute glomerulonephritis	PHKG1	Inverse variance weighted	3	0.259302	0.27878	0.352303	1.29603	0.750432	2.23829	0.997687
3gEu4z	ebi-a-GCST90018788	Acute glomerulonephritis	PTGS1	Inverse variance weighted	2	0.565883	0.608643	0.352503	1.761	0.534161	5.8056	0.997687
lHSf6W	ebi-a-GCST90018788	Acute glomerulonephritis	PPP5C	Inverse variance weighted	3	-0.188946	0.203547	0.353269	0.827831	0.555494	1.23369	0.997687
LFp0S3	ebi-a-GCST90018788	Acute glomerulonephritis	TEP1	Inverse variance weighted	3	-0.27436	0.295921	0.353856	0.760059	0.425553	1.3575	0.997687
H2Hb8R	ebi-a-GCST90018788	Acute glomerulonephritis	MTRR	Inverse variance weighted	4	-0.118903	0.128372	0.354322	0.887894	0.69038	1.14191	0.997687
USw2AG	ebi-a-GCST90018788	Acute glomerulonephritis	PPIL1	Inverse variance weighted	2	-0.32024	0.346201	0.354959	0.725975	0.368323	1.43091	0.997687
6R9hBM	ebi-a-GCST90018788	Acute glomerulonephritis	DGCR6	Inverse variance weighted	3	0.218083	0.235899	0.355239	1.24369	0.783269	1.97476	0.997687
VbqqBI	ebi-a-GCST90018788	Acute glomerulonephritis	ALDH7A1	Inverse variance weighted	5	0.294054	0.318282	0.355549	1.34186	0.719083	2.50399	0.997687
rgCefC	ebi-a-GCST90018788	Acute glomerulonephritis	CTH	Inverse variance weighted	2	-0.810937	0.877798	0.355574	0.444442	0.079546	2.4832	0.997687
HU76Bu	ebi-a-GCST90018788	Acute glomerulonephritis	PPIF	Inverse variance weighted	3	0.302852	0.328151	0.356057	1.35371	0.71154	2.57546	0.997687
yQiZLi	ebi-a-GCST90018788	Acute glomerulonephritis	LEAP2	Inverse variance weighted	2	-0.704	0.763015	0.356187	0.494603	0.110858	2.20673	0.997687
OtjdWg	ebi-a-GCST90018788	Acute glomerulonephritis	SLC8A3	Inverse variance weighted	4	-0.289824	0.314316	0.356489	0.748395	0.404184	1.38574	0.997687
FS5p74	ebi-a-GCST90018788	Acute glomerulonephritis	SULT1A2	Inverse variance weighted	4	-0.122462	0.133223	0.357977	0.884739	0.681418	1.14873	0.997687
cSvare	ebi-a-GCST90018788	Acute glomerulonephritis	FCGR2C	Inverse variance weighted	9	0.097124	0.105702	0.358174	1.102	0.895788	1.35567	0.997687
CrZFyj	ebi-a-GCST90018788	Acute glomerulonephritis	P2RY14	Inverse variance weighted	3	0.28323	0.308782	0.359011	1.32741	0.724712	2.43134	0.997687
HqQQfl	ebi-a-GCST90018788	Acute glomerulonephritis	ST3GAL2	Inverse variance weighted	2	-0.518217	0.565615	0.359561	0.595582	0.196553	1.80469	0.997687
odjGTB	ebi-a-GCST90018788	Acute glomerulonephritis	BRPF1	Inverse variance weighted	2	0.74778	0.81653	0.35977	2.11231	0.426297	10.4665	0.997687
05miNO	ebi-a-GCST90018788	Acute glomerulonephritis	PVR	Inverse variance weighted	3	0.480923	0.525514	0.360114	1.61757	0.577478	4.53095	0.997687
ta08hK	ebi-a-GCST90018788	Acute glomerulonephritis	TACSTD2	Inverse variance weighted	5	-0.14677	0.160463	0.360368	0.863493	0.630477	1.18263	0.997687
5tq8ml	ebi-a-GCST90018788	Acute glomerulonephritis	ADCK4	Inverse variance weighted	2	0.852065	0.932746	0.360979	2.34448	0.376771	14.5887	0.997687
J7sVK4	ebi-a-GCST90018788	Acute glomerulonephritis	PSMB3	Inverse variance weighted	4	-0.130487	0.143042	0.361649	0.877668	0.663087	1.16169	0.997687
E4JBTU	ebi-a-GCST90018788	Acute glomerulonephritis	PYGM	Inverse variance weighted	2	1.00313	1.09989	0.361752	2.72681	0.3158	23.5449	0.997687
Mj1wMX	ebi-a-GCST90018788	Acute glomerulonephritis	MADCAM1	Inverse variance weighted	2	-0.490085	0.537375	0.36177	0.612574	0.213666	1.75623	0.997687
dZtAfZ	ebi-a-GCST90018788	Acute glomerulonephritis	CAMK2D	Inverse variance weighted	5	0.275493	0.302121	0.36184	1.31718	0.728576	2.38131	0.997687
Ju9Ytc	ebi-a-GCST90018788	Acute glomerulonephritis	IRF2	Inverse variance weighted	3	0.556722	0.61172	0.362773	1.74494	0.526108	5.78746	0.997687
lhFEli	ebi-a-GCST90018788	Acute glomerulonephritis	FPR1	Inverse variance weighted	7	0.0984608	0.10822	0.362919	1.10347	0.892569	1.36421	0.997687
OzyuRh	ebi-a-GCST90018788	Acute glomerulonephritis	IGF2R	Inverse variance weighted	2	-0.51533	0.56693	0.363358	0.597303	0.196614	1.81458	0.997687
hkV6LI	ebi-a-GCST90018788	Acute glomerulonephritis	AKR1C1	Inverse variance weighted	4	-0.440875	0.485145	0.363482	0.643473	0.248638	1.66531	0.997687
iYF1uj	ebi-a-GCST90018788	Acute glomerulonephritis	ATM	Inverse variance weighted	2	0.542891	0.597936	0.363909	1.72098	0.533091	5.55582	0.997687
CF8bDV	ebi-a-GCST90018788	Acute glomerulonephritis	CREG1	Inverse variance weighted	3	-0.254845	0.280984	0.364421	0.775036	0.446831	1.34431	0.997687
vmr8ML	ebi-a-GCST90018788	Acute glomerulonephritis	THOP1	Inverse variance weighted	2	-0.235467	0.259749	0.364662	0.790202	0.474936	1.31474	0.997687
Puh09a	ebi-a-GCST90018788	Acute glomerulonephritis	ICOS	Inverse variance weighted	3	0.410455	0.452969	0.36486	1.5075	0.620417	3.66297	0.997687
xY8pPG	ebi-a-GCST90018788	Acute glomerulonephritis	SRM	Inverse variance weighted	2	-0.506277	0.559416	0.36546	0.602736	0.201346	1.80431	0.997687
9b1DxA	ebi-a-GCST90018788	Acute glomerulonephritis	GAS6	Inverse variance weighted	3	-0.276179	0.305509	0.365997	0.758677	0.416872	1.38074	0.997687
ldHy5f	ebi-a-GCST90018788	Acute glomerulonephritis	VPREB1	Inverse variance weighted	2	-0.802679	0.888096	0.36609	0.448127	0.0786029	2.55484	0.997687
5jQr0S	ebi-a-GCST90018788	Acute glomerulonephritis	RAB27A	Inverse variance weighted	2	0.704834	0.781147	0.366894	2.02351	0.437703	9.35474	0.997687
oBxykB	ebi-a-GCST90018788	Acute glomerulonephritis	CHN2	Inverse variance weighted	5	-0.204176	0.226334	0.367002	0.815319	0.5232	1.27053	0.997687
Sh7jph	ebi-a-GCST90018788	Acute glomerulonephritis	SP1	Inverse variance weighted	2	0.149701	0.166101	0.367449	1.16149	0.838737	1.60843	0.997687
USKrDh	ebi-a-GCST90018788	Acute glomerulonephritis	IGLC3	Inverse variance weighted	2	0.242621	0.269559	0.368084	1.27459	0.751477	2.16184	0.997687
VTtPNd	ebi-a-GCST90018788	Acute glomerulonephritis	PRG4	Inverse variance weighted	2	-0.247716	0.275225	0.368094	0.780582	0.455137	1.33873	0.997687
8nmSWL	ebi-a-GCST90018788	Acute glomerulonephritis	SCAP	Inverse variance weighted	5	-0.212621	0.236788	0.369219	0.808462	0.508278	1.28593	0.997687
edgoqt	ebi-a-GCST90018788	Acute glomerulonephritis	MAP2K2	Inverse variance weighted	2	0.248116	0.27644	0.369431	1.28161	0.745495	2.20326	0.997687
cfbDMn	ebi-a-GCST90018788	Acute glomerulonephritis	SPATA5	Inverse variance weighted	2	1.02138	1.14023	0.370378	2.77703	0.297163	25.9518	0.997687
CqmELY	ebi-a-GCST90018788	Acute glomerulonephritis	PRKCD	Inverse variance weighted	2	0.297546	0.332304	0.370572	1.34655	0.702036	2.58277	0.997687
pFPwWS	ebi-a-GCST90018788	Acute glomerulonephritis	NKTR	Inverse variance weighted	2	0.156586	0.175235	0.371548	1.16951	0.829548	1.6488	0.997687
eiOOxN	ebi-a-GCST90018788	Acute glomerulonephritis	CTLA4	Inverse variance weighted	2	0.3581	0.400775	0.37158	1.43061	0.652189	3.13811	0.997687
eTFxTv	ebi-a-GCST90018788	Acute glomerulonephritis	CALU	Inverse variance weighted	4	0.230876	0.258468	0.371723	1.2597	0.759025	2.09065	0.997687
V57Qyr	ebi-a-GCST90018788	Acute glomerulonephritis	IMPA2	Inverse variance weighted	4	0.163523	0.183341	0.372444	1.17765	0.822155	1.68687	0.997687
98x6nZ	ebi-a-GCST90018788	Acute glomerulonephritis	NDUFC2	Inverse variance weighted	3	-0.169162	0.189824	0.372848	0.844372	0.582039	1.22494	0.997687
ePIPnq	ebi-a-GCST90018788	Acute glomerulonephritis	PSMF1	Inverse variance weighted	4	-0.337809	0.379331	0.373176	0.713331	0.339155	1.50032	0.997687
iEuN3O	ebi-a-GCST90018788	Acute glomerulonephritis	RBL2	Inverse variance weighted	8	0.104704	0.117602	0.373292	1.11038	0.881794	1.39823	0.997687
eNjCE0	ebi-a-GCST90018788	Acute glomerulonephritis	OAS1	Inverse variance weighted	10	-0.133949	0.150627	0.373857	0.874635	0.651044	1.17501	0.997687
sdNTzm	ebi-a-GCST90018788	Acute glomerulonephritis	BACE1	Inverse variance weighted	5	-0.186329	0.209762	0.374386	0.83	0.550206	1.25208	0.997687
svwSds	ebi-a-GCST90018788	Acute glomerulonephritis	FZD6	Inverse variance weighted	9	-0.242756	0.273429	0.374638	0.784463	0.459013	1.34066	0.997687
pGpGyA	ebi-a-GCST90018788	Acute glomerulonephritis	SLC22A5	Inverse variance weighted	6	0.104267	0.117485	0.374816	1.1099	0.881611	1.39729	0.997687
JlJ3zg	ebi-a-GCST90018788	Acute glomerulonephritis	ULK4	Inverse variance weighted	4	-0.111449	0.125619	0.374973	0.894537	0.69931	1.14427	0.997687
FpKxMB	ebi-a-GCST90018788	Acute glomerulonephritis	GFM1	Inverse variance weighted	2	0.237432	0.267662	0.375049	1.26799	0.750372	2.14266	0.997687
nUmsMf	ebi-a-GCST90018788	Acute glomerulonephritis	NEDD4L	Inverse variance weighted	2	-0.250885	0.283078	0.375471	0.778112	0.446767	1.3552	0.997687
5Vp3Tj	ebi-a-GCST90018788	Acute glomerulonephritis	CERK	Inverse variance weighted	3	0.154269	0.174082	0.375516	1.16681	0.829501	1.64127	0.997687
jjtaIX	ebi-a-GCST90018788	Acute glomerulonephritis	CD163L1	Inverse variance weighted	3	0.285342	0.322177	0.375795	1.33022	0.707425	2.5013	0.997687
HsXx48	ebi-a-GCST90018788	Acute glomerulonephritis	TUBG2	Inverse variance weighted	2	-0.493086	0.55695	0.375977	0.610739	0.205008	1.81945	0.997687
SAkk0Y	ebi-a-GCST90018788	Acute glomerulonephritis	PTCH1	Inverse variance weighted	4	-0.146364	0.165435	0.376306	0.863843	0.624617	1.19469	0.997687
XqO9ef	ebi-a-GCST90018788	Acute glomerulonephritis	ATF1	Inverse variance weighted	4	-0.265048	0.299788	0.376632	0.767169	0.426291	1.38062	0.997687
9tWDtY	ebi-a-GCST90018788	Acute glomerulonephritis	RPS6KA5	Inverse variance weighted	4	0.258826	0.292924	0.376915	1.29541	0.729567	2.30011	0.997687
GPB0jP	ebi-a-GCST90018788	Acute glomerulonephritis	PSMB1	Inverse variance weighted	2	-0.273942	0.310146	0.377093	0.760376	0.414025	1.39647	0.997687
bJHD1K	ebi-a-GCST90018788	Acute glomerulonephritis	LMAN1	Inverse variance weighted	2	-0.150173	0.170103	0.377324	0.860559	0.616575	1.20109	0.997687
5bvMmV	ebi-a-GCST90018788	Acute glomerulonephritis	ACP2	Inverse variance weighted	12	-0.0791333	0.0896529	0.377418	0.923917	0.77503	1.1014	0.997687
cRSj7s	ebi-a-GCST90018788	Acute glomerulonephritis	MXI1	Inverse variance weighted	3	0.208276	0.235983	0.377459	1.23155	0.775497	1.95581	0.997687
TDVUWZ	ebi-a-GCST90018788	Acute glomerulonephritis	IGF1R	Inverse variance weighted	4	-0.284632	0.322978	0.378169	0.752291	0.399449	1.41681	0.997687
m4PZGd	ebi-a-GCST90018788	Acute glomerulonephritis	SLC9A3	Inverse variance weighted	8	-0.100686	0.114266	0.378235	0.904217	0.722782	1.1312	0.997687
epSzKR	ebi-a-GCST90018788	Acute glomerulonephritis	PRPF31	Inverse variance weighted	3	0.236269	0.268263	0.378461	1.26651	0.748617	2.1427	0.997687
bgbbUh	ebi-a-GCST90018788	Acute glomerulonephritis	CD93	Inverse variance weighted	5	-0.149421	0.169733	0.378679	0.861206	0.617487	1.20112	0.997687
iTfemB	ebi-a-GCST90018788	Acute glomerulonephritis	FGD4	Inverse variance weighted	2	0.558887	0.636916	0.380221	1.74872	0.501842	6.09362	0.997687
m6POiA	ebi-a-GCST90018788	Acute glomerulonephritis	MOB3B	Inverse variance weighted	2	-0.469897	0.536077	0.380732	0.625067	0.218579	1.78749	0.997687
6tpICA	ebi-a-GCST90018788	Acute glomerulonephritis	TNFSF14	Inverse variance weighted	2	0.163091	0.186479	0.3818	1.17714	0.816763	1.69654	0.997687
VwiunU	ebi-a-GCST90018788	Acute glomerulonephritis	HRH4	Inverse variance weighted	2	-0.672601	0.769281	0.381942	0.510379	0.112997	2.30525	0.997687
gOeaxI	ebi-a-GCST90018788	Acute glomerulonephritis	CACNB4	Inverse variance weighted	3	0.376529	0.430845	0.382155	1.45722	0.6263	3.39052	0.997687
MIDEge	ebi-a-GCST90018788	Acute glomerulonephritis	FANCD2	Inverse variance weighted	4	0.223942	0.256311	0.382276	1.251	0.756972	2.06744	0.997687
Z4ePMb	ebi-a-GCST90018788	Acute glomerulonephritis	PACSIN2	Inverse variance weighted	2	1.754	2.00863	0.382537	5.77767	0.112712	296.166	0.997687
JNtRvU	ebi-a-GCST90018788	Acute glomerulonephritis	IGKV3-20	Inverse variance weighted	2	0.557529	0.638764	0.382759	1.74635	0.499349	6.10743	0.997687
rk9Ff5	ebi-a-GCST90018788	Acute glomerulonephritis	PAK1	Inverse variance weighted	3	0.31668	0.362884	0.38284	1.37256	0.673968	2.79528	0.997687
CvWZVI	ebi-a-GCST90018788	Acute glomerulonephritis	NCF1	Inverse variance weighted	2	0.238755	0.273615	0.382885	1.26967	0.742649	2.17068	0.997687
wHij9A	ebi-a-GCST90018788	Acute glomerulonephritis	CCL3	Inverse variance weighted	2	-0.392768	0.450194	0.382968	0.675185	0.279389	1.63168	0.997687
wIrbA7	ebi-a-GCST90018788	Acute glomerulonephritis	IGLV2-11	Inverse variance weighted	2	-0.302791	0.347153	0.383092	0.738753	0.374108	1.45882	0.997687
cD3fX1	ebi-a-GCST90018788	Acute glomerulonephritis	GUCY2C	Inverse variance weighted	2	-0.865373	0.992921	0.383458	0.420894	0.0601148	2.94689	0.997687
muiPs6	ebi-a-GCST90018788	Acute glomerulonephritis	HDAC7	Inverse variance weighted	3	0.492863	0.565536	0.383483	1.637	0.540323	4.95954	0.997687
qoLIlC	ebi-a-GCST90018788	Acute glomerulonephritis	MAPKAPK5	Inverse variance weighted	4	-0.0794695	0.0912223	0.383665	0.923606	0.77239	1.10443	0.997687
Zd1jkC	ebi-a-GCST90018788	Acute glomerulonephritis	RGMA	Inverse variance weighted	3	0.503441	0.578363	0.38405	1.6544	0.532511	5.13989	0.997687
p6qmWQ	ebi-a-GCST90018788	Acute glomerulonephritis	MYC	Inverse variance weighted	2	-0.526992	0.605851	0.38439	0.590378	0.180061	1.93572	0.997687
uWqN9e	ebi-a-GCST90018788	Acute glomerulonephritis	LNPEP	Inverse variance weighted	3	-0.16013	0.184207	0.384687	0.852033	0.593821	1.22252	0.997687
OHl9am	ebi-a-GCST90018788	Acute glomerulonephritis	VNN1	Inverse variance weighted	7	0.0754377	0.0868088	0.384841	1.07836	0.909639	1.27837	0.997687
UtYn0O	ebi-a-GCST90018788	Acute glomerulonephritis	PDE4D	Inverse variance weighted	4	-0.239521	0.275667	0.384914	0.787005	0.458485	1.35092	0.997687
YW4gCx	ebi-a-GCST90018788	Acute glomerulonephritis	CST7	Inverse variance weighted	5	-0.129963	0.149758	0.385493	0.878128	0.654759	1.1777	0.997687
rQyuQB	ebi-a-GCST90018788	Acute glomerulonephritis	EPHX2	Inverse variance weighted	5	0.175048	0.202498	0.387343	1.1913	0.801038	1.77171	0.997687
gNijDY	ebi-a-GCST90018788	Acute glomerulonephritis	GBA2	Inverse variance weighted	7	-0.207662	0.240576	0.388035	0.812481	0.507027	1.30195	0.997687
Ln1fnv	ebi-a-GCST90018788	Acute glomerulonephritis	DDO	Inverse variance weighted	3	-0.129365	0.149912	0.388169	0.878653	0.654953	1.17876	0.997687
Tep46j	ebi-a-GCST90018788	Acute glomerulonephritis	SIGLEC6	Inverse variance weighted	2	-0.36095	0.419012	0.389001	0.697014	0.3066	1.58457	0.997687
cXmvKi	ebi-a-GCST90018788	Acute glomerulonephritis	TFRC	Inverse variance weighted	4	0.146947	0.17061	0.389072	1.15829	0.829071	1.61825	0.997687
IAWtDj	ebi-a-GCST90018788	Acute glomerulonephritis	S100A12	Inverse variance weighted	4	-0.161584	0.187671	0.389239	0.850795	0.588947	1.22906	0.997687
tCDwkc	ebi-a-GCST90018788	Acute glomerulonephritis	PRKD3	Inverse variance weighted	5	-0.224653	0.261797	0.390827	0.798793	0.478176	1.33438	0.997687
DWhg83	ebi-a-GCST90018788	Acute glomerulonephritis	CHPT1	Inverse variance weighted	10	-0.0808403	0.094248	0.391036	0.922341	0.766771	1.10947	0.997687
ZGfwVh	ebi-a-GCST90018788	Acute glomerulonephritis	CUL4A	Inverse variance weighted	3	0.595336	0.69408	0.39104	1.81364	0.465305	7.0691	0.997687
dEHYfn	ebi-a-GCST90018788	Acute glomerulonephritis	PAK2	Inverse variance weighted	2	0.608012	0.709614	0.391544	1.83678	0.457109	7.38061	0.997687
blcOSE	ebi-a-GCST90018788	Acute glomerulonephritis	CTBS	Inverse variance weighted	5	0.123726	0.144519	0.391932	1.13171	0.852543	1.50228	0.997687
vP5jEQ	ebi-a-GCST90018788	Acute glomerulonephritis	OCLN	Inverse variance weighted	2	-0.336898	0.39355	0.39197	0.713981	0.330134	1.54413	0.997687
nBSYDn	ebi-a-GCST90018788	Acute glomerulonephritis	XYLT1	Inverse variance weighted	10	0.0891565	0.104162	0.392032	1.09325	0.891365	1.34086	0.997687
ArllaN	ebi-a-GCST90018788	Acute glomerulonephritis	SLC31A1	Inverse variance weighted	4	0.126922	0.148372	0.392313	1.13533	0.848838	1.51851	0.997687
vps0MR	ebi-a-GCST90018788	Acute glomerulonephritis	LGALS3BP	Inverse variance weighted	3	-0.402554	0.471571	0.393302	0.66861	0.265316	1.68493	0.997687
aH28UH	ebi-a-GCST90018788	Acute glomerulonephritis	CERKL	Inverse variance weighted	3	0.212346	0.249054	0.393877	1.23658	0.758964	2.01474	0.997687
a8HVDv	ebi-a-GCST90018788	Acute glomerulonephritis	EXTL2	Inverse variance weighted	4	0.116947	0.137323	0.394424	1.12406	0.858811	1.47123	0.997687
x2InAY	ebi-a-GCST90018788	Acute glomerulonephritis	TSPEAR	Inverse variance weighted	2	-0.335703	0.394609	0.394923	0.714835	0.329844	1.54919	0.997687
hAPPfr	ebi-a-GCST90018788	Acute glomerulonephritis	C1QC	Inverse variance weighted	3	0.260266	0.30606	0.395115	1.29728	0.712047	2.3635	0.997687
7KZUBb	ebi-a-GCST90018788	Acute glomerulonephritis	FSTL4	Inverse variance weighted	2	0.477838	0.56278	0.395844	1.61258	0.535148	4.85926	0.997687
YxU0hl	ebi-a-GCST90018788	Acute glomerulonephritis	CSF2RB	Inverse variance weighted	2	0.320339	0.37759	0.396228	1.37759	0.657219	2.88757	0.997687
L1wyXT	ebi-a-GCST90018788	Acute glomerulonephritis	MGST3	Inverse variance weighted	14	0.0975416	0.115034	0.396474	1.10246	0.879919	1.38128	0.997687
RI7C2c	ebi-a-GCST90018788	Acute glomerulonephritis	AATK	Inverse variance weighted	5	0.101794	0.120064	0.396532	1.10716	0.875	1.40091	0.997687
bquT03	ebi-a-GCST90018788	Acute glomerulonephritis	CFH	Inverse variance weighted	2	-0.547833	0.646593	0.39685	0.578201	0.162813	2.05339	0.997687
5b2Z3s	ebi-a-GCST90018788	Acute glomerulonephritis	SQSTM1	Inverse variance weighted	3	0.211243	0.249485	0.397152	1.23521	0.757489	2.01422	0.997687
WMw9pe	ebi-a-GCST90018788	Acute glomerulonephritis	F13A1	Inverse variance weighted	3	-0.129478	0.153035	0.397514	0.878554	0.650882	1.18586	0.997687
rKcaLW	ebi-a-GCST90018788	Acute glomerulonephritis	NCK1	Inverse variance weighted	2	-0.49458	0.585133	0.397975	0.609827	0.193701	1.91991	0.997687
iDfih2	ebi-a-GCST90018788	Acute glomerulonephritis	KLHL35	Inverse variance weighted	6	0.12454	0.147389	0.398124	1.13263	0.848451	1.51198	0.997687
8ZIX6i	ebi-a-GCST90018788	Acute glomerulonephritis	MTOR	Inverse variance weighted	5	-0.207086	0.245151	0.398264	0.81295	0.50279	1.31444	0.997687
QolPLF	ebi-a-GCST90018788	Acute glomerulonephritis	TRPV2	Inverse variance weighted	2	-0.261648	0.310411	0.399279	0.769782	0.418929	1.41447	0.997687
Tf9aj5	ebi-a-GCST90018788	Acute glomerulonephritis	ABCB4	Inverse variance weighted	3	0.246059	0.292013	0.399434	1.27898	0.721599	2.26688	0.997687
G3JuM0	ebi-a-GCST90018788	Acute glomerulonephritis	FGFR1	Inverse variance weighted	2	0.510913	0.60707	0.40001	1.66681	0.507152	5.47817	0.997687
dXLDV0	ebi-a-GCST90018788	Acute glomerulonephritis	UPK3A	Inverse variance weighted	3	-0.107754	0.128075	0.400163	0.897849	0.698527	1.15405	0.997687
BBeXdV	ebi-a-GCST90018788	Acute glomerulonephritis	RNASET2	Inverse variance weighted	9	0.107198	0.127523	0.40056	1.11316	0.866974	1.42924	0.997687
N2r8gr	ebi-a-GCST90018788	Acute glomerulonephritis	ERO1L	Inverse variance weighted	6	-0.0699933	0.0832673	0.40058	0.9324	0.791997	1.09769	0.997687
tu8c1L	ebi-a-GCST90018788	Acute glomerulonephritis	ZMAT4	Inverse variance weighted	3	0.0917416	0.109272	0.401151	1.09608	0.884766	1.35787	0.997687
fha7cr	ebi-a-GCST90018788	Acute glomerulonephritis	SUMO2	Inverse variance weighted	2	-0.24096	0.287281	0.401604	0.785873	0.447521	1.38004	0.997687
7kaTtx	ebi-a-GCST90018788	Acute glomerulonephritis	ATP6V1B2	Inverse variance weighted	2	-0.585009	0.698657	0.402405	0.557101	0.141653	2.191	0.997687
JFawjO	ebi-a-GCST90018788	Acute glomerulonephritis	HSD17B1	Inverse variance weighted	2	-0.282608	0.337906	0.402957	0.753815	0.388717	1.46183	0.997687
jqNmuw	ebi-a-GCST90018788	Acute glomerulonephritis	LY86	Inverse variance weighted	9	0.101855	0.121805	0.403036	1.10722	0.872072	1.40578	0.997687
bSOLSh	ebi-a-GCST90018788	Acute glomerulonephritis	DTNBP1	Inverse variance weighted	6	-0.146459	0.175154	0.403056	0.863761	0.612773	1.21755	0.997687
ZTLBsj	ebi-a-GCST90018788	Acute glomerulonephritis	MAP2K1	Inverse variance weighted	2	0.296707	0.354867	0.403094	1.34542	0.671103	2.69729	0.997687
zwHo90	ebi-a-GCST90018788	Acute glomerulonephritis	RNASE6	Inverse variance weighted	5	0.111189	0.133139	0.403641	1.11761	0.860912	1.45084	0.997687
nktwi2	ebi-a-GCST90018788	Acute glomerulonephritis	PGLYRP2	Inverse variance weighted	2	0.302155	0.362921	0.40509	1.35277	0.664202	2.75517	0.997687
3y70ht	ebi-a-GCST90018788	Acute glomerulonephritis	KCNQ5	Inverse variance weighted	4	0.261292	0.314121	0.405511	1.29861	0.701605	2.4036	0.997687
aLi0Mj	ebi-a-GCST90018788	Acute glomerulonephritis	SLC6A20	Inverse variance weighted	2	0.773032	0.929492	0.405594	2.16633	0.350368	13.3944	0.997687
dueHk9	ebi-a-GCST90018788	Acute glomerulonephritis	TLR4	Inverse variance weighted	7	-0.137619	0.165614	0.405996	0.871431	0.629882	1.20561	0.997687
kWUjNx	ebi-a-GCST90018788	Acute glomerulonephritis	ATP7B	Inverse variance weighted	3	0.22035	0.265487	0.406548	1.24651	0.740815	2.09741	0.997687
5641JP	ebi-a-GCST90018788	Acute glomerulonephritis	ABCG1	Inverse variance weighted	4	-0.358467	0.432367	0.407058	0.698746	0.29942	1.63064	0.997687
Huo19y	ebi-a-GCST90018788	Acute glomerulonephritis	CSK	Inverse variance weighted	4	0.249963	0.301579	0.407191	1.28398	0.710965	2.31882	0.997687
HvCZTQ	ebi-a-GCST90018788	Acute glomerulonephritis	RUNX3	Inverse variance weighted	3	0.297819	0.3597	0.40769	1.34692	0.665516	2.72599	0.997687
w1FOxi	ebi-a-GCST90018788	Acute glomerulonephritis	DCPS	Inverse variance weighted	4	-0.131454	0.158979	0.408312	0.876819	0.642074	1.19739	0.997687
cH8mom	ebi-a-GCST90018788	Acute glomerulonephritis	RIT1	Inverse variance weighted	2	0.150244	0.181849	0.408689	1.16212	0.813687	1.65975	0.997687
f9RXJI	ebi-a-GCST90018788	Acute glomerulonephritis	TEX10	Inverse variance weighted	2	-0.385445	0.466658	0.408822	0.680148	0.272506	1.69758	0.997687
WFszFw	ebi-a-GCST90018788	Acute glomerulonephritis	PLIN2	Inverse variance weighted	6	-0.147342	0.179162	0.410851	0.862999	0.607442	1.22607	0.997687
Os0auW	ebi-a-GCST90018788	Acute glomerulonephritis	AXIN1	Inverse variance weighted	5	0.158121	0.192621	0.41171	1.17131	0.802987	1.70857	0.997687
tJEzIL	ebi-a-GCST90018788	Acute glomerulonephritis	UQCRB	Inverse variance weighted	2	-0.406809	0.496365	0.412458	0.665772	0.251658	1.76132	0.997687
jiBPLY	ebi-a-GCST90018788	Acute glomerulonephritis	THBS3	Inverse variance weighted	11	-0.194979	0.23814	0.412924	0.822852	0.515956	1.31229	0.997687
wMS592	ebi-a-GCST90018788	Acute glomerulonephritis	PDE4A	Inverse variance weighted	3	-0.380567	0.465073	0.413189	0.683474	0.27469	1.70059	0.997687
nkIDgq	ebi-a-GCST90018788	Acute glomerulonephritis	HIST1H4E	Inverse variance weighted	3	-0.389206	0.475749	0.413305	0.677595	0.266688	1.72161	0.997687
dMF7rn	ebi-a-GCST90018788	Acute glomerulonephritis	KRT10	Inverse variance weighted	2	0.12561	0.153684	0.41374	1.13384	0.838945	1.53239	0.997687
iyOpFp	ebi-a-GCST90018788	Acute glomerulonephritis	CASP2	Inverse variance weighted	4	-0.521015	0.637755	0.413956	0.593917	0.17016	2.07297	0.997687
twHMXC	ebi-a-GCST90018788	Acute glomerulonephritis	SCGB1C1	Inverse variance weighted	2	-0.134267	0.164493	0.414358	0.874356	0.633387	1.207	0.997687
1kmdQK	ebi-a-GCST90018788	Acute glomerulonephritis	MLX	Inverse variance weighted	3	0.2741	0.33606	0.414713	1.31535	0.680738	2.54156	0.997687
jdmmLS	ebi-a-GCST90018788	Acute glomerulonephritis	FANCC	Inverse variance weighted	3	0.582511	0.714524	0.414934	1.79053	0.441332	7.26435	0.997687
IyzjD5	ebi-a-GCST90018788	Acute glomerulonephritis	RPA1	Inverse variance weighted	6	0.119034	0.146057	0.415081	1.12641	0.845999	1.49976	0.997687
HVHj2h	ebi-a-GCST90018788	Acute glomerulonephritis	PTPN7	Inverse variance weighted	4	-0.11452	0.140539	0.41515	0.891794	0.677072	1.17461	0.997687
n4jHZQ	ebi-a-GCST90018788	Acute glomerulonephritis	EMILIN2	Inverse variance weighted	3	-0.214556	0.263519	0.415534	0.8069	0.481402	1.35248	0.997687
uufqt8	ebi-a-GCST90018788	Acute glomerulonephritis	IL32	Inverse variance weighted	6	-0.0824409	0.101296	0.415722	0.920866	0.755043	1.12311	0.997687
ZtC7Kv	ebi-a-GCST90018788	Acute glomerulonephritis	FBN2	Inverse variance weighted	8	0.169626	0.208632	0.416195	1.18486	0.787185	1.78344	0.997687
Qeuq1E	ebi-a-GCST90018788	Acute glomerulonephritis	PTPN12	Inverse variance weighted	4	0.137846	0.169586	0.416309	1.1478	0.823212	1.60037	0.997687
mt7QoW	ebi-a-GCST90018788	Acute glomerulonephritis	PTPRB	Inverse variance weighted	2	-0.230476	0.283546	0.416313	0.794156	0.455561	1.38441	0.997687
TDhvmE	ebi-a-GCST90018788	Acute glomerulonephritis	PTGFRN	Inverse variance weighted	3	-0.466895	0.574627	0.416494	0.626946	0.203282	1.93358	0.997687
zRfjEz	ebi-a-GCST90018788	Acute glomerulonephritis	SLC15A2	Inverse variance weighted	2	-0.182516	0.224817	0.416882	0.833171	0.536248	1.2945	0.997687
ILbPjL	ebi-a-GCST90018788	Acute glomerulonephritis	FGFRL1	Inverse variance weighted	5	0.268579	0.331194	0.417399	1.3081	0.683478	2.50357	0.997687
qzrUsW	ebi-a-GCST90018788	Acute glomerulonephritis	KDSR	Inverse variance weighted	4	0.182982	0.225796	0.417719	1.20079	0.771377	1.86926	0.997687
LTBgqD	ebi-a-GCST90018788	Acute glomerulonephritis	TOB1	Inverse variance weighted	2	0.264289	0.326133	0.417727	1.3025	0.687336	2.46825	0.997687
MhhU1f	ebi-a-GCST90018788	Acute glomerulonephritis	TOP1MT	Inverse variance weighted	2	0.401759	0.496228	0.418156	1.49445	0.565045	3.95257	0.997687
6qEz0A	ebi-a-GCST90018788	Acute glomerulonephritis	HMOX1	Inverse variance weighted	2	0.163808	0.202337	0.418182	1.17799	0.792334	1.75135	0.997687
iUeAFz	ebi-a-GCST90018788	Acute glomerulonephritis	IGLV1-44	Inverse variance weighted	2	-0.289755	0.357923	0.418201	0.748447	0.3711	1.50949	0.997687
DZEFFR	ebi-a-GCST90018788	Acute glomerulonephritis	PINK1	Inverse variance weighted	2	-0.232069	0.286819	0.418451	0.792892	0.451927	1.3911	0.997687
ohRVDr	ebi-a-GCST90018788	Acute glomerulonephritis	PRKCH	Inverse variance weighted	4	0.351343	0.434681	0.41893	1.42097	0.606148	3.33115	0.997687
fhDeOf	ebi-a-GCST90018788	Acute glomerulonephritis	SLC19A2	Inverse variance weighted	2	0.525747	0.650522	0.41898	1.69172	0.472709	6.05431	0.997687
m6o1Ha	ebi-a-GCST90018788	Acute glomerulonephritis	MYLK	Inverse variance weighted	2	-0.644805	0.79874	0.419506	0.524765	0.109664	2.51111	0.997687
WdILh9	ebi-a-GCST90018788	Acute glomerulonephritis	KYNU	Inverse variance weighted	7	0.12864	0.159388	0.419617	1.13728	0.832135	1.55433	0.997687
aJLDzD	ebi-a-GCST90018788	Acute glomerulonephritis	GLP1R	Inverse variance weighted	2	0.492241	0.610059	0.419739	1.63598	0.494863	5.40842	0.997687
y34bxn	ebi-a-GCST90018788	Acute glomerulonephritis	BRPF3	Inverse variance weighted	2	-0.946643	1.17484	0.420378	0.388042	0.0388005	3.88078	0.997687
gQOzsQ	ebi-a-GCST90018788	Acute glomerulonephritis	PHB2	Inverse variance weighted	3	-0.40357	0.501127	0.420632	0.667931	0.250129	1.78361	0.997687
X16h1L	ebi-a-GCST90018788	Acute glomerulonephritis	GSTM5	Inverse variance weighted	3	0.182487	0.226768	0.420976	1.2002	0.769528	1.87189	0.997687
aQezZl	ebi-a-GCST90018788	Acute glomerulonephritis	EP300	Inverse variance weighted	2	0.264424	0.32873	0.421177	1.30268	0.683939	2.48118	0.997687
4VtRYH	ebi-a-GCST90018788	Acute glomerulonephritis	CD3G	Inverse variance weighted	2	-0.426771	0.53116	0.421703	0.652613	0.230422	1.84837	0.997687
KJzREa	ebi-a-GCST90018788	Acute glomerulonephritis	CD1C	Inverse variance weighted	3	0.389221	0.484681	0.421948	1.47583	0.570779	3.81597	0.997687
xJtEvl	ebi-a-GCST90018788	Acute glomerulonephritis	NDUFAF1	Inverse variance weighted	8	-0.191618	0.238813	0.422336	0.825622	0.51701	1.31845	0.997687
zlBUqL	ebi-a-GCST90018788	Acute glomerulonephritis	ALDH16A1	Inverse variance weighted	3	0.0875573	0.109234	0.42281	1.0915	0.881137	1.3521	0.997687
g157VV	ebi-a-GCST90018788	Acute glomerulonephritis	EZR	Inverse variance weighted	3	-0.199408	0.249081	0.42338	0.819216	0.502778	1.33481	0.997687
0hvq6D	ebi-a-GCST90018788	Acute glomerulonephritis	CDKN2B	Inverse variance weighted	6	0.172483	0.215715	0.42395	1.18825	0.778553	1.81355	0.997687
YZ0efk	ebi-a-GCST90018788	Acute glomerulonephritis	ADAM23	Inverse variance weighted	2	-0.335041	0.419131	0.424076	0.715309	0.314573	1.62654	0.997687
I4sbdI	ebi-a-GCST90018788	Acute glomerulonephritis	IL18	Inverse variance weighted	2	-0.241935	0.302701	0.424144	0.785108	0.433775	1.421	0.997687
oyEp12	ebi-a-GCST90018788	Acute glomerulonephritis	LYVE1	Inverse variance weighted	3	-0.259367	0.324639	0.424326	0.77154	0.408338	1.4578	0.997687
wjc4os	ebi-a-GCST90018788	Acute glomerulonephritis	GPA33	Inverse variance weighted	3	0.589021	0.738249	0.42495	1.80222	0.424032	7.65983	0.997687
7JyYAt	ebi-a-GCST90018788	Acute glomerulonephritis	DST	Inverse variance weighted	2	-0.441362	0.553242	0.425002	0.64316	0.217465	1.90217	0.997687
YcXsvQ	ebi-a-GCST90018788	Acute glomerulonephritis	GPX3	Inverse variance weighted	2	-0.174644	0.21901	0.425204	0.839756	0.546674	1.28996	0.997687
055prh	ebi-a-GCST90018788	Acute glomerulonephritis	SPHK1	Inverse variance weighted	6	-0.129842	0.162968	0.425605	0.878234	0.638101	1.20874	0.997687
oLnTF7	ebi-a-GCST90018788	Acute glomerulonephritis	PTPRM	Inverse variance weighted	6	0.0755762	0.0949246	0.425932	1.07851	0.895408	1.29904	0.997687
nTY2sQ	ebi-a-GCST90018788	Acute glomerulonephritis	MAST3	Inverse variance weighted	3	-0.32929	0.413622	0.425965	0.719434	0.319822	1.61835	0.997687
sKXB8F	ebi-a-GCST90018788	Acute glomerulonephritis	TPSD1	Inverse variance weighted	3	-0.203013	0.255082	0.426107	0.816268	0.495111	1.34575	0.997687
yQobul	ebi-a-GCST90018788	Acute glomerulonephritis	MAPK6	Inverse variance weighted	2	0.48422	0.609217	0.426716	1.62291	0.49172	5.35636	0.997687
AV9jQA	ebi-a-GCST90018788	Acute glomerulonephritis	MT2A	Inverse variance weighted	4	-0.126278	0.158888	0.426754	0.88137	0.645521	1.20339	0.997687
ptV8I8	ebi-a-GCST90018788	Acute glomerulonephritis	ZNF568	Inverse variance weighted	2	-0.831685	1.04837	0.427597	0.435315	0.0557715	3.39778	0.997687
3K08Eq	ebi-a-GCST90018788	Acute glomerulonephritis	ARRB1	Inverse variance weighted	4	-0.245994	0.31009	0.427605	0.781927	0.425807	1.43589	0.997687
v9Q2FW	ebi-a-GCST90018788	Acute glomerulonephritis	KLHL24	Inverse variance weighted	2	-0.0896453	0.113105	0.428019	0.914255	0.732472	1.14115	0.997687
efCpmD	ebi-a-GCST90018788	Acute glomerulonephritis	THRA	Inverse variance weighted	4	0.363036	0.458242	0.428223	1.43769	0.5856	3.52962	0.997687
mNDhYX	ebi-a-GCST90018788	Acute glomerulonephritis	NUP50	Inverse variance weighted	4	-0.127954	0.161527	0.428273	0.879894	0.641114	1.20761	0.997687
8GlEcc	ebi-a-GCST90018788	Acute glomerulonephritis	PDCD1LG2	Inverse variance weighted	2	0.186681	0.235925	0.428785	1.20524	0.759017	1.9138	0.997687
aTN3l4	ebi-a-GCST90018788	Acute glomerulonephritis	ENPP1	Inverse variance weighted	2	0.743492	0.940183	0.429063	2.10327	0.333116	13.2799	0.997687
GkDfJb	ebi-a-GCST90018788	Acute glomerulonephritis	THBD	Inverse variance weighted	5	0.158524	0.20047	0.429082	1.17178	0.791048	1.73576	0.997687
gBUGmj	ebi-a-GCST90018788	Acute glomerulonephritis	ACAT2	Inverse variance weighted	2	-0.228032	0.288495	0.429283	0.796099	0.452267	1.40132	0.997687
8BinHl	ebi-a-GCST90018788	Acute glomerulonephritis	HLA-DPB2	Inverse variance weighted	7	0.128627	0.162792	0.429451	1.13727	0.826591	1.56471	0.997687
ifEyGE	ebi-a-GCST90018788	Acute glomerulonephritis	CD300LF	Inverse variance weighted	5	-0.121899	0.154301	0.429524	0.885238	0.654209	1.19785	0.997687
4ikXG6	ebi-a-GCST90018788	Acute glomerulonephritis	C5AR1	Inverse variance weighted	2	0.461387	0.584245	0.429694	1.58627	0.504729	4.98537	0.997687
DIUPsK	ebi-a-GCST90018788	Acute glomerulonephritis	GSTM4	Inverse variance weighted	7	0.160313	0.203052	0.429809	1.17388	0.788464	1.74769	0.997687
YKMv0m	ebi-a-GCST90018788	Acute glomerulonephritis	CYP2R1	Inverse variance weighted	2	0.584283	0.740837	0.430299	1.7937	0.419893	7.66238	0.997687
W50YNI	ebi-a-GCST90018788	Acute glomerulonephritis	NPC1	Inverse variance weighted	3	0.16188	0.205358	0.430532	1.17572	0.786139	1.75836	0.997687
GhuIhw	ebi-a-GCST90018788	Acute glomerulonephritis	SRD5A3	Inverse variance weighted	10	-0.126919	0.1612	0.431083	0.880805	0.64219	1.20808	0.997687
cMaQkC	ebi-a-GCST90018788	Acute glomerulonephritis	EDN3	Inverse variance weighted	2	-0.230488	0.292744	0.431086	0.794146	0.447416	1.40958	0.997687
Yy073j	ebi-a-GCST90018788	Acute glomerulonephritis	TMEM123	Inverse variance weighted	2	0.376279	0.47888	0.432015	1.45685	0.569882	3.72432	0.997687
3LOIXb	ebi-a-GCST90018788	Acute glomerulonephritis	FGF2	Inverse variance weighted	2	0.662549	0.843315	0.432074	1.93973	0.371447	10.1295	0.997687
QXLuc4	ebi-a-GCST90018788	Acute glomerulonephritis	CARM1	Inverse variance weighted	2	0.280592	0.357771	0.432877	1.32391	0.656627	2.66932	0.997687
0DFdyL	ebi-a-GCST90018788	Acute glomerulonephritis	XRCC5	Inverse variance weighted	2	-0.290857	0.371023	0.43308	0.747623	0.361294	1.54705	0.997687
fV6B3v	ebi-a-GCST90018788	Acute glomerulonephritis	CEP68	Inverse variance weighted	3	0.153054	0.19529	0.4332	1.16539	0.794761	1.70885	0.997687
jeOjKf	ebi-a-GCST90018788	Acute glomerulonephritis	GSTO2	Inverse variance weighted	3	0.21425	0.273739	0.433814	1.23893	0.724497	2.11865	0.997687
VvTWVM	ebi-a-GCST90018788	Acute glomerulonephritis	MPHOSPH8	Inverse variance weighted	2	-0.735445	0.939892	0.433933	0.479292	0.0759535	3.02449	0.997687
RIZ9mM	ebi-a-GCST90018788	Acute glomerulonephritis	CTNNB1	Inverse variance weighted	4	-0.163991	0.210351	0.435621	0.848749	0.561985	1.28184	0.997687
cWqL5I	ebi-a-GCST90018788	Acute glomerulonephritis	SLC40A1	Inverse variance weighted	7	0.157931	0.202754	0.436021	1.17109	0.787047	1.74252	0.997687
bOvGvN	ebi-a-GCST90018788	Acute glomerulonephritis	SPOCK2	Inverse variance weighted	3	0.225785	0.290022	0.436268	1.25331	0.709881	2.21273	0.997687
AJ3KbL	ebi-a-GCST90018788	Acute glomerulonephritis	FHL2	Inverse variance weighted	3	0.16448	0.211336	0.4364	1.17878	0.779005	1.78372	0.997687
koQtYV	ebi-a-GCST90018788	Acute glomerulonephritis	PRSS22	Inverse variance weighted	2	0.241695	0.311396	0.437651	1.27341	0.691674	2.3444	0.997687
6rSJVM	ebi-a-GCST90018788	Acute glomerulonephritis	GM2A	Inverse variance weighted	14	-0.0952265	0.122916	0.4385	0.909167	0.714522	1.15684	0.997687
v4XTyA	ebi-a-GCST90018788	Acute glomerulonephritis	RORC	Inverse variance weighted	2	0.840371	1.08492	0.438581	2.31723	0.276354	19.4299	0.997687
HOEaSt	ebi-a-GCST90018788	Acute glomerulonephritis	CSNK1G1	Inverse variance weighted	3	0.28578	0.369166	0.438857	1.3308	0.645465	2.7438	0.997687
NCPfUk	ebi-a-GCST90018788	Acute glomerulonephritis	METAP2	Inverse variance weighted	5	0.257981	0.333479	0.439164	1.29431	0.673251	2.4883	0.997687
Rqk54F	ebi-a-GCST90018788	Acute glomerulonephritis	PSORS1C3	Inverse variance weighted	4	-0.0725163	0.0937568	0.439255	0.930051	0.773925	1.11767	0.997687
KOmUlK	ebi-a-GCST90018788	Acute glomerulonephritis	CTGF	Inverse variance weighted	2	0.250523	0.324728	0.44042	1.2847	0.679808	2.42781	0.997687
T4X7dX	ebi-a-GCST90018788	Acute glomerulonephritis	IL1R1	Inverse variance weighted	2	-0.208845	0.270861	0.440683	0.811521	0.477242	1.37994	0.997687
8BAAFS	ebi-a-GCST90018788	Acute glomerulonephritis	PAPOLA	Inverse variance weighted	3	0.205213	0.266217	0.440795	1.22779	0.728643	2.06886	0.997687
zhiBsb	ebi-a-GCST90018788	Acute glomerulonephritis	PABPC1	Inverse variance weighted	2	0.29569	0.383838	0.441091	1.34405	0.633413	2.85198	0.997687
4Cg1au	ebi-a-GCST90018788	Acute glomerulonephritis	POLR2A	Inverse variance weighted	2	0.577378	0.75012	0.44147	1.78136	0.409484	7.74938	0.997687
Q4uplS	ebi-a-GCST90018788	Acute glomerulonephritis	LGMN	Inverse variance weighted	2	0.222221	0.288896	0.44177	1.24885	0.708918	2.2	0.997687
F7Yb2Z	ebi-a-GCST90018788	Acute glomerulonephritis	DHFR	Inverse variance weighted	4	-0.0649764	0.0845033	0.44194	0.93709	0.794055	1.10589	0.997687
VwxWIQ	ebi-a-GCST90018788	Acute glomerulonephritis	RNASE2	Inverse variance weighted	5	-0.0813057	0.10588	0.442545	0.921912	0.749139	1.13453	0.997687
Pr6sg2	ebi-a-GCST90018788	Acute glomerulonephritis	GFM2	Inverse variance weighted	2	-0.244394	0.318747	0.44324	0.783179	0.419313	1.4628	0.997687
jE7lF3	ebi-a-GCST90018788	Acute glomerulonephritis	EFTUD1	Inverse variance weighted	3	-0.402587	0.525518	0.443631	0.668588	0.238687	1.87279	0.997687
f5xQq5	ebi-a-GCST90018788	Acute glomerulonephritis	NAT1	Inverse variance weighted	2	0.380299	0.496915	0.44408	1.46272	0.552306	3.87386	0.997687
vTvMas	ebi-a-GCST90018788	Acute glomerulonephritis	TRIM5	Inverse variance weighted	4	0.199227	0.260345	0.444127	1.22046	0.732678	2.03298	0.997687
HmdLbe	ebi-a-GCST90018788	Acute glomerulonephritis	PSMC2	Inverse variance weighted	2	-0.40089	0.524107	0.444331	0.669724	0.239755	1.87079	0.997687
HpppXN	ebi-a-GCST90018788	Acute glomerulonephritis	LAMA2	Inverse variance weighted	2	-0.585972	0.766912	0.444828	0.556565	0.123796	2.50222	0.997687
UvQog6	ebi-a-GCST90018788	Acute glomerulonephritis	HLA-A	Inverse variance weighted	8	0.108512	0.142142	0.445222	1.11462	0.843592	1.47272	0.997687
BrYHKG	ebi-a-GCST90018788	Acute glomerulonephritis	RET	Inverse variance weighted	2	-0.313614	0.411139	0.445586	0.730801	0.326461	1.63594	0.997687
03QgXC	ebi-a-GCST90018788	Acute glomerulonephritis	PTPN1	Inverse variance weighted	2	0.447226	0.587058	0.446175	1.56397	0.494896	4.94244	0.997687
7WW02N	ebi-a-GCST90018788	Acute glomerulonephritis	ADCK3	Inverse variance weighted	4	0.126899	0.166602	0.446248	1.1353	0.819024	1.57372	0.997687
Dahvvp	ebi-a-GCST90018788	Acute glomerulonephritis	ACACA	Inverse variance weighted	2	0.338456	0.444399	0.446297	1.40278	0.587097	3.35173	0.997687
3usr14	ebi-a-GCST90018788	Acute glomerulonephritis	PDE4B	Inverse variance weighted	2	0.573204	0.753643	0.44691	1.77394	0.404972	7.77057	0.997687
8YPu0Y	ebi-a-GCST90018788	Acute glomerulonephritis	DNPEP	Inverse variance weighted	2	-0.111267	0.146315	0.446976	0.8947	0.671632	1.19185	0.997687
JstFpi	ebi-a-GCST90018788	Acute glomerulonephritis	GNS	Inverse variance weighted	2	0.524303	0.691203	0.448129	1.68928	0.435851	6.54735	0.997687
4Z6q8k	ebi-a-GCST90018788	Acute glomerulonephritis	KCNK6	Inverse variance weighted	4	0.175707	0.231781	0.448407	1.19209	0.756855	1.87761	0.997687
BFMGsy	ebi-a-GCST90018788	Acute glomerulonephritis	CXCR5	Inverse variance weighted	2	0.289152	0.382441	0.449608	1.33529	0.631011	2.82564	0.997687
BfNR2P	ebi-a-GCST90018788	Acute glomerulonephritis	SLC29A3	Inverse variance weighted	3	0.122998	0.16275	0.449802	1.13088	0.822019	1.5558	0.997687
oQHe0l	ebi-a-GCST90018788	Acute glomerulonephritis	GPBAR1	Inverse variance weighted	3	0.165302	0.218773	0.449897	1.17975	0.768363	1.81139	0.997687
Wlw453	ebi-a-GCST90018788	Acute glomerulonephritis	GZMA	Inverse variance weighted	4	-0.255561	0.338448	0.45019	0.774482	0.39895	1.5035	0.997687
5PfScJ	ebi-a-GCST90018788	Acute glomerulonephritis	ADCY10	Inverse variance weighted	3	-0.624693	0.82743	0.450261	0.535426	0.105773	2.71033	0.997687
fkfZrD	ebi-a-GCST90018788	Acute glomerulonephritis	CASP9	Inverse variance weighted	3	0.139663	0.185483	0.451469	1.14989	0.799408	1.65402	0.997687
rBqLyk	ebi-a-GCST90018788	Acute glomerulonephritis	SGPL1	Inverse variance weighted	3	0.501158	0.665625	0.451502	1.65063	0.447774	6.08473	0.997687
EK52SB	ebi-a-GCST90018788	Acute glomerulonephritis	TNXB	Inverse variance weighted	3	0.152901	0.20345	0.452326	1.16521	0.782032	1.73614	0.997687
LJrFf5	ebi-a-GCST90018788	Acute glomerulonephritis	ADAMTSL4	Inverse variance weighted	2	-0.177622	0.236605	0.452825	0.837259	0.526572	1.33126	0.997687
JDam47	ebi-a-GCST90018788	Acute glomerulonephritis	SPTBN1	Inverse variance weighted	5	0.123794	0.164913	0.452855	1.13178	0.819193	1.56365	0.997687
uQeY0z	ebi-a-GCST90018788	Acute glomerulonephritis	FXN	Inverse variance weighted	2	-0.6179	0.824062	0.453361	0.539075	0.1072	2.71085	0.997687
b4HSZ5	ebi-a-GCST90018788	Acute glomerulonephritis	TBXAS1	Inverse variance weighted	5	-0.126037	0.168139	0.453497	0.881582	0.634074	1.22571	0.997687
FnNDTV	ebi-a-GCST90018788	Acute glomerulonephritis	PIK3R6	Inverse variance weighted	2	-0.809648	1.08148	0.45407	0.445015	0.0534317	3.70638	0.997687
q7rtzb	ebi-a-GCST90018788	Acute glomerulonephritis	KDM4C	Inverse variance weighted	3	0.27282	0.365369	0.455246	1.31366	0.641912	2.68839	0.997687
UPrp0o	ebi-a-GCST90018788	Acute glomerulonephritis	CLEC10A	Inverse variance weighted	6	-0.120534	0.161451	0.455324	0.886447	0.645986	1.21642	0.997687
hX2s3a	ebi-a-GCST90018788	Acute glomerulonephritis	CD37	Inverse variance weighted	5	-0.138765	0.185982	0.455593	0.870432	0.604539	1.25327	0.997687
5sijMu	ebi-a-GCST90018788	Acute glomerulonephritis	COQ2	Inverse variance weighted	2	-0.168606	0.226246	0.456133	0.844842	0.542239	1.31632	0.997687
m1nnn6	ebi-a-GCST90018788	Acute glomerulonephritis	IGF2BP2	Inverse variance weighted	2	-0.605378	0.812764	0.456369	0.545868	0.110981	2.68489	0.997687
Dj42qd	ebi-a-GCST90018788	Acute glomerulonephritis	ATP1B1	Inverse variance weighted	6	-0.108956	0.146389	0.456699	0.89677	0.673088	1.19478	0.997687
qRnhVz	ebi-a-GCST90018788	Acute glomerulonephritis	INSL3	Inverse variance weighted	5	-0.108065	0.145411	0.457376	0.897569	0.674981	1.19356	0.997687
HaAMrP	ebi-a-GCST90018788	Acute glomerulonephritis	CLEC12A	Inverse variance weighted	18	0.0837929	0.112839	0.45773	1.0874	0.871647	1.35657	0.997687
tsXwXs	ebi-a-GCST90018788	Acute glomerulonephritis	CACNB2	Inverse variance weighted	2	0.307011	0.413668	0.457986	1.35936	0.604244	3.05812	0.997687
6ZY8Si	ebi-a-GCST90018788	Acute glomerulonephritis	GNMT	Inverse variance weighted	4	-0.125805	0.169893	0.458999	0.881787	0.632045	1.23021	0.997687
iQfDL2	ebi-a-GCST90018788	Acute glomerulonephritis	SSRP1	Inverse variance weighted	2	-0.562273	0.759895	0.459339	0.569912	0.12852	2.52722	0.997687
C5gWPM	ebi-a-GCST90018788	Acute glomerulonephritis	FDFT1	Inverse variance weighted	2	0.0986516	0.133418	0.459654	1.10368	0.849721	1.43355	0.997687
jyAQjl	ebi-a-GCST90018788	Acute glomerulonephritis	PSMC6	Inverse variance weighted	4	-0.141292	0.191834	0.461406	0.868235	0.596135	1.26453	0.997687
HEXuTZ	ebi-a-GCST90018788	Acute glomerulonephritis	S1PR1	Inverse variance weighted	2	-0.366923	0.498578	0.461767	0.692863	0.260765	1.84096	0.997687
rcWOCj	ebi-a-GCST90018788	Acute glomerulonephritis	COL7A1	Inverse variance weighted	2	0.811044	1.10321	0.462237	2.25026	0.258918	19.5569	0.997687
QjRcJe	ebi-a-GCST90018788	Acute glomerulonephritis	TEX101	Inverse variance weighted	3	-0.175306	0.238598	0.462501	0.8392	0.525734	1.33957	0.997687
QGlZWH	ebi-a-GCST90018788	Acute glomerulonephritis	IL10RA	Inverse variance weighted	3	-0.114686	0.156206	0.46283	0.891646	0.656488	1.21104	0.997687
M9cN2A	ebi-a-GCST90018788	Acute glomerulonephritis	PF4V1	Inverse variance weighted	6	0.118513	0.161531	0.46314	1.12582	0.820297	1.54514	0.997687
8q1sp9	ebi-a-GCST90018788	Acute glomerulonephritis	PICK1	Inverse variance weighted	7	-0.109252	0.149501	0.464917	0.896505	0.668797	1.20174	0.997687
gHRwFi	ebi-a-GCST90018788	Acute glomerulonephritis	LATS2	Inverse variance weighted	3	-0.150245	0.205711	0.465163	0.860497	0.57497	1.28782	0.997687
EH1ipb	ebi-a-GCST90018788	Acute glomerulonephritis	ST14	Inverse variance weighted	5	0.115577	0.158421	0.465663	1.12252	0.822893	1.53125	0.997687
1g55wO	ebi-a-GCST90018788	Acute glomerulonephritis	WWOX	Inverse variance weighted	5	-0.194662	0.267125	0.466167	0.823113	0.487616	1.38944	0.997687
Z6vO1P	ebi-a-GCST90018788	Acute glomerulonephritis	NFKBIB	Inverse variance weighted	2	-0.476083	0.653335	0.466187	0.621212	0.172628	2.23547	0.997687
G9w7yk	ebi-a-GCST90018788	Acute glomerulonephritis	SOS1	Inverse variance weighted	6	-0.108731	0.149546	0.467179	0.896972	0.669087	1.20247	0.997687
tXLHLx	ebi-a-GCST90018788	Acute glomerulonephritis	OXER1	Inverse variance weighted	3	-0.234903	0.323581	0.467871	0.790647	0.419319	1.49081	0.997687
N5xCRe	ebi-a-GCST90018788	Acute glomerulonephritis	ADAMTS6	Inverse variance weighted	2	0.155518	0.214568	0.468579	1.16826	0.767178	1.77904	0.997687
ownDzI	ebi-a-GCST90018788	Acute glomerulonephritis	FN1	Inverse variance weighted	4	0.259389	0.358086	0.468835	1.29614	0.642455	2.61493	0.997687
xub7zr	ebi-a-GCST90018788	Acute glomerulonephritis	IGKV1-5	Inverse variance weighted	2	-0.643681	0.889489	0.469279	0.525355	0.0918976	3.00332	0.997687
tEKyjO	ebi-a-GCST90018788	Acute glomerulonephritis	GPR55	Inverse variance weighted	4	0.19227	0.265703	0.469294	1.212	0.719997	2.0402	0.997687
zWoam7	ebi-a-GCST90018788	Acute glomerulonephritis	EFNA5	Inverse variance weighted	2	0.686413	0.949766	0.469853	1.98658	0.308779	12.7809	0.997687
2ESUY5	ebi-a-GCST90018788	Acute glomerulonephritis	KIR3DL1	Inverse variance weighted	2	-0.212756	0.294442	0.469941	0.808353	0.453907	1.43958	0.997687
lKUXul	ebi-a-GCST90018788	Acute glomerulonephritis	CCND2	Inverse variance weighted	3	0.296939	0.41121	0.470226	1.34573	0.601077	3.01292	0.997687
ywDu0R	ebi-a-GCST90018788	Acute glomerulonephritis	PLTP	Inverse variance weighted	6	-0.102228	0.14159	0.470293	0.902823	0.684036	1.19159	0.997687
NcJDZ7	ebi-a-GCST90018788	Acute glomerulonephritis	HLA-DRB5	Inverse variance weighted	13	-0.0615371	0.0852521	0.470402	0.940318	0.795622	1.11133	0.997687
03LzEU	ebi-a-GCST90018788	Acute glomerulonephritis	QPRT	Inverse variance weighted	2	0.211781	0.293673	0.47082	1.23588	0.695017	2.19763	0.997687
alN60X	ebi-a-GCST90018788	Acute glomerulonephritis	SAMHD1	Inverse variance weighted	2	-0.210809	0.292483	0.47106	0.809929	0.456541	1.43686	0.997687
3PDTIB	ebi-a-GCST90018788	Acute glomerulonephritis	TGFBR3	Inverse variance weighted	3	0.321178	0.446171	0.471615	1.37875	0.575039	3.30578	0.997687
V4Y1C9	ebi-a-GCST90018788	Acute glomerulonephritis	TUB	Inverse variance weighted	2	0.464959	0.646398	0.471951	1.59195	0.44844	5.65138	0.997687
X7b8mH	ebi-a-GCST90018788	Acute glomerulonephritis	PDCD1	Inverse variance weighted	3	-0.141042	0.196287	0.472419	0.868453	0.591103	1.27594	0.997687
PutOAM	ebi-a-GCST90018788	Acute glomerulonephritis	C9orf96	Inverse variance weighted	2	0.299629	0.417283	0.472727	1.34936	0.595565	3.05721	0.997687
c2dg3x	ebi-a-GCST90018788	Acute glomerulonephritis	BAMBI	Inverse variance weighted	4	-0.207154	0.288731	0.473088	0.812895	0.461596	1.43155	0.997687
bxxVTH	ebi-a-GCST90018788	Acute glomerulonephritis	METRN	Inverse variance weighted	2	-0.111327	0.155243	0.473306	0.894646	0.659942	1.21282	0.997687
G0K2fD	ebi-a-GCST90018788	Acute glomerulonephritis	LTBP1	Inverse variance weighted	2	0.931397	1.29967	0.473595	2.53805	0.198702	32.419	0.997687
AlrJli	ebi-a-GCST90018788	Acute glomerulonephritis	ATIC	Inverse variance weighted	2	0.205924	0.287532	0.473882	1.22866	0.699326	2.15866	0.997687
0uESgr	ebi-a-GCST90018788	Acute glomerulonephritis	HLA-DPB1	Inverse variance weighted	4	-0.102412	0.143073	0.474112	0.902657	0.681925	1.19484	0.997687
HtrEvD	ebi-a-GCST90018788	Acute glomerulonephritis	FKBP9	Inverse variance weighted	4	-0.185069	0.258693	0.474362	0.831047	0.50052	1.37984	0.997687
jdlM1b	ebi-a-GCST90018788	Acute glomerulonephritis	PSPH	Inverse variance weighted	2	-0.20813	0.290966	0.47442	0.812102	0.45913	1.43643	0.997687
ZHH8sp	ebi-a-GCST90018788	Acute glomerulonephritis	CDC25B	Inverse variance weighted	4	0.137989	0.193075	0.474798	1.14796	0.786284	1.67601	0.997687
G8BOwJ	ebi-a-GCST90018788	Acute glomerulonephritis	GALC	Inverse variance weighted	5	-0.224185	0.314	0.47525	0.799168	0.431873	1.47884	0.997687
dojSzE	ebi-a-GCST90018788	Acute glomerulonephritis	S1PR4	Inverse variance weighted	2	-0.388182	0.544336	0.475766	0.678289	0.233381	1.97135	0.997687
ZPqtJg	ebi-a-GCST90018788	Acute glomerulonephritis	HDAC10	Inverse variance weighted	2	0.179713	0.253461	0.478303	1.19687	0.728279	1.96697	0.997687
omHlkw	ebi-a-GCST90018788	Acute glomerulonephritis	DHX36	Inverse variance weighted	4	-0.186888	0.264262	0.479437	0.829537	0.494187	1.39245	0.997687
Vg47iX	ebi-a-GCST90018788	Acute glomerulonephritis	NR1D2	Inverse variance weighted	2	0.30806	0.43634	0.480182	1.36078	0.578588	3.20043	0.997687
HlYQdP	ebi-a-GCST90018788	Acute glomerulonephritis	FKBP15	Inverse variance weighted	5	0.290325	0.411329	0.480299	1.33686	0.596975	2.99376	0.997687
1zzhpp	ebi-a-GCST90018788	Acute glomerulonephritis	NQO1	Inverse variance weighted	3	0.16515	0.23433	0.480949	1.17957	0.745175	1.86719	0.997687
S0wcrb	ebi-a-GCST90018788	Acute glomerulonephritis	TLR5	Inverse variance weighted	5	-0.25286	0.359327	0.481617	0.776576	0.383989	1.57054	0.997687
Ffzc4J	ebi-a-GCST90018788	Acute glomerulonephritis	CDK9	Inverse variance weighted	3	0.149479	0.212599	0.481992	1.16123	0.765508	1.76151	0.997687
tExzqT	ebi-a-GCST90018788	Acute glomerulonephritis	FOS	Inverse variance weighted	2	0.42223	0.600745	0.482153	1.52536	0.469902	4.9515	0.997687
CpKzPR	ebi-a-GCST90018788	Acute glomerulonephritis	IFNAR1	Inverse variance weighted	3	0.114748	0.16333	0.482336	1.12159	0.814338	1.54477	0.997687
3c8M8Z	ebi-a-GCST90018788	Acute glomerulonephritis	FBLN7	Inverse variance weighted	2	-0.549975	0.783535	0.482732	0.576964	0.12422	2.67983	0.997687
egKZ5i	ebi-a-GCST90018788	Acute glomerulonephritis	SERPINB1	Inverse variance weighted	4	-0.106499	0.151863	0.483129	0.898976	0.667543	1.21065	0.997687
Jfevlk	ebi-a-GCST90018788	Acute glomerulonephritis	HLA-DQA2	Inverse variance weighted	3	0.0493516	0.0705353	0.484132	1.05059	0.914939	1.20635	0.997687
I09rom	ebi-a-GCST90018788	Acute glomerulonephritis	TTC37	Inverse variance weighted	3	-0.15062	0.215274	0.484135	0.860174	0.564081	1.31169	0.997687
FnFI3V	ebi-a-GCST90018788	Acute glomerulonephritis	IDE	Inverse variance weighted	2	-0.197321	0.282107	0.484268	0.820927	0.472248	1.42705	0.997687
hmA0vG	ebi-a-GCST90018788	Acute glomerulonephritis	CHIT1	Inverse variance weighted	2	0.221813	0.31722	0.484403	1.24834	0.670361	2.32464	0.997687
FZJzUm	ebi-a-GCST90018788	Acute glomerulonephritis	TAGLN	Inverse variance weighted	4	0.208046	0.297968	0.485042	1.23127	0.686623	2.20795	0.997687
eDEwYn	ebi-a-GCST90018788	Acute glomerulonephritis	CDKN2D	Inverse variance weighted	2	0.295746	0.423805	0.485281	1.34413	0.585721	3.08454	0.997687
Va7ijF	ebi-a-GCST90018788	Acute glomerulonephritis	CACNB1	Inverse variance weighted	2	-0.639708	0.916751	0.485303	0.527446	0.087463	3.18077	0.997687
CqWjUj	ebi-a-GCST90018788	Acute glomerulonephritis	IGFBP3	Inverse variance weighted	6	-0.161251	0.231603	0.48628	0.851079	0.540537	1.34003	0.997687
ON81Ao	ebi-a-GCST90018788	Acute glomerulonephritis	SIDT2	Inverse variance weighted	11	0.0945917	0.135909	0.486432	1.09921	0.842157	1.43472	0.997687
dAZtag	ebi-a-GCST90018788	Acute glomerulonephritis	NOV	Inverse variance weighted	3	-0.325822	0.468261	0.486547	0.721934	0.28834	1.80755	0.997687
T6KB1K	ebi-a-GCST90018788	Acute glomerulonephritis	PVRL3	Inverse variance weighted	3	0.387201	0.556812	0.486811	1.47285	0.494529	4.38659	0.997687
QARdME	ebi-a-GCST90018788	Acute glomerulonephritis	PARP1	Inverse variance weighted	4	0.0906485	0.130455	0.487141	1.09488	0.847857	1.41388	0.997687
cERku3	ebi-a-GCST90018788	Acute glomerulonephritis	GGPS1	Inverse variance weighted	4	-0.198563	0.285914	0.487379	0.819908	0.468156	1.43595	0.997687
MNJ8lL	ebi-a-GCST90018788	Acute glomerulonephritis	CAPZA2	Inverse variance weighted	4	-0.107055	0.154262	0.487694	0.898476	0.664043	1.21567	0.997687
KmQVLc	ebi-a-GCST90018788	Acute glomerulonephritis	PVT1	Inverse variance weighted	2	0.13169	0.189786	0.487754	1.14075	0.786399	1.65479	0.997687
usk5oM	ebi-a-GCST90018788	Acute glomerulonephritis	MUTYH	Inverse variance weighted	3	0.145293	0.209861	0.488732	1.15638	0.766412	1.74477	0.997687
Pn5rxY	ebi-a-GCST90018788	Acute glomerulonephritis	ITLN1	Inverse variance weighted	3	0.0816429	0.11794	0.488788	1.08507	0.861121	1.36726	0.997687
rnuIbm	ebi-a-GCST90018788	Acute glomerulonephritis	SPINT2	Inverse variance weighted	4	0.14859	0.214848	0.489185	1.1602	0.761464	1.76772	0.997687
eVMrO9	ebi-a-GCST90018788	Acute glomerulonephritis	FAAH	Inverse variance weighted	6	-0.179338	0.259383	0.489312	0.835823	0.502716	1.38965	0.997687
bAahy0	ebi-a-GCST90018788	Acute glomerulonephritis	CPXM1	Inverse variance weighted	2	-0.371534	0.538048	0.489867	0.689676	0.240242	1.97989	0.997687
rEuyv0	ebi-a-GCST90018788	Acute glomerulonephritis	BLM	Inverse variance weighted	6	-0.129444	0.187545	0.490066	0.878584	0.608334	1.26889	0.997687
rLDGDm	ebi-a-GCST90018788	Acute glomerulonephritis	MUC16	Inverse variance weighted	2	0.362	0.524616	0.490176	1.4362	0.513633	4.01584	0.997687
UT0u2E	ebi-a-GCST90018788	Acute glomerulonephritis	AKT2	Inverse variance weighted	2	-0.431022	0.624767	0.490262	0.649845	0.190984	2.21117	0.997687
7vrdwf	ebi-a-GCST90018788	Acute glomerulonephritis	SPG7	Inverse variance weighted	2	-0.2002	0.290275	0.490389	0.818567	0.463412	1.44591	0.997687
zdWNee	ebi-a-GCST90018788	Acute glomerulonephritis	SIRPA	Inverse variance weighted	4	0.297385	0.43149	0.490694	1.34633	0.577911	3.13649	0.997687
SUcsky	ebi-a-GCST90018788	Acute glomerulonephritis	PRRT3	Inverse variance weighted	6	0.21902	0.318069	0.49108	1.24486	0.66738	2.32202	0.997687
Nupgrj	ebi-a-GCST90018788	Acute glomerulonephritis	HES1	Inverse variance weighted	2	0.36111	0.524785	0.491383	1.43492	0.513006	4.0136	0.997687
Tc5dSB	ebi-a-GCST90018788	Acute glomerulonephritis	ANPEP	Inverse variance weighted	9	-0.0517299	0.0751889	0.491453	0.949585	0.819468	1.10036	0.997687
qnI6ex	ebi-a-GCST90018788	Acute glomerulonephritis	CALM2	Inverse variance weighted	3	-0.200489	0.292045	0.492398	0.81833	0.461673	1.45052	0.997687
CssSdY	ebi-a-GCST90018788	Acute glomerulonephritis	FER	Inverse variance weighted	2	0.457409	0.666294	0.4924	1.57997	0.428045	5.83191	0.997687
3ed5zh	ebi-a-GCST90018788	Acute glomerulonephritis	SMYD2	Inverse variance weighted	2	0.269546	0.39282	0.492598	1.30937	0.6063	2.82772	0.997687
2FOU26	ebi-a-GCST90018788	Acute glomerulonephritis	H1F0	Inverse variance weighted	5	0.111294	0.162209	0.49264	1.11772	0.813316	1.53606	0.997687
tL0XOE	ebi-a-GCST90018788	Acute glomerulonephritis	S1PR3	Inverse variance weighted	4	-0.183665	0.267705	0.492669	0.832215	0.492448	1.40641	0.997687
onne8Q	ebi-a-GCST90018788	Acute glomerulonephritis	ADAM8	Inverse variance weighted	3	-0.236532	0.34481	0.492728	0.789361	0.401576	1.55161	0.997687
LiYUYw	ebi-a-GCST90018788	Acute glomerulonephritis	PLA2G4B	Inverse variance weighted	7	-0.147031	0.214528	0.49311	0.863267	0.566937	1.31448	0.997687
j35kGN	ebi-a-GCST90018788	Acute glomerulonephritis	RASGRP3	Inverse variance weighted	3	0.128283	0.187884	0.494748	1.13687	0.786652	1.64302	0.997687
Wf2cnc	ebi-a-GCST90018788	Acute glomerulonephritis	PRKCE	Inverse variance weighted	3	-0.333235	0.488242	0.49491	0.716602	0.275219	1.86586	0.997687
ievBvb	ebi-a-GCST90018788	Acute glomerulonephritis	CD96	Inverse variance weighted	5	-0.0730912	0.107131	0.495076	0.929516	0.753468	1.1467	0.997687
zhTw6n	ebi-a-GCST90018788	Acute glomerulonephritis	IGLV3-25	Inverse variance weighted	2	0.178707	0.261973	0.49514	1.19567	0.715509	1.99806	0.997687
7o1Oo4	ebi-a-GCST90018788	Acute glomerulonephritis	GGT1	Inverse variance weighted	2	0.172578	0.253152	0.495419	1.18836	0.723539	1.95181	0.997687
DIw07j	ebi-a-GCST90018788	Acute glomerulonephritis	LRRK1	Inverse variance weighted	3	0.247524	0.363256	0.495616	1.28085	0.628476	2.61041	0.997687
KaLaQE	ebi-a-GCST90018788	Acute glomerulonephritis	ETV5	Inverse variance weighted	2	0.306992	0.45068	0.495761	1.35933	0.561951	3.28815	0.997687
QkitAW	ebi-a-GCST90018788	Acute glomerulonephritis	IGFBP2	Inverse variance weighted	3	0.141817	0.20832	0.496021	1.15237	0.766063	1.73347	0.997687
InUkx0	ebi-a-GCST90018788	Acute glomerulonephritis	KCNH8	Inverse variance weighted	2	0.365221	0.536529	0.496055	1.44083	0.503397	4.12398	0.997687
PPs0rc	ebi-a-GCST90018788	Acute glomerulonephritis	CD82	Inverse variance weighted	2	-0.282692	0.415365	0.496133	0.753752	0.333936	1.70135	0.997687
rLtTxM	ebi-a-GCST90018788	Acute glomerulonephritis	HDAC11	Inverse variance weighted	2	0.973945	1.43271	0.496637	2.64837	0.159746	43.9063	0.997687
ejmIRo	ebi-a-GCST90018788	Acute glomerulonephritis	ADRB2	Inverse variance weighted	3	-0.300022	0.441777	0.497059	0.740802	0.31164	1.76096	0.997687
S5vNvq	ebi-a-GCST90018788	Acute glomerulonephritis	CRIM1	Inverse variance weighted	2	-0.233278	0.343768	0.497396	0.791933	0.403708	1.55349	0.997687
aE0ybn	ebi-a-GCST90018788	Acute glomerulonephritis	XPC	Inverse variance weighted	2	-0.40836	0.602818	0.49814	0.66474	0.203949	2.16661	0.997687
RwRDLS	ebi-a-GCST90018788	Acute glomerulonephritis	CTSO	Inverse variance weighted	7	-0.233359	0.344518	0.498185	0.79187	0.403083	1.55565	0.997687
pVP1xG	ebi-a-GCST90018788	Acute glomerulonephritis	CD300E	Inverse variance weighted	5	-0.122067	0.180346	0.498501	0.885089	0.621546	1.26038	0.997687
NFbP28	ebi-a-GCST90018788	Acute glomerulonephritis	CPD	Inverse variance weighted	5	-0.1528	0.226145	0.499249	0.858302	0.550987	1.33702	0.997687
2n9eu4	ebi-a-GCST90018788	Acute glomerulonephritis	CACNA2D3	Inverse variance weighted	2	0.183299	0.271418	0.499461	1.20117	0.705619	2.04476	0.997687
8gcYs1	ebi-a-GCST90018788	Acute glomerulonephritis	FGFBP2	Inverse variance weighted	4	0.191129	0.283097	0.49959	1.21062	0.695071	2.10855	0.997687
TdApeY	ebi-a-GCST90018788	Acute glomerulonephritis	NEK3	Inverse variance weighted	3	-0.231788	0.343368	0.49965	0.793115	0.404627	1.55459	0.997687
bg3xXk	ebi-a-GCST90018788	Acute glomerulonephritis	LIPN	Inverse variance weighted	9	0.114938	0.170283	0.499687	1.1218	0.803469	1.56626	0.997687
AIDH1H	ebi-a-GCST90018788	Acute glomerulonephritis	TTN	Inverse variance weighted	2	0.475752	0.704962	0.499763	1.60922	0.404148	6.40755	0.997687
wTvdL0	ebi-a-GCST90018788	Acute glomerulonephritis	CHL1	Inverse variance weighted	2	0.337191	0.499712	0.499822	1.40101	0.52611	3.73082	0.997687
2dyxsJ	ebi-a-GCST90018788	Acute glomerulonephritis	GALK1	Inverse variance weighted	2	0.184366	0.273268	0.499886	1.20246	0.703815	2.05437	0.997687
92SPix	ebi-a-GCST90018788	Acute glomerulonephritis	PIK3R5	Inverse variance weighted	2	0.286969	0.425363	0.499901	1.33238	0.578832	3.06694	0.997687
dCMgZx	ebi-a-GCST90018788	Acute glomerulonephritis	CD2	Inverse variance weighted	2	0.330675	0.490297	0.500032	1.39191	0.532429	3.63881	0.997687
SU4jJA	ebi-a-GCST90018788	Acute glomerulonephritis	ACSS3	Inverse variance weighted	2	0.313436	0.464937	0.500218	1.36812	0.549998	3.40319	0.997687
00BygK	ebi-a-GCST90018788	Acute glomerulonephritis	NBL1	Inverse variance weighted	9	-0.0658764	0.0978033	0.500591	0.936247	0.772927	1.13408	0.997687
THgsDk	ebi-a-GCST90018788	Acute glomerulonephritis	IL18BP	Inverse variance weighted	4	-0.421944	0.626796	0.500835	0.65577	0.191961	2.24023	0.997687
pKLe3D	ebi-a-GCST90018788	Acute glomerulonephritis	CCL4L1	Inverse variance weighted	3	-0.121187	0.180098	0.501012	0.885868	0.622396	1.26087	0.997687
VyTyHq	ebi-a-GCST90018788	Acute glomerulonephritis	CD200R1	Inverse variance weighted	5	0.144004	0.214164	0.501327	1.15489	0.758998	1.75728	0.997687
MKZ50P	ebi-a-GCST90018788	Acute glomerulonephritis	RNASE3	Inverse variance weighted	5	-0.0797985	0.118848	0.501944	0.923302	0.73144	1.16549	0.997687
N4QiCE	ebi-a-GCST90018788	Acute glomerulonephritis	TYK2	Inverse variance weighted	3	-0.0931312	0.138766	0.502133	0.911074	0.694118	1.19584	0.997687
aSlNwB	ebi-a-GCST90018788	Acute glomerulonephritis	SIRPB1	Inverse variance weighted	13	-0.0787718	0.117548	0.50278	0.924251	0.734058	1.16372	0.997687
vGunjr	ebi-a-GCST90018788	Acute glomerulonephritis	SLAMF8	Inverse variance weighted	3	-0.168968	0.252249	0.502957	0.844536	0.515109	1.38464	0.997687
yMmqEQ	ebi-a-GCST90018788	Acute glomerulonephritis	PXDN	Inverse variance weighted	7	0.0966479	0.144656	0.504056	1.10147	0.829545	1.46254	0.997687
JrAW1P	ebi-a-GCST90018788	Acute glomerulonephritis	SPSB2	Inverse variance weighted	8	-0.0358163	0.0536871	0.504689	0.964817	0.868452	1.07188	0.997687
LQgwWW	ebi-a-GCST90018788	Acute glomerulonephritis	KBTBD8	Inverse variance weighted	3	-0.643388	0.964934	0.50492	0.525509	0.0792887	3.48296	0.997687
H0GeyA	ebi-a-GCST90018788	Acute glomerulonephritis	GLO1	Inverse variance weighted	3	0.133338	0.200034	0.505044	1.14264	0.772032	1.69114	0.997687
wyHPPF	ebi-a-GCST90018788	Acute glomerulonephritis	COL5A2	Inverse variance weighted	2	0.116219	0.174433	0.505242	1.12324	0.797981	1.58108	0.997687
o5M3X1	ebi-a-GCST90018788	Acute glomerulonephritis	PLXNB1	Inverse variance weighted	2	0.58491	0.87793	0.50526	1.79483	0.321154	10.0307	0.997687
9D7R3c	ebi-a-GCST90018788	Acute glomerulonephritis	CCL3L1	Inverse variance weighted	4	0.139515	0.209543	0.505534	1.14972	0.762472	1.73363	0.997687
hw3Uuv	ebi-a-GCST90018788	Acute glomerulonephritis	GPR141	Inverse variance weighted	3	0.158019	0.237357	0.505577	1.17119	0.735502	1.86496	0.997687
DdUG7k	ebi-a-GCST90018788	Acute glomerulonephritis	TSPO	Inverse variance weighted	5	-0.17448	0.262223	0.505804	0.839894	0.50236	1.40421	0.997687
KpHwEn	ebi-a-GCST90018788	Acute glomerulonephritis	LACTB	Inverse variance weighted	2	0.280574	0.422453	0.506591	1.32389	0.578432	3.03006	0.997687
FzY0ru	ebi-a-GCST90018788	Acute glomerulonephritis	NOD1	Inverse variance weighted	3	-0.23508	0.354513	0.507263	0.790508	0.394583	1.5837	0.997687
5GX2wZ	ebi-a-GCST90018788	Acute glomerulonephritis	LAMC1	Inverse variance weighted	4	0.0917276	0.138335	0.507279	1.09607	0.835763	1.43744	0.997687
c2MadT	ebi-a-GCST90018788	Acute glomerulonephritis	PSMD7	Inverse variance weighted	2	0.533549	0.805006	0.507466	1.70497	0.351951	8.25947	0.997687
puPjoC	ebi-a-GCST90018788	Acute glomerulonephritis	PPIL2	Inverse variance weighted	2	-0.192361	0.290923	0.508478	0.825009	0.466466	1.45914	0.997687
8DQvxi	ebi-a-GCST90018788	Acute glomerulonephritis	TMEM97	Inverse variance weighted	7	0.122636	0.185684	0.508962	1.13047	0.785602	1.62674	0.997687
cbNGrQ	ebi-a-GCST90018788	Acute glomerulonephritis	CHST2	Inverse variance weighted	3	-0.254597	0.386513	0.510087	0.775229	0.363432	1.65362	0.997687
QhvVdK	ebi-a-GCST90018788	Acute glomerulonephritis	LY75	Inverse variance weighted	6	0.140012	0.212704	0.510377	1.15029	0.75814	1.74527	0.997687
X2o8l1	ebi-a-GCST90018788	Acute glomerulonephritis	TGM3	Inverse variance weighted	3	-0.159698	0.242787	0.510686	0.852401	0.529639	1.37186	0.997687
7SKX6M	ebi-a-GCST90018788	Acute glomerulonephritis	ERCC5	Inverse variance weighted	2	-0.19174	0.291942	0.511327	0.825522	0.465825	1.46297	0.997687
F3eAVV	ebi-a-GCST90018788	Acute glomerulonephritis	GSN	Inverse variance weighted	5	-0.0929536	0.141568	0.511438	0.911236	0.69044	1.20264	0.997687
9QKdgn	ebi-a-GCST90018788	Acute glomerulonephritis	CRY1	Inverse variance weighted	3	-0.282913	0.431004	0.511563	0.753585	0.323783	1.75392	0.997687
8zo4gl	ebi-a-GCST90018788	Acute glomerulonephritis	ST3GAL4	Inverse variance weighted	2	-0.21152	0.322486	0.511885	0.809353	0.430162	1.5228	0.997687
HNncON	ebi-a-GCST90018788	Acute glomerulonephritis	LAIR2	Inverse variance weighted	4	0.10461	0.159719	0.512491	1.11028	0.811851	1.5184	0.997687
oC9wYX	ebi-a-GCST90018788	Acute glomerulonephritis	EDEM2	Inverse variance weighted	2	-0.316551	0.483706	0.512836	0.728658	0.282348	1.88045	0.997687
5MbYlC	ebi-a-GCST90018788	Acute glomerulonephritis	NOS3	Inverse variance weighted	2	-0.176487	0.269754	0.51295	0.83821	0.494007	1.42224	0.997687
0P9m8y	ebi-a-GCST90018788	Acute glomerulonephritis	WEE1	Inverse variance weighted	2	0.311943	0.477015	0.513144	1.36608	0.53633	3.47951	0.997687
3c8JdU	ebi-a-GCST90018788	Acute glomerulonephritis	SMPDL3A	Inverse variance weighted	4	-0.121013	0.185204	0.513498	0.886023	0.616306	1.27378	0.997687
EEuKow	ebi-a-GCST90018788	Acute glomerulonephritis	GAD1	Inverse variance weighted	4	-0.309457	0.474573	0.514354	0.733846	0.289494	1.86024	0.997687
UHPX61	ebi-a-GCST90018788	Acute glomerulonephritis	PCSK6	Inverse variance weighted	3	0.776609	1.19577	0.51604	2.17409	0.208648	22.6537	0.997687
ZELG7c	ebi-a-GCST90018788	Acute glomerulonephritis	BARD1	Inverse variance weighted	10	0.248163	0.382274	0.516226	1.28167	0.605867	2.71128	0.997687
D399yd	ebi-a-GCST90018788	Acute glomerulonephritis	KCNH3	Inverse variance weighted	4	-0.258846	0.398867	0.516369	0.771942	0.353234	1.68697	0.997687
Xws3H4	ebi-a-GCST90018788	Acute glomerulonephritis	MAPKAPK2	Inverse variance weighted	2	0.28036	0.432064	0.516413	1.32361	0.567517	3.08702	0.997687
pyocTb	ebi-a-GCST90018788	Acute glomerulonephritis	PTGFR	Inverse variance weighted	3	-0.19913	0.307171	0.51681	0.819443	0.448796	1.4962	0.997687
oHDqMp	ebi-a-GCST90018788	Acute glomerulonephritis	GZMB	Inverse variance weighted	4	-0.11807	0.18225	0.517085	0.888634	0.621711	1.27016	0.997687
7qIumv	ebi-a-GCST90018788	Acute glomerulonephritis	GABBR1	Inverse variance weighted	3	0.0937625	0.145034	0.517965	1.0983	0.826542	1.45941	0.997687
SFIjWi	ebi-a-GCST90018788	Acute glomerulonephritis	FKBP4	Inverse variance weighted	2	-0.321375	0.497468	0.518266	0.725151	0.273511	1.92257	0.997687
JIYtFM	ebi-a-GCST90018788	Acute glomerulonephritis	NDUFS6	Inverse variance weighted	2	-0.368113	0.570121	0.518489	0.692039	0.226378	2.11557	0.997687
w54ue8	ebi-a-GCST90018788	Acute glomerulonephritis	RECQL	Inverse variance weighted	3	-0.199477	0.309527	0.51928	0.819159	0.446574	1.5026	0.997687
12idaq	ebi-a-GCST90018788	Acute glomerulonephritis	GSTZ1	Inverse variance weighted	5	0.125805	0.195449	0.519786	1.13406	0.773157	1.66344	0.997687
PPHOvZ	ebi-a-GCST90018788	Acute glomerulonephritis	NPEPL1	Inverse variance weighted	5	0.116493	0.181	0.51983	1.12355	0.787992	1.602	0.997687
4xt8Lo	ebi-a-GCST90018788	Acute glomerulonephritis	PIM1	Inverse variance weighted	3	-0.312627	0.486293	0.520303	0.731523	0.282025	1.89744	0.997687
f9fnOl	ebi-a-GCST90018788	Acute glomerulonephritis	GPNMB	Inverse variance weighted	6	0.107757	0.167668	0.520429	1.11378	0.80182	1.54711	0.997687
Bl2vR2	ebi-a-GCST90018788	Acute glomerulonephritis	CPAMD8	Inverse variance weighted	4	0.161907	0.252364	0.521158	1.17575	0.716966	1.92811	0.997687
9yrKua	ebi-a-GCST90018788	Acute glomerulonephritis	LOXL3	Inverse variance weighted	5	0.135117	0.21067	0.521285	1.14467	0.75745	1.72984	0.997687
zWHNW3	ebi-a-GCST90018788	Acute glomerulonephritis	ATXN2	Inverse variance weighted	2	-1.27487	1.98909	0.521567	0.279467	0.0056648	13.7872	0.997687
wCsHbz	ebi-a-GCST90018788	Acute glomerulonephritis	ACTN1	Inverse variance weighted	2	0.312935	0.489555	0.522677	1.36743	0.523828	3.56964	0.997687
V9mYHw	ebi-a-GCST90018788	Acute glomerulonephritis	CD48	Inverse variance weighted	5	0.135879	0.213114	0.523743	1.14554	0.754405	1.73947	0.997687
gDnk4x	ebi-a-GCST90018788	Acute glomerulonephritis	IFIT2	Inverse variance weighted	2	0.284119	0.446622	0.524678	1.32859	0.553629	3.18834	0.997687
u8qICy	ebi-a-GCST90018788	Acute glomerulonephritis	P2RX7	Inverse variance weighted	7	0.0855037	0.134429	0.524744	1.08927	0.836961	1.41763	0.997687
8rGHSE	ebi-a-GCST90018788	Acute glomerulonephritis	BTLA	Inverse variance weighted	2	-0.67469	1.06103	0.524854	0.509314	0.0636528	4.07525	0.997687
GxILNu	ebi-a-GCST90018788	Acute glomerulonephritis	IL1RAP	Inverse variance weighted	2	-0.222197	0.350126	0.525676	0.800758	0.403152	1.5905	0.997687
RnAJvF	ebi-a-GCST90018788	Acute glomerulonephritis	FZD3	Inverse variance weighted	2	-0.160634	0.253688	0.526605	0.851603	0.517957	1.40017	0.997687
hOJCnH	ebi-a-GCST90018788	Acute glomerulonephritis	NETO2	Inverse variance weighted	2	-0.986034	1.55794	0.526794	0.373053	0.0176044	7.90532	0.997687
IXl4l3	ebi-a-GCST90018788	Acute glomerulonephritis	P2RX6	Inverse variance weighted	2	0.182027	0.287709	0.526944	1.19965	0.682576	2.10841	0.997687
YgaVr0	ebi-a-GCST90018788	Acute glomerulonephritis	LY96	Inverse variance weighted	4	0.149728	0.236739	0.527087	1.16152	0.730314	1.84732	0.997687
lWrMQ3	ebi-a-GCST90018788	Acute glomerulonephritis	TUBA1B	Inverse variance weighted	2	-0.491088	0.779003	0.528429	0.61196	0.13293	2.81724	0.997687
VuWtnY	ebi-a-GCST90018788	Acute glomerulonephritis	TLK1	Inverse variance weighted	2	0.19861	0.315556	0.529089	1.21971	0.657126	2.26393	0.997687
ljDCBG	ebi-a-GCST90018788	Acute glomerulonephritis	LGR6	Inverse variance weighted	7	-0.127687	0.203125	0.529601	0.880128	0.591075	1.31054	0.997687
vHhYVT	ebi-a-GCST90018788	Acute glomerulonephritis	IFITM1	Inverse variance weighted	5	0.0914758	0.145857	0.530555	1.09579	0.823325	1.45842	0.997687
qoFJfG	ebi-a-GCST90018788	Acute glomerulonephritis	HLA-DRB1	Inverse variance weighted	5	0.0344805	0.0550013	0.530723	1.03508	0.929301	1.1529	0.997687
869SaA	ebi-a-GCST90018788	Acute glomerulonephritis	DHCR24	Inverse variance weighted	5	0.0887438	0.141755	0.53129	1.0928	0.827708	1.4428	0.997687
4RqOIh	ebi-a-GCST90018788	Acute glomerulonephritis	ALOX5	Inverse variance weighted	4	-0.149927	0.239737	0.53172	0.86077	0.538046	1.37707	0.997687
cchfl4	ebi-a-GCST90018788	Acute glomerulonephritis	MMEL1	Inverse variance weighted	2	0.0710888	0.113747	0.531989	1.07368	0.859113	1.34183	0.997687
Xe0uiJ	ebi-a-GCST90018788	Acute glomerulonephritis	ACO1	Inverse variance weighted	4	0.161219	0.257966	0.531997	1.17494	0.708649	1.94806	0.997687
XmnQAd	ebi-a-GCST90018788	Acute glomerulonephritis	KLHL36	Inverse variance weighted	5	-0.182563	0.292204	0.532114	0.833132	0.469878	1.47721	0.997687
glc1rd	ebi-a-GCST90018788	Acute glomerulonephritis	PSMB7	Inverse variance weighted	2	0.114333	0.183123	0.532399	1.12112	0.783027	1.60521	0.997687
uaEvDY	ebi-a-GCST90018788	Acute glomerulonephritis	IRS1	Inverse variance weighted	3	-0.265645	0.425787	0.532699	0.766712	0.332809	1.76632	0.997687
QzADLr	ebi-a-GCST90018788	Acute glomerulonephritis	GUCY1B3	Inverse variance weighted	2	-0.815836	1.31004	0.533443	0.442269	0.0339282	5.76518	0.997687
SamLdn	ebi-a-GCST90018788	Acute glomerulonephritis	NME1	Inverse variance weighted	6	0.07469	0.119959	0.533528	1.07755	0.851778	1.36317	0.997687
IbPAiV	ebi-a-GCST90018788	Acute glomerulonephritis	SELPLG	Inverse variance weighted	4	0.102285	0.164402	0.533833	1.1077	0.802564	1.52885	0.997687
uiCGdO	ebi-a-GCST90018788	Acute glomerulonephritis	GZMM	Inverse variance weighted	3	0.260157	0.418239	0.533921	1.29713	0.571443	2.9444	0.997687
u1djPU	ebi-a-GCST90018788	Acute glomerulonephritis	VMO1	Inverse variance weighted	4	0.115038	0.18519	0.534476	1.12192	0.780411	1.61286	0.997687
SwmWia	ebi-a-GCST90018788	Acute glomerulonephritis	INSIG2	Inverse variance weighted	3	0.231582	0.37337	0.535093	1.26059	0.606396	2.62056	0.997687
fJDKx2	ebi-a-GCST90018788	Acute glomerulonephritis	KCNK5	Inverse variance weighted	2	-0.582052	0.938424	0.535097	0.55875	0.0888004	3.51577	0.997687
mArSQk	ebi-a-GCST90018788	Acute glomerulonephritis	OAT	Inverse variance weighted	4	0.175381	0.282867	0.535248	1.1917	0.68452	2.07467	0.997687
OPXiqd	ebi-a-GCST90018788	Acute glomerulonephritis	MFNG	Inverse variance weighted	3	-0.167664	0.270472	0.535328	0.845638	0.497685	1.43686	0.997687
floGB2	ebi-a-GCST90018788	Acute glomerulonephritis	NCEH1	Inverse variance weighted	3	-0.217203	0.350651	0.535635	0.804767	0.404753	1.60011	0.997687
iqXp9p	ebi-a-GCST90018788	Acute glomerulonephritis	JAK2	Inverse variance weighted	2	0.150386	0.242911	0.535851	1.16228	0.722007	1.87104	0.997687
sOP8d6	ebi-a-GCST90018788	Acute glomerulonephritis	ARSB	Inverse variance weighted	5	0.115394	0.186474	0.536035	1.12231	0.778727	1.6175	0.997687
Zb02hM	ebi-a-GCST90018788	Acute glomerulonephritis	CAPG	Inverse variance weighted	6	0.152426	0.247017	0.53719	1.16466	0.717683	1.89001	0.997687
VuKr6I	ebi-a-GCST90018788	Acute glomerulonephritis	SERPINB9	Inverse variance weighted	6	-0.0950609	0.154085	0.537275	0.909318	0.672289	1.22991	0.997687
UtLAq7	ebi-a-GCST90018788	Acute glomerulonephritis	DOCK8	Inverse variance weighted	7	-0.112389	0.182213	0.537365	0.893696	0.625299	1.2773	0.997687
kOBOBN	ebi-a-GCST90018788	Acute glomerulonephritis	IRAK4	Inverse variance weighted	4	-0.241519	0.391682	0.537485	0.785434	0.364505	1.69245	0.997687
P0z2fC	ebi-a-GCST90018788	Acute glomerulonephritis	MOK	Inverse variance weighted	2	0.29329	0.475695	0.537532	1.34083	0.527781	3.40639	0.997687
TvwSTZ	ebi-a-GCST90018788	Acute glomerulonephritis	EGLN1	Inverse variance weighted	2	0.266106	0.431752	0.53767	1.30487	0.559827	3.04147	0.997687
pXxXsy	ebi-a-GCST90018788	Acute glomerulonephritis	C3AR1	Inverse variance weighted	5	0.0977037	0.158637	0.537963	1.10264	0.807975	1.50476	0.997687
UfNJfG	ebi-a-GCST90018788	Acute glomerulonephritis	TRIB2	Inverse variance weighted	5	0.145672	0.23678	0.538409	1.15682	0.7273	1.83999	0.997687
GIcKpw	ebi-a-GCST90018788	Acute glomerulonephritis	LINGO2	Inverse variance weighted	10	-0.101147	0.16442	0.53844	0.9038	0.65481	1.24747	0.997687
5aF67c	ebi-a-GCST90018788	Acute glomerulonephritis	BST2	Inverse variance weighted	3	0.282717	0.460104	0.53891	1.32673	0.538436	3.26912	0.997687
rcES9d	ebi-a-GCST90018788	Acute glomerulonephritis	EREG	Inverse variance weighted	2	0.210577	0.342837	0.539069	1.23439	0.630412	2.41702	0.997687
KVnqJ4	ebi-a-GCST90018788	Acute glomerulonephritis	HRAS	Inverse variance weighted	4	-0.240527	0.392525	0.540029	0.786213	0.364264	1.69693	0.997687
uaO3tc	ebi-a-GCST90018788	Acute glomerulonephritis	HTR6	Inverse variance weighted	2	0.162916	0.265899	0.540077	1.17694	0.6989	1.98194	0.997687
Tl6wvT	ebi-a-GCST90018788	Acute glomerulonephritis	ITGA6	Inverse variance weighted	3	0.277469	0.452916	0.540123	1.31978	0.543216	3.20652	0.997687
aiY2g2	ebi-a-GCST90018788	Acute glomerulonephritis	PAOX	Inverse variance weighted	5	-0.251101	0.410066	0.54031	0.777943	0.348252	1.73781	0.997687
BqnxjS	ebi-a-GCST90018788	Acute glomerulonephritis	VAMP8	Inverse variance weighted	4	-0.128783	0.210352	0.540387	0.879164	0.582123	1.32778	0.997687
F2ur0E	ebi-a-GCST90018788	Acute glomerulonephritis	NCF2	Inverse variance weighted	2	-0.438215	0.715987	0.540509	0.645187	0.158572	2.6251	0.997687
pUjyab	ebi-a-GCST90018788	Acute glomerulonephritis	PERP	Inverse variance weighted	2	-0.807015	1.31888	0.540608	0.446188	0.0336407	5.91795	0.997687
ZhGuoP	ebi-a-GCST90018788	Acute glomerulonephritis	SERPINC1	Inverse variance weighted	2	-0.155414	0.254053	0.540711	0.856061	0.520296	1.40851	0.997687
7epGhU	ebi-a-GCST90018788	Acute glomerulonephritis	GANC	Inverse variance weighted	3	-0.409056	0.669401	0.541148	0.664277	0.178873	2.46692	0.997687
Idi5Ci	ebi-a-GCST90018788	Acute glomerulonephritis	SCARB1	Inverse variance weighted	6	-0.050375	0.0824982	0.541451	0.950873	0.808907	1.11775	0.997687
RMOKz2	ebi-a-GCST90018788	Acute glomerulonephritis	ACTN4	Inverse variance weighted	4	-0.314088	0.514988	0.541932	0.730455	0.266211	2.00429	0.997687
NMNgUD	ebi-a-GCST90018788	Acute glomerulonephritis	KLHL17	Inverse variance weighted	2	-0.163383	0.267899	0.54195	0.849266	0.502347	1.43577	0.997687
Es0AwF	ebi-a-GCST90018788	Acute glomerulonephritis	RPN1	Inverse variance weighted	4	-0.199358	0.327329	0.542495	0.819256	0.431312	1.55614	0.997687
hykHej	ebi-a-GCST90018788	Acute glomerulonephritis	UTP11L	Inverse variance weighted	2	0.246822	0.405507	0.542739	1.27995	0.578122	2.83379	0.997687
Okq5cG	ebi-a-GCST90018788	Acute glomerulonephritis	NDUFA2	Inverse variance weighted	4	0.0974523	0.160114	0.542761	1.10236	0.805436	1.50874	0.997687
4vtSQu	ebi-a-GCST90018788	Acute glomerulonephritis	BPHL	Inverse variance weighted	2	-0.191457	0.314669	0.542896	0.825755	0.445655	1.53004	0.997687
pc96ru	ebi-a-GCST90018788	Acute glomerulonephritis	TXN	Inverse variance weighted	4	-0.154827	0.254615	0.543133	0.856564	0.520029	1.41089	0.997687
LyUkxT	ebi-a-GCST90018788	Acute glomerulonephritis	AK2	Inverse variance weighted	2	-0.491531	0.809631	0.543781	0.611689	0.125129	2.99021	0.997687
Is3h9A	ebi-a-GCST90018788	Acute glomerulonephritis	CYP24A1	Inverse variance weighted	2	0.212676	0.350771	0.544309	1.23698	0.621988	2.46006	0.997687
MPI5eY	ebi-a-GCST90018788	Acute glomerulonephritis	ESR1	Inverse variance weighted	2	0.289734	0.478106	0.544512	1.33607	0.523429	3.41037	0.997687
Nxmx83	ebi-a-GCST90018788	Acute glomerulonephritis	SLC5A3	Inverse variance weighted	3	0.244625	0.403943	0.544785	1.27714	0.578623	2.81892	0.997687
M6WECw	ebi-a-GCST90018788	Acute glomerulonephritis	NFKB1	Inverse variance weighted	3	-0.202318	0.334502	0.54529	0.816835	0.424034	1.57351	0.997687
CQ1mlS	ebi-a-GCST90018788	Acute glomerulonephritis	CDC5L	Inverse variance weighted	3	-0.229272	0.379789	0.546055	0.795112	0.377699	1.67383	0.997687
cazYWU	ebi-a-GCST90018788	Acute glomerulonephritis	DNAJB1	Inverse variance weighted	2	-0.416881	0.690574	0.546061	0.659099	0.170264	2.5514	0.997687
Jacwk0	ebi-a-GCST90018788	Acute glomerulonephritis	APH1B	Inverse variance weighted	5	-0.126353	0.209428	0.546293	0.881303	0.584597	1.3286	0.997687
OMHX53	ebi-a-GCST90018788	Acute glomerulonephritis	MMP25	Inverse variance weighted	4	-0.16128	0.267471	0.546523	0.851054	0.503826	1.43758	0.997687
K4bqaw	ebi-a-GCST90018788	Acute glomerulonephritis	GPR42	Inverse variance weighted	2	0.103825	0.172396	0.547008	1.10941	0.791306	1.55538	0.997687
vOlF17	ebi-a-GCST90018788	Acute glomerulonephritis	KRT18	Inverse variance weighted	2	-0.599508	0.997699	0.547912	0.549082	0.0776924	3.88057	0.997687
Rboc7h	ebi-a-GCST90018788	Acute glomerulonephritis	GSTO1	Inverse variance weighted	4	0.175622	0.292299	0.547954	1.19199	0.672143	2.11389	0.997687
XJAfeH	ebi-a-GCST90018788	Acute glomerulonephritis	POU5F1	Inverse variance weighted	3	-0.0385528	0.0642124	0.548243	0.962181	0.848395	1.09123	0.997687
21e7tX	ebi-a-GCST90018788	Acute glomerulonephritis	PSMG3	Inverse variance weighted	4	-0.175178	0.292449	0.549171	0.839308	0.473133	1.48888	0.997687
rqeWaD	ebi-a-GCST90018788	Acute glomerulonephritis	SMAD7	Inverse variance weighted	2	0.428534	0.715861	0.549422	1.53501	0.37736	6.24401	0.997687
tebQMw	ebi-a-GCST90018788	Acute glomerulonephritis	STAT2	Inverse variance weighted	2	-0.367634	0.61511	0.550059	0.692371	0.20737	2.3117	0.997687
SUfZ5A	ebi-a-GCST90018788	Acute glomerulonephritis	FFAR4	Inverse variance weighted	3	-0.13577	0.227755	0.551093	0.873044	0.558685	1.36428	0.997687
8zYDI2	ebi-a-GCST90018788	Acute glomerulonephritis	PRB3	Inverse variance weighted	2	0.376635	0.63419	0.552591	1.45737	0.420472	5.05131	0.997687
ja7A4k	ebi-a-GCST90018788	Acute glomerulonephritis	SLPI	Inverse variance weighted	5	0.187497	0.315846	0.552756	1.20623	0.649495	2.24018	0.997687
ML9HTm	ebi-a-GCST90018788	Acute glomerulonephritis	BTN3A2	Inverse variance weighted	13	-0.062796	0.105853	0.553022	0.939135	0.763175	1.15566	0.997687
thGduq	ebi-a-GCST90018788	Acute glomerulonephritis	S100B	Inverse variance weighted	4	0.0513824	0.0867068	0.553449	1.05273	0.888196	1.24773	0.997687
ujuIjJ	ebi-a-GCST90018788	Acute glomerulonephritis	LDLR	Inverse variance weighted	2	0.619376	1.04641	0.553914	1.85777	0.238929	14.4449	0.997687
42x1md	ebi-a-GCST90018788	Acute glomerulonephritis	ACADSB	Inverse variance weighted	2	-0.942688	1.59737	0.55509	0.389579	0.0170172	8.91874	0.997687
uSSz5c	ebi-a-GCST90018788	Acute glomerulonephritis	BHLHE40	Inverse variance weighted	4	0.329996	0.559663	0.555437	1.39096	0.46443	4.16591	0.997687
ompaqK	ebi-a-GCST90018788	Acute glomerulonephritis	MRGPRE	Inverse variance weighted	2	-0.185842	0.315599	0.555958	0.830405	0.447349	1.54146	0.997687
dQCg2E	ebi-a-GCST90018788	Acute glomerulonephritis	NELL2	Inverse variance weighted	5	-0.0581362	0.0987515	0.556054	0.943521	0.777486	1.14501	0.997687
B7Rq2P	ebi-a-GCST90018788	Acute glomerulonephritis	GADD45A	Inverse variance weighted	3	-0.402644	0.686182	0.557345	0.66855	0.174198	2.5658	0.997687
0AOfYI	ebi-a-GCST90018788	Acute glomerulonephritis	HEBP1	Inverse variance weighted	4	0.117549	0.200399	0.557489	1.12474	0.759395	1.66584	0.997687
SPlhR6	ebi-a-GCST90018788	Acute glomerulonephritis	TDP1	Inverse variance weighted	3	-0.188489	0.322595	0.559025	0.828209	0.44009	1.55861	0.997687
HAVCrq	ebi-a-GCST90018788	Acute glomerulonephritis	NUP62	Inverse variance weighted	3	-0.107113	0.183483	0.55937	0.898424	0.627044	1.28726	0.997687
pk6tCg	ebi-a-GCST90018788	Acute glomerulonephritis	MYBPC3	Inverse variance weighted	6	-0.0991414	0.170106	0.560013	0.905615	0.648853	1.26398	0.997687
1s976L	ebi-a-GCST90018788	Acute glomerulonephritis	OXTR	Inverse variance weighted	2	-0.391384	0.67253	0.560596	0.676121	0.180949	2.52635	0.997687
tUwAMG	ebi-a-GCST90018788	Acute glomerulonephritis	CYP21A2	Inverse variance weighted	4	-0.128423	0.220836	0.560883	0.879482	0.57049	1.35583	0.997687
dZF6ri	ebi-a-GCST90018788	Acute glomerulonephritis	NDUFB2	Inverse variance weighted	3	0.238672	0.410844	0.561287	1.26956	0.567461	2.84035	0.997687
5vSxGS	ebi-a-GCST90018788	Acute glomerulonephritis	SEMA3C	Inverse variance weighted	4	-0.14003	0.241135	0.561434	0.869332	0.54191	1.39458	0.997687
uSUSUY	ebi-a-GCST90018788	Acute glomerulonephritis	GAPDH	Inverse variance weighted	3	0.184516	0.318444	0.5623	1.20264	0.644272	2.24491	0.997687
KlqBQO	ebi-a-GCST90018788	Acute glomerulonephritis	CSNK1D	Inverse variance weighted	8	0.13539	0.233825	0.562574	1.14498	0.724041	1.81065	0.997687
NMZgnH	ebi-a-GCST90018788	Acute glomerulonephritis	RUNX1	Inverse variance weighted	2	-0.71259	1.23139	0.562801	0.490372	0.0438877	5.4791	0.997687
YLR2Ix	ebi-a-GCST90018788	Acute glomerulonephritis	HSP90AA1	Inverse variance weighted	3	-0.131485	0.227615	0.563491	0.876792	0.561237	1.36977	0.997687
iNmGmQ	ebi-a-GCST90018788	Acute glomerulonephritis	DRAM1	Inverse variance weighted	3	-0.0650007	0.112542	0.563556	0.937067	0.751576	1.16834	0.997687
W6gyXd	ebi-a-GCST90018788	Acute glomerulonephritis	CHSY1	Inverse variance weighted	5	-0.1093	0.189242	0.563557	0.896462	0.618651	1.29903	0.997687
vPeb7d	ebi-a-GCST90018788	Acute glomerulonephritis	SOD1	Inverse variance weighted	2	0.726129	1.25769	0.563701	2.06706	0.175707	24.3175	0.997687
QXfGQZ	ebi-a-GCST90018788	Acute glomerulonephritis	NMB	Inverse variance weighted	3	-0.187842	0.325466	0.56384	0.828746	0.437904	1.56842	0.997687
EYbzNq	ebi-a-GCST90018788	Acute glomerulonephritis	ULK2	Inverse variance weighted	2	-0.159669	0.277007	0.56434	0.852426	0.495294	1.46707	0.997687
wpayCm	ebi-a-GCST90018788	Acute glomerulonephritis	SEMA4B	Inverse variance weighted	3	-0.254541	0.441712	0.564438	0.775272	0.326183	1.84267	0.997687
84bOKE	ebi-a-GCST90018788	Acute glomerulonephritis	PARP2	Inverse variance weighted	3	0.123231	0.214537	0.565694	1.13115	0.74285	1.72241	0.997687
DLXtUX	ebi-a-GCST90018788	Acute glomerulonephritis	SAP130	Inverse variance weighted	2	0.319549	0.556684	0.565953	1.37651	0.462295	4.09861	0.997687
lRBLA2	ebi-a-GCST90018788	Acute glomerulonephritis	CALCRL	Inverse variance weighted	3	-0.193229	0.33713	0.566538	0.824293	0.425707	1.59607	0.997687
6q0WJi	ebi-a-GCST90018788	Acute glomerulonephritis	KL	Inverse variance weighted	5	-0.148865	0.260152	0.56717	0.861685	0.517491	1.43481	0.997687
re6I2c	ebi-a-GCST90018788	Acute glomerulonephritis	CLEC3B	Inverse variance weighted	4	-0.137132	0.239777	0.567379	0.871855	0.544932	1.39491	0.997687
U1asBh	ebi-a-GCST90018788	Acute glomerulonephritis	PTGER2	Inverse variance weighted	3	-0.199905	0.350133	0.568041	0.818809	0.412234	1.62638	0.997687
lNg00Y	ebi-a-GCST90018788	Acute glomerulonephritis	P2RY13	Inverse variance weighted	4	0.106623	0.186824	0.568192	1.11252	0.771398	1.60448	0.997687
Qyll50	ebi-a-GCST90018788	Acute glomerulonephritis	PRTN3	Inverse variance weighted	2	0.243029	0.425896	0.568251	1.27511	0.553371	2.93816	0.997687
DhfKpC	ebi-a-GCST90018788	Acute glomerulonephritis	GUSB	Inverse variance weighted	6	0.0819952	0.143721	0.568327	1.08545	0.818978	1.43863	0.997687
aUg7hl	ebi-a-GCST90018788	Acute glomerulonephritis	CKM	Inverse variance weighted	3	-0.130916	0.229903	0.569058	0.877292	0.559045	1.37671	0.997687
C8J039	ebi-a-GCST90018788	Acute glomerulonephritis	CLEC4E	Inverse variance weighted	5	-0.125742	0.221117	0.569581	0.881842	0.571705	1.36022	0.997687
D2vThI	ebi-a-GCST90018788	Acute glomerulonephritis	CD300C	Inverse variance weighted	6	-0.0537905	0.0946493	0.569822	0.947631	0.787176	1.14079	0.997687
YkLzRE	ebi-a-GCST90018788	Acute glomerulonephritis	UCP2	Inverse variance weighted	7	0.0677936	0.119313	0.569898	1.07014	0.846996	1.35208	0.997687
x6tnbL	ebi-a-GCST90018788	Acute glomerulonephritis	CHUK	Inverse variance weighted	2	0.344062	0.605952	0.570169	1.41067	0.430157	4.62616	0.997687
419Pav	ebi-a-GCST90018788	Acute glomerulonephritis	TNFRSF14	Inverse variance weighted	2	-0.0864877	0.15258	0.570827	0.917147	0.68008	1.23685	0.997687
dWcWni	ebi-a-GCST90018788	Acute glomerulonephritis	CXCR6	Inverse variance weighted	5	-0.172976	0.305293	0.570993	0.841158	0.462388	1.5302	0.997687
pbMhMK	ebi-a-GCST90018788	Acute glomerulonephritis	HTRA1	Inverse variance weighted	5	-0.13949	0.246535	0.571528	0.869802	0.536495	1.41018	0.997687
4FP2Ou	ebi-a-GCST90018788	Acute glomerulonephritis	IGLV1-51	Inverse variance weighted	2	-0.185203	0.327813	0.572097	0.830935	0.437046	1.57982	0.997687
yzGDmj	ebi-a-GCST90018788	Acute glomerulonephritis	GSR	Inverse variance weighted	3	-0.136385	0.241459	0.572185	0.872507	0.543544	1.40056	0.997687
ioOQyL	ebi-a-GCST90018788	Acute glomerulonephritis	PTP4A3	Inverse variance weighted	6	0.106305	0.188391	0.572564	1.11216	0.768788	1.6089	0.997687
xVRUPz	ebi-a-GCST90018788	Acute glomerulonephritis	CPT1B	Inverse variance weighted	4	-0.0463533	0.0822662	0.573125	0.954705	0.812536	1.12175	0.997687
1dpOEV	ebi-a-GCST90018788	Acute glomerulonephritis	EIF2AK1	Inverse variance weighted	3	0.145798	0.25898	0.573456	1.15696	0.696419	1.92206	0.997687
Xg33V4	ebi-a-GCST90018788	Acute glomerulonephritis	HSD17B7	Inverse variance weighted	2	0.104393	0.185834	0.574283	1.11004	0.771174	1.5978	0.997687
oqf0Z2	ebi-a-GCST90018788	Acute glomerulonephritis	ENO2	Inverse variance weighted	2	0.817584	1.45653	0.574579	2.26502	0.13039	39.3459	0.997687
UJ5zX4	ebi-a-GCST90018788	Acute glomerulonephritis	CDK13	Inverse variance weighted	2	0.25076	0.446907	0.574729	1.285	0.535166	3.08545	0.997687
tjF27P	ebi-a-GCST90018788	Acute glomerulonephritis	HSD17B14	Inverse variance weighted	3	0.106648	0.190253	0.575097	1.11254	0.766249	1.61534	0.997687
nRz510	ebi-a-GCST90018788	Acute glomerulonephritis	MAN1B1	Inverse variance weighted	4	0.0865594	0.154437	0.575149	1.09042	0.805625	1.47588	0.997687
qUjN8q	ebi-a-GCST90018788	Acute glomerulonephritis	PRMT6	Inverse variance weighted	8	0.102785	0.183506	0.575398	1.10825	0.773456	1.58797	0.997687
PRwhhS	ebi-a-GCST90018788	Acute glomerulonephritis	ILF3	Inverse variance weighted	2	-0.596046	1.06762	0.576643	0.550986	0.0679776	4.46597	0.997687
GTItZZ	ebi-a-GCST90018788	Acute glomerulonephritis	PDK4	Inverse variance weighted	4	0.197539	0.35397	0.576798	1.2184	0.608814	2.43835	0.997687
ooVFRO	ebi-a-GCST90018788	Acute glomerulonephritis	IGLC2	Inverse variance weighted	2	-0.0470299	0.0843134	0.576982	0.954059	0.808735	1.1255	0.997687
TBPeO9	ebi-a-GCST90018788	Acute glomerulonephritis	NEK1	Inverse variance weighted	4	0.162446	0.291425	0.577241	1.17638	0.664482	2.08264	0.997687
rOzcvV	ebi-a-GCST90018788	Acute glomerulonephritis	GGCX	Inverse variance weighted	5	0.0918648	0.165469	0.578772	1.09622	0.792587	1.51616	0.997687
xKj4da	ebi-a-GCST90018788	Acute glomerulonephritis	PYGL	Inverse variance weighted	3	-0.10924	0.197202	0.579614	0.896516	0.609111	1.31953	0.997687
mGCZgu	ebi-a-GCST90018788	Acute glomerulonephritis	KLK1	Inverse variance weighted	2	0.130464	0.235814	0.580093	1.13936	0.71768	1.80879	0.997687
sF9HeA	ebi-a-GCST90018788	Acute glomerulonephritis	PIKFYVE	Inverse variance weighted	2	-0.542179	0.980027	0.580107	0.58148	0.0851763	3.96964	0.997687
HTGwuc	ebi-a-GCST90018788	Acute glomerulonephritis	ABL2	Inverse variance weighted	3	0.188031	0.340157	0.580417	1.20687	0.619603	2.35076	0.997687
AwI7Sh	ebi-a-GCST90018788	Acute glomerulonephritis	ICK	Inverse variance weighted	2	0.185228	0.335491	0.580873	1.20349	0.623545	2.32284	0.997687
pOAfyE	ebi-a-GCST90018788	Acute glomerulonephritis	KCNN4	Inverse variance weighted	5	0.147153	0.267258	0.581905	1.15853	0.686141	1.95615	0.997687
R4zejY	ebi-a-GCST90018788	Acute glomerulonephritis	CD70	Inverse variance weighted	2	0.288327	0.524258	0.582338	1.33419	0.477487	3.728	0.997687
Jo4j8K	ebi-a-GCST90018788	Acute glomerulonephritis	MLC1	Inverse variance weighted	4	-0.144847	0.26352	0.58255	0.865154	0.516156	1.45013	0.997687
Z59kBT	ebi-a-GCST90018788	Acute glomerulonephritis	PML	Inverse variance weighted	3	0.212326	0.387268	0.58351	1.23655	0.578845	2.64156	0.997687
XOTbJB	ebi-a-GCST90018788	Acute glomerulonephritis	PARM1	Inverse variance weighted	4	-0.162051	0.295855	0.583873	0.850398	0.476195	1.51866	0.997687
rFQy7u	ebi-a-GCST90018788	Acute glomerulonephritis	FLT1	Inverse variance weighted	3	-0.135859	0.248295	0.584265	0.872966	0.536592	1.4202	0.997687
5oref3	ebi-a-GCST90018788	Acute glomerulonephritis	PSMD2	Inverse variance weighted	3	0.116771	0.213739	0.584841	1.12386	0.739222	1.70864	0.997687
x4KUsm	ebi-a-GCST90018788	Acute glomerulonephritis	TESK2	Inverse variance weighted	4	-0.125377	0.229523	0.584892	0.882164	0.562569	1.38332	0.997687
Vh7BGk	ebi-a-GCST90018788	Acute glomerulonephritis	AKT3	Inverse variance weighted	2	0.406129	0.743483	0.584893	1.501	0.349554	6.44533	0.997687
mvnuZM	ebi-a-GCST90018788	Acute glomerulonephritis	BRCA2	Inverse variance weighted	2	-0.351235	0.643406	0.585135	0.703818	0.199426	2.48393	0.997687
5xLkOo	ebi-a-GCST90018788	Acute glomerulonephritis	CRISP2	Inverse variance weighted	3	-0.258373	0.473395	0.585213	0.772307	0.305371	1.95323	0.997687
YaX6tp	ebi-a-GCST90018788	Acute glomerulonephritis	NPTXR	Inverse variance weighted	4	-0.123221	0.225823	0.585304	0.884068	0.567886	1.37629	0.997687
MUAw4e	ebi-a-GCST90018788	Acute glomerulonephritis	SAMD3	Inverse variance weighted	8	0.134737	0.247006	0.585423	1.14424	0.705115	1.85682	0.997687
ZWGFZM	ebi-a-GCST90018788	Acute glomerulonephritis	FKBP11	Inverse variance weighted	4	0.155141	0.284681	0.585779	1.16782	0.668423	2.04034	0.997687
tCIsPZ	ebi-a-GCST90018788	Acute glomerulonephritis	TNFSF10	Inverse variance weighted	2	-0.158772	0.29143	0.585888	0.853191	0.481921	1.51048	0.997687
jL1PpT	ebi-a-GCST90018788	Acute glomerulonephritis	SPARC	Inverse variance weighted	2	0.252372	0.463652	0.586226	1.28707	0.518723	3.19354	0.997687
rfezBV	ebi-a-GCST90018788	Acute glomerulonephritis	WNK2	Inverse variance weighted	2	0.538461	0.989323	0.586254	1.71337	0.246446	11.9119	0.997687
epqYjm	ebi-a-GCST90018788	Acute glomerulonephritis	ALDH5A1	Inverse variance weighted	6	-0.091908	0.168897	0.586327	0.912189	0.655114	1.27014	0.997687
cMSCoI	ebi-a-GCST90018788	Acute glomerulonephritis	REV3L	Inverse variance weighted	2	0.509301	0.938201	0.587234	1.66413	0.26459	10.4664	0.997687
QE4VgI	ebi-a-GCST90018788	Acute glomerulonephritis	CPQ	Inverse variance weighted	8	0.0451138	0.0831772	0.587556	1.04615	0.888773	1.23139	0.997687
ZUFrXl	ebi-a-GCST90018788	Acute glomerulonephritis	GPI	Inverse variance weighted	2	-0.446458	0.823414	0.587678	0.639891	0.127409	3.21374	0.997687
N0uTOw	ebi-a-GCST90018788	Acute glomerulonephritis	PPOX	Inverse variance weighted	3	0.137642	0.254554	0.588703	1.14756	0.696781	1.88998	0.997687
9ieXen	ebi-a-GCST90018788	Acute glomerulonephritis	VASP	Inverse variance weighted	5	0.106434	0.196875	0.588774	1.1123	0.756205	1.63609	0.997687
FSixYZ	ebi-a-GCST90018788	Acute glomerulonephritis	NUDT7	Inverse variance weighted	6	-0.0682347	0.12646	0.58949	0.934041	0.728989	1.19677	0.997687
IeTMxd	ebi-a-GCST90018788	Acute glomerulonephritis	SPON2	Inverse variance weighted	3	0.253598	0.470251	0.589692	1.28865	0.512685	3.23908	0.997687
Cqyv9V	ebi-a-GCST90018788	Acute glomerulonephritis	ADAM12	Inverse variance weighted	3	-0.163612	0.304156	0.590631	0.849072	0.46778	1.54116	0.997687
D1QGaq	ebi-a-GCST90018788	Acute glomerulonephritis	CDK5R1	Inverse variance weighted	6	-0.0916841	0.170525	0.590813	0.912393	0.653174	1.27449	0.997687
wBbZh0	ebi-a-GCST90018788	Acute glomerulonephritis	BSG	Inverse variance weighted	5	-0.0811286	0.151098	0.591319	0.922075	0.685723	1.23989	0.997687
JN0JzA	ebi-a-GCST90018788	Acute glomerulonephritis	SGMS2	Inverse variance weighted	3	0.451003	0.841427	0.59196	1.56989	0.301739	8.16781	0.997687
htJ7fy	ebi-a-GCST90018788	Acute glomerulonephritis	ME3	Inverse variance weighted	5	0.127008	0.237744	0.593189	1.13543	0.712503	1.80938	0.997687
dPxLQX	ebi-a-GCST90018788	Acute glomerulonephritis	VIM	Inverse variance weighted	3	-0.149817	0.280517	0.593289	0.860865	0.496769	1.49182	0.997687
vA6dnO	ebi-a-GCST90018788	Acute glomerulonephritis	CD300A	Inverse variance weighted	6	-0.0730021	0.136922	0.59392	0.929599	0.710796	1.21576	0.997687
EJWHDr	ebi-a-GCST90018788	Acute glomerulonephritis	GABRD	Inverse variance weighted	2	-0.203178	0.381125	0.593963	0.816133	0.38667	1.72259	0.997687
F0n7qn	ebi-a-GCST90018788	Acute glomerulonephritis	MAP3K6	Inverse variance weighted	7	0.0972853	0.182808	0.594607	1.10217	0.770267	1.5771	0.997687
b9Q2Ql	ebi-a-GCST90018788	Acute glomerulonephritis	TLR2	Inverse variance weighted	2	-0.366814	0.689447	0.594697	0.692938	0.179401	2.67648	0.997687
gdodvO	ebi-a-GCST90018788	Acute glomerulonephritis	RCSD1	Inverse variance weighted	3	0.0647575	0.12196	0.595438	1.0669	0.840058	1.355	0.997687
hy5ixt	ebi-a-GCST90018788	Acute glomerulonephritis	MOCS1	Inverse variance weighted	2	-0.115093	0.217099	0.596016	0.891284	0.582394	1.364	0.997687
C3EHXG	ebi-a-GCST90018788	Acute glomerulonephritis	ADAMTS17	Inverse variance weighted	5	0.13265	0.250441	0.596345	1.14185	0.698923	1.86547	0.997687
pjM4Ln	ebi-a-GCST90018788	Acute glomerulonephritis	BMPR2	Inverse variance weighted	3	0.128182	0.242082	0.59646	1.13676	0.707301	1.82698	0.997687
Iqtfb6	ebi-a-GCST90018788	Acute glomerulonephritis	POLRMT	Inverse variance weighted	2	-0.289015	0.547363	0.597491	0.749001	0.256187	2.18982	0.997687
j3zkPo	ebi-a-GCST90018788	Acute glomerulonephritis	HAGH	Inverse variance weighted	5	0.128511	0.243558	0.597748	1.13713	0.705491	1.83287	0.997687
wLEnhr	ebi-a-GCST90018788	Acute glomerulonephritis	DFFB	Inverse variance weighted	2	0.334664	0.63528	0.598334	1.39747	0.402329	4.85404	0.997687
dVBYHF	ebi-a-GCST90018788	Acute glomerulonephritis	HEXB	Inverse variance weighted	4	0.0762673	0.144801	0.598399	1.07925	0.812579	1.43344	0.997687
pdmAsr	ebi-a-GCST90018788	Acute glomerulonephritis	MGA	Inverse variance weighted	2	-0.386036	0.733671	0.59877	0.679746	0.161374	2.86326	0.997687
oc2Svs	ebi-a-GCST90018788	Acute glomerulonephritis	CBS	Inverse variance weighted	5	-0.15039	0.286258	0.599329	0.860372	0.490929	1.50784	0.997687
PYkHcM	ebi-a-GCST90018788	Acute glomerulonephritis	TIRAP	Inverse variance weighted	3	-0.250687	0.477423	0.599525	0.778266	0.305308	1.98389	0.997687
ASq4ED	ebi-a-GCST90018788	Acute glomerulonephritis	NDUFV3	Inverse variance weighted	5	0.075242	0.143366	0.599704	1.07815	0.814033	1.42795	0.997687
KAGBkv	ebi-a-GCST90018788	Acute glomerulonephritis	CNPY4	Inverse variance weighted	5	0.114093	0.217645	0.600129	1.12086	0.731622	1.71717	0.997687
Qm5siC	ebi-a-GCST90018788	Acute glomerulonephritis	XCL2	Inverse variance weighted	5	-0.034898	0.0665718	0.600129	0.965704	0.847573	1.1003	0.997687
JasUvl	ebi-a-GCST90018788	Acute glomerulonephritis	HPD	Inverse variance weighted	3	0.0640457	0.122281	0.600446	1.06614	0.838933	1.35488	0.997687
U9Rj4P	ebi-a-GCST90018788	Acute glomerulonephritis	AXIN2	Inverse variance weighted	5	-0.0916199	0.17518	0.600972	0.912452	0.647282	1.28625	0.997687
iTphk1	ebi-a-GCST90018788	Acute glomerulonephritis	DUSP6	Inverse variance weighted	2	-0.15707	0.300346	0.601	0.854644	0.474379	1.53973	0.997687
i9y0nO	ebi-a-GCST90018788	Acute glomerulonephritis	GHRL	Inverse variance weighted	3	0.115712	0.221416	0.601253	1.12267	0.727411	1.73271	0.997687
JB0yKF	ebi-a-GCST90018788	Acute glomerulonephritis	LTA4H	Inverse variance weighted	10	-0.0436297	0.0835516	0.601539	0.957308	0.812702	1.12765	0.997687
i3ptFL	ebi-a-GCST90018788	Acute glomerulonephritis	ECM1	Inverse variance weighted	2	0.260581	0.499145	0.601632	1.29768	0.487852	3.45183	0.997687
KlHH7Q	ebi-a-GCST90018788	Acute glomerulonephritis	MPZ	Inverse variance weighted	3	0.0892888	0.171036	0.601638	1.0934	0.781968	1.52886	0.997687
eETfZX	ebi-a-GCST90018788	Acute glomerulonephritis	RAC1	Inverse variance weighted	4	-0.194286	0.373364	0.602808	0.823422	0.396104	1.71173	0.997687
Yg19Yy	ebi-a-GCST90018788	Acute glomerulonephritis	CAPNS1	Inverse variance weighted	3	-0.277494	0.534332	0.603532	0.75768	0.26586	2.15933	0.997687
NyEBOt	ebi-a-GCST90018788	Acute glomerulonephritis	AURKB	Inverse variance weighted	2	0.118761	0.228939	0.603939	1.1261	0.718952	1.76382	0.997687
msvi2h	ebi-a-GCST90018788	Acute glomerulonephritis	CPM	Inverse variance weighted	2	0.204422	0.394435	0.604274	1.22682	0.566277	2.65784	0.997687
INBfSt	ebi-a-GCST90018788	Acute glomerulonephritis	DCK	Inverse variance weighted	4	0.168416	0.325809	0.605214	1.18343	0.624896	2.24118	0.997687
djZBLO	ebi-a-GCST90018788	Acute glomerulonephritis	CCR2	Inverse variance weighted	4	0.130089	0.252111	0.605854	1.13893	0.694858	1.8668	0.997687
atptjA	ebi-a-GCST90018788	Acute glomerulonephritis	ITGB3	Inverse variance weighted	2	-0.21792	0.422582	0.606074	0.80419	0.351277	1.84106	0.997687
XAcpRt	ebi-a-GCST90018788	Acute glomerulonephritis	LGALS1	Inverse variance weighted	2	-0.0742855	0.144446	0.607057	0.928407	0.699493	1.23223	0.997687
YVE4qy	ebi-a-GCST90018788	Acute glomerulonephritis	GRIK4	Inverse variance weighted	7	-0.104465	0.203695	0.608056	0.900806	0.604286	1.34283	0.997687
w31ACC	ebi-a-GCST90018788	Acute glomerulonephritis	IKBKE	Inverse variance weighted	2	0.167822	0.327663	0.608527	1.18273	0.622259	2.248	0.997687
12X5Aw	ebi-a-GCST90018788	Acute glomerulonephritis	IGLV4-60	Inverse variance weighted	5	-0.0746703	0.145832	0.608631	0.928049	0.697326	1.23511	0.997687
SS8ltb	ebi-a-GCST90018788	Acute glomerulonephritis	CACNB3	Inverse variance weighted	5	-0.144344	0.282644	0.609568	0.86559	0.497417	1.50627	0.997687
2pHTMM	ebi-a-GCST90018788	Acute glomerulonephritis	COL4A1	Inverse variance weighted	2	0.129025	0.252716	0.609664	1.13772	0.693296	1.86703	0.997687
HAPnhn	ebi-a-GCST90018788	Acute glomerulonephritis	IGLV3-12	Inverse variance weighted	4	-0.0530115	0.103961	0.61011	0.948369	0.773542	1.16271	0.997687
ntVEDN	ebi-a-GCST90018788	Acute glomerulonephritis	STK38	Inverse variance weighted	4	0.149256	0.293344	0.610888	1.16097	0.653313	2.0631	0.997687
3xo2Ax	ebi-a-GCST90018788	Acute glomerulonephritis	PLEK	Inverse variance weighted	4	-0.0955745	0.187884	0.61097	0.908851	0.628872	1.31348	0.997687
qQ1Hh6	ebi-a-GCST90018788	Acute glomerulonephritis	PKN2	Inverse variance weighted	2	0.449195	0.883454	0.611136	1.56705	0.277378	8.85307	0.997687
iKMgIm	ebi-a-GCST90018788	Acute glomerulonephritis	C10orf54	Inverse variance weighted	3	0.219392	0.432953	0.612342	1.24532	0.53302	2.9095	0.997687
cDeXQU	ebi-a-GCST90018788	Acute glomerulonephritis	SLC38A1	Inverse variance weighted	5	-0.0774884	0.153181	0.612955	0.925438	0.68542	1.2495	0.997687
HlY80Z	ebi-a-GCST90018788	Acute glomerulonephritis	CRISP3	Inverse variance weighted	3	0.255986	0.507289	0.613829	1.29173	0.477925	3.49129	0.997687
LJTmQY	ebi-a-GCST90018788	Acute glomerulonephritis	IFNGR2	Inverse variance weighted	14	0.0623666	0.123749	0.614278	1.06435	0.835119	1.35651	0.997687
92DJ8w	ebi-a-GCST90018788	Acute glomerulonephritis	MSH6	Inverse variance weighted	3	0.104872	0.208216	0.614492	1.11057	0.738429	1.67025	0.997687
J2wTRu	ebi-a-GCST90018788	Acute glomerulonephritis	FAM20C	Inverse variance weighted	4	0.0536504	0.106583	0.614707	1.05512	0.856199	1.30025	0.997687
YejDtN	ebi-a-GCST90018788	Acute glomerulonephritis	EIF2S1	Inverse variance weighted	2	-0.673947	1.33888	0.614708	0.509693	0.0369511	7.03055	0.997687
2wTt1I	ebi-a-GCST90018788	Acute glomerulonephritis	KCNQ1	Inverse variance weighted	2	-0.317993	0.632369	0.615063	0.727608	0.210676	2.51293	0.997687
ylYjAI	ebi-a-GCST90018788	Acute glomerulonephritis	SMOX	Inverse variance weighted	3	-0.115809	0.230425	0.615252	0.890645	0.566974	1.39909	0.997687
p2HDxE	ebi-a-GCST90018788	Acute glomerulonephritis	GLIPR1	Inverse variance weighted	3	-0.0672617	0.133854	0.615315	0.934951	0.7192	1.21542	0.997687
hQUYCN	ebi-a-GCST90018788	Acute glomerulonephritis	CD302	Inverse variance weighted	8	0.077699	0.154686	0.615455	1.0808	0.798129	1.46358	0.997687
XWxnpr	ebi-a-GCST90018788	Acute glomerulonephritis	IL6ST	Inverse variance weighted	3	0.248931	0.496686	0.616241	1.28265	0.484531	3.39545	0.997687
5yAUDv	ebi-a-GCST90018788	Acute glomerulonephritis	MAP3K9	Inverse variance weighted	2	0.112635	0.224796	0.616332	1.11922	0.720388	1.73887	0.997687
3DDChX	ebi-a-GCST90018788	Acute glomerulonephritis	PANX1	Inverse variance weighted	4	-0.0927655	0.185419	0.616862	0.911407	0.633696	1.31082	0.997687
Cuio39	ebi-a-GCST90018788	Acute glomerulonephritis	FFAR3	Inverse variance weighted	2	0.105481	0.211006	0.617147	1.11125	0.734849	1.68044	0.997687
l00moT	ebi-a-GCST90018788	Acute glomerulonephritis	GCLC	Inverse variance weighted	3	-0.281358	0.562948	0.61722	0.754758	0.25039	2.27509	0.997687
ZwMthL	ebi-a-GCST90018788	Acute glomerulonephritis	SIRT1	Inverse variance weighted	5	-0.0663401	0.132748	0.617255	0.935813	0.721426	1.21391	0.997687
392PwK	ebi-a-GCST90018788	Acute glomerulonephritis	PRKD1	Inverse variance weighted	3	-0.0841122	0.168388	0.617417	0.919328	0.6609	1.27881	0.997687
vnMVwG	ebi-a-GCST90018788	Acute glomerulonephritis	PRR4	Inverse variance weighted	5	0.0813602	0.16329	0.618303	1.08476	0.787661	1.49393	0.997687
6zEKUo	ebi-a-GCST90018788	Acute glomerulonephritis	CD81	Inverse variance weighted	3	-0.130209	0.261432	0.618441	0.877912	0.525915	1.4655	0.997687
vhwJso	ebi-a-GCST90018788	Acute glomerulonephritis	CRISPLD2	Inverse variance weighted	6	-0.0692177	0.139054	0.618642	0.933124	0.710516	1.22547	0.997687
AkBrnL	ebi-a-GCST90018788	Acute glomerulonephritis	STIM2	Inverse variance weighted	4	0.090556	0.18286	0.620444	1.09478	0.765023	1.56668	0.997687
lml1VO	ebi-a-GCST90018788	Acute glomerulonephritis	PSMC5	Inverse variance weighted	2	0.149879	0.30293	0.620766	1.16169	0.641553	2.10354	0.997687
go56W8	ebi-a-GCST90018788	Acute glomerulonephritis	ESR2	Inverse variance weighted	3	-0.144877	0.293043	0.621034	0.865129	0.487122	1.53647	0.997687
sFD05X	ebi-a-GCST90018788	Acute glomerulonephritis	LY9	Inverse variance weighted	3	-0.100893	0.204245	0.62132	0.90403	0.605795	1.34909	0.997687
Lkkngh	ebi-a-GCST90018788	Acute glomerulonephritis	VAMP1	Inverse variance weighted	4	0.056328	0.114038	0.621348	1.05794	0.846042	1.32292	0.997687
9Nk8PJ	ebi-a-GCST90018788	Acute glomerulonephritis	HLA-G	Inverse variance weighted	22	-0.0507806	0.102836	0.621446	0.950487	0.776981	1.16274	0.997687
paUW4X	ebi-a-GCST90018788	Acute glomerulonephritis	MAP4K1	Inverse variance weighted	2	-0.176874	0.358645	0.621891	0.837885	0.414858	1.69227	0.997687
rjnaZ6	ebi-a-GCST90018788	Acute glomerulonephritis	TSHZ2	Inverse variance weighted	3	-0.213629	0.433399	0.622073	0.807648	0.345387	1.88859	0.997687
S5vFVA	ebi-a-GCST90018788	Acute glomerulonephritis	HIST1H3E	Inverse variance weighted	4	-0.112975	0.22933	0.622274	0.893173	0.569805	1.40006	0.997687
0yed7q	ebi-a-GCST90018788	Acute glomerulonephritis	KIR2DS4	Inverse variance weighted	5	0.0409487	0.0831297	0.622304	1.0418	0.885161	1.22615	0.997687
4ddTuW	ebi-a-GCST90018788	Acute glomerulonephritis	CATSPER2	Inverse variance weighted	3	0.0685262	0.139117	0.62231	1.07093	0.815345	1.40663	0.997687
BbjYXw	ebi-a-GCST90018788	Acute glomerulonephritis	CCR6	Inverse variance weighted	2	-0.184253	0.374266	0.622503	0.831725	0.399391	1.73205	0.997687
SuUVym	ebi-a-GCST90018788	Acute glomerulonephritis	LGR4	Inverse variance weighted	2	0.19499	0.397271	0.623551	1.2153	0.557853	2.64756	0.997687
80a5EV	ebi-a-GCST90018788	Acute glomerulonephritis	NT5C2	Inverse variance weighted	5	0.073011	0.148789	0.623637	1.07574	0.803631	1.43999	0.997687
TYHuCI	ebi-a-GCST90018788	Acute glomerulonephritis	XCL1	Inverse variance weighted	4	0.0676976	0.137961	0.623637	1.07004	0.816519	1.40228	0.997687
auL2LP	ebi-a-GCST90018788	Acute glomerulonephritis	S100A8	Inverse variance weighted	2	-0.107082	0.218299	0.62376	0.898452	0.5857	1.37821	0.997687
ARiAhZ	ebi-a-GCST90018788	Acute glomerulonephritis	NDUFA3	Inverse variance weighted	3	-0.107975	0.220285	0.62402	0.89765	0.582903	1.38235	0.997687
9BLlMl	ebi-a-GCST90018788	Acute glomerulonephritis	KLHL21	Inverse variance weighted	3	0.140244	0.286457	0.624431	1.15055	0.656251	2.01718	0.997687
cCCPsR	ebi-a-GCST90018788	Acute glomerulonephritis	GNLY	Inverse variance weighted	8	0.0606144	0.123956	0.624841	1.06249	0.833319	1.35468	0.997687
MG812s	ebi-a-GCST90018788	Acute glomerulonephritis	COL27A1	Inverse variance weighted	2	-0.374161	0.765501	0.624998	0.687866	0.153425	3.08398	0.997687
iG7qVh	ebi-a-GCST90018788	Acute glomerulonephritis	ZNF816	Inverse variance weighted	5	0.155906	0.319391	0.625453	1.16872	0.62494	2.18565	0.997687
hxcIMC	ebi-a-GCST90018788	Acute glomerulonephritis	LRRC17	Inverse variance weighted	2	0.206124	0.422276	0.625461	1.22891	0.537119	2.81168	0.997687
D7f7Gf	ebi-a-GCST90018788	Acute glomerulonephritis	AEBP1	Inverse variance weighted	3	-0.253899	0.520401	0.625628	0.77577	0.279743	2.15133	0.997687
Cjl4gi	ebi-a-GCST90018788	Acute glomerulonephritis	CRMP1	Inverse variance weighted	2	-0.311226	0.638246	0.625814	0.732548	0.209677	2.5593	0.997687
haipSG	ebi-a-GCST90018788	Acute glomerulonephritis	PDCD4	Inverse variance weighted	3	-0.126849	0.260875	0.626794	0.880867	0.528261	1.46883	0.997687
iWkxRC	ebi-a-GCST90018788	Acute glomerulonephritis	CBL	Inverse variance weighted	2	0.0838698	0.172493	0.626809	1.08749	0.775524	1.52494	0.997687
m3TDsd	ebi-a-GCST90018788	Acute glomerulonephritis	FCER1G	Inverse variance weighted	7	-0.0788293	0.162304	0.627188	0.924198	0.672371	1.27034	0.997687
PTRJAX	ebi-a-GCST90018788	Acute glomerulonephritis	HLA-E	Inverse variance weighted	4	0.250271	0.516946	0.62829	1.28437	0.466293	3.53773	0.997687
aJ7FOy	ebi-a-GCST90018788	Acute glomerulonephritis	SDC2	Inverse variance weighted	3	-0.205728	0.425902	0.629067	0.814055	0.35328	1.87581	0.997687
3aGOIQ	ebi-a-GCST90018788	Acute glomerulonephritis	SELP	Inverse variance weighted	3	-0.257829	0.533819	0.629104	0.772728	0.271413	2.2	0.997687
yflRjd	ebi-a-GCST90018788	Acute glomerulonephritis	SYT1	Inverse variance weighted	2	-0.184397	0.381953	0.629257	0.831606	0.393362	1.75809	0.997687
XS0PSm	ebi-a-GCST90018788	Acute glomerulonephritis	MLLT3	Inverse variance weighted	2	-0.237787	0.492976	0.629557	0.78837	0.299986	2.07186	0.997687
F6Lq1V	ebi-a-GCST90018788	Acute glomerulonephritis	BLVRB	Inverse variance weighted	5	-0.090603	0.187893	0.629661	0.91338	0.631995	1.32005	0.997687
WD6aGJ	ebi-a-GCST90018788	Acute glomerulonephritis	IL12RB2	Inverse variance weighted	4	0.115523	0.239602	0.629702	1.12246	0.701807	1.79525	0.997687
jFYgWX	ebi-a-GCST90018788	Acute glomerulonephritis	CPOX	Inverse variance weighted	2	0.155554	0.322716	0.629796	1.1683	0.620661	2.19917	0.997687
Q22LIU	ebi-a-GCST90018788	Acute glomerulonephritis	COL9A2	Inverse variance weighted	3	0.446502	0.926728	0.629944	1.56284	0.254137	9.61081	0.997687
x02VFw	ebi-a-GCST90018788	Acute glomerulonephritis	CHST11	Inverse variance weighted	4	-0.129462	0.268727	0.629976	0.878568	0.518836	1.48772	0.997687
Jn5YPq	ebi-a-GCST90018788	Acute glomerulonephritis	LAMC3	Inverse variance weighted	2	-0.474066	0.986091	0.630693	0.622466	0.0901028	4.30025	0.997687
el5DXP	ebi-a-GCST90018788	Acute glomerulonephritis	WNT7A	Inverse variance weighted	2	0.381308	0.793418	0.630808	1.4642	0.309193	6.9338	0.997687
xrpX21	ebi-a-GCST90018788	Acute glomerulonephritis	PLEKHJ1	Inverse variance weighted	2	-0.112058	0.23369	0.631573	0.893993	0.565474	1.41337	0.997687
NAAYxH	ebi-a-GCST90018788	Acute glomerulonephritis	DNASE1	Inverse variance weighted	2	-0.156761	0.327584	0.632267	0.854908	0.449857	1.62467	0.997687
XbrXHa	ebi-a-GCST90018788	Acute glomerulonephritis	CD97	Inverse variance weighted	2	-0.266151	0.558365	0.633604	0.766324	0.256521	2.2893	0.997687
QzQnzw	ebi-a-GCST90018788	Acute glomerulonephritis	KMO	Inverse variance weighted	3	0.0623167	0.130898	0.634023	1.0643	0.823458	1.37558	0.997687
s7xDLD	ebi-a-GCST90018788	Acute glomerulonephritis	KCNA3	Inverse variance weighted	2	0.190817	0.400893	0.634089	1.21024	0.551599	2.65532	0.997687
B1DK1A	ebi-a-GCST90018788	Acute glomerulonephritis	ERCC3	Inverse variance weighted	6	0.111644	0.234561	0.634096	1.11811	0.706031	1.77072	0.997687
fZVoI3	ebi-a-GCST90018788	Acute glomerulonephritis	VHL	Inverse variance weighted	2	0.164567	0.346096	0.634434	1.17888	0.598229	2.32313	0.997687
OViyLb	ebi-a-GCST90018788	Acute glomerulonephritis	ABCC3	Inverse variance weighted	4	-0.118934	0.250273	0.634633	0.887867	0.543639	1.45006	0.997687
Zb6xGV	ebi-a-GCST90018788	Acute glomerulonephritis	SLC5A10	Inverse variance weighted	2	0.431054	0.907375	0.634747	1.53888	0.259915	9.11124	0.997687
uD0tvQ	ebi-a-GCST90018788	Acute glomerulonephritis	PIEZO1	Inverse variance weighted	6	0.109956	0.231675	0.635063	1.11623	0.708838	1.75776	0.997687
ulr2xM	ebi-a-GCST90018788	Acute glomerulonephritis	DRD4	Inverse variance weighted	2	-0.2285	0.481669	0.635221	0.795726	0.30957	2.04536	0.997687
ilYDYb	ebi-a-GCST90018788	Acute glomerulonephritis	CDH1	Inverse variance weighted	6	0.0963263	0.203214	0.63549	1.10112	0.739357	1.63989	0.997687
YHyT3t	ebi-a-GCST90018788	Acute glomerulonephritis	C17orf72	Inverse variance weighted	3	0.354944	0.748878	0.635522	1.4261	0.328619	6.18882	0.997687
zanM19	ebi-a-GCST90018788	Acute glomerulonephritis	LEPR	Inverse variance weighted	3	-0.126049	0.266182	0.635824	0.881571	0.523214	1.48537	0.997687
rseXAq	ebi-a-GCST90018788	Acute glomerulonephritis	DDRGK1	Inverse variance weighted	5	0.0919619	0.19445	0.636261	1.09632	0.748892	1.60494	0.997687
zdYVjq	ebi-a-GCST90018788	Acute glomerulonephritis	MLYCD	Inverse variance weighted	2	-0.209983	0.444268	0.636463	0.810598	0.339342	1.9363	0.997687
c08VIz	ebi-a-GCST90018788	Acute glomerulonephritis	SNAP29	Inverse variance weighted	6	-0.0460545	0.0975034	0.636686	0.95499	0.788864	1.1561	0.997687
IrVDBB	ebi-a-GCST90018788	Acute glomerulonephritis	STRAP	Inverse variance weighted	2	-0.647262	1.37091	0.636827	0.523477	0.0356415	7.68846	0.997687
hPOIGy	ebi-a-GCST90018788	Acute glomerulonephritis	CDH23	Inverse variance weighted	5	0.057091	0.120988	0.637018	1.05875	0.835232	1.34209	0.997687
84CpIe	ebi-a-GCST90018788	Acute glomerulonephritis	ADORA2B	Inverse variance weighted	5	-0.0696352	0.147645	0.637184	0.932734	0.698361	1.24576	0.997687
67nzjc	ebi-a-GCST90018788	Acute glomerulonephritis	NCAM1	Inverse variance weighted	3	-0.142421	0.30214	0.637374	0.867256	0.47969	1.56796	0.997687
Ix1b3P	ebi-a-GCST90018788	Acute glomerulonephritis	INPP1	Inverse variance weighted	5	-0.0896375	0.190686	0.638299	0.914263	0.629152	1.32858	0.997687
rVyMYI	ebi-a-GCST90018788	Acute glomerulonephritis	EHMT1	Inverse variance weighted	2	0.14144	0.301557	0.639045	1.15193	0.637876	2.08026	0.997687
55SbcC	ebi-a-GCST90018788	Acute glomerulonephritis	DNTT	Inverse variance weighted	2	-0.516577	1.10148	0.63908	0.596559	0.0688746	5.16712	0.997687
SwGdcT	ebi-a-GCST90018788	Acute glomerulonephritis	MR1	Inverse variance weighted	5	-0.0937168	0.199936	0.639259	0.910541	0.615333	1.34737	0.997687
7O7nce	ebi-a-GCST90018788	Acute glomerulonephritis	ITPR2	Inverse variance weighted	5	0.0791654	0.16897	0.639414	1.08238	0.777233	1.50734	0.997687
W2b9Kc	ebi-a-GCST90018788	Acute glomerulonephritis	STX4	Inverse variance weighted	4	-0.140166	0.299312	0.639573	0.869214	0.483445	1.56281	0.997687
9nceyC	ebi-a-GCST90018788	Acute glomerulonephritis	CAMK1D	Inverse variance weighted	8	-0.0629095	0.134645	0.640339	0.939028	0.721218	1.22262	0.997687
Y2oA76	ebi-a-GCST90018788	Acute glomerulonephritis	TRPV6	Inverse variance weighted	2	0.297478	0.63908	0.641589	1.34646	0.384766	4.71182	0.997687
1LR7cQ	ebi-a-GCST90018788	Acute glomerulonephritis	PSEN2	Inverse variance weighted	2	-0.191946	0.412701	0.641862	0.825352	0.367571	1.85326	0.997687
bYiANc	ebi-a-GCST90018788	Acute glomerulonephritis	GPR153	Inverse variance weighted	2	0.278101	0.598812	0.642346	1.32062	0.408374	4.27068	0.997687
8DkC8r	ebi-a-GCST90018788	Acute glomerulonephritis	RIOK3	Inverse variance weighted	2	0.30131	0.649425	0.642673	1.35163	0.378491	4.8268	0.997687
UKcO56	ebi-a-GCST90018788	Acute glomerulonephritis	HERC2	Inverse variance weighted	3	-0.0628176	0.13546	0.642837	0.939115	0.720133	1.22469	0.997687
fWVzo9	ebi-a-GCST90018788	Acute glomerulonephritis	CCL3L3	Inverse variance weighted	3	-0.0695661	0.150702	0.644357	0.932798	0.694237	1.25334	0.997687
Hn6qgD	ebi-a-GCST90018788	Acute glomerulonephritis	LPAR3	Inverse variance weighted	3	-0.0822488	0.178242	0.644479	0.921043	0.649468	1.30618	0.997687
PHdYsv	ebi-a-GCST90018788	Acute glomerulonephritis	SMAD3	Inverse variance weighted	3	-0.105351	0.228376	0.644581	0.900009	0.57524	1.40814	0.997687
y1jmsH	ebi-a-GCST90018788	Acute glomerulonephritis	SLC22A1	Inverse variance weighted	3	-0.103856	0.225442	0.645031	0.901355	0.579423	1.40216	0.997687
VmMgAD	ebi-a-GCST90018788	Acute glomerulonephritis	IGFBP7	Inverse variance weighted	3	-0.0876873	0.190534	0.645359	0.916047	0.630568	1.33077	0.997687
4ntIpB	ebi-a-GCST90018788	Acute glomerulonephritis	PIGM	Inverse variance weighted	3	-0.0716282	0.155659	0.645401	0.930877	0.686108	1.26297	0.997687
wr1kJt	ebi-a-GCST90018788	Acute glomerulonephritis	CD68	Inverse variance weighted	3	0.126241	0.27465	0.645772	1.13456	0.662276	1.94362	0.997687
LSeZJl	ebi-a-GCST90018788	Acute glomerulonephritis	RXRA	Inverse variance weighted	2	0.273961	0.597036	0.646329	1.31516	0.408105	4.23826	0.997687
gG4IcB	ebi-a-GCST90018788	Acute glomerulonephritis	PRKAA1	Inverse variance weighted	2	0.270241	0.589153	0.646454	1.31028	0.412921	4.15778	0.997687
wtW5ty	ebi-a-GCST90018788	Acute glomerulonephritis	TGFB3	Inverse variance weighted	3	-0.174121	0.380092	0.646878	0.840195	0.398877	1.76979	0.997687
d7bAQg	ebi-a-GCST90018788	Acute glomerulonephritis	ENTPD1	Inverse variance weighted	9	0.0923489	0.201641	0.646962	1.09675	0.738697	1.62835	0.997687
SWuw9u	ebi-a-GCST90018788	Acute glomerulonephritis	HPSE	Inverse variance weighted	5	0.0767555	0.167666	0.647105	1.07978	0.777345	1.49987	0.997687
tOlcHS	ebi-a-GCST90018788	Acute glomerulonephritis	DPP9	Inverse variance weighted	2	0.0878621	0.191985	0.647203	1.09184	0.74944	1.59067	0.997687
aHkftX	ebi-a-GCST90018788	Acute glomerulonephritis	PTGER4	Inverse variance weighted	3	-0.0869457	0.190256	0.647676	0.916727	0.63138	1.33103	0.997687
tdvoO3	ebi-a-GCST90018788	Acute glomerulonephritis	PLCG1	Inverse variance weighted	3	-0.369522	0.808626	0.647688	0.691064	0.141645	3.37159	0.997687
sxto5m	ebi-a-GCST90018788	Acute glomerulonephritis	SMO	Inverse variance weighted	3	0.288623	0.632155	0.64798	1.33459	0.386586	4.60732	0.997687
XCpa2w	ebi-a-GCST90018788	Acute glomerulonephritis	SNW1	Inverse variance weighted	2	0.103916	0.227898	0.648407	1.10951	0.709806	1.73429	0.997687
W646MQ	ebi-a-GCST90018788	Acute glomerulonephritis	IGSF11	Inverse variance weighted	2	0.430762	0.944812	0.648445	1.53843	0.241456	9.80207	0.997687
bGKmcr	ebi-a-GCST90018788	Acute glomerulonephritis	MKNK1	Inverse variance weighted	3	0.0749451	0.164467	0.648617	1.07782	0.78082	1.4878	0.997687
fAa4pC	ebi-a-GCST90018788	Acute glomerulonephritis	PSAP	Inverse variance weighted	2	-0.123918	0.271986	0.648675	0.883453	0.518399	1.50557	0.997687
wlqFAV	ebi-a-GCST90018788	Acute glomerulonephritis	ICAM2	Inverse variance weighted	3	-0.127037	0.278936	0.648796	0.880701	0.509793	1.52147	0.997687
QPsD8y	ebi-a-GCST90018788	Acute glomerulonephritis	RRM2B	Inverse variance weighted	2	-0.13233	0.290783	0.649051	0.876052	0.495463	1.54899	0.997687
sEZ1o8	ebi-a-GCST90018788	Acute glomerulonephritis	RPTOR	Inverse variance weighted	3	0.11867	0.261096	0.649463	1.126	0.674976	1.8784	0.997687
nfcsip	ebi-a-GCST90018788	Acute glomerulonephritis	CCR3	Inverse variance weighted	6	0.0977959	0.215366	0.649763	1.10274	0.723018	1.68188	0.997687
QaV07Q	ebi-a-GCST90018788	Acute glomerulonephritis	FOLR2	Inverse variance weighted	2	-0.37696	0.83124	0.650195	0.685944	0.1345	3.49828	0.997687
cGwEgb	ebi-a-GCST90018788	Acute glomerulonephritis	RAD21	Inverse variance weighted	5	-0.0584929	0.129033	0.650319	0.943185	0.732423	1.2146	0.997687
1wN1b8	ebi-a-GCST90018788	Acute glomerulonephritis	GFPT1	Inverse variance weighted	8	-0.0849172	0.18738	0.650417	0.918588	0.636239	1.32624	0.997687
Is8mHa	ebi-a-GCST90018788	Acute glomerulonephritis	TNFAIP2	Inverse variance weighted	3	-0.128418	0.283371	0.650419	0.879486	0.504683	1.53264	0.997687
g0jKJy	ebi-a-GCST90018788	Acute glomerulonephritis	SLC1A3	Inverse variance weighted	2	0.133088	0.293778	0.650533	1.14235	0.642289	2.03174	0.997687
Ma0hd8	ebi-a-GCST90018788	Acute glomerulonephritis	ORAI2	Inverse variance weighted	6	-0.109827	0.242585	0.650737	0.895989	0.556943	1.44143	0.997687
hAO1vj	ebi-a-GCST90018788	Acute glomerulonephritis	APEH	Inverse variance weighted	4	-0.143585	0.317643	0.651246	0.866247	0.464792	1.61445	0.997687
YunEDz	ebi-a-GCST90018788	Acute glomerulonephritis	MTAP	Inverse variance weighted	3	0.106402	0.236212	0.652387	1.11227	0.70007	1.76717	0.997687
kqjdAl	ebi-a-GCST90018788	Acute glomerulonephritis	CDH2	Inverse variance weighted	5	0.120498	0.267643	0.652552	1.12806	0.667589	1.90614	0.997687
Ob88IW	ebi-a-GCST90018788	Acute glomerulonephritis	CRYZ	Inverse variance weighted	9	0.0316904	0.0704306	0.652745	1.0322	0.899107	1.18499	0.997687
fP6vcL	ebi-a-GCST90018788	Acute glomerulonephritis	MUC1	Inverse variance weighted	5	0.196995	0.437868	0.652786	1.21774	0.516218	2.8726	0.997687
VAnSOl	ebi-a-GCST90018788	Acute glomerulonephritis	UBE2D1	Inverse variance weighted	8	-0.0638966	0.142063	0.652871	0.938102	0.710107	1.2393	0.997687
Fz7GaZ	ebi-a-GCST90018788	Acute glomerulonephritis	CCR4	Inverse variance weighted	3	0.135655	0.302227	0.653539	1.14529	0.633364	2.07098	0.997687
VGZKzq	ebi-a-GCST90018788	Acute glomerulonephritis	P2RY12	Inverse variance weighted	3	0.115914	0.258419	0.653757	1.1229	0.676659	1.86342	0.997687
gmMbjR	ebi-a-GCST90018788	Acute glomerulonephritis	FBLN2	Inverse variance weighted	2	0.489845	1.09246	0.653874	1.63206	0.191786	13.8886	0.997687
5PiF6d	ebi-a-GCST90018788	Acute glomerulonephritis	HLA-DQB1	Inverse variance weighted	7	0.0748877	0.167735	0.655261	1.07776	0.775791	1.49728	0.997687
kOdw8J	ebi-a-GCST90018788	Acute glomerulonephritis	DBH	Inverse variance weighted	3	0.139682	0.312892	0.655292	1.14991	0.622765	2.12326	0.997687
xsbIIp	ebi-a-GCST90018788	Acute glomerulonephritis	SERPINB8	Inverse variance weighted	2	0.111734	0.250874	0.656045	1.11822	0.683876	1.82841	0.997687
tFH5PE	ebi-a-GCST90018788	Acute glomerulonephritis	SACM1L	Inverse variance weighted	3	0.10023	0.225196	0.656264	1.10542	0.710949	1.71878	0.997687
PhzQd4	ebi-a-GCST90018788	Acute glomerulonephritis	ICA1	Inverse variance weighted	2	0.21357	0.480791	0.656895	1.23809	0.482497	3.17694	0.997687
Usn3IA	ebi-a-GCST90018788	Acute glomerulonephritis	GLS	Inverse variance weighted	3	0.39588	0.891969	0.657167	1.48569	0.258625	8.53469	0.997687
6lNlcZ	ebi-a-GCST90018788	Acute glomerulonephritis	GALT	Inverse variance weighted	5	-0.120395	0.272113	0.658167	0.88657	0.520099	1.51126	0.997687
FMgxz0	ebi-a-GCST90018788	Acute glomerulonephritis	DPYSL2	Inverse variance weighted	2	-0.490918	1.11128	0.658663	0.612064	0.06932	5.40425	0.997687
X69a4l	ebi-a-GCST90018788	Acute glomerulonephritis	ETV6	Inverse variance weighted	2	-0.233608	0.528815	0.658665	0.791672	0.280808	2.23194	0.997687
ztvf4W	ebi-a-GCST90018788	Acute glomerulonephritis	ZNF385D	Inverse variance weighted	4	-0.136326	0.30896	0.659038	0.872558	0.476215	1.59877	0.997687
rPj8e4	ebi-a-GCST90018788	Acute glomerulonephritis	HLA-DOB	Inverse variance weighted	6	-0.0630011	0.142924	0.659358	0.938942	0.709544	1.24251	0.997687
KXM87d	ebi-a-GCST90018788	Acute glomerulonephritis	BACE2	Inverse variance weighted	3	0.157695	0.35824	0.659797	1.17081	0.580158	2.3628	0.997687
ZI8llD	ebi-a-GCST90018788	Acute glomerulonephritis	CYP3A5	Inverse variance weighted	2	-0.400077	0.909367	0.659973	0.670269	0.112767	3.98398	0.997687
mhiAtL	ebi-a-GCST90018788	Acute glomerulonephritis	SUMF1	Inverse variance weighted	7	-0.0674178	0.153427	0.660363	0.934805	0.692023	1.26276	0.997687
l6RZzO	ebi-a-GCST90018788	Acute glomerulonephritis	STK31	Inverse variance weighted	2	-0.449741	1.02403	0.660525	0.637793	0.0857057	4.74624	0.997687
TcFQxq	ebi-a-GCST90018788	Acute glomerulonephritis	TSPYL1	Inverse variance weighted	3	0.11329	0.259024	0.661841	1.11996	0.674087	1.86074	0.997687
xcFnXJ	ebi-a-GCST90018788	Acute glomerulonephritis	ICAM1	Inverse variance weighted	2	-0.245283	0.56273	0.662923	0.782483	0.259698	2.35765	0.997687
bTMsJg	ebi-a-GCST90018788	Acute glomerulonephritis	HCG22	Inverse variance weighted	3	-0.0467624	0.107475	0.663491	0.954314	0.773048	1.17808	0.997687
ppNOAf	ebi-a-GCST90018788	Acute glomerulonephritis	ZNF565	Inverse variance weighted	2	0.122782	0.282281	0.663589	1.13064	0.650191	1.9661	0.997687
xvJhmG	ebi-a-GCST90018788	Acute glomerulonephritis	ACPP	Inverse variance weighted	6	0.0925507	0.212871	0.663727	1.09697	0.722761	1.66492	0.997687
YkjT6w	ebi-a-GCST90018788	Acute glomerulonephritis	CALY	Inverse variance weighted	2	-0.311766	0.717099	0.663736	0.732153	0.179554	2.98544	0.997687
eg8FGs	ebi-a-GCST90018788	Acute glomerulonephritis	JUNB	Inverse variance weighted	2	-0.429821	0.988754	0.663773	0.650625	0.0936886	4.5183	0.997687
ZYPl9M	ebi-a-GCST90018788	Acute glomerulonephritis	PRKCB	Inverse variance weighted	5	0.0782143	0.180298	0.664429	1.08135	0.759444	1.53972	0.997687
bpr7hA	ebi-a-GCST90018788	Acute glomerulonephritis	ENPP2	Inverse variance weighted	3	0.110118	0.254065	0.664707	1.11641	0.678514	1.83691	0.997687
lKVJLd	ebi-a-GCST90018788	Acute glomerulonephritis	AZIN1	Inverse variance weighted	3	-0.0960102	0.22191	0.665266	0.908455	0.588044	1.40345	0.997687
F6BpJ3	ebi-a-GCST90018788	Acute glomerulonephritis	CD209	Inverse variance weighted	3	-0.159467	0.368618	0.665301	0.852598	0.413971	1.75598	0.997687
QEyrjH	ebi-a-GCST90018788	Acute glomerulonephritis	GAA	Inverse variance weighted	5	0.0401329	0.0929551	0.665926	1.04095	0.86757	1.24898	0.997687
b99Owu	ebi-a-GCST90018788	Acute glomerulonephritis	FCGBP	Inverse variance weighted	9	-0.0421449	0.097818	0.666577	0.958731	0.791466	1.16134	0.997687
II8IV2	ebi-a-GCST90018788	Acute glomerulonephritis	SGK1	Inverse variance weighted	5	0.140648	0.326543	0.666673	1.15102	0.606909	2.18294	0.997687
rEwj2N	ebi-a-GCST90018788	Acute glomerulonephritis	LANCL2	Inverse variance weighted	2	0.422151	0.983783	0.667843	1.52524	0.221781	10.4894	0.997687
2NC1MV	ebi-a-GCST90018788	Acute glomerulonephritis	SFTPD	Inverse variance weighted	4	0.082855	0.193283	0.668163	1.08638	0.743802	1.58675	0.997687
1l77TP	ebi-a-GCST90018788	Acute glomerulonephritis	ESYT2	Inverse variance weighted	3	0.225027	0.525323	0.668389	1.25236	0.447264	3.50665	0.997687
oNxKef	ebi-a-GCST90018788	Acute glomerulonephritis	ORAI1	Inverse variance weighted	5	-0.04575	0.107142	0.669377	0.955281	0.774337	1.17851	0.997687
pSOs2Q	ebi-a-GCST90018788	Acute glomerulonephritis	CRY2	Inverse variance weighted	4	0.0613684	0.14389	0.669748	1.06329	0.801992	1.40972	0.997687
Tn3GIr	ebi-a-GCST90018788	Acute glomerulonephritis	CDK12	Inverse variance weighted	3	-0.17897	0.420144	0.670128	0.836131	0.366978	1.90506	0.997687
pLJeC0	ebi-a-GCST90018788	Acute glomerulonephritis	F2R	Inverse variance weighted	6	-0.082511	0.193749	0.670206	0.920801	0.629859	1.34613	0.997687
javxmc	ebi-a-GCST90018788	Acute glomerulonephritis	TXNRD1	Inverse variance weighted	2	0.362228	0.850576	0.670208	1.43653	0.271199	7.6092	0.997687
UH7b1H	ebi-a-GCST90018788	Acute glomerulonephritis	GPR68	Inverse variance weighted	2	0.144728	0.339996	0.670345	1.15572	0.593532	2.25043	0.997687
FnGd6H	ebi-a-GCST90018788	Acute glomerulonephritis	SOAT2	Inverse variance weighted	2	0.274037	0.644261	0.670581	1.31526	0.372055	4.64964	0.997687
1yCLyp	ebi-a-GCST90018788	Acute glomerulonephritis	KCNK17	Inverse variance weighted	5	-0.0673073	0.158706	0.671492	0.934908	0.684977	1.27603	0.997687
pqXAyC	ebi-a-GCST90018788	Acute glomerulonephritis	RIOK1	Inverse variance weighted	3	-0.0958574	0.226154	0.671669	0.908594	0.583261	1.41539	0.997687
1ZdUwL	ebi-a-GCST90018788	Acute glomerulonephritis	MCOLN2	Inverse variance weighted	4	0.101447	0.239533	0.671918	1.10677	0.69209	1.76992	0.997687
Sr2IVs	ebi-a-GCST90018788	Acute glomerulonephritis	ANXA1	Inverse variance weighted	4	0.0556	0.131335	0.672044	1.05717	0.817245	1.36754	0.997687
l9Is5a	ebi-a-GCST90018788	Acute glomerulonephritis	MAFK	Inverse variance weighted	2	0.184598	0.43616	0.672124	1.20274	0.511567	2.82773	0.997687
KmM3EM	ebi-a-GCST90018788	Acute glomerulonephritis	LYPD5	Inverse variance weighted	2	-0.253714	0.599669	0.67223	0.775914	0.239533	2.5134	0.997687
m0vjtM	ebi-a-GCST90018788	Acute glomerulonephritis	C1QB	Inverse variance weighted	6	-0.0620814	0.146848	0.67247	0.939806	0.704757	1.25325	0.997687
jetqWX	ebi-a-GCST90018788	Acute glomerulonephritis	TRAP1	Inverse variance weighted	5	-0.0755137	0.17879	0.672763	0.927267	0.653154	1.31642	0.997687
v7ZbiK	ebi-a-GCST90018788	Acute glomerulonephritis	RAB5A	Inverse variance weighted	3	-0.15325	0.364491	0.674158	0.857915	0.419936	1.75269	0.997687
81OzWu	ebi-a-GCST90018788	Acute glomerulonephritis	CD58	Inverse variance weighted	3	-0.389479	0.926828	0.674319	0.67741	0.110133	4.16662	0.997687
iHHZSv	ebi-a-GCST90018788	Acute glomerulonephritis	CHRNA10	Inverse variance weighted	2	0.252059	0.600026	0.674427	1.28667	0.396932	4.17081	0.997687
Hx1EIu	ebi-a-GCST90018788	Acute glomerulonephritis	NDUFS8	Inverse variance weighted	6	-0.105511	0.25167	0.675038	0.899864	0.549479	1.47368	0.997687
JnRjju	ebi-a-GCST90018788	Acute glomerulonephritis	ERBB2IP	Inverse variance weighted	2	-0.255727	0.611452	0.67578	0.774353	0.233594	2.56695	0.997687
ipEkA5	ebi-a-GCST90018788	Acute glomerulonephritis	CCR5	Inverse variance weighted	2	-0.0978047	0.23445	0.676556	0.906826	0.572738	1.43579	0.997687
9kpn6P	ebi-a-GCST90018788	Acute glomerulonephritis	ADRB1	Inverse variance weighted	4	0.113397	0.272012	0.676764	1.12008	0.657214	1.90893	0.997687
EUz81b	ebi-a-GCST90018788	Acute glomerulonephritis	SMARCA2	Inverse variance weighted	3	0.160082	0.384394	0.677078	1.17361	0.552484	2.49302	0.997687
ryZ25B	ebi-a-GCST90018788	Acute glomerulonephritis	NFKBIL1	Inverse variance weighted	3	0.23915	0.574989	0.677468	1.27017	0.411548	3.92015	0.997687
He1E6l	ebi-a-GCST90018788	Acute glomerulonephritis	DSP	Inverse variance weighted	6	0.0462295	0.111186	0.677567	1.04731	0.842236	1.30233	0.997687
57vQcJ	ebi-a-GCST90018788	Acute glomerulonephritis	NEK6	Inverse variance weighted	6	-0.0757525	0.182345	0.677823	0.927046	0.648464	1.32531	0.997687
LxI4xw	ebi-a-GCST90018788	Acute glomerulonephritis	LILRA1	Inverse variance weighted	4	0.0874958	0.210679	0.677919	1.09144	0.722213	1.64942	0.997687
nJQnEE	ebi-a-GCST90018788	Acute glomerulonephritis	CTNNA2	Inverse variance weighted	2	0.247647	0.596691	0.678117	1.28101	0.397775	4.1254	0.997687
GOEF5P	ebi-a-GCST90018788	Acute glomerulonephritis	ITGAL	Inverse variance weighted	2	0.477857	1.15199	0.678282	1.61261	0.16863	15.4215	0.997687
1FxeAm	ebi-a-GCST90018788	Acute glomerulonephritis	IL11RA	Inverse variance weighted	10	0.0744231	0.179432	0.67831	1.07726	0.757854	1.53129	0.997687
4dAzEa	ebi-a-GCST90018788	Acute glomerulonephritis	ACP5	Inverse variance weighted	5	-0.0512646	0.124112	0.679569	0.950027	0.744886	1.21166	0.997687
dMqW72	ebi-a-GCST90018788	Acute glomerulonephritis	USP47	Inverse variance weighted	2	-0.106537	0.258522	0.680266	0.898942	0.541593	1.49207	0.997687
w8ISUX	ebi-a-GCST90018788	Acute glomerulonephritis	SIRT3	Inverse variance weighted	2	-0.175141	0.425354	0.68052	0.839339	0.364644	1.93199	0.997687
FFrOxP	ebi-a-GCST90018788	Acute glomerulonephritis	PGLYRP1	Inverse variance weighted	4	0.093318	0.226852	0.680808	1.09781	0.703764	1.71249	0.997687
XTjTvC	ebi-a-GCST90018788	Acute glomerulonephritis	HUS1	Inverse variance weighted	2	0.19612	0.47768	0.68139	1.21667	0.47705	3.10301	0.997687
uT98nx	ebi-a-GCST90018788	Acute glomerulonephritis	GZMK	Inverse variance weighted	3	-0.125674	0.306858	0.682136	0.881903	0.483301	1.60925	0.997687
vEugon	ebi-a-GCST90018788	Acute glomerulonephritis	C12orf39	Inverse variance weighted	4	-0.0595043	0.145308	0.68217	0.942231	0.70871	1.2527	0.997687
cbhOU2	ebi-a-GCST90018788	Acute glomerulonephritis	UNC13D	Inverse variance weighted	3	-0.121088	0.296712	0.683201	0.885956	0.495274	1.58482	0.997687
NFKViI	ebi-a-GCST90018788	Acute glomerulonephritis	VDR	Inverse variance weighted	3	-0.227394	0.557985	0.683622	0.796607	0.266856	2.378	0.997687
VLKkt8	ebi-a-GCST90018788	Acute glomerulonephritis	AKAP13	Inverse variance weighted	3	0.119771	0.294524	0.684257	1.12724	0.632867	2.0078	0.997687
dIYiIR	ebi-a-GCST90018788	Acute glomerulonephritis	RBL1	Inverse variance weighted	3	-0.141333	0.347962	0.684616	0.8682	0.438964	1.71716	0.997687
zD2Ht3	ebi-a-GCST90018788	Acute glomerulonephritis	STK39	Inverse variance weighted	3	0.0806653	0.198873	0.685028	1.08401	0.734088	1.60073	0.997687
5GgXAI	ebi-a-GCST90018788	Acute glomerulonephritis	ARSA	Inverse variance weighted	4	-0.0438817	0.108206	0.685081	0.957067	0.774169	1.18317	0.997687
SNFFYa	ebi-a-GCST90018788	Acute glomerulonephritis	MAK	Inverse variance weighted	5	0.0886866	0.218782	0.685209	1.09274	0.711681	1.67783	0.997687
oVM5f2	ebi-a-GCST90018788	Acute glomerulonephritis	FST	Inverse variance weighted	5	0.210072	0.519296	0.685822	1.23377	0.445861	3.41402	0.997687
ESy95t	ebi-a-GCST90018788	Acute glomerulonephritis	RRM1	Inverse variance weighted	2	0.210404	0.52067	0.686138	1.23418	0.44481	3.42437	0.997687
VdawTa	ebi-a-GCST90018788	Acute glomerulonephritis	AGA	Inverse variance weighted	7	-0.0456257	0.113147	0.68677	0.955399	0.765371	1.19261	0.997687
pqFprU	ebi-a-GCST90018788	Acute glomerulonephritis	STK10	Inverse variance weighted	3	0.201518	0.500405	0.687161	1.22326	0.458738	3.26191	0.997687
Q5rxbS	ebi-a-GCST90018788	Acute glomerulonephritis	FLT4	Inverse variance weighted	3	-0.21967	0.546429	0.687677	0.802784	0.275086	2.34276	0.997687
Tt1w5F	ebi-a-GCST90018788	Acute glomerulonephritis	APC	Inverse variance weighted	3	-0.250162	0.622303	0.687689	0.778675	0.229954	2.63676	0.997687
NqnJ2Z	ebi-a-GCST90018788	Acute glomerulonephritis	AKT1	Inverse variance weighted	3	-0.112079	0.279107	0.688007	0.893974	0.517302	1.54492	0.997687
8vmDSq	ebi-a-GCST90018788	Acute glomerulonephritis	SRPRB	Inverse variance weighted	5	0.0770565	0.1919	0.688018	1.0801	0.74151	1.57331	0.997687
m3R2HK	ebi-a-GCST90018788	Acute glomerulonephritis	HPX	Inverse variance weighted	2	-0.71441	1.78033	0.688214	0.489481	0.0149379	16.0392	0.997687
lys83k	ebi-a-GCST90018788	Acute glomerulonephritis	FOLR3	Inverse variance weighted	14	0.0254349	0.0634042	0.688306	1.02576	0.90589	1.16149	0.997687
6uoOF0	ebi-a-GCST90018788	Acute glomerulonephritis	CES1	Inverse variance weighted	5	0.0404764	0.10092	0.688366	1.04131	0.854425	1.26906	0.997687
iwAluQ	ebi-a-GCST90018788	Acute glomerulonephritis	NDUFS4	Inverse variance weighted	2	0.270553	0.677892	0.689813	1.31069	0.347109	4.94918	0.997687
t9D6h5	ebi-a-GCST90018788	Acute glomerulonephritis	IFI27	Inverse variance weighted	2	-0.16274	0.408309	0.69021	0.849812	0.381736	1.89183	0.997687
m3POnb	ebi-a-GCST90018788	Acute glomerulonephritis	BCL2L2	Inverse variance weighted	2	0.450729	1.13119	0.690293	1.56946	0.170948	14.409	0.997687
WJQZUd	ebi-a-GCST90018788	Acute glomerulonephritis	F2RL1	Inverse variance weighted	5	0.0502823	0.126229	0.690379	1.05157	0.821086	1.34675	0.997687
ZL93Dk	ebi-a-GCST90018788	Acute glomerulonephritis	ARSG	Inverse variance weighted	4	-0.12719	0.32038	0.691369	0.880566	0.469947	1.64997	0.997687
KD2vQm	ebi-a-GCST90018788	Acute glomerulonephritis	FCRLA	Inverse variance weighted	3	-0.139701	0.352096	0.691537	0.869618	0.436133	1.73396	0.997687
R7E5N6	ebi-a-GCST90018788	Acute glomerulonephritis	CHRNB1	Inverse variance weighted	3	-0.111839	0.282262	0.691939	0.894188	0.514236	1.55487	0.997687
P1M1Ll	ebi-a-GCST90018788	Acute glomerulonephritis	VKORC1L1	Inverse variance weighted	5	0.051143	0.129579	0.693074	1.05247	0.816416	1.35678	0.997687
7UCi7O	ebi-a-GCST90018788	Acute glomerulonephritis	PSKH1	Inverse variance weighted	3	0.0947688	0.240144	0.693114	1.0994	0.686662	1.76024	0.997687
RSD26z	ebi-a-GCST90018788	Acute glomerulonephritis	CSF1R	Inverse variance weighted	4	-0.072794	0.184628	0.693379	0.929792	0.647482	1.33519	0.997687
8ScYtC	ebi-a-GCST90018788	Acute glomerulonephritis	COL8A2	Inverse variance weighted	2	0.127229	0.322953	0.693615	1.13568	0.603047	2.13874	0.997687
2cpzgb	ebi-a-GCST90018788	Acute glomerulonephritis	KLHL2	Inverse variance weighted	2	0.207178	0.527385	0.694437	1.2302	0.43758	3.45856	0.997687
UuB1Wu	ebi-a-GCST90018788	Acute glomerulonephritis	NT5E	Inverse variance weighted	13	0.0493998	0.125827	0.694614	1.05064	0.821009	1.3445	0.997687
nSatWR	ebi-a-GCST90018788	Acute glomerulonephritis	CD1E	Inverse variance weighted	4	-0.0928079	0.236906	0.695243	0.911369	0.572843	1.44995	0.997687
ZKNtr5	ebi-a-GCST90018788	Acute glomerulonephritis	COL9A3	Inverse variance weighted	4	-0.0323313	0.0825756	0.695402	0.968186	0.82351	1.13828	0.997687
zV15A4	ebi-a-GCST90018788	Acute glomerulonephritis	ATRN	Inverse variance weighted	2	0.261322	0.668212	0.695741	1.29865	0.350507	4.81154	0.997687
ZYJimC	ebi-a-GCST90018788	Acute glomerulonephritis	ATRAID	Inverse variance weighted	6	0.0708666	0.181245	0.695799	1.07344	0.752485	1.53129	0.997687
Z5xaXP	ebi-a-GCST90018788	Acute glomerulonephritis	ANXA2	Inverse variance weighted	4	0.109462	0.280194	0.696046	1.11568	0.644217	1.93217	0.997687
Y9cSDN	ebi-a-GCST90018788	Acute glomerulonephritis	CPA5	Inverse variance weighted	8	0.0515126	0.132008	0.696372	1.05286	0.812838	1.36376	0.997687
41LUUn	ebi-a-GCST90018788	Acute glomerulonephritis	CAMKK1	Inverse variance weighted	2	0.339391	0.870099	0.696492	1.40409	0.255125	7.7275	0.997687
wDzBzy	ebi-a-GCST90018788	Acute glomerulonephritis	CCR7	Inverse variance weighted	2	-0.22934	0.590138	0.697557	0.795058	0.250071	2.52775	0.997687
TEIdV8	ebi-a-GCST90018788	Acute glomerulonephritis	HDAC1	Inverse variance weighted	2	-0.437879	1.12916	0.69817	0.645404	0.0705786	5.90188	0.997687
CUurpd	ebi-a-GCST90018788	Acute glomerulonephritis	CCL23	Inverse variance weighted	4	-0.0728447	0.188333	0.698914	0.929745	0.642764	1.34486	0.997687
V73pog	ebi-a-GCST90018788	Acute glomerulonephritis	EEF2	Inverse variance weighted	2	0.583598	1.51016	0.699164	1.79248	0.0928931	34.5879	0.997687
mMzICD	ebi-a-GCST90018788	Acute glomerulonephritis	GPX7	Inverse variance weighted	11	0.0449372	0.116414	0.699488	1.04596	0.832573	1.31404	0.997687
d5bBzF	ebi-a-GCST90018788	Acute glomerulonephritis	BMP2K	Inverse variance weighted	2	0.170946	0.444796	0.700739	1.18643	0.496161	2.837	0.997687
TdNPHC	ebi-a-GCST90018788	Acute glomerulonephritis	NRXN1	Inverse variance weighted	2	-0.122004	0.317682	0.700946	0.885145	0.474896	1.6498	0.997687
LCeK7y	ebi-a-GCST90018788	Acute glomerulonephritis	SLC44A1	Inverse variance weighted	3	0.208959	0.544867	0.701346	1.23239	0.423594	3.5855	0.997687
sswAHT	ebi-a-GCST90018788	Acute glomerulonephritis	PLAU	Inverse variance weighted	2	-0.0828976	0.216463	0.701746	0.920445	0.6022	1.40687	0.997687
vVaA7v	ebi-a-GCST90018788	Acute glomerulonephritis	CDKN2C	Inverse variance weighted	2	-0.231916	0.605827	0.701862	0.793013	0.241874	2.59998	0.997687
LL2Mpp	ebi-a-GCST90018788	Acute glomerulonephritis	TIGIT	Inverse variance weighted	4	0.08314	0.217994	0.702916	1.08669	0.708839	1.66597	0.997687
tzH7G1	ebi-a-GCST90018788	Acute glomerulonephritis	RGS12	Inverse variance weighted	8	0.102301	0.26871	0.703418	1.10772	0.654182	1.87568	0.997687
Wgdqo4	ebi-a-GCST90018788	Acute glomerulonephritis	GYPB	Inverse variance weighted	2	0.0778291	0.205283	0.704591	1.08094	0.72287	1.61637	0.997687
6OtRGg	ebi-a-GCST90018788	Acute glomerulonephritis	IFNGR1	Inverse variance weighted	2	-0.14791	0.390353	0.704752	0.862509	0.401318	1.8537	0.997687
HwgSQ1	ebi-a-GCST90018788	Acute glomerulonephritis	AXL	Inverse variance weighted	3	0.162461	0.429959	0.705541	1.1764	0.506486	2.7324	0.997687
4lPueW	ebi-a-GCST90018788	Acute glomerulonephritis	MYO3B	Inverse variance weighted	2	0.130414	0.345182	0.705569	1.1393	0.57918	2.24111	0.997687
M9nemZ	ebi-a-GCST90018788	Acute glomerulonephritis	PDK1	Inverse variance weighted	4	-0.0652925	0.173494	0.706664	0.936793	0.66675	1.31621	0.997687
UfXbiX	ebi-a-GCST90018788	Acute glomerulonephritis	NFE2L2	Inverse variance weighted	2	0.478183	1.27151	0.706862	1.61314	0.133456	19.4987	0.997687
HPOjCg	ebi-a-GCST90018788	Acute glomerulonephritis	CLEC4C	Inverse variance weighted	8	-0.0489327	0.130168	0.706977	0.952245	0.737815	1.22899	0.997687
MtfP80	ebi-a-GCST90018788	Acute glomerulonephritis	SPINK2	Inverse variance weighted	6	-0.0765132	0.203544	0.706987	0.926341	0.6216	1.38048	0.997687
uNPSC0	ebi-a-GCST90018788	Acute glomerulonephritis	MED12L	Inverse variance weighted	3	-0.20742	0.552704	0.707451	0.812678	0.275072	2.40099	0.997687
g7UWzJ	ebi-a-GCST90018788	Acute glomerulonephritis	PLA2G15	Inverse variance weighted	2	-0.361912	0.967819	0.708445	0.696344	0.104472	4.64139	0.997687
HrYATo	ebi-a-GCST90018788	Acute glomerulonephritis	EGFL8	Inverse variance weighted	2	-0.153128	0.409644	0.708548	0.85802	0.384416	1.91511	0.997687
dAvKwx	ebi-a-GCST90018788	Acute glomerulonephritis	LIMK1	Inverse variance weighted	6	0.0596192	0.160365	0.710063	1.06143	0.775151	1.45344	0.997687
IznU32	ebi-a-GCST90018788	Acute glomerulonephritis	XPNPEP1	Inverse variance weighted	5	0.0939825	0.252856	0.710128	1.09854	0.669238	1.80323	0.997687
ufnJ69	ebi-a-GCST90018788	Acute glomerulonephritis	PDE8A	Inverse variance weighted	2	-0.288992	0.777557	0.710141	0.749018	0.163163	3.43845	0.997687
leQOSP	ebi-a-GCST90018788	Acute glomerulonephritis	PKN1	Inverse variance weighted	4	-0.0977189	0.262957	0.71018	0.906904	0.541661	1.51843	0.997687
lHuTxf	ebi-a-GCST90018788	Acute glomerulonephritis	BRD3	Inverse variance weighted	2	-0.0680779	0.183285	0.710316	0.934188	0.652257	1.33798	0.997687
JsxPsS	ebi-a-GCST90018788	Acute glomerulonephritis	DCTD	Inverse variance weighted	4	0.0990681	0.267024	0.710631	1.10414	0.654228	1.86346	0.997687
ZY5Pmm	ebi-a-GCST90018788	Acute glomerulonephritis	SMARCA4	Inverse variance weighted	2	0.148626	0.400732	0.710722	1.16024	0.528978	2.54482	0.997687
qib15G	ebi-a-GCST90018788	Acute glomerulonephritis	KDM5A	Inverse variance weighted	4	-0.069779	0.188439	0.711158	0.9326	0.644604	1.34927	0.997687
VucKAy	ebi-a-GCST90018788	Acute glomerulonephritis	TNNI2	Inverse variance weighted	4	-0.0827473	0.22363	0.711368	0.920584	0.59389	1.42699	0.997687
kJenO5	ebi-a-GCST90018788	Acute glomerulonephritis	EDAR	Inverse variance weighted	2	-0.243995	0.661573	0.712269	0.783492	0.214236	2.86535	0.997687
m9piqd	ebi-a-GCST90018788	Acute glomerulonephritis	CD5	Inverse variance weighted	2	-0.108123	0.293505	0.712587	0.897518	0.504901	1.59544	0.997687
KzkWuc	ebi-a-GCST90018788	Acute glomerulonephritis	TEK	Inverse variance weighted	5	-0.0532451	0.144855	0.71319	0.948148	0.713794	1.25944	0.997687
ZXX9D4	ebi-a-GCST90018788	Acute glomerulonephritis	SMARCB1	Inverse variance weighted	4	0.0941677	0.25626	0.713269	1.09874	0.664911	1.81564	0.997687
wwpfrU	ebi-a-GCST90018788	Acute glomerulonephritis	NDUFS5	Inverse variance weighted	5	0.0662495	0.180464	0.71354	1.06849	0.750166	1.5219	0.997687
x9WaIZ	ebi-a-GCST90018788	Acute glomerulonephritis	RNPEP	Inverse variance weighted	9	0.0497664	0.13587	0.714157	1.05103	0.805301	1.37173	0.997687
vcsLTP	ebi-a-GCST90018788	Acute glomerulonephritis	EPHB2	Inverse variance weighted	3	-0.0531319	0.145118	0.714269	0.948255	0.713507	1.26024	0.997687
871t6T	ebi-a-GCST90018788	Acute glomerulonephritis	MMP14	Inverse variance weighted	2	0.213582	0.58382	0.714488	1.23811	0.394276	3.8879	0.997687
6kVBBf	ebi-a-GCST90018788	Acute glomerulonephritis	PRMT7	Inverse variance weighted	4	0.0805178	0.220176	0.714591	1.08385	0.703964	1.66873	0.997687
1m62Lr	ebi-a-GCST90018788	Acute glomerulonephritis	RXFP2	Inverse variance weighted	3	0.0946866	0.259185	0.714869	1.09931	0.661454	1.82702	0.997687
gQ1HuZ	ebi-a-GCST90018788	Acute glomerulonephritis	SLC12A7	Inverse variance weighted	5	-0.0613219	0.168119	0.715296	0.94052	0.676491	1.3076	0.997687
40qNNQ	ebi-a-GCST90018788	Acute glomerulonephritis	VIPR2	Inverse variance weighted	2	-0.09386	0.257349	0.715321	0.91041	0.549765	1.50764	0.997687
AfHZAK	ebi-a-GCST90018788	Acute glomerulonephritis	ACVRL1	Inverse variance weighted	5	0.0514811	0.141996	0.716939	1.05283	0.797055	1.39068	0.997687
IjAksT	ebi-a-GCST90018788	Acute glomerulonephritis	POR	Inverse variance weighted	4	-0.0620799	0.171432	0.717258	0.939808	0.671604	1.31512	0.997687
ACv1SH	ebi-a-GCST90018788	Acute glomerulonephritis	DAPK3	Inverse variance weighted	2	-0.135551	0.374498	0.717386	0.873234	0.419133	1.81932	0.997687
xlEYOV	ebi-a-GCST90018788	Acute glomerulonephritis	KCNJ2	Inverse variance weighted	3	-0.0768733	0.212525	0.717565	0.926007	0.610534	1.40449	0.997687
CiwbHR	ebi-a-GCST90018788	Acute glomerulonephritis	COL19A1	Inverse variance weighted	2	0.249585	0.690968	0.717943	1.28349	0.331306	4.9723	0.997687
H0MLSN	ebi-a-GCST90018788	Acute glomerulonephritis	DHRS3	Inverse variance weighted	4	-0.118319	0.327591	0.717965	0.888412	0.467481	1.68836	0.997687
DgIetm	ebi-a-GCST90018788	Acute glomerulonephritis	RNASEL	Inverse variance weighted	4	-0.102869	0.284986	0.718129	0.902245	0.516107	1.57728	0.997687
gd4Dsj	ebi-a-GCST90018788	Acute glomerulonephritis	SERPINB10	Inverse variance weighted	6	-0.0423067	0.117429	0.718642	0.958576	0.761498	1.20666	0.997687
7wYhn3	ebi-a-GCST90018788	Acute glomerulonephritis	CCL2	Inverse variance weighted	2	-0.470688	1.30754	0.718863	0.624572	0.048148	8.10191	0.997687
f1Xcgm	ebi-a-GCST90018788	Acute glomerulonephritis	PTPN22	Inverse variance weighted	3	-0.0997969	0.277763	0.719379	0.905021	0.525076	1.55989	0.997687
RoSj9W	ebi-a-GCST90018788	Acute glomerulonephritis	CYP2D6	Inverse variance weighted	5	0.0750052	0.209096	0.71981	1.07789	0.715465	1.6239	0.997687
gWAMcS	ebi-a-GCST90018788	Acute glomerulonephritis	CTSA	Inverse variance weighted	2	-0.136446	0.381242	0.72042	0.872454	0.413259	1.84188	0.997687
as7zDt	ebi-a-GCST90018788	Acute glomerulonephritis	CBR3	Inverse variance weighted	4	-0.0540983	0.15121	0.720517	0.947339	0.704356	1.27414	0.997687
SgUEGR	ebi-a-GCST90018788	Acute glomerulonephritis	RARA	Inverse variance weighted	2	0.160254	0.448051	0.72059	1.17381	0.487763	2.82479	0.997687
EBUYZW	ebi-a-GCST90018788	Acute glomerulonephritis	CXCL6	Inverse variance weighted	2	-0.206304	0.577808	0.721058	0.813586	0.262158	2.52489	0.997687
Cbm3vZ	ebi-a-GCST90018788	Acute glomerulonephritis	OPN1SW	Inverse variance weighted	4	0.103167	0.289171	0.721266	1.10868	0.62901	1.95412	0.997687
AiDWcf	ebi-a-GCST90018788	Acute glomerulonephritis	SLC12A3	Inverse variance weighted	2	0.412888	1.15917	0.721696	1.51118	0.155815	14.6562	0.997687
dJ9zxG	ebi-a-GCST90018788	Acute glomerulonephritis	RPS6KL1	Inverse variance weighted	3	0.0891921	0.250434	0.721728	1.09329	0.66921	1.78611	0.997687
8PwHWv	ebi-a-GCST90018788	Acute glomerulonephritis	PICALM	Inverse variance weighted	3	-0.130689	0.369213	0.723363	0.87749	0.425561	1.80935	0.997687
OMdUNr	ebi-a-GCST90018788	Acute glomerulonephritis	PRSS53	Inverse variance weighted	3	-0.137655	0.389938	0.724076	0.8714	0.405785	1.87128	0.997687
IoKCXZ	ebi-a-GCST90018788	Acute glomerulonephritis	PLA2G12A	Inverse variance weighted	2	-0.30722	0.870978	0.724291	0.735489	0.133409	4.05478	0.997687
mY9kN6	ebi-a-GCST90018788	Acute glomerulonephritis	NUCB1	Inverse variance weighted	5	-0.0682991	0.193901	0.724661	0.933981	0.638684	1.36581	0.997687
1PafKO	ebi-a-GCST90018788	Acute glomerulonephritis	WFIKKN1	Inverse variance weighted	2	-0.0583026	0.165682	0.724918	0.943364	0.681786	1.3053	0.997687
ZkNvxU	ebi-a-GCST90018788	Acute glomerulonephritis	DGAT2	Inverse variance weighted	3	-0.0914105	0.259985	0.725139	0.912643	0.548274	1.51916	0.997687
QxX7Ng	ebi-a-GCST90018788	Acute glomerulonephritis	TUBB	Inverse variance weighted	7	0.0563708	0.160982	0.726213	1.05799	0.771704	1.45048	0.997687
NB9ozZ	ebi-a-GCST90018788	Acute glomerulonephritis	WNK1	Inverse variance weighted	2	0.376373	1.07746	0.726854	1.45699	0.17632	12.0396	0.997687
jPVXMr	ebi-a-GCST90018788	Acute glomerulonephritis	PADI4	Inverse variance weighted	3	-0.0741557	0.212423	0.727019	0.928527	0.612317	1.40803	0.997687
eVIvWt	ebi-a-GCST90018788	Acute glomerulonephritis	HLA-DPA1	Inverse variance weighted	7	-0.0353732	0.101413	0.727237	0.965245	0.791249	1.1775	0.997687
OHigvZ	ebi-a-GCST90018788	Acute glomerulonephritis	SCG5	Inverse variance weighted	2	-0.176217	0.505262	0.727267	0.838436	0.311446	2.25713	0.997687
WeCnLQ	ebi-a-GCST90018788	Acute glomerulonephritis	LPAR6	Inverse variance weighted	3	-0.203201	0.582996	0.72743	0.816114	0.260312	2.55863	0.997687
gfhJu3	ebi-a-GCST90018788	Acute glomerulonephritis	CD53	Inverse variance weighted	2	0.169824	0.487494	0.727568	1.1851	0.455817	3.08118	0.997687
QB4D3C	ebi-a-GCST90018788	Acute glomerulonephritis	KLHL8	Inverse variance weighted	3	-0.199711	0.574717	0.72822	0.818967	0.265496	2.52625	0.997687
Qa5HyL	ebi-a-GCST90018788	Acute glomerulonephritis	NELFCD	Inverse variance weighted	7	0.0398222	0.114664	0.728369	1.04063	0.831172	1.30286	0.997687
XywaRe	ebi-a-GCST90018788	Acute glomerulonephritis	CD247	Inverse variance weighted	2	-0.0925898	0.266746	0.72851	0.911567	0.540418	1.53762	0.997687
H1Z93i	ebi-a-GCST90018788	Acute glomerulonephritis	CDC42	Inverse variance weighted	6	0.0625584	0.180375	0.728723	1.06456	0.747533	1.51603	0.997687
3Gj2Ty	ebi-a-GCST90018788	Acute glomerulonephritis	NEGR1	Inverse variance weighted	3	-0.10218	0.294914	0.728986	0.902867	0.506509	1.60938	0.997687
SiKzG6	ebi-a-GCST90018788	Acute glomerulonephritis	IK	Inverse variance weighted	4	-0.0750248	0.216567	0.729021	0.92772	0.606837	1.41828	0.997687
eZySw9	ebi-a-GCST90018788	Acute glomerulonephritis	TRPM4	Inverse variance weighted	3	0.0647814	0.1874	0.72958	1.06693	0.738951	1.54047	0.997687
EtM8E8	ebi-a-GCST90018788	Acute glomerulonephritis	DEFA3	Inverse variance weighted	4	0.044024	0.127467	0.729813	1.04501	0.813986	1.3416	0.997687
d9Q8wW	ebi-a-GCST90018788	Acute glomerulonephritis	TRPV4	Inverse variance weighted	2	-0.233765	0.676943	0.72985	0.791548	0.210016	2.98334	0.997687
W5sccg	ebi-a-GCST90018788	Acute glomerulonephritis	IRF1	Inverse variance weighted	2	0.263951	0.764409	0.729869	1.30206	0.291041	5.8252	0.997687
Gb5Aqn	ebi-a-GCST90018788	Acute glomerulonephritis	CES2	Inverse variance weighted	2	-0.209122	0.606115	0.730079	0.811297	0.247312	2.66143	0.997687
haxLv1	ebi-a-GCST90018788	Acute glomerulonephritis	NLGN2	Inverse variance weighted	2	0.233892	0.677924	0.730086	1.26351	0.334593	4.77132	0.997687
wBdR0S	ebi-a-GCST90018788	Acute glomerulonephritis	EGLN3	Inverse variance weighted	2	-0.210114	0.60932	0.73022	0.810492	0.245519	2.67554	0.997687
zZNmu5	ebi-a-GCST90018788	Acute glomerulonephritis	IL17RB	Inverse variance weighted	3	0.148426	0.430486	0.730255	1.16001	0.498911	2.69711	0.997687
dCufdd	ebi-a-GCST90018788	Acute glomerulonephritis	GREM2	Inverse variance weighted	3	-0.136473	0.396116	0.730449	0.87243	0.401374	1.89632	0.997687
XGDtxG	ebi-a-GCST90018788	Acute glomerulonephritis	SUCNR1	Inverse variance weighted	2	-0.258979	0.751857	0.730506	0.771839	0.176821	3.36915	0.997687
rL6rFc	ebi-a-GCST90018788	Acute glomerulonephritis	KLC3	Inverse variance weighted	2	0.112532	0.326894	0.730661	1.11911	0.589677	2.12388	0.997687
HQMcGK	ebi-a-GCST90018788	Acute glomerulonephritis	MYLK4	Inverse variance weighted	4	0.051966	0.15122	0.731114	1.05334	0.783154	1.41674	0.997687
PIocqL	ebi-a-GCST90018788	Acute glomerulonephritis	B3GAT1	Inverse variance weighted	4	-0.0698566	0.20343	0.731302	0.932528	0.625891	1.38939	0.997687
ILi7Ni	ebi-a-GCST90018788	Acute glomerulonephritis	SIRT5	Inverse variance weighted	2	0.0735179	0.214408	0.731682	1.07629	0.707003	1.63846	0.997687
JRxAnr	ebi-a-GCST90018788	Acute glomerulonephritis	NRBP1	Inverse variance weighted	2	-0.205239	0.599089	0.731911	0.814453	0.251716	2.63525	0.997687
lP47G7	ebi-a-GCST90018788	Acute glomerulonephritis	POLI	Inverse variance weighted	5	-0.0925693	0.270735	0.732412	0.911586	0.536221	1.54971	0.997687
L3yfBI	ebi-a-GCST90018788	Acute glomerulonephritis	CAST	Inverse variance weighted	7	-0.0454682	0.133052	0.732552	0.95555	0.736202	1.24025	0.997687
yQdWOB	ebi-a-GCST90018788	Acute glomerulonephritis	TNFRSF25	Inverse variance weighted	2	0.161851	0.474125	0.732828	1.17568	0.464202	2.97766	0.997687
PC1hgk	ebi-a-GCST90018788	Acute glomerulonephritis	WNT3	Inverse variance weighted	2	-0.0648181	0.189968	0.732948	0.937238	0.645871	1.36005	0.997687
6agrEJ	ebi-a-GCST90018788	Acute glomerulonephritis	BLVRA	Inverse variance weighted	7	-0.0450125	0.131951	0.733005	0.955986	0.738129	1.23814	0.997687
4tpAMj	ebi-a-GCST90018788	Acute glomerulonephritis	BCL2	Inverse variance weighted	3	0.203722	0.597247	0.733026	1.22596	0.380267	3.95241	0.997687
AMjVlg	ebi-a-GCST90018788	Acute glomerulonephritis	FSTL1	Inverse variance weighted	4	0.0755159	0.221771	0.73347	1.07844	0.698266	1.6656	0.997687
S3JdO5	ebi-a-GCST90018788	Acute glomerulonephritis	PCYT1A	Inverse variance weighted	2	0.291929	0.857482	0.733518	1.33901	0.249391	7.18929	0.997687
cZZI9r	ebi-a-GCST90018788	Acute glomerulonephritis	PLXNC1	Inverse variance weighted	3	0.169012	0.49688	0.733746	1.18413	0.447145	3.13584	0.997687
rIOCS0	ebi-a-GCST90018788	Acute glomerulonephritis	PIK3R3	Inverse variance weighted	2	0.0763872	0.224795	0.734001	1.07938	0.694745	1.67696	0.997687
7unBVW	ebi-a-GCST90018788	Acute glomerulonephritis	SHMT1	Inverse variance weighted	5	-0.0615258	0.181222	0.734229	0.940329	0.659205	1.34134	0.997687
T2TWiF	ebi-a-GCST90018788	Acute glomerulonephritis	GZMH	Inverse variance weighted	2	0.135547	0.399811	0.734589	1.14516	0.523048	2.50722	0.997687
bPr6TC	ebi-a-GCST90018788	Acute glomerulonephritis	KLHL20	Inverse variance weighted	2	-0.278835	0.822811	0.734699	0.756665	0.150839	3.79572	0.997687
3y9nF1	ebi-a-GCST90018788	Acute glomerulonephritis	ADRBK2	Inverse variance weighted	3	-0.0799393	0.235894	0.734702	0.923172	0.581414	1.46582	0.997687
3xXxvt	ebi-a-GCST90018788	Acute glomerulonephritis	NOD2	Inverse variance weighted	7	0.0609257	0.179979	0.734975	1.06282	0.746893	1.51238	0.997687
VG8XWC	ebi-a-GCST90018788	Acute glomerulonephritis	PLBD1	Inverse variance weighted	4	-0.093382	0.277258	0.736263	0.910845	0.528978	1.56838	0.997687
a0LJZ6	ebi-a-GCST90018788	Acute glomerulonephritis	GYPE	Inverse variance weighted	4	0.0279482	0.0832748	0.737162	1.02834	0.87348	1.21066	0.997687
K9X60q	ebi-a-GCST90018788	Acute glomerulonephritis	CTSH	Inverse variance weighted	5	-0.0576034	0.172383	0.738259	0.944024	0.673361	1.32348	0.997687
UjmOUn	ebi-a-GCST90018788	Acute glomerulonephritis	COL6A1	Inverse variance weighted	5	0.0569665	0.170789	0.73872	1.05862	0.757464	1.47951	0.997687
WtKe8V	ebi-a-GCST90018788	Acute glomerulonephritis	GPLD1	Inverse variance weighted	2	0.270982	0.813226	0.738969	1.31125	0.266351	6.45532	0.997687
iO6VLu	ebi-a-GCST90018788	Acute glomerulonephritis	UCP3	Inverse variance weighted	2	0.209057	0.627861	0.739159	1.23252	0.360036	4.21928	0.997687
pGu0ZO	ebi-a-GCST90018788	Acute glomerulonephritis	PIM3	Inverse variance weighted	3	0.0493591	0.148453	0.739519	1.0506	0.785363	1.40541	0.997687
nTjOVq	ebi-a-GCST90018788	Acute glomerulonephritis	MDM4	Inverse variance weighted	3	-0.150112	0.451646	0.739613	0.860612	0.355107	2.08572	0.997687
AEZi7S	ebi-a-GCST90018788	Acute glomerulonephritis	SOCS6	Inverse variance weighted	2	-0.160999	0.485114	0.73998	0.851293	0.328959	2.20301	0.997687
Vt7NOX	ebi-a-GCST90018788	Acute glomerulonephritis	RAMP3	Inverse variance weighted	3	-0.0602969	0.182049	0.740484	0.941485	0.658947	1.34517	0.997687
4ohrUQ	ebi-a-GCST90018788	Acute glomerulonephritis	MCHR1	Inverse variance weighted	2	-0.0975452	0.29454	0.74051	0.907061	0.509236	1.61568	0.997687
T6ic4O	ebi-a-GCST90018788	Acute glomerulonephritis	POMC	Inverse variance weighted	8	0.0904502	0.275119	0.742331	1.09467	0.638405	1.87702	0.997687
MWthnw	ebi-a-GCST90018788	Acute glomerulonephritis	IGF2	Inverse variance weighted	2	-0.175257	0.535092	0.743269	0.839241	0.29404	2.39534	0.997687
pRJ3s9	ebi-a-GCST90018788	Acute glomerulonephritis	MGAT4A	Inverse variance weighted	3	-0.133851	0.408881	0.743397	0.874721	0.392485	1.94947	0.997687
7Delzn	ebi-a-GCST90018788	Acute glomerulonephritis	RALBP1	Inverse variance weighted	8	-0.0392176	0.119845	0.74349	0.961541	0.760245	1.21614	0.997687
jkMM7r	ebi-a-GCST90018788	Acute glomerulonephritis	NRG1	Inverse variance weighted	10	0.0292136	0.0893375	0.743666	1.02964	0.864255	1.22668	0.997687
bIaO4s	ebi-a-GCST90018788	Acute glomerulonephritis	COL23A1	Inverse variance weighted	4	0.0924586	0.282929	0.743826	1.09687	0.629971	1.9098	0.997687
k61ZkA	ebi-a-GCST90018788	Acute glomerulonephritis	LRPAP1	Inverse variance weighted	3	0.0948907	0.290378	0.743832	1.09954	0.622352	1.94261	0.997687
IJBzmk	ebi-a-GCST90018788	Acute glomerulonephritis	HP	Inverse variance weighted	5	-0.0359903	0.110182	0.743937	0.96465	0.777286	1.19718	0.997687
s4nLXi	ebi-a-GCST90018788	Acute glomerulonephritis	SULT1A1	Inverse variance weighted	5	-0.0553864	0.169569	0.743947	0.946119	0.678588	1.31912	0.997687
6PbLl6	ebi-a-GCST90018788	Acute glomerulonephritis	DYRK2	Inverse variance weighted	2	-0.381338	1.16986	0.744448	0.682947	0.0689575	6.76382	0.997687
L1RWxn	ebi-a-GCST90018788	Acute glomerulonephritis	TNFRSF10B	Inverse variance weighted	5	-0.0767738	0.235628	0.744556	0.926099	0.583562	1.4697	0.997687
SeInxv	ebi-a-GCST90018788	Acute glomerulonephritis	CECR1	Inverse variance weighted	2	-0.0631663	0.193878	0.744573	0.938787	0.641999	1.37278	0.997687
H8DSsA	ebi-a-GCST90018788	Acute glomerulonephritis	PEBP1	Inverse variance weighted	2	-0.13214	0.405869	0.744748	0.876218	0.395485	1.94131	0.997687
rMgkmF	ebi-a-GCST90018788	Acute glomerulonephritis	OVGP1	Inverse variance weighted	3	0.0663537	0.204042	0.745032	1.0686	0.716363	1.59405	0.997687
PQA0TR	ebi-a-GCST90018788	Acute glomerulonephritis	CXCL16	Inverse variance weighted	4	0.055698	0.172036	0.746121	1.05728	0.754656	1.48125	0.997687
EVjnlB	ebi-a-GCST90018788	Acute glomerulonephritis	KLF5	Inverse variance weighted	3	0.0917991	0.284137	0.746634	1.09614	0.628066	1.91307	0.997687
3xlQ3I	ebi-a-GCST90018788	Acute glomerulonephritis	PDK2	Inverse variance weighted	2	0.138464	0.428876	0.746807	1.14851	0.495527	2.66195	0.997687
wduDAX	ebi-a-GCST90018788	Acute glomerulonephritis	CTSW	Inverse variance weighted	12	-0.0565876	0.175316	0.746866	0.944984	0.670181	1.33247	0.997687
7KHAmI	ebi-a-GCST90018788	Acute glomerulonephritis	HPGD	Inverse variance weighted	3	-0.0612755	0.189974	0.747038	0.940564	0.648156	1.36489	0.997687
c8m9NZ	ebi-a-GCST90018788	Acute glomerulonephritis	GPX4	Inverse variance weighted	5	-0.0478872	0.148642	0.747327	0.953241	0.712322	1.27564	0.997687
L14tP2	ebi-a-GCST90018788	Acute glomerulonephritis	DAGLB	Inverse variance weighted	9	0.0458133	0.142221	0.747356	1.04688	0.792201	1.38343	0.997687
tAj29L	ebi-a-GCST90018788	Acute glomerulonephritis	SLC41A2	Inverse variance weighted	2	0.096784	0.300969	0.747775	1.10162	0.610721	1.98711	0.997687
7Qhe5b	ebi-a-GCST90018788	Acute glomerulonephritis	KCNB1	Inverse variance weighted	2	-0.0779514	0.243598	0.748968	0.925009	0.573841	1.49108	0.997687
hXR2io	ebi-a-GCST90018788	Acute glomerulonephritis	IL15	Inverse variance weighted	2	-0.140968	0.442077	0.749819	0.868517	0.365153	2.06577	0.997687
9pUUl8	ebi-a-GCST90018788	Acute glomerulonephritis	IPO8	Inverse variance weighted	13	-0.0218408	0.0685152	0.749899	0.978396	0.855448	1.11902	0.997687
muGRFk	ebi-a-GCST90018788	Acute glomerulonephritis	NMUR1	Inverse variance weighted	3	0.0909781	0.286947	0.751201	1.09525	0.624105	1.92205	0.997687
RMcjPB	ebi-a-GCST90018788	Acute glomerulonephritis	SMN2	Inverse variance weighted	6	0.0498156	0.157267	0.751427	1.05108	0.772265	1.43055	0.997687
gx0fsJ	ebi-a-GCST90018788	Acute glomerulonephritis	CSNK1G3	Inverse variance weighted	3	0.195321	0.616792	0.751492	1.2157	0.362913	4.0724	0.997687
FpqIrJ	ebi-a-GCST90018788	Acute glomerulonephritis	CR1	Inverse variance weighted	6	0.177504	0.561467	0.751894	1.19423	0.397337	3.58938	0.997687
qvTcJu	ebi-a-GCST90018788	Acute glomerulonephritis	LCAT	Inverse variance weighted	4	-0.0728605	0.231127	0.752579	0.929731	0.591042	1.4625	0.997687
wl0Y8F	ebi-a-GCST90018788	Acute glomerulonephritis	PVALB	Inverse variance weighted	5	0.0513123	0.162858	0.752706	1.05265	0.764992	1.44848	0.997687
JC6D6R	ebi-a-GCST90018788	Acute glomerulonephritis	EBPL	Inverse variance weighted	5	-0.0314061	0.100037	0.753564	0.969082	0.796539	1.179	0.997687
tdTXIV	ebi-a-GCST90018788	Acute glomerulonephritis	TRIM24	Inverse variance weighted	5	0.0744141	0.237389	0.753924	1.07725	0.676469	1.71549	0.997687
uTGqoB	ebi-a-GCST90018788	Acute glomerulonephritis	HK1	Inverse variance weighted	4	-0.0725187	0.231492	0.754078	0.930048	0.59082	1.46405	0.997687
Hw6oYU	ebi-a-GCST90018788	Acute glomerulonephritis	MIF	Inverse variance weighted	2	-0.164706	0.526124	0.754238	0.848143	0.302429	2.37856	0.997687
YbekbS	ebi-a-GCST90018788	Acute glomerulonephritis	CELA1	Inverse variance weighted	4	-0.0531802	0.169975	0.754378	0.948209	0.679546	1.32309	0.997687
52R0w0	ebi-a-GCST90018788	Acute glomerulonephritis	ZP3	Inverse variance weighted	4	-0.06435	0.206371	0.75518	0.937677	0.625729	1.40514	0.997687
Nrv4e0	ebi-a-GCST90018788	Acute glomerulonephritis	GNB3	Inverse variance weighted	2	0.182738	0.587422	0.755736	1.2005	0.379611	3.79652	0.997687
zCZxna	ebi-a-GCST90018788	Acute glomerulonephritis	HLA-C	Inverse variance weighted	17	-0.0326287	0.104924	0.755819	0.967898	0.787983	1.18889	0.997687
XKUtV2	ebi-a-GCST90018788	Acute glomerulonephritis	PTPRC	Inverse variance weighted	3	0.177159	0.569751	0.755845	1.19382	0.390803	3.64687	0.997687
wTuyE1	ebi-a-GCST90018788	Acute glomerulonephritis	ATG4C	Inverse variance weighted	2	-0.0754558	0.24444	0.757558	0.927321	0.574326	1.49727	0.997687
Bz6lMi	ebi-a-GCST90018788	Acute glomerulonephritis	PLGLB2	Inverse variance weighted	2	-0.0446071	0.144508	0.757563	0.956373	0.720476	1.26951	0.997687
lzMOHX	ebi-a-GCST90018788	Acute glomerulonephritis	ADCY9	Inverse variance weighted	6	0.0477407	0.154806	0.757786	1.0489	0.77439	1.42072	0.997687
Tv2LGN	ebi-a-GCST90018788	Acute glomerulonephritis	C3	Inverse variance weighted	2	-0.191643	0.622083	0.758032	0.825602	0.243917	2.79446	0.997687
JCJk95	ebi-a-GCST90018788	Acute glomerulonephritis	NR6A1	Inverse variance weighted	2	0.190708	0.619313	0.758132	1.21011	0.359463	4.07374	0.997687
1OSSSq	ebi-a-GCST90018788	Acute glomerulonephritis	PKN3	Inverse variance weighted	4	-0.07363	0.239802	0.758809	0.929015	0.580629	1.48644	0.997687
9grGgs	ebi-a-GCST90018788	Acute glomerulonephritis	LCN8	Inverse variance weighted	3	0.0416208	0.135609	0.758906	1.0425	0.799177	1.3599	0.997687
AwqKId	ebi-a-GCST90018788	Acute glomerulonephritis	ABO	Inverse variance weighted	4	0.0241096	0.078616	0.75909	1.0244	0.878115	1.19506	0.997687
3VCNyc	ebi-a-GCST90018788	Acute glomerulonephritis	DCAF4	Inverse variance weighted	9	0.0280347	0.0914864	0.759273	1.02843	0.859608	1.23041	0.997687
GiKslN	ebi-a-GCST90018788	Acute glomerulonephritis	TPSB2	Inverse variance weighted	4	-0.0292151	0.0954197	0.759472	0.971208	0.805544	1.17094	0.997687
3QzbSe	ebi-a-GCST90018788	Acute glomerulonephritis	ARNT	Inverse variance weighted	3	0.090099	0.294398	0.759571	1.09428	0.614515	1.94862	0.997687
KHoLGM	ebi-a-GCST90018788	Acute glomerulonephritis	PADI2	Inverse variance weighted	6	-0.0489096	0.159868	0.759652	0.952267	0.696108	1.30269	0.997687
Hui2zb	ebi-a-GCST90018788	Acute glomerulonephritis	DPP8	Inverse variance weighted	2	0.0992774	0.324665	0.759769	1.10437	0.58446	2.08678	0.997687
ClHmrB	ebi-a-GCST90018788	Acute glomerulonephritis	MAP2K5	Inverse variance weighted	3	0.0584795	0.191395	0.759952	1.06022	0.728582	1.54282	0.997687
7hSWSU	ebi-a-GCST90018788	Acute glomerulonephritis	APLF	Inverse variance weighted	2	0.299539	0.980505	0.75999	1.34924	0.197454	9.21958	0.997687
zc981U	ebi-a-GCST90018788	Acute glomerulonephritis	CYP2U1	Inverse variance weighted	4	-0.121398	0.39742	0.760012	0.885681	0.406431	1.93005	0.997687
7vLwGJ	ebi-a-GCST90018788	Acute glomerulonephritis	SRGN	Inverse variance weighted	3	-0.195161	0.639734	0.760317	0.822703	0.234796	2.88267	0.997687
gvcUdd	ebi-a-GCST90018788	Acute glomerulonephritis	KLRC2	Inverse variance weighted	5	0.0813093	0.266544	0.760328	1.08471	0.643317	1.82894	0.997687
kF2Yoc	ebi-a-GCST90018788	Acute glomerulonephritis	VIT	Inverse variance weighted	2	0.0708476	0.232321	0.7604	1.07342	0.68079	1.69248	0.997687
xQKpUI	ebi-a-GCST90018788	Acute glomerulonephritis	ICOSLG	Inverse variance weighted	4	-0.101308	0.332488	0.760596	0.903654	0.470959	1.73389	0.997687
5Z6Ygy	ebi-a-GCST90018788	Acute glomerulonephritis	VCAM1	Inverse variance weighted	2	-0.163173	0.536519	0.761027	0.849444	0.296784	2.43125	0.997687
VAPwoS	ebi-a-GCST90018788	Acute glomerulonephritis	SIGMAR1	Inverse variance weighted	4	-0.0703297	0.233236	0.763004	0.932086	0.590094	1.47228	0.997687
SBV8Xn	ebi-a-GCST90018788	Acute glomerulonephritis	DNASE1L3	Inverse variance weighted	2	-0.0509238	0.169038	0.763219	0.950351	0.682333	1.32365	0.997687
NDKSoL	ebi-a-GCST90018788	Acute glomerulonephritis	CBLN3	Inverse variance weighted	5	-0.0486355	0.161533	0.763349	0.952528	0.694029	1.30731	0.997687
Dhygpk	ebi-a-GCST90018788	Acute glomerulonephritis	GP5	Inverse variance weighted	2	0.106473	0.354315	0.763793	1.11235	0.555446	2.22761	0.997687
kRiF3d	ebi-a-GCST90018788	Acute glomerulonephritis	GRAMD1B	Inverse variance weighted	5	0.0759725	0.253632	0.76453	1.07893	0.656294	1.77374	0.997687
4H6PtA	ebi-a-GCST90018788	Acute glomerulonephritis	CAPN1	Inverse variance weighted	5	-0.0749939	0.251127	0.765223	0.927749	0.56711	1.51773	0.997687
3jUUU9	ebi-a-GCST90018788	Acute glomerulonephritis	SLC25A4	Inverse variance weighted	3	-0.10099	0.33841	0.765378	0.903942	0.465672	1.75469	0.997687
YKzzu3	ebi-a-GCST90018788	Acute glomerulonephritis	VSTM1	Inverse variance weighted	4	-0.03298	0.111054	0.766487	0.967558	0.778298	1.20284	0.997687
TiqF1l	ebi-a-GCST90018788	Acute glomerulonephritis	ANGPTL6	Inverse variance weighted	2	0.0852647	0.288104	0.767268	1.08901	0.619143	1.91544	0.997687
N6rNPE	ebi-a-GCST90018788	Acute glomerulonephritis	EPHB3	Inverse variance weighted	3	-0.103618	0.350607	0.767583	0.90157	0.453479	1.79243	0.997687
hgF2bh	ebi-a-GCST90018788	Acute glomerulonephritis	NUDT15	Inverse variance weighted	2	-0.169094	0.572183	0.767593	0.844429	0.275113	2.59188	0.997687
StYckv	ebi-a-GCST90018788	Acute glomerulonephritis	ETS2	Inverse variance weighted	4	-0.0607572	0.206019	0.768062	0.941052	0.628415	1.40923	0.997687
2TbKkg	ebi-a-GCST90018788	Acute glomerulonephritis	IGFALS	Inverse variance weighted	2	-0.207962	0.70539	0.768133	0.812238	0.203818	3.23686	0.997687
1UMJtl	ebi-a-GCST90018788	Acute glomerulonephritis	PRNP	Inverse variance weighted	2	-0.0853343	0.28953	0.768197	0.918205	0.52058	1.61954	0.997687
WesDhh	ebi-a-GCST90018788	Acute glomerulonephritis	PRKG2	Inverse variance weighted	3	-0.0553604	0.188219	0.76866	0.946144	0.654247	1.36827	0.997687
ZKwTFl	ebi-a-GCST90018788	Acute glomerulonephritis	FARS2	Inverse variance weighted	2	-0.156049	0.530699	0.768725	0.855518	0.302335	2.42086	0.997687
ZGzTmj	ebi-a-GCST90018788	Acute glomerulonephritis	SLC2A5	Inverse variance weighted	2	-0.0731604	0.24943	0.769285	0.929452	0.570043	1.51546	0.997687
VXrEjD	ebi-a-GCST90018788	Acute glomerulonephritis	POLL	Inverse variance weighted	2	0.219619	0.752264	0.770329	1.2456	0.285128	5.44151	0.997687
NLOFFx	ebi-a-GCST90018788	Acute glomerulonephritis	NLRP1	Inverse variance weighted	11	-0.054927	0.188302	0.770518	0.946554	0.654425	1.36909	0.997687
MHlnZR	ebi-a-GCST90018788	Acute glomerulonephritis	CLCC1	Inverse variance weighted	3	-0.331366	1.13699	0.770713	0.717943	0.0773156	6.66672	0.997687
idhrn5	ebi-a-GCST90018788	Acute glomerulonephritis	PDHX	Inverse variance weighted	2	-0.193956	0.665764	0.7708	0.823694	0.223386	3.03721	0.997687
OY2sCT	ebi-a-GCST90018788	Acute glomerulonephritis	AMY2B	Inverse variance weighted	5	0.112502	0.386564	0.771028	1.11907	0.524577	2.38731	0.997687
Mg7cWt	ebi-a-GCST90018788	Acute glomerulonephritis	SLAMF1	Inverse variance weighted	3	0.0833431	0.286384	0.771037	1.08691	0.620041	1.90533	0.997687
XVmuCt	ebi-a-GCST90018788	Acute glomerulonephritis	CCL4L2	Inverse variance weighted	3	0.0676529	0.232854	0.771404	1.06999	0.67791	1.68885	0.997687
sEftY6	ebi-a-GCST90018788	Acute glomerulonephritis	EPDR1	Inverse variance weighted	8	-0.0431013	0.148464	0.771575	0.957814	0.715989	1.28132	0.997687
b8KGky	ebi-a-GCST90018788	Acute glomerulonephritis	ITPR3	Inverse variance weighted	8	0.0327859	0.113057	0.771821	1.03333	0.827946	1.28966	0.997687
Lsvqyy	ebi-a-GCST90018788	Acute glomerulonephritis	GPR160	Inverse variance weighted	4	0.0554398	0.192449	0.77329	1.05701	0.724871	1.54132	0.997687
gzlAn3	ebi-a-GCST90018788	Acute glomerulonephritis	BRD1	Inverse variance weighted	2	0.178073	0.618877	0.77355	1.19491	0.355252	4.01916	0.997687
esRk1i	ebi-a-GCST90018788	Acute glomerulonephritis	TNFSF4	Inverse variance weighted	3	-0.0785073	0.272957	0.773639	0.924495	0.541451	1.57852	0.997687
QO9ex7	ebi-a-GCST90018788	Acute glomerulonephritis	CHRFAM7A	Inverse variance weighted	3	-0.0525082	0.182934	0.774087	0.948847	0.662948	1.35804	0.997687
k2oHW9	ebi-a-GCST90018788	Acute glomerulonephritis	GRK4	Inverse variance weighted	5	-0.0655047	0.228322	0.774192	0.936595	0.598687	1.46522	0.997687
HbTAQs	ebi-a-GCST90018788	Acute glomerulonephritis	TNFSF8	Inverse variance weighted	4	-0.0664464	0.231614	0.774201	0.935713	0.594277	1.47332	0.997687
om51ra	ebi-a-GCST90018788	Acute glomerulonephritis	DHRS7	Inverse variance weighted	4	0.124858	0.43587	0.774528	1.13299	0.482175	2.66223	0.997687
tq9q7w	ebi-a-GCST90018788	Acute glomerulonephritis	PDE5A	Inverse variance weighted	3	0.123672	0.432258	0.774796	1.13164	0.485026	2.64031	0.997687
VI9V69	ebi-a-GCST90018788	Acute glomerulonephritis	CCRL2	Inverse variance weighted	3	-0.0937022	0.329377	0.77604	0.910554	0.477457	1.73651	0.997687
2RrANc	ebi-a-GCST90018788	Acute glomerulonephritis	IRAK3	Inverse variance weighted	5	-0.046463	0.163361	0.776089	0.9546	0.693052	1.31485	0.997687
MfAKB2	ebi-a-GCST90018788	Acute glomerulonephritis	PARP4	Inverse variance weighted	5	0.0380748	0.1339	0.776141	1.03881	0.79902	1.35056	0.997687
A2dWsD	ebi-a-GCST90018788	Acute glomerulonephritis	TNFRSF10A	Inverse variance weighted	4	-0.0927653	0.326372	0.776233	0.911407	0.480728	1.72793	0.997687
v80jqC	ebi-a-GCST90018788	Acute glomerulonephritis	SLC9A1	Inverse variance weighted	2	-0.158662	0.558725	0.776433	0.853285	0.285429	2.55088	0.997687
8XxbAz	ebi-a-GCST90018788	Acute glomerulonephritis	ADAMTS5	Inverse variance weighted	3	-0.14564	0.51317	0.77656	0.864469	0.316177	2.36357	0.997687
eo4oHd	ebi-a-GCST90018788	Acute glomerulonephritis	CNGA1	Inverse variance weighted	2	-0.057717	0.203791	0.77701	0.943917	0.633088	1.40736	0.997687
Dfwlpq	ebi-a-GCST90018788	Acute glomerulonephritis	EPHB6	Inverse variance weighted	3	0.0819285	0.289649	0.777288	1.08538	0.615215	1.91485	0.997687
bTVPeR	ebi-a-GCST90018788	Acute glomerulonephritis	EIF4G1	Inverse variance weighted	3	-0.319208	1.13088	0.77774	0.726724	0.0792042	6.66794	0.997687
XJTSnR	ebi-a-GCST90018788	Acute glomerulonephritis	STYK1	Inverse variance weighted	3	-0.124186	0.440089	0.777802	0.883215	0.372782	2.09256	0.997687
obUtN8	ebi-a-GCST90018788	Acute glomerulonephritis	SLC12A8	Inverse variance weighted	2	0.556082	1.9742	0.778193	1.74383	0.0363939	83.5563	0.997687
atIbTx	ebi-a-GCST90018788	Acute glomerulonephritis	DROSHA	Inverse variance weighted	4	-0.134513	0.47756	0.778199	0.874141	0.342826	2.22889	0.997687
UfdOtW	ebi-a-GCST90018788	Acute glomerulonephritis	NDUFB9	Inverse variance weighted	4	0.100615	0.35762	0.778446	1.10585	0.548636	2.22899	0.997687
b5B0re	ebi-a-GCST90018788	Acute glomerulonephritis	F11R	Inverse variance weighted	2	-0.209015	0.744612	0.778938	0.811383	0.188538	3.49182	0.997687
5yGExW	ebi-a-GCST90018788	Acute glomerulonephritis	INSR	Inverse variance weighted	3	0.166352	0.592857	0.779022	1.18099	0.369484	3.77482	0.997687
lFyFP8	ebi-a-GCST90018788	Acute glomerulonephritis	CLEC11A	Inverse variance weighted	4	0.0604786	0.215786	0.77927	1.06234	0.695961	1.62161	0.997687
oDn9kj	ebi-a-GCST90018788	Acute glomerulonephritis	CCHCR1	Inverse variance weighted	3	-0.0520522	0.185847	0.779415	0.949279	0.659475	1.36644	0.997687
7vjkUf	ebi-a-GCST90018788	Acute glomerulonephritis	RNASE1	Inverse variance weighted	4	-0.0897095	0.321061	0.779926	0.914197	0.487245	1.71527	0.997687
e4IPq3	ebi-a-GCST90018788	Acute glomerulonephritis	ARAP2	Inverse variance weighted	3	-0.0930436	0.333271	0.780105	0.911154	0.474139	1.75097	0.997687
3lQkZO	ebi-a-GCST90018788	Acute glomerulonephritis	C1QTNF6	Inverse variance weighted	5	0.0477576	0.171147	0.780211	1.04892	0.749994	1.46698	0.997687
2oWnHP	ebi-a-GCST90018788	Acute glomerulonephritis	ABHD12	Inverse variance weighted	4	-0.0847077	0.303843	0.780407	0.918781	0.506496	1.66666	0.997687
FaH8aX	ebi-a-GCST90018788	Acute glomerulonephritis	MAPK14	Inverse variance weighted	3	0.125408	0.450443	0.780697	1.13361	0.468856	2.74087	0.997687
5PqcKK	ebi-a-GCST90018788	Acute glomerulonephritis	MATN2	Inverse variance weighted	6	0.0508096	0.183197	0.781512	1.05212	0.734727	1.50663	0.997687
ZfEale	ebi-a-GCST90018788	Acute glomerulonephritis	CPT2	Inverse variance weighted	2	0.0921003	0.332594	0.781845	1.09647	0.571333	2.1043	0.997687
5MkHaF	ebi-a-GCST90018788	Acute glomerulonephritis	FCRL5	Inverse variance weighted	15	0.0317364	0.114636	0.781899	1.03225	0.824523	1.2923	0.997687
d21doh	ebi-a-GCST90018788	Acute glomerulonephritis	PEMT	Inverse variance weighted	2	0.112743	0.407985	0.782286	1.11934	0.50313	2.49027	0.997687
1loAsp	ebi-a-GCST90018788	Acute glomerulonephritis	SMPD2	Inverse variance weighted	3	-0.0474532	0.171738	0.782309	0.953655	0.681091	1.3353	0.997687
tSqTTd	ebi-a-GCST90018788	Acute glomerulonephritis	YWHAG	Inverse variance weighted	3	-0.0574542	0.207978	0.782355	0.944165	0.628077	1.41933	0.997687
G7SAQd	ebi-a-GCST90018788	Acute glomerulonephritis	MARK4	Inverse variance weighted	5	-0.0538876	0.195085	0.782375	0.947539	0.646453	1.38885	0.997687
WcI9ky	ebi-a-GCST90018788	Acute glomerulonephritis	DEAF1	Inverse variance weighted	2	-0.074268	0.269358	0.782761	0.928423	0.5476	1.57408	0.997687
vPOpOL	ebi-a-GCST90018788	Acute glomerulonephritis	MPZL3	Inverse variance weighted	3	0.102886	0.373668	0.783055	1.10836	0.532856	2.30545	0.997687
pf4D8G	ebi-a-GCST90018788	Acute glomerulonephritis	CD1A	Inverse variance weighted	4	0.0610434	0.221927	0.78327	1.06295	0.688023	1.64217	0.997687
hKUr0o	ebi-a-GCST90018788	Acute glomerulonephritis	SLCO3A1	Inverse variance weighted	5	-0.0458287	0.167025	0.783791	0.955206	0.688529	1.32517	0.997687
GbWNyu	ebi-a-GCST90018788	Acute glomerulonephritis	IFNL1	Inverse variance weighted	2	0.165332	0.602883	0.783903	1.17978	0.361925	3.8458	0.997687
iGNsom	ebi-a-GCST90018788	Acute glomerulonephritis	ATP10A	Inverse variance weighted	5	0.0533663	0.194708	0.78402	1.05482	0.720175	1.54495	0.997687
jcGtl2	ebi-a-GCST90018788	Acute glomerulonephritis	RETN	Inverse variance weighted	4	-0.0319133	0.116592	0.784301	0.968591	0.770718	1.21726	0.997687
gmojqP	ebi-a-GCST90018788	Acute glomerulonephritis	MICU1	Inverse variance weighted	2	0.125447	0.458669	0.784467	1.13366	0.461375	2.78553	0.997687
Knhf1Y	ebi-a-GCST90018788	Acute glomerulonephritis	KCNK13	Inverse variance weighted	2	0.0562639	0.205784	0.784537	1.05788	0.706753	1.58344	0.997687
6RCSJ6	ebi-a-GCST90018788	Acute glomerulonephritis	KCNK7	Inverse variance weighted	2	-0.0748068	0.274268	0.785045	0.927923	0.542064	1.58845	0.997687
dmKjeH	ebi-a-GCST90018788	Acute glomerulonephritis	HABP4	Inverse variance weighted	2	-0.161417	0.59612	0.78656	0.850937	0.264527	2.73731	0.997687
iBuwia	ebi-a-GCST90018788	Acute glomerulonephritis	TUSC2	Inverse variance weighted	2	0.0711113	0.262804	0.786709	1.0737	0.641475	1.79716	0.997687
0XlUaE	ebi-a-GCST90018788	Acute glomerulonephritis	IGHV3-23	Inverse variance weighted	2	-0.0448326	0.16589	0.786964	0.956158	0.69075	1.32354	0.997687
7nhBE4	ebi-a-GCST90018788	Acute glomerulonephritis	SERPINF2	Inverse variance weighted	5	-0.0469587	0.173825	0.787045	0.954127	0.678646	1.34143	0.997687
UMTsxJ	ebi-a-GCST90018788	Acute glomerulonephritis	ETFDH	Inverse variance weighted	4	0.0464971	0.172302	0.78727	1.0476	0.747355	1.46845	0.997687
PuVNsa	ebi-a-GCST90018788	Acute glomerulonephritis	SGCA	Inverse variance weighted	2	-0.0461617	0.171281	0.787539	0.954888	0.682582	1.33583	0.997687
51V0WW	ebi-a-GCST90018788	Acute glomerulonephritis	DLG5	Inverse variance weighted	3	0.0679807	0.252498	0.787751	1.07034	0.652519	1.75572	0.997687
tFhCW0	ebi-a-GCST90018788	Acute glomerulonephritis	PIP5K1C	Inverse variance weighted	2	-0.107139	0.397948	0.787754	0.898401	0.411841	1.9598	0.997687
3qPkXZ	ebi-a-GCST90018788	Acute glomerulonephritis	GLB1	Inverse variance weighted	3	0.0661213	0.24581	0.787935	1.06836	0.6599	1.72963	0.997687
DaIB2B	ebi-a-GCST90018788	Acute glomerulonephritis	NBN	Inverse variance weighted	6	-0.0614766	0.228979	0.788329	0.940375	0.60033	1.47303	0.997687
ZQ4mgH	ebi-a-GCST90018788	Acute glomerulonephritis	CDS1	Inverse variance weighted	2	0.319571	1.19051	0.788367	1.37654	0.133477	14.1961	0.997687
aLg9pV	ebi-a-GCST90018788	Acute glomerulonephritis	KCNH2	Inverse variance weighted	3	-0.232417	0.867092	0.788667	0.792615	0.14487	4.33657	0.997687
LbC8fD	ebi-a-GCST90018788	Acute glomerulonephritis	LILRA3	Inverse variance weighted	5	0.0490715	0.183914	0.78961	1.0503	0.73242	1.50613	0.997687
[truncated: 7,327 more rows]
