# Supplementary material for: Systematic prioritization of potential therapeutic targets for glomerulonephritis using multi-omics Mendelian randomization
Source: PLoS Comput Biol. 2026 Apr 16;22(4):e1014174. doi: 10.1371/journal.pcbi.1014174 (PMC13108903; doi:10.1371/journal.pcbi.1014174)
Supplement: S4 Table — (XLSX) [file pcbi.1014174.s004.xlsx]

## Sheet: S4
Table S4. Results for transcriptomic-wide MR
outcome	Gene	method	nsnp	b	se	pval	OR	lower	upper	FDR
Acute glomerulonephritis	RECQL	Inverse variance weighted	2	1.33158	0.0103518	0.00010716	3.78701	1.65572	8.66176	0.0639746
Acute glomerulonephritis	BRSK2	Inverse variance weighted	2	0.908983	0.0181512	0.000329466	2.4818	1.35358	4.5504	0.0786114
Acute glomerulonephritis	MGP	Inverse variance weighted	3	-0.740571	0.0198754	0.000395032	0.476841	0.281384	0.808071	0.0786114
Acute glomerulonephritis	TNFRSF1B	Inverse variance weighted	3	-0.923233	0.0285934	0.000817584	0.397233	0.211517	0.74601	0.117218
Acute glomerulonephritis	HSPB1	Inverse variance weighted	3	0.425666	0.0313325	0.000981723	1.53061	1.10801	2.11439	0.117218
Acute glomerulonephritis	ART4	Inverse variance weighted	3	0.302926	0.0359573	0.00129292	1.35381	1.05018	1.74523	0.128646
Acute glomerulonephritis	GSTM1	Inverse variance weighted	5	0.150638	0.0393706	0.00155004	1.16258	1.02074	1.32412	0.132197
Acute glomerulonephritis	GSTM4	Inverse variance weighted	4	0.149644	0.0468806	0.00219779	1.16142	1.02184	1.32007	0.136856
Acute glomerulonephritis	NRXN3	Inverse variance weighted	6	0.57617	0.0491835	0.00241902	1.77921	1.07807	2.93634	0.136856
Acute glomerulonephritis	PI3	Inverse variance weighted	3	0.516045	0.0498979	0.0024898	1.67539	1.03069	2.72335	0.136856
Acute glomerulonephritis	COMP	Inverse variance weighted	3	0.927809	0.055886	0.00312325	2.52896	1.19204	5.3653	0.136856
Acute glomerulonephritis	ALPPL2	Inverse variance weighted	4	1.0628	0.0573009	0.00328339	2.89448	1.00347	8.349	0.136856
Acute glomerulonephritis	S100A2	Inverse variance weighted	2	1.12332	0.0594478	0.00353404	3.07504	0.985496	9.59505	0.136856
Acute glomerulonephritis	THBS2	Inverse variance weighted	6	0.331595	0.0620461	0.00384972	1.39319	1.0177	1.90721	0.136856
Acute glomerulonephritis	IHH	Inverse variance weighted	2	1.88082	0.0638402	0.00407557	6.55888	0.91589	46.9696	0.136856
Acute glomerulonephritis	EMILIN3	Inverse variance weighted	6	-0.468758	0.0672175	0.0045182	0.625779	0.41825	0.93628	0.136856
Acute glomerulonephritis	KIRREL2	Inverse variance weighted	5	-0.3242	0.0680966	0.00463715	0.723106	0.509492	1.02628	0.136856
Acute glomerulonephritis	SMOC1	Inverse variance weighted	3	-0.836131	0.0703052	0.00494282	0.433384	0.188212	0.997926	0.136856
Acute glomerulonephritis	RNASET2	Inverse variance weighted	4	0.2144	0.0714107	0.00509949	1.23912	0.977433	1.57086	0.136856
Acute glomerulonephritis	FRZB	Inverse variance weighted	4	0.44193	0.0732414	0.0053643	1.55571	1.13978	2.12341	0.136856
Acute glomerulonephritis	IGFBP2	Inverse variance weighted	2	-1.8107	0.0749801	0.00562202	0.163539	0.0254901	1.04923	0.136856
Acute glomerulonephritis	CFHR2	Inverse variance weighted	10	0.245333	0.0751	0.00564001	1.27805	0.967067	1.68903	0.136856
Acute glomerulonephritis	PGP	Inverse variance weighted	3	-0.734726	0.0771592	0.00595354	0.479637	0.247243	0.930466	0.136856
Acute glomerulonephritis	MATN2	Inverse variance weighted	4	-0.888491	0.0785667	0.00617273	0.411276	0.161926	1.0446	0.136856
Acute glomerulonephritis	BTN3A3	Inverse variance weighted	5	0.241123	0.0808543	0.00653742	1.27268	0.956425	1.6935	0.136856
Acute glomerulonephritis	AMY1A	Inverse variance weighted	5	0.196664	0.0826336	0.00682831	1.21734	0.961414	1.54138	0.136856
Acute glomerulonephritis	CTSD	Inverse variance weighted	5	-0.542766	0.084018	0.00705903	0.581138	0.322669	1.04665	0.136856
Acute glomerulonephritis	PPIC	Inverse variance weighted	3	0.380091	0.0869472	0.00755981	1.46242	0.913484	2.34122	0.136856
Acute glomerulonephritis	CBLN4	Inverse variance weighted	5	-0.443584	0.0886637	0.00786125	0.641732	0.391443	1.05206	0.136856
Acute glomerulonephritis	TIMP4	Inverse variance weighted	4	-0.481271	0.0936613	0.00877244	0.617998	0.387008	0.986857	0.136856
Acute glomerulonephritis	TPP1	Inverse variance weighted	5	0.47437	0.0938017	0.00879876	1.607	0.866869	2.97906	0.136856
Acute glomerulonephritis	THSD1	Inverse variance weighted	2	-0.678176	0.0950964	0.00904333	0.507542	0.231482	1.11282	0.136856
Acute glomerulonephritis	SERPINE2	Inverse variance weighted	7	-0.212084	0.0960083	0.0092176	0.808897	0.611085	1.07074	0.136856
Acute glomerulonephritis	GAA	Inverse variance weighted	5	0.274371	0.0980718	0.00961808	1.3157	0.910332	1.90158	0.136856
Acute glomerulonephritis	PCBD1	Inverse variance weighted	3	0.518335	0.0997024	0.00994058	1.67923	0.830388	3.39578	0.136856
Acute glomerulonephritis	CRISP2	Inverse variance weighted	5	0.204454	0.0997765	0.00995535	1.22685	0.961893	1.5648	0.136856
Acute glomerulonephritis	SEMA4D	Inverse variance weighted	6	0.367796	0.101767	0.0103565	1.44455	0.997155	2.09267	0.136856
Acute glomerulonephritis	NRP1	Inverse variance weighted	5	0.341546	0.101857	0.0103749	1.40712	0.93247	2.12338	0.136856
Acute glomerulonephritis	HSP90B1	Inverse variance weighted	5	0.111196	0.10297	0.0106028	1.11761	0.957375	1.30467	0.136856
Acute glomerulonephritis	CXCL6	Inverse variance weighted	3	-0.151323	0.104862	0.0109961	0.85957	0.694261	1.06424	0.136856
Acute glomerulonephritis	MPO	Inverse variance weighted	5	0.430674	0.106337	0.0113075	1.53829	0.988072	2.39492	0.136856
Acute glomerulonephritis	AGT	Inverse variance weighted	2	-0.418146	0.106853	0.0114176	0.658266	0.391817	1.10591	0.136856
Acute glomerulonephritis	FCGR3B	Inverse variance weighted	5	0.736339	0.108294	0.0117276	2.08828	0.718926	6.06585	0.136856
Acute glomerulonephritis	CA1	Inverse variance weighted	3	0.562659	0.110058	0.0121127	1.75533	0.768691	4.00837	0.136856
Acute glomerulonephritis	PPIL1	Inverse variance weighted	5	0.379015	0.111173	0.0123595	1.46085	0.981453	2.1744	0.136856
Acute glomerulonephritis	RNASE3	Inverse variance weighted	6	0.295832	0.114181	0.0130374	1.34424	0.858855	2.10396	0.136856
Acute glomerulonephritis	SORD	Inverse variance weighted	2	-0.619485	0.115989	0.0134535	0.538222	0.207895	1.39341	0.136856
Acute glomerulonephritis	SIRPA	Inverse variance weighted	8	0.142078	0.116088	0.0134765	1.15267	0.956839	1.38857	0.136856
Acute glomerulonephritis	CD200	Inverse variance weighted	2	1.35006	0.117643	0.0138398	3.85766	0.646809	23.0077	0.136856
Acute glomerulonephritis	CLSTN1	Inverse variance weighted	4	-0.236062	0.117807	0.0138785	0.789731	0.546795	1.1406	0.136856
Acute glomerulonephritis	ITIH1	Inverse variance weighted	6	-0.352146	0.120332	0.0144798	0.703177	0.478873	1.03255	0.136856
Acute glomerulonephritis	RSPO3	Inverse variance weighted	2	-0.263039	0.120351	0.0144843	0.768712	0.506168	1.16744	0.136856
Acute glomerulonephritis	PNLIPRP1	Inverse variance weighted	2	0.556662	0.12163	0.0147938	1.74484	0.820839	3.70896	0.136856
Acute glomerulonephritis	CST3	Inverse variance weighted	2	-0.370871	0.122411	0.0149844	0.690133	0.416596	1.14327	0.136856
Acute glomerulonephritis	B4GALT1	Inverse variance weighted	3	-0.330858	0.124482	0.0154958	0.718307	0.41731	1.23641	0.136856
Acute glomerulonephritis	GHR	Inverse variance weighted	2	1.04164	0.126203	0.0159272	2.83386	0.664406	12.0872	0.136856
Acute glomerulonephritis	DLK1	Inverse variance weighted	3	0.880655	0.126388	0.015974	2.41248	0.900444	6.46353	0.136856
Acute glomerulonephritis	MSR1	Inverse variance weighted	4	0.191352	0.127271	0.0161979	1.21089	0.878216	1.66957	0.136856
Acute glomerulonephritis	ALDH6A1	Inverse variance weighted	2	-1.87905	0.128534	0.0165211	0.152735	0.0328633	0.709853	0.136856
Acute glomerulonephritis	CR1	Inverse variance weighted	4	0.164731	0.128799	0.0165892	1.17908	0.933979	1.48849	0.136856
Acute glomerulonephritis	GSR	Inverse variance weighted	2	-0.392787	0.128978	0.0166352	0.675173	0.345984	1.31757	0.136856
Acute glomerulonephritis	KLB	Inverse variance weighted	6	-0.11	0.130691	0.0170801	0.895834	0.740901	1.08316	0.136856
Acute glomerulonephritis	PIP	Inverse variance weighted	3	0.199137	0.133133	0.0177245	1.22035	0.85928	1.73314	0.136856
Acute glomerulonephritis	ITPA	Inverse variance weighted	8	-0.096494	0.133649	0.0178621	0.908015	0.788906	1.04511	0.136856
Acute glomerulonephritis	CLEC3B	Inverse variance weighted	2	0.403453	0.134311	0.0180395	1.49698	0.730287	3.0686	0.136856
Acute glomerulonephritis	EPHA2	Inverse variance weighted	2	0.47052	0.134829	0.0181789	1.60083	0.690577	3.71087	0.136856
Acute glomerulonephritis	CR2	Inverse variance weighted	2	-0.692644	0.135706	0.0184162	0.500252	0.143775	1.74058	0.136856
Acute glomerulonephritis	CRYZ	Inverse variance weighted	4	-0.215118	0.136311	0.0185806	0.806446	0.546426	1.1902	0.136856
Acute glomerulonephritis	C5	Inverse variance weighted	3	0.812073	0.136985	0.0187648	2.25257	0.871225	5.82409	0.136856
Acute glomerulonephritis	UGT1A6	Inverse variance weighted	3	-0.317637	0.137712	0.0189646	0.727867	0.406856	1.30216	0.136856
Acute glomerulonephritis	HSPG2	Inverse variance weighted	3	-0.418819	0.137809	0.0189913	0.657823	0.351675	1.23049	0.136856
Acute glomerulonephritis	FCN2	Inverse variance weighted	7	-0.0864085	0.13944	0.0194434	0.917219	0.781129	1.07702	0.136856
Acute glomerulonephritis	FBP1	Inverse variance weighted	2	-1.01648	0.140488	0.019737	0.361866	0.0537657	2.43551	0.136856
Acute glomerulonephritis	C1S	Inverse variance weighted	3	0.559415	0.141021	0.019887	1.74965	0.745273	4.10758	0.136856
Acute glomerulonephritis	LAG3	Inverse variance weighted	3	0.593171	0.141727	0.0200866	1.80972	0.891767	3.67258	0.136856
Acute glomerulonephritis	PENK	Inverse variance weighted	5	-0.10801	0.142276	0.0202425	0.897619	0.730658	1.10273	0.136856
Acute glomerulonephritis	PTK7	Inverse variance weighted	2	0.898682	0.142436	0.020288	2.45636	0.615964	9.79558	0.136856
Acute glomerulonephritis	GNLY	Inverse variance weighted	5	0.185375	0.144402	0.0208521	1.20367	0.901652	1.60685	0.136856
Acute glomerulonephritis	PDHX	Inverse variance weighted	2	-1.01769	0.145291	0.0211096	0.361428	0.0493103	2.64915	0.136856
Acute glomerulonephritis	F13B	Inverse variance weighted	3	0.176412	0.146741	0.0215328	1.19293	0.840768	1.6926	0.136856
Acute glomerulonephritis	SEMA3E	Inverse variance weighted	5	-0.231047	0.147668	0.021806	0.793702	0.598322	1.05288	0.136856
Acute glomerulonephritis	FKBP1B	Inverse variance weighted	2	-0.567426	0.148195	0.0219616	0.566983	0.181268	1.77345	0.136856
Acute glomerulonephritis	MYOC	Inverse variance weighted	3	0.237416	0.149101	0.022231	1.26797	0.783707	2.05146	0.136856
Acute glomerulonephritis	ADIPOQ	Inverse variance weighted	2	-0.320024	0.150449	0.0226349	0.726131	0.376531	1.40033	0.136856
Acute glomerulonephritis	DPEP1	Inverse variance weighted	4	0.429841	0.15063	0.0226893	1.53701	1.06195	2.2246	0.136856
Acute glomerulonephritis	CPOX	Inverse variance weighted	2	0.426685	0.150998	0.0228005	1.53217	0.765637	3.06613	0.136856
Acute glomerulonephritis	SRGN	Inverse variance weighted	3	0.296474	0.151306	0.0228935	1.34511	0.72845	2.48379	0.136856
Acute glomerulonephritis	HEBP1	Inverse variance weighted	5	0.220518	0.152777	0.0233407	1.24672	0.946489	1.64219	0.136856
Acute glomerulonephritis	KDR	Inverse variance weighted	3	-0.21599	0.153453	0.0235477	0.805743	0.563928	1.15125	0.136856
Acute glomerulonephritis	PYGL	Inverse variance weighted	2	-0.348673	0.154353	0.0238249	0.705624	0.335817	1.48267	0.136856
Acute glomerulonephritis	EPHB2	Inverse variance weighted	3	-0.506276	0.154951	0.0240098	0.602736	0.203791	1.78266	0.136856
Acute glomerulonephritis	IL6R	Inverse variance weighted	2	0.0793577	0.156151	0.0243832	1.08259	0.947336	1.23716	0.136856
Acute glomerulonephritis	LTF	Inverse variance weighted	3	-0.32146	0.157	0.0246491	0.72509	0.359193	1.46371	0.136856
Acute glomerulonephritis	OXT	Inverse variance weighted	4	-0.158732	0.158139	0.025008	0.853225	0.600789	1.21173	0.136856
Acute glomerulonephritis	PREP	Inverse variance weighted	2	0.583147	0.158731	0.0251954	1.79167	0.660643	4.85901	0.136856
Acute glomerulonephritis	CD109	Inverse variance weighted	5	-0.131722	0.159714	0.0255087	0.876585	0.652181	1.1782	0.136856
Acute glomerulonephritis	OLFML3	Inverse variance weighted	2	-0.714779	0.160777	0.0258493	0.4893	0.141619	1.69056	0.136856
Acute glomerulonephritis	ASPH	Inverse variance weighted	2	-0.556044	0.161323	0.0260251	0.573474	0.161237	2.03967	0.136856
Acute glomerulonephritis	CST1	Inverse variance weighted	3	-0.235689	0.163437	0.0267117	0.790026	0.521021	1.19792	0.136856
Acute glomerulonephritis	CST2	Inverse variance weighted	7	-0.250924	0.164293	0.0269922	0.778082	0.559936	1.08122	0.136856
Acute glomerulonephritis	REG3G	Inverse variance weighted	5	0.116169	0.164771	0.0271493	1.12319	0.913116	1.38158	0.136856
Acute glomerulonephritis	CD33	Inverse variance weighted	4	0.137873	0.165112	0.0272618	1.14783	0.827481	1.5922	0.136856
Acute glomerulonephritis	ERAP1	Inverse variance weighted	9	-0.0703845	0.165814	0.0274943	0.932035	0.8214	1.05757	0.136856
Acute glomerulonephritis	IL1RL1	Inverse variance weighted	7	0.125142	0.165942	0.0275368	1.13331	0.839865	1.52928	0.136856
Acute glomerulonephritis	ADAM23	Inverse variance weighted	6	-0.227051	0.166253	0.0276401	0.79688	0.529453	1.19939	0.136856
Acute glomerulonephritis	CST7	Inverse variance weighted	7	-0.240261	0.166627	0.0277647	0.786422	0.572121	1.081	0.136856
Acute glomerulonephritis	ITIH2	Inverse variance weighted	7	-0.151789	0.167046	0.0279043	0.85917	0.594775	1.2411	0.136856
Acute glomerulonephritis	CST5	Inverse variance weighted	5	0.15871	0.167706	0.0281254	1.172	0.795647	1.72637	0.136856
Acute glomerulonephritis	NOG	Inverse variance weighted	4	-0.329775	0.167854	0.028175	0.719085	0.394451	1.31089	0.136856
Acute glomerulonephritis	NCF1	Inverse variance weighted	5	0.188805	0.16856	0.0284123	1.2078	0.758627	1.92294	0.136856
Acute glomerulonephritis	THBS4	Inverse variance weighted	3	-0.326373	0.168794	0.0284915	0.721536	0.396697	1.31237	0.136856
Acute glomerulonephritis	BLVRB	Inverse variance weighted	2	0.558542	0.169591	0.028761	1.74812	0.434789	7.02854	0.136856
Acute glomerulonephritis	NOTUM	Inverse variance weighted	2	1.16535	0.171072	0.0292656	3.20705	0.365974	28.1036	0.136856
Acute glomerulonephritis	EGF	Inverse variance weighted	3	0.60788	0.171083	0.0292695	1.83653	0.393832	8.5642	0.136856
Acute glomerulonephritis	REG1A	Inverse variance weighted	5	-0.21844	0.172132	0.0296293	0.803772	0.597797	1.08072	0.136856
Acute glomerulonephritis	COL6A2	Inverse variance weighted	2	-0.367181	0.172208	0.0296555	0.692684	0.270065	1.77665	0.136856
Acute glomerulonephritis	PROK2	Inverse variance weighted	4	-0.131033	0.172878	0.0298867	0.877189	0.625166	1.23081	0.136856
Acute glomerulonephritis	CBR3	Inverse variance weighted	3	-0.162577	0.173376	0.0300593	0.84995	0.624749	1.15633	0.136856
Acute glomerulonephritis	FLRT2	Inverse variance weighted	2	-0.457647	0.173922	0.0302488	0.632771	0.338694	1.18219	0.136856
Acute glomerulonephritis	FOLH1	Inverse variance weighted	2	0.416367	0.174632	0.0304964	1.51644	0.505653	4.54777	0.136856
Acute glomerulonephritis	GNPTG	Inverse variance weighted	3	0.324228	0.175113	0.0306645	1.38296	0.585192	3.2683	0.136856
Acute glomerulonephritis	PLA2G12B	Inverse variance weighted	2	-0.495875	0.176837	0.0312713	0.609037	0.159086	2.33162	0.136856
Acute glomerulonephritis	INHBC	Inverse variance weighted	8	-0.0854731	0.176923	0.0313019	0.918078	0.777617	1.08391	0.136856
Acute glomerulonephritis	BPHL	Inverse variance weighted	2	-0.245581	0.177748	0.0315942	0.78225	0.399428	1.53198	0.136856
Acute glomerulonephritis	IL17RA	Inverse variance weighted	9	-0.105057	0.178239	0.031769	0.900273	0.732618	1.10629	0.136856
Acute glomerulonephritis	TGFBR3	Inverse variance weighted	2	-0.986261	0.178498	0.0318616	0.372968	0.0944424	1.47291	0.136856
Acute glomerulonephritis	APOA5	Inverse variance weighted	8	-0.132856	0.179334	0.0321606	0.875591	0.604371	1.26852	0.136856
Acute glomerulonephritis	NID2	Inverse variance weighted	5	-0.242992	0.180413	0.0325487	0.784278	0.483177	1.27302	0.136856
Acute glomerulonephritis	CLEC12A	Inverse variance weighted	5	-0.164276	0.181161	0.0328193	0.848508	0.530903	1.35612	0.136856
Acute glomerulonephritis	AMY2A	Inverse variance weighted	4	0.163728	0.18161	0.0329821	1.17789	0.847398	1.63729	0.136856
Acute glomerulonephritis	SPARCL1	Inverse variance weighted	4	-0.283735	0.181708	0.0330176	0.752966	0.580076	0.977385	0.136856
Acute glomerulonephritis	AOC1	Inverse variance weighted	6	0.101765	0.182277	0.033225	1.10712	0.824616	1.48642	0.136856
Acute glomerulonephritis	ACP5	Inverse variance weighted	2	-0.545117	0.182713	0.033384	0.579774	0.191919	1.75146	0.136856
Acute glomerulonephritis	CD55	Inverse variance weighted	5	-0.142733	0.18325	0.0335805	0.866985	0.570573	1.31738	0.136856
Acute glomerulonephritis	PLTP	Inverse variance weighted	5	-0.239743	0.184038	0.0338702	0.78683	0.558968	1.10758	0.136856
Acute glomerulonephritis	MST1	Inverse variance weighted	4	0.249113	0.184239	0.0339439	1.28289	0.612313	2.68784	0.136856
Acute glomerulonephritis	ACP6	Inverse variance weighted	11	-0.109384	0.184544	0.0340566	0.896386	0.715812	1.12251	0.136856
Acute glomerulonephritis	TEC	Inverse variance weighted	2	-0.435307	0.185195	0.0342971	0.647066	0.174807	2.39518	0.136856
Acute glomerulonephritis	FBLN1	Inverse variance weighted	3	-0.474526	0.185824	0.0345307	0.62218	0.232225	1.66696	0.136856
Acute glomerulonephritis	PDGFRA	Inverse variance weighted	2	-0.303385	0.186471	0.0347714	0.738315	0.291953	1.86711	0.136856
Acute glomerulonephritis	UST	Inverse variance weighted	2	0.2228	0.187846	0.0352862	1.24957	0.62415	2.50169	0.136856
Acute glomerulonephritis	SMPD1	Inverse variance weighted	2	-0.169942	0.189305	0.0358362	0.843714	0.587085	1.21252	0.136856
Acute glomerulonephritis	PTN	Inverse variance weighted	2	-0.359575	0.18957	0.0359368	0.697973	0.412779	1.18021	0.136856
Acute glomerulonephritis	F5	Inverse variance weighted	2	-0.181007	0.189822	0.0360324	0.83443	0.467373	1.48976	0.136856
Acute glomerulonephritis	BPIFB1	Inverse variance weighted	2	-0.295178	0.190592	0.0363255	0.744399	0.28629	1.93556	0.136856
Acute glomerulonephritis	MANBA	Inverse variance weighted	4	-0.144593	0.190712	0.0363711	0.865375	0.633433	1.18225	0.136856
Acute glomerulonephritis	PNP	Inverse variance weighted	2	-0.456177	0.190812	0.0364093	0.633702	0.144053	2.78771	0.136856
Acute glomerulonephritis	HGFAC	Inverse variance weighted	8	-0.0796609	0.191497	0.0366713	0.923429	0.711125	1.19912	0.136856
Acute glomerulonephritis	EFEMP1	Inverse variance weighted	2	-0.482598	0.192752	0.0371534	0.617178	0.214143	1.77876	0.136856
Acute glomerulonephritis	DTYMK	Inverse variance weighted	3	-0.555229	0.193574	0.0374708	0.573941	0.0878407	3.75006	0.136856
Acute glomerulonephritis	GPNMB	Inverse variance weighted	10	0.11544	0.193763	0.0375443	1.12237	0.869495	1.44878	0.136856
Acute glomerulonephritis	TFF3	Inverse variance weighted	2	0.143654	0.194218	0.0377206	1.15449	0.707037	1.8851	0.136856
Acute glomerulonephritis	GZMA	Inverse variance weighted	4	-0.251415	0.194774	0.0379368	0.777699	0.327336	1.84769	0.136856
Acute glomerulonephritis	REG1B	Inverse variance weighted	8	-0.0753771	0.195776	0.0383284	0.927394	0.712614	1.20691	0.136856
Acute glomerulonephritis	FHIT	Inverse variance weighted	3	-0.473319	0.196241	0.0385104	0.622931	0.21407	1.81269	0.136856
Acute glomerulonephritis	SERPING1	Inverse variance weighted	6	0.114629	0.196498	0.0386115	1.12146	0.747901	1.6816	0.136856
Acute glomerulonephritis	SELL	Inverse variance weighted	2	-0.249219	0.196507	0.0386151	0.779409	0.535517	1.13438	0.136856
Acute glomerulonephritis	C4BPA	Inverse variance weighted	5	0.0732268	0.197921	0.0391728	1.07597	0.825787	1.40196	0.136856
Acute glomerulonephritis	FUT3	Inverse variance weighted	3	0.193214	0.198927	0.0395721	1.21314	0.596651	2.46663	0.136856
Acute glomerulonephritis	BST1	Inverse variance weighted	9	-0.0657668	0.199552	0.039821	0.936349	0.846919	1.03522	0.136856
Acute glomerulonephritis	EBI3	Inverse variance weighted	4	-0.0405348	0.199814	0.0399257	0.960276	0.825657	1.11684	0.136856
Acute glomerulonephritis	F2	Inverse variance weighted	4	0.317518	0.201156	0.0404639	1.37371	0.409727	4.60572	0.136856
Acute glomerulonephritis	TNFSF12	Inverse variance weighted	3	0.689071	0.20119	0.0404775	1.99187	0.393753	10.0762	0.136856
Acute glomerulonephritis	POGLUT1	Inverse variance weighted	3	-0.224036	0.201489	0.0405977	0.799286	0.338773	1.8858	0.136856
Acute glomerulonephritis	GNMT	Inverse variance weighted	2	-0.123422	0.2024	0.0409657	0.88389	0.546783	1.42883	0.136856
Acute glomerulonephritis	FGF2	Inverse variance weighted	2	-0.226735	0.202775	0.0411176	0.797132	0.46418	1.36891	0.136856
Acute glomerulonephritis	AKR1B1	Inverse variance weighted	2	1.10182	0.202932	0.0411816	3.00965	0.545808	16.5956	0.136856
Acute glomerulonephritis	ST3GAL1	Inverse variance weighted	2	-0.209651	0.203286	0.0413254	0.810867	0.490719	1.33988	0.136856
Acute glomerulonephritis	S100A4	Inverse variance weighted	2	-0.347097	0.204147	0.0416759	0.706736	0.175605	2.84432	0.136856
Acute glomerulonephritis	SIGLEC6	Inverse variance weighted	3	-0.134851	0.204698	0.0419013	0.873846	0.630078	1.21192	0.136856
Acute glomerulonephritis	FCER2	Inverse variance weighted	2	-0.105722	0.205057	0.0420484	0.899675	0.584624	1.38451	0.136856
Acute glomerulonephritis	CTSH	Inverse variance weighted	10	0.12434	0.205522	0.0422392	1.1324	0.931852	1.37611	0.136856
Acute glomerulonephritis	VWC2	Inverse variance weighted	4	-0.148041	0.205565	0.0422571	0.862396	0.600586	1.23834	0.136856
Acute glomerulonephritis	TNFSF8	Inverse variance weighted	2	-0.198837	0.205654	0.0422936	0.819684	0.361183	1.86022	0.136856
Acute glomerulonephritis	CCL11	Inverse variance weighted	2	0.26935	0.206374	0.0425903	1.30911	0.42504	4.03203	0.136856
Acute glomerulonephritis	BTC	Inverse variance weighted	2	-0.395648	0.206497	0.042641	0.673244	0.253941	1.78489	0.136856
Acute glomerulonephritis	LY9	Inverse variance weighted	3	0.0573536	0.206827	0.0427775	1.05903	0.83177	1.34838	0.136856
Acute glomerulonephritis	GCLM	Inverse variance weighted	2	-0.253707	0.208018	0.0432715	0.775919	0.260155	2.3142	0.136856
Acute glomerulonephritis	SPINT2	Inverse variance weighted	3	-0.0926937	0.208992	0.0436776	0.911473	0.721574	1.15135	0.136856
Acute glomerulonephritis	FCN1	Inverse variance weighted	2	0.102166	0.20955	0.0439112	1.10757	0.703891	1.74275	0.136856
Acute glomerulonephritis	TPSB2	Inverse variance weighted	11	-0.0727463	0.209585	0.0439259	0.929837	0.773295	1.11807	0.136856
Acute glomerulonephritis	PCSK1	Inverse variance weighted	9	0.0707684	0.210322	0.0442354	1.07333	0.780309	1.47639	0.136856
Acute glomerulonephritis	TAC1	Inverse variance weighted	2	-0.15821	0.21055	0.0443311	0.85367	0.417175	1.74688	0.136856
Acute glomerulonephritis	PMM2	Inverse variance weighted	3	-0.364053	0.210972	0.044509	0.694855	0.27295	1.76891	0.136856
Acute glomerulonephritis	SCUBE1	Inverse variance weighted	4	0.215661	0.212006	0.0449464	1.24068	0.709474	2.16962	0.136856
Acute glomerulonephritis	CFHR4	Inverse variance weighted	12	0.0510686	0.2126	0.0451986	1.0524	0.826964	1.33928	0.136856
Acute glomerulonephritis	MMP19	Inverse variance weighted	2	0.329911	0.213659	0.0456501	1.39084	0.282857	6.83896	0.136856
Acute glomerulonephritis	LIPN	Inverse variance weighted	4	0.185546	0.214038	0.0458122	1.20388	0.737408	1.96542	0.136856
Acute glomerulonephritis	SMOC2	Inverse variance weighted	4	0.205221	0.214359	0.0459496	1.2278	0.878366	1.71624	0.136856
Acute glomerulonephritis	BTD	Inverse variance weighted	5	0.0710003	0.214388	0.0459622	1.07358	0.757881	1.52079	0.136856
Acute glomerulonephritis	PLXNC1	Inverse variance weighted	5	0.0693522	0.214573	0.0460415	1.07181	0.891549	1.28853	0.136856
Acute glomerulonephritis	LRRC15	Inverse variance weighted	2	-0.0866479	0.214826	0.0461504	0.917	0.597063	1.40837	0.136856
Acute glomerulonephritis	CACNA2D3	Inverse variance weighted	5	0.178323	0.215483	0.046433	1.19521	0.487858	2.92817	0.136856
Acute glomerulonephritis	ATP1B2	Inverse variance weighted	3	0.648627	0.215764	0.0465541	1.91291	1.00993	3.62324	0.136856
Acute glomerulonephritis	C1QL1	Inverse variance weighted	2	-0.188086	0.216797	0.0470009	0.828543	0.497404	1.38013	0.136856
Acute glomerulonephritis	PNLIPRP2	Inverse variance weighted	8	-0.0391973	0.217485	0.0472997	0.961561	0.782373	1.18179	0.136856
Acute glomerulonephritis	PTPRJ	Inverse variance weighted	2	-1.26901	0.217645	0.0473694	0.281109	0.0343315	2.30174	0.136856
Acute glomerulonephritis	IL22RA2	Inverse variance weighted	2	0.0295991	0.217886	0.0474743	1.03004	0.880194	1.2054	0.136856
Acute glomerulonephritis	IL6ST	Inverse variance weighted	4	-0.18878	0.21798	0.0475151	0.827969	0.493166	1.39006	0.136856
Acute glomerulonephritis	KLKB1	Inverse variance weighted	4	0.0863974	0.218492	0.0477386	1.09024	0.684411	1.73671	0.136856
Acute glomerulonephritis	IGFBP3	Inverse variance weighted	4	-0.149715	0.219292	0.0480891	0.860954	0.378163	1.96011	0.136856
Acute glomerulonephritis	MIA	Inverse variance weighted	2	0.149372	0.219747	0.0482886	1.1611	0.765004	1.7623	0.136856
Acute glomerulonephritis	PF4V1	Inverse variance weighted	3	-0.0602111	0.219847	0.0483328	0.941566	0.673227	1.31686	0.136856
Acute glomerulonephritis	PMVK	Inverse variance weighted	2	0.390051	0.220286	0.0485258	1.47706	0.164116	13.2936	0.136856
Acute glomerulonephritis	SPOCK3	Inverse variance weighted	8	-0.044242	0.222009	0.0492879	0.956722	0.737244	1.24154	0.136856
Acute glomerulonephritis	PCSK9	Inverse variance weighted	5	-0.233902	0.222484	0.049499	0.79144	0.532418	1.17648	0.136856
Acute glomerulonephritis	IL1R2	Inverse variance weighted	3	0.0832162	0.222502	0.0495073	1.08678	0.85569	1.38027	0.136856
Acute glomerulonephritis	SLIT2	Inverse variance weighted	2	0.246797	0.223262	0.049846	1.27992	0.284533	5.75748	0.136856
Acute glomerulonephritis	IGFALS	Inverse variance weighted	5	-0.117186	0.223643	0.0500161	0.88942	0.632645	1.25041	0.136856
Acute glomerulonephritis	PCSK7	Inverse variance weighted	7	-0.0383665	0.223967	0.0501611	0.96236	0.758246	1.22142	0.136856
Acute glomerulonephritis	RET	Inverse variance weighted	2	0.0510146	0.22433	0.0503239	1.05234	0.763978	1.44954	0.136856
Acute glomerulonephritis	CD72	Inverse variance weighted	2	-0.335519	0.224857	0.0505606	0.714967	0.266233	1.92004	0.136856
Acute glomerulonephritis	PARP1	Inverse variance weighted	2	0.751672	0.225432	0.0508197	2.12054	0.582652	7.71765	0.136856
Acute glomerulonephritis	KLK7	Inverse variance weighted	2	0.101402	0.225452	0.0508286	1.10672	0.573461	2.13586	0.136856
Acute glomerulonephritis	GSTP1	Inverse variance weighted	2	-0.539809	0.225924	0.0510415	0.58286	0.116801	2.90858	0.136856
Acute glomerulonephritis	AHSG	Inverse variance weighted	3	-0.077405	0.226043	0.0510954	0.925515	0.555356	1.54239	0.136856
Acute glomerulonephritis	DPP7	Inverse variance weighted	3	0.0332433	0.226992	0.0515255	1.0338	0.824878	1.29564	0.136856
Acute glomerulonephritis	FAS	Inverse variance weighted	4	0.133041	0.227112	0.0515797	1.1423	0.764733	1.70627	0.136856
Acute glomerulonephritis	CD177	Inverse variance weighted	8	0.0369603	0.227357	0.0516914	1.03765	0.805006	1.33753	0.136856
Acute glomerulonephritis	COL15A1	Inverse variance weighted	4	-0.237125	0.227934	0.0519541	0.788893	0.522286	1.19159	0.136856
Acute glomerulonephritis	CBLN1	Inverse variance weighted	6	-0.17171	0.228382	0.0521585	0.842224	0.498162	1.42391	0.136856
Acute glomerulonephritis	GPC5	Inverse variance weighted	5	-0.075483	0.229723	0.0527727	0.927296	0.529742	1.6232	0.136856
Acute glomerulonephritis	ADH6	Inverse variance weighted	3	1.08413	0.229727	0.0527747	2.95688	0.987075	8.85762	0.136856
Acute glomerulonephritis	LCT	Inverse variance weighted	8	-0.069951	0.230799	0.0532681	0.932439	0.74849	1.1616	0.136856
Acute glomerulonephritis	MDGA2	Inverse variance weighted	8	-0.0539184	0.230819	0.0532775	0.947509	0.625455	1.43539	0.136856
Acute glomerulonephritis	CXCL1	Inverse variance weighted	2	-0.160939	0.231166	0.0534375	0.851344	0.640675	1.13128	0.136856
Acute glomerulonephritis	PROC	Inverse variance weighted	2	0.108779	0.232432	0.0540247	1.11492	0.458509	2.71104	0.136856
Acute glomerulonephritis	RFK	Inverse variance weighted	2	0.41133	0.232579	0.0540929	1.50882	0.403623	5.64028	0.136856
Acute glomerulonephritis	NCAN	Inverse variance weighted	2	-0.36223	0.233152	0.05436	0.696122	0.364843	1.3282	0.136856
Acute glomerulonephritis	SIGLEC5	Inverse variance weighted	4	-0.0298737	0.233557	0.0545489	0.970568	0.752275	1.2522	0.136856
Acute glomerulonephritis	ADAMTSL1	Inverse variance weighted	7	-0.0892851	0.23359	0.0545641	0.914585	0.684633	1.22177	0.136856
Acute glomerulonephritis	GSN	Inverse variance weighted	4	0.0759497	0.233788	0.0546568	1.07891	0.84286	1.38106	0.136856
Acute glomerulonephritis	ARG1	Inverse variance weighted	2	-0.123352	0.234064	0.0547861	0.883953	0.302181	2.58578	0.136856
Acute glomerulonephritis	P4HB	Inverse variance weighted	2	0.757338	0.234647	0.0550593	2.13259	0.547004	8.31428	0.136856
Acute glomerulonephritis	CNTN1	Inverse variance weighted	4	-0.0358783	0.234737	0.0551016	0.964758	0.699952	1.32974	0.136856
Acute glomerulonephritis	FCRL1	Inverse variance weighted	4	-0.0975944	0.234924	0.0551892	0.907017	0.657625	1.25099	0.136856
Acute glomerulonephritis	CD36	Inverse variance weighted	3	-0.320544	0.235231	0.0553335	0.725754	0.407351	1.29304	0.136856
Acute glomerulonephritis	TLR3	Inverse variance weighted	8	0.0250036	0.236367	0.0558692	1.02532	0.806741	1.30312	0.136856
Acute glomerulonephritis	NTF3	Inverse variance weighted	2	0.168704	0.236656	0.0560062	1.18377	0.229912	6.09499	0.136856
Acute glomerulonephritis	CEL	Inverse variance weighted	4	-0.0352249	0.23705	0.0561926	0.965388	0.681428	1.36768	0.136856
Acute glomerulonephritis	MMP2	Inverse variance weighted	2	-0.331573	0.237252	0.0562887	0.717794	0.233435	2.20716	0.136856
Acute glomerulonephritis	MMP7	Inverse variance weighted	4	-0.26026	0.237405	0.0563613	0.770851	0.479879	1.23825	0.136856
Acute glomerulonephritis	ALAD	Inverse variance weighted	3	-0.042372	0.238142	0.0567115	0.958513	0.616615	1.48999	0.136856
Acute glomerulonephritis	TAPBPL	Inverse variance weighted	7	-0.0710246	0.238237	0.056757	0.931439	0.730116	1.18827	0.136856
Acute glomerulonephritis	RETN	Inverse variance weighted	3	0.0809324	0.238546	0.0569044	1.0843	0.459089	2.56094	0.136856
Acute glomerulonephritis	CP	Inverse variance weighted	3	0.391334	0.238843	0.0570461	1.47895	0.382686	5.71565	0.136856
Acute glomerulonephritis	ISLR2	Inverse variance weighted	3	-0.0683273	0.239224	0.0572282	0.933955	0.440835	1.97868	0.136856
Acute glomerulonephritis	TEK	Inverse variance weighted	4	-0.111919	0.239422	0.0573231	0.894117	0.258136	3.09699	0.136856
Acute glomerulonephritis	ANG	Inverse variance weighted	7	-0.11125	0.239798	0.057503	0.894715	0.606429	1.32005	0.136856
Acute glomerulonephritis	LGALS2	Inverse variance weighted	2	0.457662	0.240105	0.0576505	1.58038	0.67908	3.6779	0.136856
Acute glomerulonephritis	DKK1	Inverse variance weighted	4	-0.2025	0.241109	0.0581335	0.816687	0.397621	1.67742	0.136856
Acute glomerulonephritis	AFM	Inverse variance weighted	2	-0.0500441	0.241364	0.0582565	0.951188	0.512826	1.76426	0.136856
Acute glomerulonephritis	CA3	Inverse variance weighted	5	0.0431314	0.241925	0.0585279	1.04408	0.602171	1.81027	0.136856
Acute glomerulonephritis	CNTN4	Inverse variance weighted	8	-0.225522	0.242024	0.0585754	0.7981	0.524263	1.21497	0.136856
Acute glomerulonephritis	CHST11	Inverse variance weighted	2	0.115014	0.242885	0.0589931	1.12189	0.738401	1.70454	0.136856
Acute glomerulonephritis	PTHLH	Inverse variance weighted	2	0.0607279	0.2429	0.0590003	1.06261	0.466615	2.41985	0.136856
Acute glomerulonephritis	PCOLCE2	Inverse variance weighted	9	-0.0185376	0.243732	0.0594052	0.981633	0.75287	1.27991	0.136856
Acute glomerulonephritis	ERAP2	Inverse variance weighted	7	-0.211768	0.244103	0.0595861	0.809152	0.649146	1.0086	0.136856
Acute glomerulonephritis	ITIH3	Inverse variance weighted	4	0.11668	0.244144	0.0596061	1.12376	0.729966	1.72999	0.136856
Acute glomerulonephritis	MMP8	Inverse variance weighted	2	-0.0521705	0.244575	0.0598171	0.949167	0.429963	2.09534	0.136856
Acute glomerulonephritis	FCGR3A	Inverse variance weighted	9	0.0418909	0.245089	0.0600685	1.04278	0.891388	1.21989	0.136856
Acute glomerulonephritis	NQO1	Inverse variance weighted	3	-0.0114252	0.245397	0.0602197	0.98864	0.822231	1.18873	0.136856
Acute glomerulonephritis	NTNG1	Inverse variance weighted	5	-0.27269	0.246215	0.0606216	0.761329	0.453074	1.27931	0.136856
Acute glomerulonephritis	CRABP2	Inverse variance weighted	2	0.021832	0.246415	0.0607202	1.02207	0.697579	1.49751	0.136856
Acute glomerulonephritis	SAA4	Inverse variance weighted	6	0.0804959	0.246472	0.0607484	1.08382	0.797198	1.4735	0.136856
Acute glomerulonephritis	NAGLU	Inverse variance weighted	8	-0.0677731	0.246995	0.0610063	0.934473	0.720188	1.21251	0.13692
Acute glomerulonephritis	SMPDL3A	Inverse variance weighted	2	0.345352	0.2489	0.0619514	1.41249	0.361367	5.52104	0.13852
Acute glomerulonephritis	MMP12	Inverse variance weighted	6	0.222678	0.249811	0.0624057	1.24942	0.988523	1.57917	0.138693
Acute glomerulonephritis	INHBB	Inverse variance weighted	4	-0.0731893	0.250335	0.0626678	0.929425	0.692042	1.24823	0.138693
Acute glomerulonephritis	UGT1A1	Inverse variance weighted	2	-0.291225	0.250451	0.0627256	0.747347	0.424137	1.31686	0.138693
Acute glomerulonephritis	IL11RA	Inverse variance weighted	3	0.117217	0.251211	0.063107	1.12436	0.696841	1.81418	0.139022
Acute glomerulonephritis	SERPINA9	Inverse variance weighted	3	-0.132831	0.251879	0.063443	0.875613	0.506437	1.51391	0.139248
Acute glomerulonephritis	WFIKKN2	Inverse variance weighted	4	0.170017	0.252931	0.0639741	1.18532	0.847908	1.65701	0.139409
Acute glomerulonephritis	IFNAR1	Inverse variance weighted	3	0.0493623	0.252949	0.0639833	1.0506	0.854364	1.29191	0.139409
Acute glomerulonephritis	PEBP1	Inverse variance weighted	6	-0.180269	0.253701	0.0643644	0.835045	0.389053	1.7923	0.139729
Acute glomerulonephritis	MDK	Inverse variance weighted	2	-0.464671	0.255594	0.0653281	0.628342	0.0827334	4.77212	0.14109
Acute glomerulonephritis	SIRPB1	Inverse variance weighted	8	0.0733675	0.255859	0.0654638	1.07613	0.929194	1.24629	0.14109
Acute glomerulonephritis	NPW	Inverse variance weighted	5	-0.28401	0.25683	0.0659614	0.752759	0.212702	2.66404	0.141522
Acute glomerulonephritis	APOF	Inverse variance weighted	3	-0.309725	0.257571	0.0663426	0.733649	0.392535	1.37119	0.141522
Acute glomerulonephritis	TIE1	Inverse variance weighted	2	0.152952	0.257638	0.0663775	1.16527	0.584689	2.32235	0.141522
Acute glomerulonephritis	SAA2	Inverse variance weighted	4	-0.0742977	0.258094	0.0666126	0.928395	0.662455	1.3011	0.141522
Acute glomerulonephritis	RNASE6	Inverse variance weighted	7	-0.145526	0.258783	0.0669686	0.864568	0.64321	1.1621	0.141774
Acute glomerulonephritis	FCRL4	Inverse variance weighted	8	-0.0689805	0.260414	0.0678155	0.933345	0.673827	1.29281	0.14306
Acute glomerulonephritis	DCTD	Inverse variance weighted	2	-0.569178	0.261084	0.068165	0.565991	0.175458	1.82576	0.14329
Acute glomerulonephritis	CTSS	Inverse variance weighted	3	-0.171657	0.261816	0.0685474	0.842268	0.367004	1.93299	0.143589
Acute glomerulonephritis	GKN2	Inverse variance weighted	2	0.0865682	0.262671	0.068996	1.09043	0.712643	1.66848	0.143835
Acute glomerulonephritis	CHI3L1	Inverse variance weighted	3	0.0355768	0.263295	0.0693243	1.03622	0.868316	1.23658	0.143835
Acute glomerulonephritis	FAP	Inverse variance weighted	2	0.273569	0.263415	0.0693876	1.31465	0.7434	2.32486	0.143835
Acute glomerulonephritis	GUCA2B	Inverse variance weighted	2	-0.29863	0.263945	0.0696672	0.741834	0.165275	3.3297	0.143915
Acute glomerulonephritis	LBP	Inverse variance weighted	6	0.0589254	0.26645	0.0709957	1.0607	0.777545	1.44696	0.146146
Acute glomerulonephritis	HPGDS	Inverse variance weighted	7	-0.0487054	0.266902	0.0712369	0.952462	0.73518	1.23396	0.146146
Acute glomerulonephritis	ICAM1	Inverse variance weighted	5	-0.0521667	0.267703	0.0716651	0.949171	0.716135	1.25804	0.146519
Acute glomerulonephritis	PSMB4	Inverse variance weighted	4	0.105841	0.26832	0.0719954	1.11165	0.886231	1.39439	0.146519
Acute glomerulonephritis	DNER	Inverse variance weighted	5	0.101484	0.268617	0.0721551	1.10681	0.633407	1.93404	0.146519
Acute glomerulonephritis	SERPINA11	Inverse variance weighted	5	0.0897228	0.269277	0.0725103	1.09387	0.663404	1.80366	0.146741
Acute glomerulonephritis	EGFLAM	Inverse variance weighted	3	0.107156	0.270118	0.0729637	1.11311	0.606202	2.04389	0.14716
Acute glomerulonephritis	SFTPD	Inverse variance weighted	6	0.122416	0.270916	0.0733954	1.13022	0.866283	1.47458	0.147532
Acute glomerulonephritis	SPON2	Inverse variance weighted	5	-0.061994	0.272178	0.0740808	0.939889	0.650946	1.35709	0.148337
Acute glomerulonephritis	HAPLN1	Inverse variance weighted	3	0.740288	0.272712	0.0743719	2.09654	0.929705	4.72782	0.148337
Acute glomerulonephritis	KYNU	Inverse variance weighted	4	0.129885	0.273022	0.0745411	1.1387	0.855817	1.51508	0.148337
Acute glomerulonephritis	SFRP1	Inverse variance weighted	3	-0.083337	0.27371	0.074917	0.920041	0.552004	1.53346	0.148492
Acute glomerulonephritis	CD300C	Inverse variance weighted	2	-0.0916667	0.274502	0.0753513	0.912409	0.514873	1.61688	0.148492
Acute glomerulonephritis	CTSZ	Inverse variance weighted	5	-0.245082	0.274575	0.0753916	0.782641	0.454402	1.34798	0.148492
Acute glomerulonephritis	CST4	Inverse variance weighted	3	-0.0742609	0.27498	0.075614	0.928429	0.581035	1.48353	0.148492
Acute glomerulonephritis	QDPR	Inverse variance weighted	3	-0.14391	0.276201	0.0762871	0.865966	0.340009	2.20552	0.149323
Acute glomerulonephritis	KNG1	Inverse variance weighted	7	-0.0351234	0.276906	0.0766768	0.965486	0.765502	1.21771	0.149595
Acute glomerulonephritis	CYTL1	Inverse variance weighted	3	-0.0737462	0.278074	0.0773254	0.928907	0.56247	1.53407	0.150369
Acute glomerulonephritis	GAS6	Inverse variance weighted	2	0.188207	0.278938	0.0778062	1.20708	0.786592	1.85236	0.150804
Acute glomerulonephritis	PLAT	Inverse variance weighted	2	0.346984	0.279382	0.0780544	1.41479	0.123191	16.2482	0.150804
Acute glomerulonephritis	H6PD	Inverse variance weighted	5	-0.0374681	0.281945	0.0794932	0.963225	0.726138	1.27772	0.153088
Acute glomerulonephritis	ATRN	Inverse variance weighted	6	0.0508724	0.283003	0.0800909	1.05219	0.708551	1.56249	0.153744
Acute glomerulonephritis	SPP1	Inverse variance weighted	2	-0.147827	0.284778	0.0810984	0.86258	0.256831	2.89702	0.154937
Acute glomerulonephritis	NRP2	Inverse variance weighted	4	-0.264984	0.285011	0.0812314	0.767218	0.410565	1.43369	0.154937
Acute glomerulonephritis	COL18A1	Inverse variance weighted	5	0.120587	0.286121	0.0818653	1.12816	0.40242	3.16273	0.155594
Acute glomerulonephritis	LAMC2	Inverse variance weighted	4	-0.169756	0.286853	0.0822845	0.843871	0.562803	1.26531	0.155594
Acute glomerulonephritis	HRG	Inverse variance weighted	6	-0.0220259	0.286981	0.0823582	0.978215	0.806003	1.18722	0.155594
Acute glomerulonephritis	SERPINA3	Inverse variance weighted	7	-0.0496841	0.287854	0.0828598	0.95153	0.606847	1.49199	0.155883
Acute glomerulonephritis	ACAT2	Inverse variance weighted	4	-0.181951	0.288359	0.0831506	0.833642	0.537855	1.29209	0.155883
Acute glomerulonephritis	LDHB	Inverse variance weighted	2	-1.76306	0.288837	0.0834265	0.171519	0.0233024	1.26248	0.155883
Acute glomerulonephritis	DNAJB11	Inverse variance weighted	2	-0.166015	0.289535	0.0838306	0.847034	0.171944	4.17266	0.155883
Acute glomerulonephritis	RRM2B	Inverse variance weighted	2	0.331469	0.289864	0.0840214	1.39301	0.62229	3.1183	0.155883
Acute glomerulonephritis	LINGO1	Inverse variance weighted	2	0.129607	0.289962	0.0840778	1.13838	0.321464	4.03128	0.155883
Acute glomerulonephritis	LGALS3	Inverse variance weighted	4	0.0800088	0.290452	0.0843625	1.0833	0.489207	2.39885	0.155927
Acute glomerulonephritis	IL16	Inverse variance weighted	6	-0.0684337	0.290928	0.0846389	0.933855	0.789852	1.10411	0.155955
Acute glomerulonephritis	ASPN	Inverse variance weighted	4	-0.0292416	0.291933	0.0852249	0.971182	0.713933	1.32112	0.156077
Acute glomerulonephritis	EGLN1	Inverse variance weighted	4	-0.114453	0.292212	0.0853877	0.891854	0.263822	3.01492	0.156077
Acute glomerulonephritis	TNFRSF11B	Inverse variance weighted	4	0.255418	0.292386	0.0854894	1.291	0.686995	2.42605	0.156077
Acute glomerulonephritis	PDGFA	Inverse variance weighted	3	-0.136916	0.293074	0.0858925	0.872044	0.192683	3.94669	0.156279
Acute glomerulonephritis	CPQ	Inverse variance weighted	5	-0.054566	0.293468	0.0861235	0.946896	0.513556	1.74589	0.156279
Acute glomerulonephritis	CPA4	Inverse variance weighted	10	-0.0157049	0.295714	0.0874466	0.984418	0.810147	1.19618	0.158199
Acute glomerulonephritis	SFRP4	Inverse variance weighted	2	-0.186942	0.296185	0.0877254	0.829492	0.51684	1.33128	0.158216
Acute glomerulonephritis	SPINK2	Inverse variance weighted	2	-0.026123	0.296821	0.0881027	0.974215	0.691962	1.3716	0.158216
Acute glomerulonephritis	AKR1A1	Inverse variance weighted	2	-0.153388	0.297071	0.0882514	0.857797	0.580542	1.26746	0.158216
Acute glomerulonephritis	TCN1	Inverse variance weighted	4	-0.0539124	0.29776	0.0886611	0.947515	0.451601	1.988	0.158475
Acute glomerulonephritis	PEAR1	Inverse variance weighted	3	0.0338817	0.298575	0.089147	1.03446	0.63583	1.68301	0.15865
Acute glomerulonephritis	ISG15	Inverse variance weighted	3	0.201071	0.298816	0.0892907	1.22271	0.728646	2.05178	0.15865
Acute glomerulonephritis	CYB5R2	Inverse variance weighted	5	0.0275114	0.299721	0.0898325	1.02789	0.674025	1.56755	0.15893
Acute glomerulonephritis	EPHA4	Inverse variance weighted	2	-0.327256	0.299968	0.0899807	0.720899	0.308457	1.68483	0.15893
Acute glomerulonephritis	SERPINA4	Inverse variance weighted	6	0.0238013	0.300656	0.0903937	1.02409	0.695772	1.50732	0.159189
Acute glomerulonephritis	IFNGR1	Inverse variance weighted	2	-0.56063	0.30319	0.0919242	0.570849	0.129173	2.52274	0.161408
Acute glomerulonephritis	CNDP1	Inverse variance weighted	4	-0.132175	0.305747	0.0934812	0.876188	0.613446	1.25146	0.163661
Acute glomerulonephritis	TIMP3	Inverse variance weighted	8	0.0826346	0.307253	0.0944045	1.08614	0.867129	1.36048	0.164794
Acute glomerulonephritis	FCGR2A	Inverse variance weighted	11	0.110166	0.30889	0.0954127	1.11646	0.824059	1.51262	0.165867
Acute glomerulonephritis	SPINK6	Inverse variance weighted	9	0.128752	0.309152	0.0955749	1.13741	0.977597	1.32334	0.165867
Acute glomerulonephritis	ANGPTL1	Inverse variance weighted	4	-0.118186	0.310947	0.0966881	0.888531	0.638434	1.2366	0.167313
Acute glomerulonephritis	EDAR	Inverse variance weighted	4	0.093466	0.315124	0.0993028	1.09797	0.838667	1.43745	0.17134
Acute glomerulonephritis	CA10	Inverse variance weighted	3	0.165426	0.317082	0.100541	1.1799	0.727361	1.91398	0.172977
Acute glomerulonephritis	PAM	Inverse variance weighted	6	-0.0874713	0.318479	0.101429	0.916245	0.707551	1.18649	0.174003
Acute glomerulonephritis	LEFTY2	Inverse variance weighted	4	-0.140969	0.319899	0.102335	0.868516	0.733373	1.02856	0.175055
Acute glomerulonephritis	C1QTNF5	Inverse variance weighted	2	0.347579	0.320435	0.102679	1.41564	0.499179	4.01465	0.17514
Acute glomerulonephritis	CREG1	Inverse variance weighted	2	-0.311516	0.322735	0.104158	0.732336	0.282982	1.89523	0.177157
Acute glomerulonephritis	KLK10	Inverse variance weighted	6	-0.102278	0.324335	0.105193	0.902779	0.658112	1.2384	0.17841
Acute glomerulonephritis	RGMA	Inverse variance weighted	3	0.353444	0.32769	0.107381	1.42396	0.463746	4.37238	0.181605
Acute glomerulonephritis	FLT1	Inverse variance weighted	2	-0.660928	0.329552	0.108604	0.516372	0.0613799	4.34409	0.183155
Acute glomerulonephritis	GSTM3	Inverse variance weighted	7	0.0827134	0.330415	0.109174	1.08623	0.830513	1.42068	0.183443
Acute glomerulonephritis	SLITRK6	Inverse variance weighted	4	0.218017	0.330742	0.10939	1.24361	0.611764	2.52804	0.183443
Acute glomerulonephritis	COL2A1	Inverse variance weighted	4	0.0813859	0.33251	0.110563	1.08479	0.829141	1.41926	0.184891
Acute glomerulonephritis	IL1RAP	Inverse variance weighted	5	0.169524	0.33351	0.111229	1.18474	0.961659	1.45957	0.185485
Acute glomerulonephritis	MATN4	Inverse variance weighted	4	-0.149816	0.336076	0.112947	0.860866	0.516972	1.43352	0.187826
Acute glomerulonephritis	GLUL	Inverse variance weighted	2	-0.415915	0.337004	0.113572	0.659736	0.158333	2.74897	0.18834
Acute glomerulonephritis	SPINK5	Inverse variance weighted	2	-0.218058	0.338374	0.114497	0.804079	0.377072	1.71464	0.189348
Acute glomerulonephritis	GM2A	Inverse variance weighted	3	-0.119992	0.339208	0.115062	0.886927	0.582878	1.34958	0.189757
Acute glomerulonephritis	LYVE1	Inverse variance weighted	4	-0.142856	0.34106	0.116322	0.866879	0.521532	1.44091	0.191306
Acute glomerulonephritis	VWA2	Inverse variance weighted	6	-0.287359	0.344263	0.118517	0.750242	0.261864	2.14945	0.194381
Acute glomerulonephritis	PDGFRB	Inverse variance weighted	8	0.0294398	0.345415	0.119311	1.02988	0.923519	1.14848	0.195148
Acute glomerulonephritis	FGFBP3	Inverse variance weighted	2	0.254859	0.346702	0.120202	1.29028	0.496411	3.35372	0.196068
Acute glomerulonephritis	MRC1	Inverse variance weighted	9	0.121058	0.34862	0.121536	1.12869	0.710979	1.79181	0.197703
Acute glomerulonephritis	PLEK	Inverse variance weighted	2	0.254023	0.350413	0.122789	1.2892	0.480483	3.4591	0.199199
Acute glomerulonephritis	ANXA2	Inverse variance weighted	9	0.0549672	0.352679	0.124382	1.05651	0.849166	1.31447	0.201237
Acute glomerulonephritis	CPN2	Inverse variance weighted	4	-0.0560331	0.35424	0.125486	0.945508	0.754037	1.1856	0.202473
Acute glomerulonephritis	C6	Inverse variance weighted	2	-0.901271	0.355421	0.126324	0.406053	0.127865	1.28948	0.202974
Acute glomerulonephritis	TGFBI	Inverse variance weighted	5	-0.0899676	0.355635	0.126476	0.913961	0.63218	1.32134	0.202974
Acute glomerulonephritis	CD7	Inverse variance weighted	2	0.300255	0.356408	0.127027	1.3502	0.390641	4.66681	0.203311
Acute glomerulonephritis	KLK11	Inverse variance weighted	2	-0.0818469	0.357794	0.128017	0.921413	0.653815	1.29854	0.204348
Acute glomerulonephritis	CCL8	Inverse variance weighted	8	0.0457425	0.359972	0.12958	1.0468	0.860213	1.27387	0.206291
Acute glomerulonephritis	CTSV	Inverse variance weighted	3	-0.127072	0.362366	0.131309	0.88067	0.503006	1.54189	0.208488
Acute glomerulonephritis	LGALS3BP	Inverse variance weighted	3	0.145936	0.363278	0.131971	1.15712	0.604126	2.21631	0.208983
Acute glomerulonephritis	CCL25	Inverse variance weighted	3	0.0886297	0.364366	0.132763	1.09268	0.732692	1.62953	0.20968
Acute glomerulonephritis	VWA1	Inverse variance weighted	7	-0.12861	0.366033	0.13398	0.879317	0.486781	1.58839	0.211045
Acute glomerulonephritis	GP1BA	Inverse variance weighted	2	0.170888	0.36921	0.136316	1.18636	0.524437	2.68373	0.21416
Acute glomerulonephritis	CA6	Inverse variance weighted	5	0.18232	0.370054	0.13694	1.2	0.943699	1.52591	0.214555
Acute glomerulonephritis	CD300A	Inverse variance weighted	7	-0.0433517	0.370522	0.137286	0.957575	0.775826	1.1819	0.214555
Acute glomerulonephritis	ESAM	Inverse variance weighted	2	-0.112344	0.371535	0.138039	0.893737	0.51439	1.55284	0.215167
Acute glomerulonephritis	ANXA5	Inverse variance weighted	2	0.540441	0.37276	0.13895	1.71676	0.115455	25.5276	0.216023
Acute glomerulonephritis	ANGPTL3	Inverse variance weighted	4	0.0376687	0.374358	0.140144	1.03839	0.856909	1.2583	0.217314
Acute glomerulonephritis	PLA2R1	Inverse variance weighted	12	-0.0466771	0.376973	0.142108	0.954396	0.745882	1.2212	0.219789
Acute glomerulonephritis	FCRL3	Inverse variance weighted	3	-0.0972574	0.377881	0.142794	0.907322	0.539381	1.52626	0.220279
Acute glomerulonephritis	POSTN	Inverse variance weighted	3	0.215091	0.37902	0.143656	1.23997	0.385392	3.98954	0.221037
Acute glomerulonephritis	CA8	Inverse variance weighted	6	-0.198197	0.379527	0.144041	0.820209	0.628699	1.07006	0.22106
Acute glomerulonephritis	TIRAP	Inverse variance weighted	3	-0.153285	0.380708	0.144939	0.857886	0.365557	2.01328	0.221868
Acute glomerulonephritis	ENTPD1	Inverse variance weighted	2	-0.127617	0.381527	0.145563	0.88019	0.428994	1.80593	0.222253
Acute glomerulonephritis	NTM	Inverse variance weighted	9	-0.0400606	0.383307	0.146925	0.960731	0.76209	1.21115	0.22376
Acute glomerulonephritis	NID1	Inverse variance weighted	3	0.635444	0.384969	0.148201	1.88786	0.797775	4.46744	0.22481
Acute glomerulonephritis	DBI	Inverse variance weighted	2	-0.121324	0.385184	0.148367	0.885747	0.430343	1.82307	0.22481
Acute glomerulonephritis	GGH	Inverse variance weighted	3	-0.0387054	0.387208	0.14993	0.962034	0.758476	1.22022	0.226603
Acute glomerulonephritis	ENPP2	Inverse variance weighted	2	0.352389	0.388214	0.15071	1.42246	0.157632	12.8362	0.227206
Acute glomerulonephritis	IL18R1	Inverse variance weighted	8	0.14427	0.389166	0.15145	1.1552	0.948512	1.40692	0.227748
Acute glomerulonephritis	ANTXR2	Inverse variance weighted	2	-0.232901	0.389707	0.151872	0.792232	0.17851	3.51595	0.227808
Acute glomerulonephritis	CPB1	Inverse variance weighted	2	-0.116385	0.390881	0.152788	0.890132	0.416454	1.90258	0.228607
Acute glomerulonephritis	HP	Inverse variance weighted	6	0.0250972	0.392581	0.15412	1.02541	0.866235	1.21385	0.230024
Acute glomerulonephritis	PLA2G2A	Inverse variance weighted	7	0.0388581	0.393442	0.154797	1.03962	0.797433	1.35537	0.230458
Acute glomerulonephritis	TDGF1	Inverse variance weighted	3	0.027635	0.396603	0.157294	1.02802	0.841717	1.25556	0.233594
Acute glomerulonephritis	FAM20A	Inverse variance weighted	2	-0.0627738	0.398973	0.159179	0.939156	0.583657	1.51119	0.235807
Acute glomerulonephritis	ACE	Inverse variance weighted	9	0.157403	0.399999	0.16	1.17047	0.939727	1.45786	0.236435
Acute glomerulonephritis	AKR1C3	Inverse variance weighted	3	0.103961	0.401377	0.161103	1.10956	0.48499	2.53844	0.237478
Acute glomerulonephritis	GPC1	Inverse variance weighted	5	0.0451071	0.403655	0.162937	1.04614	0.717423	1.52547	0.23959
Acute glomerulonephritis	GZMK	Inverse variance weighted	2	-0.0835511	0.404639	0.163733	0.919844	0.450299	1.879	0.240169
Acute glomerulonephritis	BCHE	Inverse variance weighted	2	0.0339817	0.405919	0.164771	1.03457	0.767023	1.39543	0.241098
Acute glomerulonephritis	CCL22	Inverse variance weighted	6	0.0808827	0.40884	0.16715	1.08424	0.504731	2.32913	0.243982
Acute glomerulonephritis	CCL21	Inverse variance weighted	2	-0.143432	0.409741	0.167888	0.86638	0.216331	3.46974	0.244278
Acute glomerulonephritis	CCL7	Inverse variance weighted	5	-0.022386	0.410087	0.168171	0.977863	0.785923	1.21668	0.244278
Acute glomerulonephritis	CLEC11A	Inverse variance weighted	2	-0.0507059	0.410774	0.168735	0.950558	0.574245	1.57348	0.244503
Acute glomerulonephritis	RARRES1	Inverse variance weighted	3	-0.0124368	0.412962	0.170538	0.98764	0.866138	1.12619	0.246516
Acute glomerulonephritis	TPSAB1	Inverse variance weighted	14	-0.011317	0.413471	0.170958	0.988747	0.875885	1.11615	0.246527
Acute glomerulonephritis	PXDN	Inverse variance weighted	3	-0.0581481	0.414522	0.171829	0.94351	0.496406	1.79331	0.247185
Acute glomerulonephritis	ENPP7	Inverse variance weighted	10	0.169566	0.415045	0.172263	1.18479	0.928747	1.51142	0.247214
Acute glomerulonephritis	AGRN	Inverse variance weighted	4	-0.111198	0.417889	0.174631	0.894762	0.228467	3.50422	0.250012
Acute glomerulonephritis	SERPINB8	Inverse variance weighted	3	-0.0972978	0.418798	0.175392	0.907286	0.264735	3.10941	0.2505
Acute glomerulonephritis	DPEP2	Inverse variance weighted	3	-0.0776686	0.419796	0.176229	0.925271	0.334275	2.56115	0.251094
Acute glomerulonephritis	CXCL16	Inverse variance weighted	3	0.067753	0.421363	0.177547	1.0701	0.417737	2.74124	0.25237
Acute glomerulonephritis	ITIH5	Inverse variance weighted	6	0.023385	0.422885	0.178832	1.02366	0.72533	1.44469	0.253593
Acute glomerulonephritis	CFHR5	Inverse variance weighted	3	0.0996786	0.424525	0.180222	1.10482	0.229332	5.32249	0.254958
Acute glomerulonephritis	S100A7	Inverse variance weighted	5	-0.262642	0.425898	0.181389	0.769017	0.523188	1.13035	0.25547
Acute glomerulonephritis	CDH17	Inverse variance weighted	5	-0.0238471	0.425957	0.181439	0.976435	0.653905	1.45805	0.25547
Acute glomerulonephritis	SELPLG	Inverse variance weighted	2	0.445914	0.440063	0.193656	1.56192	0.797343	3.05964	0.272029
Acute glomerulonephritis	ACYP2	Inverse variance weighted	2	-1.98907	0.446853	0.199678	0.136823	0.00654559	2.86001	0.27983
Acute glomerulonephritis	PSAP	Inverse variance weighted	2	0.258057	0.455083	0.2071	1.29441	0.866873	1.93281	0.289552
Acute glomerulonephritis	SERPINA5	Inverse variance weighted	3	-0.430214	0.465347	0.216548	0.65037	0.328715	1.28677	0.302054
Acute glomerulonephritis	COCH	Inverse variance weighted	3	0.278013	0.481389	0.231735	1.3205	0.837251	2.08268	0.322485
Acute glomerulonephritis	FBP2	Inverse variance weighted	2	-0.447498	0.492032	0.242095	0.639225	0.302008	1.35298	0.336118
Acute glomerulonephritis	CPB2	Inverse variance weighted	3	-0.154688	0.498972	0.248973	0.856682	0.658574	1.11439	0.344865
Acute glomerulonephritis	NTN4	Inverse variance weighted	2	0.42726	0.504791	0.254814	1.53305	0.73481	3.19844	0.352138
Acute glomerulonephritis	IL5RA	Inverse variance weighted	5	-0.209031	0.514064	0.264261	0.81137	0.562129	1.17112	0.364351
Acute glomerulonephritis	AMY2B	Inverse variance weighted	4	0.170375	0.520154	0.27056	1.18575	0.875716	1.60554	0.372175
Acute glomerulonephritis	CCL17	Inverse variance weighted	4	0.463025	0.521988	0.272472	1.58887	0.694916	3.63284	0.373944
Acute glomerulonephritis	APOH	Inverse variance weighted	2	-0.244234	0.525432	0.276078	0.783304	0.504725	1.21564	0.378025
Acute glomerulonephritis	CHL1	Inverse variance weighted	5	-0.317536	0.526596	0.277304	0.727941	0.410487	1.2909	0.378834
Acute glomerulonephritis	CAT	Inverse variance weighted	2	0.274036	0.531909	0.282927	1.31526	0.797578	2.16896	0.385633
Acute glomerulonephritis	LAP3	Inverse variance weighted	2	0.448474	0.539095	0.290624	1.56592	0.68159	3.59763	0.395222
Acute glomerulonephritis	IFNLR1	Inverse variance weighted	3	-0.562784	0.543632	0.295535	0.569621	0.198438	1.63511	0.400988
Acute glomerulonephritis	SPINT3	Inverse variance weighted	3	0.210222	0.550818	0.303401	1.23395	0.826847	1.8415	0.410726
Acute glomerulonephritis	ACADSB	Inverse variance weighted	2	-0.821081	0.562152	0.316015	0.439956	0.0883809	2.19008	0.426835
Acute glomerulonephritis	NTN1	Inverse variance weighted	3	-0.457747	0.567344	0.321879	0.632708	0.255779	1.5651	0.433774
Acute glomerulonephritis	LYZ	Inverse variance weighted	5	0.145025	0.572651	0.327929	1.15607	0.864563	1.54586	0.440932
Acute glomerulonephritis	KL	Inverse variance weighted	3	-0.200233	0.576325	0.33215	0.81854	0.54612	1.22685	0.445604
Acute glomerulonephritis	EPHB1	Inverse variance weighted	3	-0.188319	0.579279	0.335565	0.82835	0.56461	1.21529	0.449175
Acute glomerulonephritis	LEPR	Inverse variance weighted	4	-0.261811	0.584592	0.341748	0.769656	0.448628	1.32041	0.456429
Acute glomerulonephritis	UGDH	Inverse variance weighted	2	0.175496	0.594058	0.352905	1.19184	0.823018	1.72594	0.470278
Acute glomerulonephritis	COL6A3	Inverse variance weighted	2	0.418711	0.600073	0.360088	1.52	0.620019	3.72634	0.47878
Acute glomerulonephritis	LRP8	Inverse variance weighted	2	0.280063	0.607884	0.369523	1.32321	0.717745	2.43944	0.490233
Acute glomerulonephritis	FSTL4	Inverse variance weighted	2	-1.57831	0.610534	0.372751	0.206324	0.00641616	6.63476	0.49342
Acute glomerulonephritis	LECT2	Inverse variance weighted	7	-0.142798	0.617665	0.38151	0.866929	0.629631	1.19366	0.503898
Acute glomerulonephritis	VIT	Inverse variance weighted	7	-0.128109	0.62413	0.389538	0.879758	0.657098	1.17787	0.513365
Acute glomerulonephritis	PRSS3	Inverse variance weighted	4	0.123716	0.638149	0.407234	1.13169	0.844623	1.51634	0.535503
Acute glomerulonephritis	GPX7	Inverse variance weighted	4	0.162942	0.641878	0.412007	1.17697	0.797434	1.73714	0.54059
Acute glomerulonephritis	F7	Inverse variance weighted	7	-0.144709	0.645442	0.416595	0.865274	0.610267	1.22684	0.54541
Acute glomerulonephritis	IL15RA	Inverse variance weighted	6	0.11155	0.648594	0.420674	1.11801	0.852174	1.46677	0.549545
Acute glomerulonephritis	NT5C	Inverse variance weighted	3	-0.267401	0.651376	0.424291	0.765366	0.397185	1.47484	0.553061
Acute glomerulonephritis	SOD3	Inverse variance weighted	5	0.0525082	0.656716	0.431276	1.05391	0.924724	1.20115	0.560941
Acute glomerulonephritis	CXCL11	Inverse variance weighted	2	-0.410079	0.662366	0.438729	0.663598	0.235024	1.87368	0.569394
Acute glomerulonephritis	BPI	Inverse variance weighted	3	-0.0856622	0.666465	0.444176	0.917904	0.737057	1.14313	0.575213
Acute glomerulonephritis	SCGB3A1	Inverse variance weighted	3	0.148576	0.66939	0.448082	1.16018	0.790339	1.70309	0.579016
Acute glomerulonephritis	SERPINA12	Inverse variance weighted	6	0.0743903	0.672352	0.452058	1.07723	0.887362	1.30772	0.582891
Acute glomerulonephritis	PGLYRP2	Inverse variance weighted	3	-0.179113	0.678163	0.459905	0.836011	0.519878	1.34438	0.591732
Acute glomerulonephritis	TNC	Inverse variance weighted	7	0.122415	0.684689	0.468798	1.13022	0.81157	1.57399	0.601877
Acute glomerulonephritis	FAM3B	Inverse variance weighted	4	0.189294	0.687186	0.472225	1.2084	0.721213	2.02467	0.604974
Acute glomerulonephritis	TNFRSF21	Inverse variance weighted	2	-0.30466	0.692304	0.479285	0.737374	0.317042	1.71498	0.612705
Acute glomerulonephritis	LPO	Inverse variance weighted	3	0.156765	0.698927	0.488499	1.16972	0.750659	1.82273	0.623149
Acute glomerulonephritis	CRHBP	Inverse variance weighted	6	-0.0871557	0.705768	0.498109	0.916534	0.712263	1.17939	0.634053
Acute glomerulonephritis	CNTN2	Inverse variance weighted	6	-0.0908945	0.70915	0.502894	0.913114	0.699901	1.19128	0.638782
Acute glomerulonephritis	LIFR	Inverse variance weighted	4	-0.207298	0.713306	0.508806	0.812777	0.439437	1.5033	0.644919
Acute glomerulonephritis	NUDT1	Inverse variance weighted	2	0.160222	0.716868	0.5139	1.17377	0.725529	1.89895	0.649997
Acute glomerulonephritis	SIGLEC9	Inverse variance weighted	4	-0.0544164	0.721819	0.521022	0.947038	0.802032	1.11826	0.657611
Acute glomerulonephritis	LUM	Inverse variance weighted	6	-0.154623	0.727263	0.528911	0.856738	0.529445	1.38636	0.666161
Acute glomerulonephritis	PLG	Inverse variance weighted	5	-0.204338	0.733528	0.538064	0.815187	0.42538	1.5622	0.676261
Acute glomerulonephritis	SFTPB	Inverse variance weighted	4	-0.0877207	0.737455	0.54384	0.916017	0.69007	1.21594	0.682085
Acute glomerulonephritis	IGFBP7	Inverse variance weighted	6	0.115975	0.739006	0.54613	1.12297	0.770561	1.63654	0.683522
Acute glomerulonephritis	LEAP2	Inverse variance weighted	4	-0.115757	0.741305	0.549533	0.890692	0.609651	1.30129	0.686342
Acute glomerulonephritis	QSOX2	Inverse variance weighted	3	-0.0905164	0.748231	0.559849	0.913459	0.673821	1.23832	0.697766
Acute glomerulonephritis	PDGFRL	Inverse variance weighted	4	0.102223	0.751976	0.565467	1.10763	0.781623	1.56961	0.7033
Acute glomerulonephritis	MMP10	Inverse variance weighted	7	-0.126007	0.753716	0.568087	0.881609	0.57199	1.35882	0.70509
Acute glomerulonephritis	PDCD1LG2	Inverse variance weighted	4	0.0992416	0.75668	0.572564	1.10433	0.782337	1.55886	0.709172
Acute glomerulonephritis	CYB5D2	Inverse variance weighted	2	-0.206052	0.759478	0.576808	0.81379	0.394652	1.67807	0.712948
Acute glomerulonephritis	APOBEC3G	Inverse variance weighted	2	-0.260707	0.763912	0.583561	0.770507	0.303359	1.95702	0.719806
Acute glomerulonephritis	UCMA	Inverse variance weighted	3	0.241041	0.770393	0.593505	1.27257	0.52515	3.08377	0.730562
Acute glomerulonephritis	PDE5A	Inverse variance weighted	2	-0.149414	0.773376	0.59811	0.861212	0.494116	1.50104	0.734715
Acute glomerulonephritis	QPCT	Inverse variance weighted	4	-0.151717	0.777186	0.604019	0.859232	0.484284	1.52447	0.74045
Acute glomerulonephritis	SLAMF7	Inverse variance weighted	6	-0.0745808	0.77987	0.608198	0.928133	0.697869	1.23437	0.744045
Acute glomerulonephritis	NELL1	Inverse variance weighted	7	0.0835052	0.783643	0.614096	1.08709	0.785775	1.50395	0.749724
Acute glomerulonephritis	B4GALT2	Inverse variance weighted	2	-0.0773567	0.788803	0.622211	0.92556	0.680399	1.25906	0.758081
Acute glomerulonephritis	MET	Inverse variance weighted	4	0.218033	0.793156	0.629097	1.24363	0.513379	3.01261	0.76491
Acute glomerulonephritis	CAPG	Inverse variance weighted	4	-0.126716	0.795488	0.6328	0.880984	0.523858	1.48157	0.767849
Acute glomerulonephritis	MFGE8	Inverse variance weighted	2	-0.120327	0.798447	0.637518	0.886631	0.537478	1.4626	0.772005
Acute glomerulonephritis	VEGFA	Inverse variance weighted	7	0.0574145	0.800658	0.641053	1.05909	0.831974	1.34822	0.774714
Acute glomerulonephritis	CRTAM	Inverse variance weighted	5	-0.0984268	0.805432	0.64872	0.906262	0.593383	1.38412	0.782396
Acute glomerulonephritis	SCG3	Inverse variance weighted	3	0.114123	0.811233	0.658099	1.12089	0.676159	1.85813	0.792107
Acute glomerulonephritis	LRIG3	Inverse variance weighted	3	-0.101789	0.812644	0.660391	0.90322	0.573579	1.42231	0.793266
Acute glomerulonephritis	NAAA	Inverse variance weighted	3	-0.0468399	0.814829	0.663946	0.95424	0.772483	1.17876	0.795935
Acute glomerulonephritis	NPPB	Inverse variance weighted	4	-0.169686	0.82243	0.676391	0.84393	0.380412	1.87223	0.80923
Acute glomerulonephritis	LY75	Inverse variance weighted	6	0.0663444	0.825992	0.682263	1.06859	0.777791	1.46812	0.814622
Acute glomerulonephritis	PTGFRN	Inverse variance weighted	7	-0.0495477	0.82972	0.688435	0.95166	0.746964	1.21245	0.82035
Acute glomerulonephritis	PLAU	Inverse variance weighted	4	-0.0706998	0.83121	0.69091	0.931742	0.657571	1.32023	0.82166
Acute glomerulonephritis	GUSB	Inverse variance weighted	2	0.173382	0.833805	0.695232	1.18932	0.49955	2.83152	0.825156
Acute glomerulonephritis	SULT1A3	Inverse variance weighted	2	0.230398	0.839969	0.705549	1.2591	0.381074	4.16017	0.835739
Acute glomerulonephritis	ACP1	Inverse variance weighted	6	-0.0768195	0.843486	0.711469	0.926057	0.616385	1.39131	0.841083
Acute glomerulonephritis	EDIL3	Inverse variance weighted	2	0.245054	0.84613	0.715935	1.27769	0.341352	4.78243	0.84469
Acute glomerulonephritis	PDGFD	Inverse variance weighted	5	-0.0491421	0.848537	0.720014	0.952046	0.727706	1.24555	0.847827
Acute glomerulonephritis	SELP	Inverse variance weighted	2	0.105717	0.851362	0.724817	1.11151	0.617	2.00235	0.851803
Acute glomerulonephritis	BOC	Inverse variance weighted	4	-0.0707238	0.853144	0.727854	0.931719	0.625581	1.38767	0.853692
Acute glomerulonephritis	FGR	Inverse variance weighted	2	0.191187	0.857754	0.735742	1.21069	0.398869	3.6748	0.861251
Acute glomerulonephritis	NT5E	Inverse variance weighted	3	0.0579269	0.863555	0.745728	1.05964	0.746623	1.50388	0.871232
Acute glomerulonephritis	IL1RN	Inverse variance weighted	3	-0.114246	0.8667	0.751169	0.892039	0.440254	1.80744	0.875875
Acute glomerulonephritis	APOC1	Inverse variance weighted	5	-0.115177	0.868787	0.754791	0.891208	0.43259	1.83604	0.878383
Acute glomerulonephritis	CFHR1	Inverse variance weighted	2	-0.374588	0.872196	0.760726	0.687572	0.0616976	7.66247	0.883567
Acute glomerulonephritis	ESM1	Inverse variance weighted	3	0.0994408	0.874384	0.764548	1.10455	0.576204	2.11737	0.886282
Acute glomerulonephritis	GFRAL	Inverse variance weighted	3	0.19337	0.879006	0.772651	1.21333	0.326776	4.50514	0.893939
Acute glomerulonephritis	CRTAC1	Inverse variance weighted	6	-0.0555552	0.879867	0.774165	0.94596	0.647234	1.38256	0.893959
Acute glomerulonephritis	CD14	Inverse variance weighted	4	-0.064858	0.887086	0.786921	0.937201	0.585588	1.49994	0.906935
Acute glomerulonephritis	BMPER	Inverse variance weighted	2	-0.111277	0.893942	0.799132	0.894691	0.379705	2.10814	0.919232
Acute glomerulonephritis	FGFR1	Inverse variance weighted	2	-0.123357	0.899926	0.809866	0.883948	0.323593	2.41465	0.929789
Acute glomerulonephritis	COL6A1	Inverse variance weighted	13	0.0330562	0.903457	0.816235	1.03361	0.782124	1.36596	0.935301
Acute glomerulonephritis	CXCL12	Inverse variance weighted	2	0.199764	0.906077	0.820976	1.22111	0.21643	6.88963	0.938933
Acute glomerulonephritis	CRISPLD2	Inverse variance weighted	6	0.0883546	0.909117	0.826493	1.09238	0.495756	2.407	0.943434
Acute glomerulonephritis	IL12B	Inverse variance weighted	5	-0.0442452	0.914743	0.836756	0.956719	0.628056	1.45737	0.953326
Acute glomerulonephritis	FABP2	Inverse variance weighted	3	-0.0237293	0.916446	0.839873	0.97655	0.775761	1.22931	0.955056
Acute glomerulonephritis	SIGLEC12	Inverse variance weighted	2	-0.0846984	0.917504	0.841813	0.918789	0.399912	2.1109	0.955442
Acute glomerulonephritis	MMP1	Inverse variance weighted	5	0.0401615	0.921651	0.849441	1.04098	0.687631	1.5759	0.96227
Acute glomerulonephritis	COL10A1	Inverse variance weighted	3	-0.131536	0.923581	0.853001	0.876748	0.218073	3.5249	0.964473
Acute glomerulonephritis	LGMN	Inverse variance weighted	2	0.0954199	0.925509	0.856568	1.10012	0.390896	3.09613	0.966675
Acute glomerulonephritis	COL1A1	Inverse variance weighted	3	-0.10715	0.927263	0.859816	0.898391	0.273542	2.95058	0.96851
Acute glomerulonephritis	CALCB	Inverse variance weighted	2	0.0388787	0.934443	0.873183	1.03964	0.644984	1.67579	0.981714
Acute glomerulonephritis	OGN	Inverse variance weighted	4	-0.026508	0.936545	0.877117	0.97384	0.69592	1.36275	0.984284
Acute glomerulonephritis	GSTZ1	Inverse variance weighted	7	0.0146997	0.940349	0.884255	1.01481	0.832591	1.23691	0.988238
Acute glomerulonephritis	CSF2RB	Inverse variance weighted	5	-0.0437513	0.943696	0.890561	0.957192	0.513256	1.78511	0.988238
Acute glomerulonephritis	FSTL1	Inverse variance weighted	2	0.0646718	0.94685	0.896524	1.06681	0.402532	2.82731	0.988238
Acute glomerulonephritis	HAVCR2	Inverse variance weighted	5	0.0226614	0.949891	0.902293	1.02292	0.712385	1.46882	0.988238
Acute glomerulonephritis	ENGASE	Inverse variance weighted	5	0.0148457	0.954314	0.910715	1.01496	0.782989	1.31565	0.988238
Acute glomerulonephritis	KLK13	Inverse variance weighted	2	0.0193108	0.17879	0.913989	1.0195	0.718121	1.44736	0.988238
Acute glomerulonephritis	AKR1C4	Inverse variance weighted	7	0.013076	0.121126	0.914033	1.01316	0.79905	1.28465	0.988238
Acute glomerulonephritis	RTN4R	Inverse variance weighted	4	-0.0184047	0.171483	0.91453	0.981764	0.701516	1.37397	0.988238
Acute glomerulonephritis	CBR1	Inverse variance weighted	4	-0.0434069	0.408868	0.915452	0.957522	0.429648	2.13395	0.988238
Acute glomerulonephritis	NMB	Inverse variance weighted	2	0.0614368	0.579627	0.915587	1.06336	0.341423	3.31185	0.988238
Acute glomerulonephritis	SECTM1	Inverse variance weighted	4	-0.028306	0.270591	0.916687	0.972091	0.571972	1.65211	0.988238
Acute glomerulonephritis	CHIT1	Inverse variance weighted	6	-0.00708874	0.0688912	0.918044	0.992936	0.867521	1.13648	0.988238
Acute glomerulonephritis	PCYOX1	Inverse variance weighted	5	-0.0168026	0.167561	0.920124	0.983338	0.708063	1.36563	0.988238
Acute glomerulonephritis	RNASE1	Inverse variance weighted	5	-0.0299153	0.30108	0.920852	0.970528	0.537927	1.75102	0.988238
Acute glomerulonephritis	ROR1	Inverse variance weighted	3	0.0188247	0.192764	0.922205	1.019	0.698379	1.48682	0.988238
Acute glomerulonephritis	CD46	Inverse variance weighted	2	0.0309089	0.319947	0.923039	1.03139	0.550908	1.93094	0.988238
Acute glomerulonephritis	APCS	Inverse variance weighted	3	0.0268672	0.27821	0.923067	1.02723	0.595458	1.77209	0.988238
Acute glomerulonephritis	TGM3	Inverse variance weighted	5	0.0218771	0.226547	0.92307	1.02212	0.655632	1.59346	0.988238
Acute glomerulonephritis	EPHA5	Inverse variance weighted	2	0.0478825	0.496506	0.923172	1.04905	0.396425	2.77607	0.988238
Acute glomerulonephritis	CROT	Inverse variance weighted	4	0.0147896	0.157202	0.925046	1.0149	0.745778	1.38114	0.988238
Acute glomerulonephritis	PRCP	Inverse variance weighted	2	-0.034924	0.373517	0.925506	0.965679	0.464396	2.00806	0.988238
Acute glomerulonephritis	MBL2	Inverse variance weighted	6	-0.0110824	0.119981	0.926406	0.988979	0.781731	1.25117	0.988238
Acute glomerulonephritis	DCLK1	Inverse variance weighted	2	-0.0217833	0.254962	0.931914	0.978452	0.593624	1.61275	0.988238
Acute glomerulonephritis	OLFM2	Inverse variance weighted	6	-0.0177139	0.20745	0.931952	0.982442	0.654218	1.47534	0.988238
Acute glomerulonephritis	FAM177A1	Inverse variance weighted	5	0.0172995	0.203967	0.932408	1.01745	0.682171	1.51752	0.988238
Acute glomerulonephritis	ROR2	Inverse variance weighted	2	0.0264762	0.318327	0.933714	1.02683	0.550215	1.9163	0.988238
Acute glomerulonephritis	CDCP1	Inverse variance weighted	4	-0.0391902	0.483979	0.935462	0.961568	0.372399	2.48285	0.988238
Acute glomerulonephritis	RNPEP	Inverse variance weighted	2	0.0272806	0.340296	0.936104	1.02766	0.527451	2.00223	0.988238
Acute glomerulonephritis	NQO2	Inverse variance weighted	7	-0.00804146	0.103039	0.937794	0.991991	0.810585	1.21399	0.988238
Acute glomerulonephritis	FOLR3	Inverse variance weighted	6	-0.0112254	0.14412	0.937916	0.988837	0.745499	1.3116	0.988238
Acute glomerulonephritis	CHRDL2	Inverse variance weighted	5	0.0195405	0.25168	0.938114	1.01973	0.622662	1.67002	0.988238
Acute glomerulonephritis	C1QC	Inverse variance weighted	9	0.0123573	0.161219	0.938903	1.01243	0.738132	1.38867	0.988238
Acute glomerulonephritis	DKK3	Inverse variance weighted	3	0.0198201	0.266099	0.940625	1.02002	0.60548	1.71837	0.988238
Acute glomerulonephritis	HHIP	Inverse variance weighted	2	-0.0434807	0.609001	0.943082	0.957451	0.290218	3.1587	0.988238
Acute glomerulonephritis	IDH1	Inverse variance weighted	3	-0.0142665	0.217526	0.947708	0.985835	0.643639	1.50996	0.988238
Acute glomerulonephritis	GSTO1	Inverse variance weighted	4	-0.0112521	0.172878	0.948105	0.988811	0.704622	1.38762	0.988238
Acute glomerulonephritis	ALCAM	Inverse variance weighted	3	0.0365173	0.56195	0.948187	1.03719	0.344761	3.12033	0.988238
Acute glomerulonephritis	ADAMTS5	Inverse variance weighted	2	0.00818376	0.13346	0.951104	1.00822	0.776159	1.30966	0.988238
Acute glomerulonephritis	FN1	Inverse variance weighted	2	0.0358166	0.596155	0.952092	1.03647	0.32218	3.33436	0.988238
Acute glomerulonephritis	FGL1	Inverse variance weighted	5	0.0110088	0.183561	0.952177	1.01107	0.705555	1.44888	0.988238
Acute glomerulonephritis	SIGLEC7	Inverse variance weighted	2	-0.0306913	0.515111	0.952489	0.969775	0.353345	2.6616	0.988238
Acute glomerulonephritis	ANGPT2	Inverse variance weighted	2	0.0473154	0.80627	0.953204	1.04845	0.215893	5.09166	0.988238
Acute glomerulonephritis	PPT1	Inverse variance weighted	2	-0.0186823	0.319725	0.953404	0.981491	0.524482	1.83672	0.988238
Acute glomerulonephritis	CXCL10	Inverse variance weighted	2	0.0121819	0.211096	0.953981	1.01226	0.66927	1.53101	0.988238
Acute glomerulonephritis	FCGR2B	Inverse variance weighted	10	0.00674982	0.139649	0.96145	1.00677	0.765701	1.32374	0.988238
Acute glomerulonephritis	ECM1	Inverse variance weighted	6	0.00580808	0.124214	0.962706	1.00582	0.788478	1.28308	0.988238
Acute glomerulonephritis	TWSG1	Inverse variance weighted	3	-0.024747	0.53432	0.963059	0.975557	0.342318	2.78019	0.988238
Acute glomerulonephritis	ENPEP	Inverse variance weighted	2	0.0204784	0.443423	0.963165	1.02069	0.428001	2.43413	0.988238
Acute glomerulonephritis	PPID	Inverse variance weighted	2	0.0131191	0.289617	0.96387	1.01321	0.574342	1.78741	0.988238
Acute glomerulonephritis	TNFAIP6	Inverse variance weighted	7	-0.00635017	0.144569	0.964964	0.99367	0.748484	1.31917	0.988238
Acute glomerulonephritis	SERPINB4	Inverse variance weighted	2	0.0262496	0.599299	0.965063	1.0266	0.317152	3.32302	0.988238
Acute glomerulonephritis	MATN3	Inverse variance weighted	9	0.00470031	0.118157	0.968268	1.00471	0.79701	1.26654	0.989822
Acute glomerulonephritis	PATE4	Inverse variance weighted	2	-0.0196123	0.539637	0.971008	0.980579	0.340514	2.82378	0.990927
Acute glomerulonephritis	ENPP5	Inverse variance weighted	7	0.00517506	0.162898	0.974656	1.00519	0.730442	1.38328	0.992952
Acute glomerulonephritis	GSTA1	Inverse variance weighted	6	-0.00576844	0.19519	0.976424	0.994248	0.678181	1.45762	0.993058
Acute glomerulonephritis	IGLL1	Inverse variance weighted	4	-0.00460549	0.179545	0.979536	0.995405	0.700113	1.41524	0.993608
Acute glomerulonephritis	C7	Inverse variance weighted	3	0.00255471	0.107306	0.981006	1.00256	0.812399	1.23723	0.993608
Acute glomerulonephritis	FCN3	Inverse variance weighted	3	0.00848218	0.375076	0.981958	1.00852	0.483518	2.10356	0.993608
Acute glomerulonephritis	TCN2	Inverse variance weighted	9	0.00259242	0.141253	0.985357	1.0026	0.760132	1.3224	0.995361
Acute glomerulonephritis	CNTFR	Inverse variance weighted	4	0.00206931	0.140063	0.988212	1.00207	0.761509	1.31863	0.996012
Acute glomerulonephritis	FJX1	Inverse variance weighted	3	-0.00310656	0.232473	0.989338	0.996898	0.632071	1.5723	0.996012
Acute glomerulonephritis	F11	Inverse variance weighted	2	0.00411705	0.49928	0.993421	1.00413	0.377391	2.67168	0.998369
Acute glomerulonephritis	ADH7	Inverse variance weighted	2	0.0014203	0.304935	0.996284	1.00142	0.550872	1.82047	0.998369
Acute glomerulonephritis	FKBP7	Inverse variance weighted	3	-0.000771395	0.186302	0.996696	0.999229	0.693556	1.43962	0.998369
Acute glomerulonephritis	CPM	Inverse variance weighted	2	-0.000216227	0.444474	0.999612	0.999784	0.418372	2.38919	0.999612
Chronic glomerulonephritis	AFM	Inverse variance weighted	2	0.88334	0.00893091	7.98e-05	2.41896	1.41755	4.12782	0.0476174
Chronic glomerulonephritis	CFHR5	Inverse variance weighted	3	1.73514	0.0133483	0.000178177	5.6697	1.90912	16.8378	0.0531859
Chronic glomerulonephritis	EPHB2	Inverse variance weighted	3	1.43346	0.0199455	0.000397824	4.19318	1.50928	11.6498	0.0791669
Chronic glomerulonephritis	CA6	Inverse variance weighted	5	0.329621	0.0244966	0.000600084	1.39044	1.11843	1.72861	0.0895625
Chronic glomerulonephritis	CRISP2	Inverse variance weighted	5	0.25991	0.0295817	0.000875076	1.29681	1.05604	1.59249	0.0909044
Chronic glomerulonephritis	AMY1A	Inverse variance weighted	5	0.272673	0.030226	0.000913612	1.31347	1.07001	1.61233	0.0909044
Chronic glomerulonephritis	CD109	Inverse variance weighted	5	-0.326333	0.0361106	0.00130397	0.721565	0.548651	0.948975	0.105358
Chronic glomerulonephritis	TEK	Inverse variance weighted	4	-0.82276	0.0375743	0.00141183	0.439218	0.227676	0.84731	0.105358
Chronic glomerulonephritis	MFGE8	Inverse variance weighted	2	-0.482666	0.0441219	0.00194674	0.617136	0.399928	0.952314	0.115518
Chronic glomerulonephritis	QDPR	Inverse variance weighted	3	0.787166	0.0470953	0.00221796	2.19716	1.19687	4.03344	0.115518
Chronic glomerulonephritis	VWA1	Inverse variance weighted	7	-0.502329	0.0485964	0.00236161	0.605119	0.391668	0.934896	0.115518
Chronic glomerulonephritis	ESM1	Inverse variance weighted	3	0.676405	0.0497617	0.00247623	1.96679	1.04113	3.71548	0.115518
Chronic glomerulonephritis	GAA	Inverse variance weighted	5	0.404448	0.0520985	0.00271425	1.49848	1.01723	2.2074	0.115518
Chronic glomerulonephritis	MMP2	Inverse variance weighted	2	-1.05141	0.0542011	0.00293776	0.349443	0.125567	0.97247	0.115518
Chronic glomerulonephritis	TGFBR3	Inverse variance weighted	2	1.14146	0.0570052	0.0032496	3.13132	1.09983	8.91517	0.115518
Chronic glomerulonephritis	IL12B	Inverse variance weighted	5	0.355433	0.0591225	0.00349547	1.4268	1.06427	1.91281	0.115518
Chronic glomerulonephritis	CXCL16	Inverse variance weighted	3	-0.698941	0.059923	0.00359077	0.497111	0.310561	0.795721	0.115518
Chronic glomerulonephritis	ENTPD1	Inverse variance weighted	2	0.962012	0.060712	0.00368594	2.61696	0.97845	6.9993	0.115518
Chronic glomerulonephritis	LEPR	Inverse variance weighted	4	0.235362	0.0627173	0.00393346	1.26537	1.01156	1.58285	0.115518
Chronic glomerulonephritis	VWC2	Inverse variance weighted	4	-0.346517	0.0629088	0.00395752	0.707147	0.493257	1.01379	0.115518
Chronic glomerulonephritis	AHSG	Inverse variance weighted	3	-0.318706	0.0638218	0.00407322	0.72709	0.535809	0.986657	0.115518
Chronic glomerulonephritis	ART4	Inverse variance weighted	3	-0.197716	0.0663671	0.00440459	0.820603	0.664606	1.01322	0.115518
Chronic glomerulonephritis	SERPINA4	Inverse variance weighted	6	0.31838	0.0667117	0.00445045	1.3749	1.00784	1.87564	0.115518
Chronic glomerulonephritis	FOLH1	Inverse variance weighted	2	0.718057	0.0734404	0.00539349	2.05044	0.91553	4.59223	0.127071
Chronic glomerulonephritis	PARP1	Inverse variance weighted	2	-1.48416	0.0739302	0.00546567	0.226694	0.0606685	0.847064	0.127071
Chronic glomerulonephritis	SMPD1	Inverse variance weighted	2	-0.308131	0.0749733	0.005621	0.734819	0.535568	1.0082	0.127071
Chronic glomerulonephritis	GUSB	Inverse variance weighted	2	0.650139	0.0771771	0.00595631	1.91581	0.904897	4.05606	0.127071
Chronic glomerulonephritis	MMP8	Inverse variance weighted	2	0.537291	0.0771997	0.0059598	1.71136	0.978488	2.99315	0.127071
Chronic glomerulonephritis	EGLN1	Inverse variance weighted	4	0.564912	0.082608	0.00682407	1.75929	0.958567	3.22889	0.135524
Chronic glomerulonephritis	CD300C	Inverse variance weighted	2	0.512913	0.0832995	0.00693881	1.67015	1.03758	2.68836	0.135524
Chronic glomerulonephritis	PDCD1LG2	Inverse variance weighted	4	-0.266815	0.0839127	0.00704134	0.765815	0.554334	1.05798	0.135524
Chronic glomerulonephritis	GCLM	Inverse variance weighted	2	-0.829491	0.0874093	0.00764039	0.436271	0.155688	1.22252	0.135524
Chronic glomerulonephritis	COCH	Inverse variance weighted	3	0.402703	0.0892048	0.0079575	1.49586	1.01897	2.19594	0.135524
Chronic glomerulonephritis	S100A4	Inverse variance weighted	2	1.00415	0.0904206	0.00817589	2.72958	0.881094	8.45606	0.135524
Chronic glomerulonephritis	AKR1C4	Inverse variance weighted	7	-0.257098	0.0912153	0.00832024	0.773293	0.603857	0.99027	0.135524
Chronic glomerulonephritis	THBS2	Inverse variance weighted	6	0.197946	0.0918684	0.00843981	1.2189	0.94552	1.57131	0.135524
Chronic glomerulonephritis	LINGO1	Inverse variance weighted	2	-0.965959	0.095915	0.00919968	0.380618	0.123737	1.17079	0.135524
Chronic glomerulonephritis	HP	Inverse variance weighted	6	-0.113816	0.0963847	0.00929002	0.892422	0.767416	1.03779	0.135524
Chronic glomerulonephritis	EGF	Inverse variance weighted	3	0.797501	0.0978293	0.00957056	2.21999	0.762491	6.46347	0.135524
Chronic glomerulonephritis	NTNG1	Inverse variance weighted	5	0.23025	0.0986591	0.00973361	1.25891	1.00134	1.58274	0.135524
Chronic glomerulonephritis	SELP	Inverse variance weighted	2	-0.29848	0.100639	0.0101283	0.741945	0.493223	1.11609	0.135524
Chronic glomerulonephritis	IL1RAP	Inverse variance weighted	5	-0.147773	0.104051	0.0108266	0.862627	0.72028	1.0331	0.135524
Chronic glomerulonephritis	CXCL12	Inverse variance weighted	2	1.0386	0.105715	0.0111757	2.82527	0.646176	12.3529	0.135524
Chronic glomerulonephritis	FCRL3	Inverse variance weighted	3	-0.507519	0.106729	0.0113912	0.601987	0.356985	1.01514	0.135524
Chronic glomerulonephritis	CFHR2	Inverse variance weighted	10	0.163925	0.107131	0.0114769	1.17813	0.931089	1.49071	0.135524
Chronic glomerulonephritis	UGDH	Inverse variance weighted	2	0.285256	0.107389	0.0115323	1.3301	0.932586	1.89706	0.135524
Chronic glomerulonephritis	RGMA	Inverse variance weighted	3	-0.744581	0.108533	0.0117795	0.474933	0.161251	1.39883	0.135524
Chronic glomerulonephritis	MDK	Inverse variance weighted	2	-1.37098	0.109785	0.0120527	0.253859	0.0607397	1.06099	0.135524
Chronic glomerulonephritis	REG1A	Inverse variance weighted	5	-0.325629	0.112577	0.0126736	0.722073	0.475416	1.0967	0.135524
Chronic glomerulonephritis	CBR1	Inverse variance weighted	4	0.433459	0.11261	0.0126811	1.54258	0.806456	2.95064	0.135524
Chronic glomerulonephritis	CTSD	Inverse variance weighted	5	0.664857	0.112855	0.0127363	1.94421	1.15228	3.28044	0.135524
Chronic glomerulonephritis	SMOC2	Inverse variance weighted	4	-0.209344	0.114824	0.0131846	0.811116	0.589826	1.11543	0.135524
Chronic glomerulonephritis	FCRL4	Inverse variance weighted	8	-0.16431	0.117248	0.0137471	0.848479	0.65765	1.09468	0.135524
Chronic glomerulonephritis	CD300A	Inverse variance weighted	7	-0.141799	0.118323	0.0140003	0.867796	0.718835	1.04763	0.135524
Chronic glomerulonephritis	CD55	Inverse variance weighted	5	0.190127	0.120394	0.0144946	1.2094	0.894044	1.636	0.135524
Chronic glomerulonephritis	ERAP2	Inverse variance weighted	7	-0.176148	0.12128	0.0147089	0.838494	0.660822	1.06393	0.135524
Chronic glomerulonephritis	TNFSF8	Inverse variance weighted	2	0.436444	0.121547	0.0147737	1.5472	0.768415	3.11526	0.135524
Chronic glomerulonephritis	FAM20A	Inverse variance weighted	2	-0.438078	0.122159	0.0149229	0.645276	0.398642	1.0445	0.135524
Chronic glomerulonephritis	ASPH	Inverse variance weighted	2	0.637356	0.1236	0.0152769	1.89147	0.669343	5.34505	0.135524
Chronic glomerulonephritis	ENPP7	Inverse variance weighted	10	0.20501	0.124234	0.0154341	1.22754	0.925802	1.62761	0.135524
Chronic glomerulonephritis	ISG15	Inverse variance weighted	3	0.255021	0.126736	0.0160619	1.29049	0.842635	1.97638	0.135524
Chronic glomerulonephritis	KLK7	Inverse variance weighted	2	-0.208289	0.128723	0.0165696	0.811972	0.570017	1.15663	0.135524
Chronic glomerulonephritis	CD177	Inverse variance weighted	8	0.129843	0.129528	0.0167776	1.13865	0.946813	1.36935	0.135524
Chronic glomerulonephritis	COL10A1	Inverse variance weighted	3	0.449001	0.13001	0.0169027	1.56675	0.940687	2.60947	0.135524
Chronic glomerulonephritis	HSP90B1	Inverse variance weighted	5	0.136169	0.130787	0.0171052	1.14588	0.905673	1.44979	0.135524
Chronic glomerulonephritis	GSTO1	Inverse variance weighted	4	-0.205544	0.131441	0.0172768	0.814204	0.605901	1.09412	0.135524
Chronic glomerulonephritis	TNFSF12	Inverse variance weighted	3	0.926261	0.133068	0.017707	2.52505	0.657901	9.69125	0.135524
Chronic glomerulonephritis	MGP	Inverse variance weighted	3	0.286925	0.135201	0.0182794	1.33232	0.796618	2.22828	0.135524
Chronic glomerulonephritis	SULT1A3	Inverse variance weighted	2	0.996782	0.136355	0.0185927	2.70955	1.18139	6.21441	0.135524
Chronic glomerulonephritis	SERPINB4	Inverse variance weighted	2	0.654997	0.136974	0.0187619	1.92514	0.894798	4.14188	0.135524
Chronic glomerulonephritis	PNLIPRP2	Inverse variance weighted	8	0.107223	0.136986	0.0187652	1.11318	0.915845	1.35304	0.135524
Chronic glomerulonephritis	INHBC	Inverse variance weighted	8	-0.0988306	0.139109	0.0193513	0.905896	0.78051	1.05142	0.135524
Chronic glomerulonephritis	CR1	Inverse variance weighted	4	-0.124809	0.139444	0.0194446	0.882665	0.699913	1.11314	0.135524
Chronic glomerulonephritis	IL16	Inverse variance weighted	6	-0.128131	0.140199	0.0196557	0.879738	0.692212	1.11807	0.135524
Chronic glomerulonephritis	TAC1	Inverse variance weighted	2	0.290176	0.14073	0.0198048	1.33666	0.774715	2.30622	0.135524
Chronic glomerulonephritis	CTSV	Inverse variance weighted	3	0.347294	0.140845	0.0198373	1.41523	0.833655	2.40254	0.135524
Chronic glomerulonephritis	SCUBE1	Inverse variance weighted	4	-0.392821	0.141468	0.0200131	0.67515	0.321105	1.41956	0.135524
Chronic glomerulonephritis	PDGFA	Inverse variance weighted	3	0.509642	0.143593	0.0206188	1.6647	0.623242	4.44645	0.135524
Chronic glomerulonephritis	LBP	Inverse variance weighted	6	-0.113725	0.144334	0.0208323	0.892504	0.747602	1.06549	0.135524
Chronic glomerulonephritis	DPP7	Inverse variance weighted	3	0.105675	0.14565	0.021214	1.11146	0.90318	1.36777	0.135524
Chronic glomerulonephritis	RET	Inverse variance weighted	2	0.15693	0.147106	0.0216402	1.16991	0.856139	1.59869	0.135524
Chronic glomerulonephritis	GNLY	Inverse variance weighted	5	-0.125106	0.147777	0.021838	0.882403	0.686898	1.13355	0.135524
Chronic glomerulonephritis	ECM1	Inverse variance weighted	6	0.152642	0.148589	0.0220787	1.16491	0.912381	1.48733	0.135524
Chronic glomerulonephritis	MST1	Inverse variance weighted	4	0.197589	0.149208	0.0222629	1.21846	0.816088	1.81922	0.135524
Chronic glomerulonephritis	TFF3	Inverse variance weighted	2	0.513484	0.149625	0.0223877	1.6711	0.730535	3.82266	0.135524
Chronic glomerulonephritis	MSR1	Inverse variance weighted	4	-0.134485	0.150754	0.0227267	0.874166	0.66282	1.1529	0.135524
Chronic glomerulonephritis	CNTFR	Inverse variance weighted	4	-0.246881	0.151098	0.0228306	0.781234	0.57512	1.06122	0.135524
Chronic glomerulonephritis	ENPP2	Inverse variance weighted	2	-0.555799	0.151385	0.0229175	0.573614	0.181513	1.81272	0.135524
Chronic glomerulonephritis	C1QC	Inverse variance weighted	9	0.154508	0.152192	0.0231624	1.16708	0.906051	1.50332	0.135524
Chronic glomerulonephritis	APOBEC3G	Inverse variance weighted	2	-0.386888	0.152751	0.0233328	0.679167	0.301723	1.52878	0.135524
Chronic glomerulonephritis	LTF	Inverse variance weighted	3	-0.487394	0.154106	0.0237487	0.614225	0.33296	1.13309	0.135524
Chronic glomerulonephritis	TGM3	Inverse variance weighted	5	-0.154201	0.154181	0.0237718	0.857099	0.617523	1.18962	0.135524
Chronic glomerulonephritis	GPC5	Inverse variance weighted	5	0.168958	0.155602	0.024212	1.18407	0.89212	1.57156	0.135524
Chronic glomerulonephritis	CTSZ	Inverse variance weighted	5	-0.279216	0.155665	0.0242317	0.756376	0.414193	1.38125	0.135524
Chronic glomerulonephritis	ALAD	Inverse variance weighted	3	0.196942	0.157034	0.0246598	1.21767	0.791719	1.87279	0.135524
Chronic glomerulonephritis	ANXA2	Inverse variance weighted	9	0.130514	0.158752	0.0252022	1.13941	0.911366	1.42452	0.135524
Chronic glomerulonephritis	PRSS3	Inverse variance weighted	4	0.123893	0.158956	0.025267	1.1319	0.858872	1.49171	0.135524
Chronic glomerulonephritis	NT5C	Inverse variance weighted	3	0.304332	0.159309	0.0253794	1.35572	0.917193	2.00391	0.135524
Chronic glomerulonephritis	CD33	Inverse variance weighted	4	0.148034	0.160775	0.0258487	1.15955	0.828709	1.62248	0.135524
Chronic glomerulonephritis	MMP12	Inverse variance weighted	6	-0.11838	0.161181	0.0259795	0.888358	0.723046	1.09147	0.135524
Chronic glomerulonephritis	CYB5R2	Inverse variance weighted	5	-0.210081	0.161301	0.026018	0.810519	0.5019	1.30891	0.135524
Chronic glomerulonephritis	UST	Inverse variance weighted	2	-0.297311	0.163278	0.0266596	0.742813	0.371746	1.48427	0.135524
Chronic glomerulonephritis	SFTPB	Inverse variance weighted	4	0.109909	0.164256	0.0269799	1.11618	0.861897	1.44547	0.135524
Chronic glomerulonephritis	SPINK5	Inverse variance weighted	2	0.416203	0.164983	0.0272193	1.51619	0.565347	4.06625	0.135524
Chronic glomerulonephritis	PEAR1	Inverse variance weighted	3	0.321373	0.165684	0.0274511	1.37902	0.640152	2.97069	0.135524
Chronic glomerulonephritis	VIT	Inverse variance weighted	7	-0.128302	0.165987	0.0275516	0.879588	0.698434	1.10773	0.135524
Chronic glomerulonephritis	ITIH1	Inverse variance weighted	6	0.128383	0.167679	0.0281162	1.13699	0.831251	1.55518	0.135524
Chronic glomerulonephritis	MET	Inverse variance weighted	4	0.543497	0.168113	0.0282619	1.72202	0.83468	3.55267	0.135524
Chronic glomerulonephritis	CCL22	Inverse variance weighted	6	0.497331	0.168435	0.0283705	1.64433	1.05407	2.56511	0.135524
Chronic glomerulonephritis	BOC	Inverse variance weighted	4	0.215005	0.168535	0.028404	1.23987	0.836639	1.83744	0.135524
Chronic glomerulonephritis	CPM	Inverse variance weighted	2	-0.33874	0.168821	0.0285004	0.712668	0.308669	1.64544	0.135524
Chronic glomerulonephritis	BLVRB	Inverse variance weighted	2	0.395939	0.169595	0.0287626	1.48578	0.554065	3.98426	0.135524
Chronic glomerulonephritis	FAM177A1	Inverse variance weighted	5	0.100418	0.170079	0.028927	1.10563	0.859763	1.42182	0.135524
Chronic glomerulonephritis	IL1RN	Inverse variance weighted	3	-0.297427	0.170806	0.0291747	0.742727	0.427261	1.29112	0.135524
Chronic glomerulonephritis	CBLN4	Inverse variance weighted	5	-0.167352	0.171289	0.02934	0.845902	0.553097	1.29371	0.135524
Chronic glomerulonephritis	PDGFD	Inverse variance weighted	5	-0.0873712	0.171525	0.0294208	0.916337	0.733611	1.14458	0.135524
Chronic glomerulonephritis	LAG3	Inverse variance weighted	3	0.333023	0.171754	0.0294995	1.39518	0.748065	2.60208	0.135524
Chronic glomerulonephritis	GSTM3	Inverse variance weighted	7	-0.0600949	0.172237	0.0296656	0.941675	0.807103	1.09869	0.135524
Chronic glomerulonephritis	CHIT1	Inverse variance weighted	6	-0.110865	0.172546	0.0297723	0.89506	0.769979	1.04046	0.135524
Chronic glomerulonephritis	NTN1	Inverse variance weighted	3	-0.388993	0.172575	0.0297821	0.677739	0.325853	1.40962	0.135524
Chronic glomerulonephritis	IL6R	Inverse variance weighted	2	0.0668549	0.173683	0.0301658	1.06914	0.941756	1.21375	0.135524
Chronic glomerulonephritis	SPINK6	Inverse variance weighted	9	0.083433	0.173794	0.0302043	1.08701	0.874141	1.35172	0.135524
Chronic glomerulonephritis	SCGB3A1	Inverse variance weighted	3	-0.211145	0.17495	0.0306076	0.809657	0.462939	1.41605	0.135524
Chronic glomerulonephritis	QPCT	Inverse variance weighted	4	-0.200225	0.176296	0.0310802	0.818547	0.477689	1.40263	0.135524
Chronic glomerulonephritis	TIRAP	Inverse variance weighted	3	-0.2709	0.176735	0.0312351	0.762693	0.450927	1.29001	0.135524
Chronic glomerulonephritis	IGFBP3	Inverse variance weighted	4	0.237795	0.176977	0.0313209	1.26845	0.912816	1.76264	0.135524
Chronic glomerulonephritis	TIMP3	Inverse variance weighted	8	-0.0839336	0.178373	0.031817	0.919492	0.729496	1.15897	0.135524
Chronic glomerulonephritis	C4BPA	Inverse variance weighted	5	0.142597	0.178884	0.0319993	1.15327	0.87071	1.52751	0.135524
Chronic glomerulonephritis	CFHR4	Inverse variance weighted	12	-0.0652728	0.180003	0.0324011	0.936812	0.779647	1.12566	0.135524
Chronic glomerulonephritis	SCG3	Inverse variance weighted	3	0.228651	0.180434	0.0325566	1.2569	0.796748	1.98282	0.135524
Chronic glomerulonephritis	SIGLEC12	Inverse variance weighted	2	0.120849	0.181479	0.0329348	1.12845	0.798133	1.59548	0.135524
Chronic glomerulonephritis	PF4V1	Inverse variance weighted	3	0.189751	0.181536	0.0329553	1.20895	0.825561	1.77038	0.135524
Chronic glomerulonephritis	CTSH	Inverse variance weighted	10	-0.0607311	0.182438	0.0332837	0.941076	0.789067	1.12237	0.135524
Chronic glomerulonephritis	ANGPT2	Inverse variance weighted	2	-0.41795	0.182752	0.0333982	0.658395	0.281998	1.53719	0.135524
Chronic glomerulonephritis	PLA2G12B	Inverse variance weighted	2	0.389062	0.183848	0.0338002	1.4756	0.467564	4.65686	0.135524
Chronic glomerulonephritis	POSTN	Inverse variance weighted	3	-0.36837	0.184218	0.0339365	0.691861	0.408957	1.17047	0.135524
Chronic glomerulonephritis	SPINT3	Inverse variance weighted	3	0.119776	0.18436	0.0339885	1.12724	0.789461	1.60955	0.135524
Chronic glomerulonephritis	NUDT1	Inverse variance weighted	2	-0.402289	0.184668	0.0341024	0.668787	0.292174	1.53086	0.135524
Chronic glomerulonephritis	THSD1	Inverse variance weighted	2	-0.16326	0.185235	0.0343121	0.84937	0.519769	1.38798	0.135524
Chronic glomerulonephritis	S100A2	Inverse variance weighted	2	-0.499035	0.185665	0.0344716	0.607116	0.21563	1.70937	0.135524
Chronic glomerulonephritis	IFNLR1	Inverse variance weighted	3	-0.283135	0.186246	0.0346875	0.753418	0.317787	1.78623	0.135524
Chronic glomerulonephritis	RECQL	Inverse variance weighted	2	-0.217045	0.187258	0.0350654	0.804894	0.411529	1.57426	0.135524
Chronic glomerulonephritis	PDGFRB	Inverse variance weighted	8	0.0934816	0.187461	0.0351418	1.09799	0.959033	1.25708	0.135524
Chronic glomerulonephritis	DNER	Inverse variance weighted	5	0.218437	0.187713	0.0352363	1.24413	0.785121	1.97149	0.135524
Chronic glomerulonephritis	CALCB	Inverse variance weighted	2	0.23714	0.188023	0.0353526	1.26762	0.604416	2.65852	0.135524
Chronic glomerulonephritis	PTPRJ	Inverse variance weighted	2	-1.34729	0.188412	0.0354993	0.259944	0.03668	1.84217	0.135524
Chronic glomerulonephritis	RNASE1	Inverse variance weighted	5	0.198871	0.189065	0.0357458	1.22003	0.798748	1.86349	0.135524
Chronic glomerulonephritis	C1QL1	Inverse variance weighted	2	-0.152039	0.18934	0.0358498	0.858955	0.529605	1.39312	0.135524
Chronic glomerulonephritis	PCYOX1	Inverse variance weighted	5	0.092049	0.190448	0.0362703	1.09642	0.814381	1.47613	0.135524
Chronic glomerulonephritis	LECT2	Inverse variance weighted	7	0.12041	0.190869	0.036431	1.12796	0.869585	1.4631	0.135524
Chronic glomerulonephritis	GUCA2B	Inverse variance weighted	2	0.758129	0.191292	0.0365927	2.13428	1.04839	4.34492	0.135524
Chronic glomerulonephritis	ITPA	Inverse variance weighted	8	-0.0483129	0.191727	0.0367591	0.952836	0.812793	1.11701	0.135524
Chronic glomerulonephritis	IFNGR1	Inverse variance weighted	2	-0.762817	0.192422	0.0370263	0.466351	0.0879038	2.47411	0.135524
Chronic glomerulonephritis	SIGLEC7	Inverse variance weighted	2	0.242556	0.193441	0.0374194	1.2745	0.562249	2.88904	0.135524
Chronic glomerulonephritis	CD46	Inverse variance weighted	2	0.145947	0.194132	0.0376874	1.15713	0.703585	1.90305	0.135524
Chronic glomerulonephritis	FAS	Inverse variance weighted	4	-0.113427	0.194705	0.03791	0.892769	0.604454	1.31861	0.135524
Chronic glomerulonephritis	ACADSB	Inverse variance weighted	2	0.588054	0.195123	0.038073	1.80048	0.483428	6.70572	0.135524
Chronic glomerulonephritis	SERPINA12	Inverse variance weighted	6	-0.0871271	0.195323	0.0381512	0.916561	0.677378	1.2402	0.135524
Chronic glomerulonephritis	PTK7	Inverse variance weighted	2	0.296813	0.196494	0.0386098	1.34556	0.471381	3.84093	0.135524
Chronic glomerulonephritis	REG1B	Inverse variance weighted	8	-0.221474	0.196953	0.0387904	0.801337	0.484699	1.32482	0.135524
Chronic glomerulonephritis	TDGF1	Inverse variance weighted	3	-0.0884306	0.197224	0.0388972	0.915367	0.800898	1.0462	0.135524
Chronic glomerulonephritis	COL2A1	Inverse variance weighted	4	-0.0603072	0.197764	0.0391106	0.941475	0.757511	1.17012	0.135524
Chronic glomerulonephritis	HAPLN1	Inverse variance weighted	3	0.334949	0.199236	0.0396949	1.39787	0.643995	3.03424	0.135524
Chronic glomerulonephritis	C7	Inverse variance weighted	3	-0.102956	0.199254	0.0397021	0.902167	0.771133	1.05547	0.135524
Chronic glomerulonephritis	ICAM1	Inverse variance weighted	5	0.0387112	0.199489	0.0397959	1.03947	0.900532	1.19985	0.135524
Chronic glomerulonephritis	SERPINA5	Inverse variance weighted	3	0.258842	0.199879	0.0399517	1.29543	0.493276	3.40202	0.135524
Chronic glomerulonephritis	NAGLU	Inverse variance weighted	8	-0.049797	0.200227	0.0400909	0.951423	0.789294	1.14685	0.135524
Chronic glomerulonephritis	FSTL4	Inverse variance weighted	2	0.824752	0.200238	0.0400952	2.28131	0.332923	15.6325	0.135524
Chronic glomerulonephritis	GP1BA	Inverse variance weighted	2	-0.751623	0.200476	0.0401907	0.4716	0.230012	0.966936	0.135524
Chronic glomerulonephritis	GAS6	Inverse variance weighted	2	-0.106698	0.200797	0.0403194	0.898797	0.60002	1.34635	0.135524
Chronic glomerulonephritis	CLEC11A	Inverse variance weighted	2	-0.149448	0.201498	0.0406014	0.861184	0.60534	1.22516	0.135524
Chronic glomerulonephritis	FABP2	Inverse variance weighted	3	-0.114088	0.202136	0.0408589	0.89218	0.680668	1.16942	0.135524
Chronic glomerulonephritis	PLAT	Inverse variance weighted	2	0.210333	0.202285	0.0409193	1.23409	0.545233	2.79326	0.135524
Chronic glomerulonephritis	FCGR3B	Inverse variance weighted	5	0.192614	0.202702	0.0410881	1.21241	0.570741	2.57551	0.135524
Chronic glomerulonephritis	GSTZ1	Inverse variance weighted	7	0.0668552	0.203684	0.0414872	1.06914	0.910414	1.25554	0.135524
Chronic glomerulonephritis	QSOX2	Inverse variance weighted	3	0.0724641	0.204107	0.0416598	1.07515	0.8041	1.43758	0.135524
Chronic glomerulonephritis	BPIFB1	Inverse variance weighted	2	-0.142656	0.204926	0.0419948	0.867052	0.48532	1.54904	0.135524
Chronic glomerulonephritis	FGF2	Inverse variance weighted	2	-0.243335	0.20502	0.0420333	0.784009	0.53583	1.14714	0.135524
Chronic glomerulonephritis	PEBP1	Inverse variance weighted	6	0.0972804	0.205346	0.0421669	1.10217	0.739754	1.64214	0.135524
Chronic glomerulonephritis	CST3	Inverse variance weighted	2	0.223221	0.205438	0.0422047	1.2501	0.724907	2.15578	0.135524
Chronic glomerulonephritis	GSTP1	Inverse variance weighted	2	-0.313626	0.205694	0.0423099	0.730792	0.200444	2.66437	0.135524
Chronic glomerulonephritis	CBR3	Inverse variance weighted	3	0.0708582	0.206455	0.0426236	1.07343	0.798104	1.44373	0.135524
Chronic glomerulonephritis	PPID	Inverse variance weighted	2	-0.176173	0.20709	0.0428861	0.838473	0.541923	1.2973	0.135524
Chronic glomerulonephritis	HEBP1	Inverse variance weighted	5	0.0507536	0.207156	0.0429134	1.05206	0.848472	1.30451	0.135524
Chronic glomerulonephritis	LY9	Inverse variance weighted	2	-0.0915361	0.207909	0.0432262	0.912528	0.726157	1.14673	0.135524
Chronic glomerulonephritis	IL1R2	Inverse variance weighted	3	0.240389	0.207985	0.0432578	1.27174	1.00731	1.6056	0.135524
Chronic glomerulonephritis	DCLK1	Inverse variance weighted	2	-0.117647	0.208205	0.0433495	0.88901	0.534623	1.47831	0.135524
Chronic glomerulonephritis	VWA2	Inverse variance weighted	6	0.195722	0.208335	0.0434035	1.21619	0.744797	1.98593	0.135524
Chronic glomerulonephritis	NCAN	Inverse variance weighted	2	-0.247016	0.209047	0.0437006	0.781128	0.263879	2.31227	0.135524
Chronic glomerulonephritis	NID1	Inverse variance weighted	3	-0.251084	0.209794	0.0440137	0.777957	0.411238	1.47169	0.135524
Chronic glomerulonephritis	GPNMB	Inverse variance weighted	10	0.133537	0.210166	0.0441697	1.14286	0.922887	1.41527	0.135524
Chronic glomerulonephritis	CD72	Inverse variance weighted	2	-0.382954	0.210259	0.0442089	0.681844	0.256806	1.81036	0.135524
Chronic glomerulonephritis	GSN	Inverse variance weighted	4	0.056111	0.21065	0.0443736	1.05772	0.820079	1.36421	0.135524
Chronic glomerulonephritis	IL18R1	Inverse variance weighted	8	-0.0741641	0.211034	0.0445354	0.928519	0.767489	1.12334	0.135524
Chronic glomerulonephritis	AMY2B	Inverse variance weighted	4	0.160318	0.211681	0.0448087	1.17388	0.906538	1.52007	0.135524
Chronic glomerulonephritis	ACP5	Inverse variance weighted	2	0.144638	0.212049	0.0449647	1.15562	0.588424	2.26955	0.135524
Chronic glomerulonephritis	BRSK2	Inverse variance weighted	2	0.122328	0.212949	0.0453473	1.13012	0.631681	2.02188	0.135524
Chronic glomerulonephritis	CHST11	Inverse variance weighted	2	0.187237	0.21305	0.0453905	1.20591	0.738762	1.96846	0.135524
Chronic glomerulonephritis	GSTM4	Inverse variance weighted	4	-0.031892	0.214251	0.0459037	0.968611	0.828743	1.13208	0.135524
Chronic glomerulonephritis	MBL2	Inverse variance weighted	6	-0.0767022	0.214498	0.0460094	0.926166	0.755618	1.13521	0.135524
Chronic glomerulonephritis	APOA5	Inverse variance weighted	8	-0.0516681	0.2152	0.0463109	0.949644	0.733698	1.22915	0.135524
Chronic glomerulonephritis	CD14	Inverse variance weighted	4	-0.161611	0.216519	0.0468807	0.850772	0.549434	1.31738	0.135524
Chronic glomerulonephritis	SPOCK3	Inverse variance weighted	8	0.0436131	0.21669	0.0469547	1.04458	0.833903	1.30848	0.135524
Chronic glomerulonephritis	DPEP1	Inverse variance weighted	4	-0.0672536	0.218102	0.0475685	0.934958	0.652915	1.33884	0.135524
Chronic glomerulonephritis	EPHA2	Inverse variance weighted	2	-0.434364	0.218865	0.0479019	0.647676	0.314059	1.33569	0.135524
Chronic glomerulonephritis	SIGLEC9	Inverse variance weighted	4	-0.0418418	0.219025	0.0479719	0.959022	0.763175	1.20513	0.135524
Chronic glomerulonephritis	TNC	Inverse variance weighted	7	0.0932662	0.219512	0.0481856	1.09775	0.846499	1.42359	0.135524
Chronic glomerulonephritis	LIPN	Inverse variance weighted	4	0.0694439	0.220194	0.0484855	1.07191	0.725536	1.58365	0.135524
Chronic glomerulonephritis	SERPINA9	Inverse variance weighted	3	-0.14307	0.22035	0.0485543	0.866693	0.386614	1.94291	0.135524
Chronic glomerulonephritis	EGFLAM	Inverse variance weighted	3	-0.257325	0.22049	0.0486157	0.773117	0.501884	1.19093	0.135524
Chronic glomerulonephritis	CRYZ	Inverse variance weighted	4	0.104886	0.221086	0.0488789	1.11058	0.825234	1.4946	0.135524
Chronic glomerulonephritis	DCTD	Inverse variance weighted	2	-1.07803	0.221572	0.0490943	0.340266	0.116275	0.995751	0.135524
Chronic glomerulonephritis	SERPINA3	Inverse variance weighted	7	-0.0735437	0.222009	0.0492878	0.929096	0.602463	1.43281	0.135524
Chronic glomerulonephritis	TNFRSF1B	Inverse variance weighted	3	0.205182	0.222395	0.0494596	1.22775	0.681395	2.21218	0.135524
Chronic glomerulonephritis	PDGFRL	Inverse variance weighted	4	-0.0846837	0.222434	0.0494769	0.918803	0.554783	1.52167	0.135524
Chronic glomerulonephritis	P4HB	Inverse variance weighted	2	0.485437	0.223447	0.0499287	1.62488	0.397385	6.64407	0.135524
Chronic glomerulonephritis	FCGR2B	Inverse variance weighted	10	0.0363368	0.224142	0.0502395	1.03701	0.826507	1.30111	0.135524
Chronic glomerulonephritis	ADAMTS5	Inverse variance weighted	2	0.14892	0.224775	0.0505239	1.16058	0.899227	1.49789	0.135524
Chronic glomerulonephritis	ACAT2	Inverse variance weighted	4	0.17074	0.225246	0.0507357	1.18618	0.716023	1.96506	0.135524
Chronic glomerulonephritis	PENK	Inverse variance weighted	5	-0.0332519	0.225654	0.0509195	0.967295	0.778697	1.20157	0.135524
Chronic glomerulonephritis	F13B	Inverse variance weighted	3	0.105425	0.22602	0.0510851	1.11118	0.811526	1.52149	0.135524
Chronic glomerulonephritis	ANXA5	Inverse variance weighted	2	-0.116405	0.226071	0.0511082	0.890115	0.412663	1.91998	0.135524
Chronic glomerulonephritis	CDCP1	Inverse variance weighted	4	-0.140996	0.227261	0.0516476	0.868493	0.567254	1.3297	0.135524
Chronic glomerulonephritis	KDR	Inverse variance weighted	3	-0.0881095	0.227632	0.0518164	0.915661	0.497315	1.68592	0.135524
Chronic glomerulonephritis	SIGLEC5	Inverse variance weighted	4	-0.0747976	0.228106	0.0520325	0.927931	0.738709	1.16562	0.135524
Chronic glomerulonephritis	FGR	Inverse variance weighted	2	0.15113	0.228331	0.052135	1.16315	0.398732	3.39304	0.135524
Chronic glomerulonephritis	CFHR1	Inverse variance weighted	2	-0.771968	0.229266	0.0525629	0.462103	0.119648	1.78472	0.135524
Chronic glomerulonephritis	F2	Inverse variance weighted	4	0.345095	0.22953	0.0526841	1.41212	0.484943	4.11202	0.135524
Chronic glomerulonephritis	B4GALT2	Inverse variance weighted	2	0.0502382	0.229582	0.0527079	1.05152	0.725696	1.52364	0.135524
Chronic glomerulonephritis	CCL7	Inverse variance weighted	5	0.0303549	0.229985	0.052893	1.03082	0.821346	1.29372	0.135524
Chronic glomerulonephritis	PMM2	Inverse variance weighted	3	-0.327849	0.230787	0.0532629	0.720472	0.257269	2.01765	0.135524
Chronic glomerulonephritis	PI3	Inverse variance weighted	3	0.0506631	0.231304	0.0535014	1.05197	0.70723	1.56475	0.135524
Chronic glomerulonephritis	MMP10	Inverse variance weighted	7	0.102699	0.232205	0.053919	1.10816	0.798424	1.53805	0.135524
Chronic glomerulonephritis	LGALS3BP	Inverse variance weighted	3	0.161327	0.232207	0.0539201	1.17507	0.318085	4.34094	0.135524
Chronic glomerulonephritis	UCMA	Inverse variance weighted	3	0.18992	0.233398	0.0544748	1.20915	0.653966	2.23567	0.135524
Chronic glomerulonephritis	F11	Inverse variance weighted	2	0.0607097	0.23417	0.0548355	1.06259	0.625116	1.80622	0.135524
Chronic glomerulonephritis	IHH	Inverse variance weighted	2	-0.36393	0.234412	0.0549488	0.69494	0.0280015	17.247	0.135524
Chronic glomerulonephritis	AGT	Inverse variance weighted	2	0.159658	0.234927	0.0551906	1.17311	0.693256	1.9851	0.135524
Chronic glomerulonephritis	ENGASE	Inverse variance weighted	5	-0.0227887	0.235035	0.0552416	0.977469	0.795226	1.20148	0.135524
Chronic glomerulonephritis	NCF1	Inverse variance weighted	5	-0.0492731	0.236219	0.0557992	0.951921	0.595318	1.52214	0.135524
Chronic glomerulonephritis	LRIG3	Inverse variance weighted	3	0.194626	0.236607	0.0559828	1.21486	0.853494	1.72921	0.135524
Chronic glomerulonephritis	COL1A1	Inverse variance weighted	3	0.27395	0.237194	0.0562608	1.31515	0.520245	3.32462	0.135524
Chronic glomerulonephritis	PRCP	Inverse variance weighted	2	0.0630737	0.237397	0.0563571	1.06511	0.565101	2.00751	0.135524
Chronic glomerulonephritis	ERAP1	Inverse variance weighted	9	-0.0362305	0.238013	0.0566503	0.964418	0.852046	1.09161	0.135524
Chronic glomerulonephritis	GNMT	Inverse variance weighted	2	0.0652805	0.238362	0.0568165	1.06746	0.537035	2.12178	0.135524
Chronic glomerulonephritis	PIP	Inverse variance weighted	3	0.0715465	0.23849	0.0568775	1.07417	0.839848	1.37386	0.135524
Chronic glomerulonephritis	B4GALT1	Inverse variance weighted	3	0.240524	0.238757	0.0570051	1.27192	0.818375	1.97681	0.135524
Chronic glomerulonephritis	NQO2	Inverse variance weighted	7	-0.0265344	0.239526	0.0573726	0.973815	0.724218	1.30943	0.135524
Chronic glomerulonephritis	S100A7	Inverse variance weighted	5	0.0516459	0.240538	0.0578584	1.053	0.877574	1.2635	0.135524
Chronic glomerulonephritis	PGP	Inverse variance weighted	3	0.0379209	0.240916	0.0580407	1.03865	0.658109	1.63923	0.135524
Chronic glomerulonephritis	SORD	Inverse variance weighted	2	-0.150128	0.241325	0.0582377	0.860598	0.503983	1.46955	0.135524
Chronic glomerulonephritis	FCGR2A	Inverse variance weighted	11	0.0133399	0.241632	0.0583861	1.01343	0.857328	1.19795	0.135524
Chronic glomerulonephritis	NOG	Inverse variance weighted	4	-0.221258	0.242597	0.0588531	0.80151	0.530073	1.21194	0.135524
Chronic glomerulonephritis	MATN2	Inverse variance weighted	4	-0.673179	0.242828	0.0589656	0.510085	0.253634	1.02583	0.135524
Chronic glomerulonephritis	DKK3	Inverse variance weighted	3	-0.153365	0.243103	0.059099	0.857817	0.643585	1.14336	0.135524
Chronic glomerulonephritis	GSTA1	Inverse variance weighted	6	-0.085955	0.24351	0.0592972	0.917635	0.669563	1.25762	0.135524
Chronic glomerulonephritis	ARG1	Inverse variance weighted	2	-0.193962	0.24354	0.0593119	0.823689	0.0531496	12.7652	0.135524
Chronic glomerulonephritis	SMPDL3A	Inverse variance weighted	2	0.0332669	0.244198	0.0596326	1.03383	0.632318	1.69028	0.135524
Chronic glomerulonephritis	IGLL1	Inverse variance weighted	4	-0.142805	0.244336	0.0597003	0.866923	0.510585	1.47195	0.135524
Chronic glomerulonephritis	LAMC2	Inverse variance weighted	4	-0.167358	0.244427	0.0597448	0.845896	0.61692	1.15986	0.135524
Chronic glomerulonephritis	PYGL	Inverse variance weighted	2	-0.0498685	0.244695	0.0598756	0.951355	0.443362	2.04139	0.135524
Chronic glomerulonephritis	OXT	Inverse variance weighted	4	-0.0817362	0.245085	0.0600667	0.921515	0.678553	1.25147	0.135524
Chronic glomerulonephritis	PROC	Inverse variance weighted	2	-0.0438464	0.245383	0.0602128	0.957101	0.472175	1.94005	0.135524
Chronic glomerulonephritis	NRP1	Inverse variance weighted	5	0.0908256	0.24559	0.0603144	1.09508	0.777561	1.54225	0.135524
Chronic glomerulonephritis	PSAP	Inverse variance weighted	2	0.0207541	0.24579	0.0604128	1.02097	0.722936	1.44187	0.135524
Chronic glomerulonephritis	THBS4	Inverse variance weighted	3	0.187171	0.246032	0.0605319	1.20583	0.592897	2.45243	0.135524
Chronic glomerulonephritis	CNDP1	Inverse variance weighted	4	-0.0244998	0.246193	0.0606112	0.975798	0.640567	1.48647	0.135524
Chronic glomerulonephritis	IFNAR1	Inverse variance weighted	3	-0.1095	0.246938	0.0609784	0.896282	0.727107	1.10482	0.135836
Chronic glomerulonephritis	IL6ST	Inverse variance weighted	4	-0.14318	0.247756	0.061383	0.866598	0.496925	1.51128	0.135934
Chronic glomerulonephritis	PREP	Inverse variance weighted	2	-0.0449524	0.247947	0.0614776	0.956043	0.388028	2.35555	0.135934
Chronic glomerulonephritis	ALDH6A1	Inverse variance weighted	2	-0.316437	0.249312	0.0621567	0.728741	0.207448	2.55998	0.136919
Chronic glomerulonephritis	ALPPL2	Inverse variance weighted	4	-0.126519	0.250166	0.0625832	0.881157	0.52989	1.46528	0.136919
Chronic glomerulonephritis	CACNA2D3	Inverse variance weighted	5	-0.320498	0.250222	0.0626112	0.725788	0.389389	1.3528	0.136919
Chronic glomerulonephritis	PCSK9	Inverse variance weighted	5	-0.0737006	0.251093	0.0630475	0.92895	0.687989	1.2543	0.137324
Chronic glomerulonephritis	OLFML3	Inverse variance weighted	2	0.272014	0.251599	0.0633019	1.31261	0.429744	4.00921	0.137324
Chronic glomerulonephritis	F5	Inverse variance weighted	2	-0.0944355	0.252256	0.0636331	0.909886	0.615149	1.34584	0.137324
Chronic glomerulonephritis	SEMA3E	Inverse variance weighted	5	-0.292213	0.252834	0.0639251	0.746609	0.548071	1.01707	0.137324
Chronic glomerulonephritis	PAM	Inverse variance weighted	6	0.0532427	0.252877	0.0639465	1.05469	0.844064	1.31786	0.137324
Chronic glomerulonephritis	SPON2	Inverse variance weighted	5	0.0843038	0.254195	0.0646152	1.08796	0.759119	1.55925	0.137854
Chronic glomerulonephritis	PPIL1	Inverse variance weighted	5	-0.1425	0.254274	0.0646553	0.867188	0.653598	1.15058	0.137854
Chronic glomerulonephritis	PTN	Inverse variance weighted	2	0.112268	0.255051	0.0650511	1.11881	0.688372	1.81841	0.137925
Chronic glomerulonephritis	RARRES1	Inverse variance weighted	3	0.0631004	0.255246	0.0651504	1.06513	0.939176	1.20798	0.137925
Chronic glomerulonephritis	DNAJB11	Inverse variance weighted	2	-0.310399	0.256372	0.0657266	0.733155	0.18608	2.88863	0.138653
Chronic glomerulonephritis	SELL	Inverse variance weighted	2	0.1837	0.256894	0.0659945	1.20165	0.830358	1.73898	0.138728
Chronic glomerulonephritis	ANG	Inverse variance weighted	7	0.0493438	0.259098	0.0671317	1.05058	0.836464	1.31951	0.140395
Chronic glomerulonephritis	AMY2A	Inverse variance weighted	4	0.118957	0.259341	0.0672578	1.12632	0.883796	1.4354	0.140395
Chronic glomerulonephritis	PPIC	Inverse variance weighted	3	-0.071438	0.260426	0.0678217	0.931054	0.66437	1.30479	0.141079
Chronic glomerulonephritis	CXCL11	Inverse variance weighted	2	-0.318684	0.261033	0.0681384	0.727105	0.158815	3.32891	0.141093
Chronic glomerulonephritis	LPO	Inverse variance weighted	3	0.188109	0.261346	0.0683015	1.20696	0.819137	1.77841	0.141093
Chronic glomerulonephritis	EMILIN3	Inverse variance weighted	6	-0.0762901	0.262459	0.0688849	0.926547	0.637806	1.34601	0.141576
Chronic glomerulonephritis	OGN	Inverse variance weighted	4	0.141726	0.262696	0.0690093	1.15226	0.858593	1.54637	0.141576
Chronic glomerulonephritis	LGMN	Inverse variance weighted	2	-0.157186	0.263677	0.0695254	0.854545	0.389206	1.87625	0.142146
Chronic glomerulonephritis	TAPBPL	Inverse variance weighted	7	0.0452947	0.265523	0.0705023	1.04634	0.827599	1.32289	0.143347
Chronic glomerulonephritis	CR2	Inverse variance weighted	2	0.365167	0.265693	0.0705929	1.44075	0.666723	3.1134	0.143347
Chronic glomerulonephritis	ATRN	Inverse variance weighted	6	-0.0723388	0.267319	0.0714594	0.930216	0.631251	1.37077	0.144614
Chronic glomerulonephritis	LGALS3	Inverse variance weighted	4	-0.0707818	0.268312	0.0719913	0.931665	0.63275	1.37179	0.144906
Chronic glomerulonephritis	SERPING1	Inverse variance weighted	6	0.154238	0.268494	0.0720889	1.16677	0.838345	1.62385	0.144906
Chronic glomerulonephritis	MMP1	Inverse variance weighted	5	-0.0439437	0.269708	0.0727427	0.957008	0.747477	1.22527	0.145729
Chronic glomerulonephritis	GLUL	Inverse variance weighted	2	-0.55797	0.270291	0.073057	0.57237	0.023904	13.7051	0.14587
Chronic glomerulonephritis	SPP1	Inverse variance weighted	2	0.331754	0.271118	0.0735049	1.39341	0.677169	2.86722	0.146275
Chronic glomerulonephritis	LYVE1	Inverse variance weighted	4	0.0603687	0.272061	0.0740172	1.06223	0.743469	1.51765	0.146461
Chronic glomerulonephritis	SERPINA11	Inverse variance weighted	5	-0.214057	0.272193	0.0740892	0.807302	0.505353	1.28967	0.146461
Chronic glomerulonephritis	DLK1	Inverse variance weighted	3	-0.12841	0.274018	0.0750859	0.879493	0.398084	1.94308	0.147941
Chronic glomerulonephritis	KL	Inverse variance weighted	3	0.0733657	0.27457	0.0753886	1.07612	0.680255	1.70237	0.148049
Chronic glomerulonephritis	CST1	Inverse variance weighted	3	0.0517965	0.276417	0.0764062	1.05316	0.750935	1.47702	0.149281
Chronic glomerulonephritis	HSPB1	Inverse variance weighted	3	0.148019	0.276615	0.0765158	1.15953	0.831733	1.61653	0.149281
Chronic glomerulonephritis	RRM2B	Inverse variance weighted	2	0.180042	0.277778	0.0771604	1.19727	0.355003	4.03785	0.150048
Chronic glomerulonephritis	CXCL10	Inverse variance weighted	2	-0.196067	0.278744	0.077698	0.821957	0.526399	1.28346	0.150603
Chronic glomerulonephritis	IL5RA	Inverse variance weighted	5	-0.066168	0.279301	0.0780088	0.935974	0.588215	1.48933	0.150716
Chronic glomerulonephritis	ENPP5	Inverse variance weighted	7	0.0448078	0.279808	0.0782926	1.04583	0.760362	1.43847	0.150776
Chronic glomerulonephritis	FAP	Inverse variance weighted	2	0.531818	0.281108	0.0790215	1.70202	0.940211	3.0811	0.151438
Chronic glomerulonephritis	LRRC15	Inverse variance weighted	2	-0.0635147	0.28147	0.0792255	0.93846	0.584986	1.50552	0.151438
Chronic glomerulonephritis	ST3GAL1	Inverse variance weighted	2	0.153908	0.281826	0.079426	1.16638	0.366835	3.70862	0.151438
Chronic glomerulonephritis	ACE	Inverse variance weighted	9	0.109423	0.282225	0.0796511	1.11563	0.865486	1.43808	0.151438
Chronic glomerulonephritis	CST2	Inverse variance weighted	7	-0.0423053	0.283384	0.0803065	0.958577	0.687426	1.33668	0.1522
Chronic glomerulonephritis	COL18A1	Inverse variance weighted	5	0.257377	0.284352	0.080856	1.29353	0.70646	2.36847	0.152756
Chronic glomerulonephritis	SIGLEC6	Inverse variance weighted	3	-0.123648	0.285403	0.0814548	0.883691	0.659618	1.18388	0.153402
Chronic glomerulonephritis	AKR1A1	Inverse variance weighted	2	0.0508639	0.285884	0.0817297	1.05218	0.683407	1.61995	0.153436
Chronic glomerulonephritis	SAA4	Inverse variance weighted	6	-0.103452	0.286469	0.0820645	0.90172	0.70488	1.15353	0.153519
Chronic glomerulonephritis	MMP19	Inverse variance weighted	2	0.148728	0.286895	0.0823089	1.16036	0.315018	4.27413	0.153519
Chronic glomerulonephritis	CCL25	Inverse variance weighted	3	-0.0774955	0.287307	0.0825453	0.925431	0.464763	1.84271	0.153519
Chronic glomerulonephritis	GHR	Inverse variance weighted	2	0.259287	0.28795	0.082915	1.29601	0.122976	13.6582	0.153727
Chronic glomerulonephritis	CA1	Inverse variance weighted	3	-0.0603642	0.289345	0.0837207	0.941422	0.529304	1.67441	0.154295
Chronic glomerulonephritis	PGLYRP2	Inverse variance weighted	3	0.160964	0.289375	0.0837378	1.17464	0.795204	1.73514	0.154295
Chronic glomerulonephritis	CPB2	Inverse variance weighted	3	0.103656	0.290919	0.0846341	1.10922	0.860703	1.42949	0.155466
Chronic glomerulonephritis	BST1	Inverse variance weighted	9	0.010512	0.291569	0.0850127	1.01057	0.906171	1.12699	0.155683
Chronic glomerulonephritis	PLTP	Inverse variance weighted	5	0.034001	0.29231	0.0854454	1.03459	0.719433	1.48779	0.155997
Chronic glomerulonephritis	SERPINE2	Inverse variance weighted	7	0.103773	0.293101	0.0859083	1.10935	0.857533	1.43511	0.156364
Chronic glomerulonephritis	INHBB	Inverse variance weighted	4	0.0258723	0.293819	0.0863294	1.02621	0.76442	1.37765	0.156554
Chronic glomerulonephritis	CD36	Inverse variance weighted	3	-0.198983	0.294172	0.0865375	0.819564	0.498545	1.34729	0.156554
Chronic glomerulonephritis	FJX1	Inverse variance weighted	3	-0.0364752	0.29512	0.0870958	0.964182	0.620903	1.49725	0.156662
Chronic glomerulonephritis	SAA2	Inverse variance weighted	4	0.252767	0.295563	0.0873573	1.28758	0.96364	1.72043	0.156662
Chronic glomerulonephritis	HGFAC	Inverse variance weighted	8	-0.0697079	0.295608	0.0873843	0.932666	0.782347	1.11187	0.156662
Chronic glomerulonephritis	RETN	Inverse variance weighted	3	0.042964	0.296366	0.0878328	1.0439	0.602237	1.80947	0.156995
Chronic glomerulonephritis	FBP2	Inverse variance weighted	2	-0.285115	0.297051	0.0882395	0.751928	0.363964	1.55344	0.157116
Chronic glomerulonephritis	CNTN4	Inverse variance weighted	8	0.156558	0.297367	0.0884269	1.16948	0.784521	1.74333	0.157116
Chronic glomerulonephritis	LEFTY2	Inverse variance weighted	4	-0.0114676	0.298529	0.0891197	0.988598	0.838801	1.16515	0.157813
Chronic glomerulonephritis	DTYMK	Inverse variance weighted	3	-0.161113	0.29944	0.0896644	0.851196	0.0748686	9.67742	0.157813
Chronic glomerulonephritis	APCS	Inverse variance weighted	3	0.171087	0.299778	0.089867	1.18659	0.761729	1.84843	0.157813
Chronic glomerulonephritis	TGFBI	Inverse variance weighted	5	0.0185853	0.299794	0.0898766	1.01876	0.765102	1.35651	0.157813
Chronic glomerulonephritis	CA3	Inverse variance weighted	5	0.0366887	0.300659	0.090396	1.03737	0.571621	1.8826	0.158259
Chronic glomerulonephritis	CPOX	Inverse variance weighted	2	0.0692474	0.301255	0.0907547	1.0717	0.333054	3.44852	0.158423
Chronic glomerulonephritis	RTN4R	Inverse variance weighted	4	0.122208	0.301914	0.091152	1.12999	0.819598	1.55793	0.158652
Chronic glomerulonephritis	COL15A1	Inverse variance weighted	4	-0.026146	0.302745	0.0916548	0.974193	0.597371	1.58871	0.159064
Chronic glomerulonephritis	IL11RA	Inverse variance weighted	3	-0.131907	0.303955	0.0923889	0.876423	0.616715	1.2455	0.159873
Chronic glomerulonephritis	SECTM1	Inverse variance weighted	4	0.183398	0.306698	0.0940639	1.20129	0.730156	1.97643	0.162301
Chronic glomerulonephritis	NQO1	Inverse variance weighted	3	-0.0623852	0.310827	0.0966133	0.939521	0.789212	1.11846	0.166219
Chronic glomerulonephritis	CCL11	Inverse variance weighted	2	0.79514	0.311339	0.0969319	2.21475	0.866105	5.66342	0.166288
Chronic glomerulonephritis	CRABP2	Inverse variance weighted	2	-0.127111	0.3132	0.0980944	0.880636	0.613601	1.26388	0.167801
Chronic glomerulonephritis	PROK2	Inverse variance weighted	4	0.11382	0.315046	0.0992538	1.12055	0.807292	1.55536	0.169299
Chronic glomerulonephritis	REG3G	Inverse variance weighted	5	-0.070185	0.316356	0.100081	0.932221	0.760082	1.14335	0.170223
Chronic glomerulonephritis	RFK	Inverse variance weighted	2	0.461215	0.318911	0.101704	1.586	0.404103	6.22464	0.172492
Chronic glomerulonephritis	MMP7	Inverse variance weighted	4	0.149838	0.320159	0.102502	1.16165	0.741874	1.81894	0.173353
Chronic glomerulonephritis	TPP1	Inverse variance weighted	5	0.234324	0.321808	0.10356	1.26405	0.621377	2.57144	0.174648
Chronic glomerulonephritis	CST5	Inverse variance weighted	5	0.0865939	0.323566	0.104695	1.09045	0.835745	1.42279	0.176064
Chronic glomerulonephritis	MPO	Inverse variance weighted	5	-0.202954	0.325012	0.105633	0.816316	0.434502	1.53364	0.177143
Chronic glomerulonephritis	SIRPA	Inverse variance weighted	8	-0.0504925	0.326914	0.106873	0.950761	0.810774	1.11492	0.17872
Chronic glomerulonephritis	IDH1	Inverse variance weighted	3	-0.150681	0.328897	0.108173	0.860122	0.530654	1.39415	0.180389
Chronic glomerulonephritis	PSMB4	Inverse variance weighted	4	0.0651001	0.330082	0.108954	1.06727	0.864513	1.31757	0.181185
Chronic glomerulonephritis	ADIPOQ	Inverse variance weighted	2	-0.151764	0.333227	0.111041	0.859191	0.518952	1.4225	0.184142
Chronic glomerulonephritis	GM2A	Inverse variance weighted	3	0.11174	0.335747	0.112726	1.11822	0.76527	1.63396	0.18642
Chronic glomerulonephritis	TCN2	Inverse variance weighted	9	-0.0527114	0.336613	0.113308	0.948654	0.792179	1.13604	0.186865
Chronic glomerulonephritis	C5	Inverse variance weighted	3	0.252726	0.337703	0.114043	1.28753	0.538069	3.0809	0.187256
Chronic glomerulonephritis	ANGPTL3	Inverse variance weighted	4	-0.118525	0.337894	0.114173	0.888229	0.766759	1.02894	0.187256
Chronic glomerulonephritis	CPA4	Inverse variance weighted	10	-0.0383135	0.340216	0.115747	0.962411	0.840665	1.10179	0.189318
Chronic glomerulonephritis	FAM3B	Inverse variance weighted	4	-0.0860786	0.341885	0.116885	0.917522	0.673981	1.24907	0.190657
Chronic glomerulonephritis	FGL1	Inverse variance weighted	5	0.0647329	0.344531	0.118702	1.06687	0.841162	1.35315	0.193092
Chronic glomerulonephritis	FCGR3A	Inverse variance weighted	9	0.0461444	0.345718	0.119521	1.04723	0.882322	1.24295	0.193896
Chronic glomerulonephritis	CLSTN1	Inverse variance weighted	4	0.122833	0.346644	0.120162	1.1307	0.713702	1.79133	0.194409
Chronic glomerulonephritis	GPC1	Inverse variance weighted	5	-0.0889618	0.347622	0.120841	0.914881	0.653549	1.28071	0.194978
Chronic glomerulonephritis	SERPINB8	Inverse variance weighted	3	0.220801	0.350178	0.122625	1.24707	0.529873	2.93503	0.197162
Chronic glomerulonephritis	CYB5D2	Inverse variance weighted	2	0.19123	0.350507	0.122855	1.21074	0.575527	2.54703	0.197162
Chronic glomerulonephritis	AGRN	Inverse variance weighted	4	-0.242612	0.352616	0.124338	0.784576	0.299314	2.05657	0.199008
Chronic glomerulonephritis	CRHBP	Inverse variance weighted	6	0.058491	0.354219	0.125471	1.06024	0.837222	1.34265	0.200284
Chronic glomerulonephritis	NRP2	Inverse variance weighted	4	-0.190646	0.355389	0.126301	0.826425	0.379176	1.80122	0.200707
Chronic glomerulonephritis	FRZB	Inverse variance weighted	4	-0.262994	0.355617	0.126463	0.768746	0.548648	1.07714	0.200707
Chronic glomerulonephritis	ASPN	Inverse variance weighted	4	-0.0675542	0.356012	0.126744	0.934677	0.707916	1.23407	0.200707
Chronic glomerulonephritis	PCSK7	Inverse variance weighted	7	0.0694602	0.357259	0.127634	1.07193	0.802484	1.43185	0.20158
Chronic glomerulonephritis	MDGA2	Inverse variance weighted	8	0.0854334	0.358034	0.128188	1.08919	0.760633	1.55966	0.201922
Chronic glomerulonephritis	FBLN1	Inverse variance weighted	3	0.509889	0.359018	0.128894	1.66511	0.862208	3.21567	0.202499
Chronic glomerulonephritis	ITIH2	Inverse variance weighted	7	0.044945	0.359747	0.129418	1.04597	0.862883	1.26791	0.202789
Chronic glomerulonephritis	CPQ	Inverse variance weighted	5	0.0719773	0.361105	0.130397	1.07463	0.785981	1.46929	0.203787
Chronic glomerulonephritis	SPINK2	Inverse variance weighted	2	0.100113	0.363413	0.132069	1.1053	0.707219	1.72744	0.205862
Chronic glomerulonephritis	LAP3	Inverse variance weighted	2	-0.128089	0.366602	0.134397	0.879775	0.486265	1.59173	0.208945
Chronic glomerulonephritis	KLK10	Inverse variance weighted	6	0.0501716	0.368509	0.135799	1.05145	0.829071	1.33348	0.210576
Chronic glomerulonephritis	OLFM2	Inverse variance weighted	6	0.0618115	0.370542	0.137301	1.06376	0.787916	1.43618	0.212355
Chronic glomerulonephritis	H6PD	Inverse variance weighted	5	-0.0481444	0.371611	0.138095	0.952996	0.751931	1.20783	0.21303
Chronic glomerulonephritis	HSPG2	Inverse variance weighted	3	-0.0904867	0.373001	0.13913	0.913486	0.580513	1.43745	0.214073
Chronic glomerulonephritis	AOC1	Inverse variance weighted	6	-0.0534584	0.376741	0.141934	0.947945	0.715413	1.25606	0.217827
Chronic glomerulonephritis	CNTN1	Inverse variance weighted	4	-0.295593	0.377678	0.14264	0.74409	0.501182	1.10473	0.21835
Chronic glomerulonephritis	CXCL6	Inverse variance weighted	3	0.038822	0.379048	0.143677	1.03959	0.841826	1.2838	0.219374
Chronic glomerulonephritis	FKBP1B	Inverse variance weighted	2	-0.10596	0.379868	0.144299	0.899461	0.502287	1.61069	0.219762
Chronic glomerulonephritis	TCN1	Inverse variance weighted	4	0.0591234	0.381546	0.145578	1.06091	0.760384	1.4802	0.221145
Chronic glomerulonephritis	ADAM23	Inverse variance weighted	6	-0.0354362	0.382896	0.14661	0.965184	0.787358	1.18317	0.222147
Chronic glomerulonephritis	FUT3	Inverse variance weighted	3	0.0531288	0.384861	0.148118	1.05457	0.769973	1.44435	0.223864
Chronic glomerulonephritis	BTC	Inverse variance weighted	2	-0.114217	0.387837	0.150418	0.892064	0.439152	1.81208	0.226766
Chronic glomerulonephritis	NMB	Inverse variance weighted	2	0.155744	0.388357	0.150821	1.16853	0.440962	3.09654	0.226801
Chronic glomerulonephritis	HAVCR2	Inverse variance weighted	5	0.218466	0.38941	0.15164	1.24417	0.922946	1.67719	0.22746
Chronic glomerulonephritis	PXDN	Inverse variance weighted	3	-0.0902876	0.391073	0.152938	0.913668	0.505862	1.65023	0.228832
Chronic glomerulonephritis	HPGDS	Inverse variance weighted	7	0.0291786	0.393189	0.154598	1.02961	0.844445	1.25537	0.230737
Chronic glomerulonephritis	BPHL	Inverse variance weighted	2	0.171088	0.395078	0.156087	1.1866	0.356335	3.95137	0.232379
Chronic glomerulonephritis	TIMP4	Inverse variance weighted	4	0.0704983	0.396922	0.157547	1.07304	0.642305	1.79264	0.23397
Chronic glomerulonephritis	CRTAM	Inverse variance weighted	5	-0.0785619	0.398088	0.158474	0.924445	0.515037	1.65929	0.234761
Chronic glomerulonephritis	APOC1	Inverse variance weighted	5	0.133475	0.400026	0.160021	1.14279	0.40669	3.21123	0.236467
Chronic glomerulonephritis	IL15RA	Inverse variance weighted	6	0.0355712	0.401311	0.16105	1.03621	0.780982	1.37485	0.2374
Chronic glomerulonephritis	NTM	Inverse variance weighted	9	-0.155736	0.402605	0.162091	0.855785	0.68793	1.0646	0.238345
Chronic glomerulonephritis	LGALS2	Inverse variance weighted	2	0.0574409	0.404414	0.163551	1.05912	0.649771	1.72636	0.239902
Chronic glomerulonephritis	BTN3A3	Inverse variance weighted	5	0.0354948	0.4058	0.164674	1.03613	0.758679	1.41505	0.240956
Chronic glomerulonephritis	FLRT2	Inverse variance weighted	2	-0.0606633	0.406367	0.165134	0.94114	0.548544	1.61472	0.241039
Chronic glomerulonephritis	ROR1	Inverse variance weighted	3	-0.0517904	0.407668	0.166193	0.949528	0.590179	1.52768	0.241994
Chronic glomerulonephritis	ROR2	Inverse variance weighted	2	0.122794	0.409349	0.167566	1.13065	0.348841	3.66462	0.243399
Chronic glomerulonephritis	GKN2	Inverse variance weighted	2	-0.0303698	0.412564	0.170209	0.970087	0.706555	1.33191	0.246638
Chronic glomerulonephritis	SFRP4	Inverse variance weighted	2	-0.0418714	0.41343	0.170924	0.958993	0.612761	1.50086	0.247075
Chronic glomerulonephritis	GZMK	Inverse variance weighted	2	-0.471118	0.414665	0.171947	0.624304	0.317552	1.22737	0.247953
Chronic glomerulonephritis	PLAU	Inverse variance weighted	4	-0.0319981	0.416087	0.173129	0.968508	0.668532	1.40309	0.249055
Chronic glomerulonephritis	HHIP	Inverse variance weighted	2	0.0677488	0.41786	0.174607	1.0701	0.466176	2.45638	0.250578
Chronic glomerulonephritis	SIRPB1	Inverse variance weighted	8	-0.0844976	0.419684	0.176135	0.918974	0.81308	1.03866	0.251952
Chronic glomerulonephritis	FLT1	Inverse variance weighted	2	0.127414	0.420011	0.176409	1.13589	0.211049	6.11345	0.251952
Chronic glomerulonephritis	FGFBP3	Inverse variance weighted	2	-0.0538619	0.422453	0.178467	0.947563	0.434383	2.06701	0.254283
Chronic glomerulonephritis	ENPEP	Inverse variance weighted	2	0.0351871	0.423613	0.179448	1.03581	0.607244	1.76685	0.254589
Chronic glomerulonephritis	ITIH3	Inverse variance weighted	4	0.158844	0.423738	0.179554	1.17216	0.929483	1.47819	0.254589
Chronic glomerulonephritis	EPHA5	Inverse variance weighted	2	0.0620502	0.424218	0.179961	1.06402	0.405	2.79538	0.254589
Chronic glomerulonephritis	ITIH5	Inverse variance weighted	6	0.0247178	0.425234	0.180824	1.02503	0.685594	1.53251	0.255206
Chronic glomerulonephritis	GSTM1	Inverse variance weighted	5	-0.0102696	0.426337	0.181764	0.989783	0.830259	1.17996	0.255926
Chronic glomerulonephritis	C6	Inverse variance weighted	2	0.0425037	0.428988	0.184031	1.04342	0.454493	2.39547	0.258509
Chronic glomerulonephritis	COL6A1	Inverse variance weighted	13	-0.15796	0.442578	0.195876	0.853884	0.672111	1.08482	0.274502
Chronic glomerulonephritis	FCN3	Inverse variance weighted	3	-0.344613	0.446964	0.199777	0.708495	0.418365	1.19982	0.279313
Chronic glomerulonephritis	KIRREL2	Inverse variance weighted	5	-0.150548	0.466083	0.217234	0.860236	0.677271	1.09263	0.303011
Chronic glomerulonephritis	CHRDL2	Inverse variance weighted	5	-0.227259	0.47011	0.221003	0.796715	0.553657	1.14648	0.30755
Chronic glomerulonephritis	SPARCL1	Inverse variance weighted	4	-0.142775	0.476186	0.226753	0.866949	0.687783	1.09279	0.314818
Chronic glomerulonephritis	PDHX	Inverse variance weighted	2	1.51874	0.489992	0.240092	4.56647	0.36234	57.55	0.332563
Chronic glomerulonephritis	KLB	Inverse variance weighted	6	-0.141556	0.495577	0.245596	0.868007	0.683515	1.1023	0.3394
Chronic glomerulonephritis	POGLUT1	Inverse variance weighted	3	0.346188	0.503589	0.253602	1.41367	0.780239	2.56134	0.349654
Chronic glomerulonephritis	CCL21	Inverse variance weighted	2	-0.754616	0.515185	0.265416	0.470191	0.124595	1.77439	0.3651
Chronic glomerulonephritis	EDIL3	Inverse variance weighted	2	-0.704556	0.530138	0.281046	0.494328	0.137298	1.77978	0.385712
Chronic glomerulonephritis	RNPEP	Inverse variance weighted	2	-0.254259	0.538604	0.290095	0.775491	0.484168	1.2421	0.397217
Chronic glomerulonephritis	ISLR2	Inverse variance weighted	3	0.408316	0.542742	0.294569	1.50428	0.70102	3.22796	0.40242
Chronic glomerulonephritis	DPEP2	Inverse variance weighted	3	0.456577	0.544326	0.296291	1.57866	0.67015	3.71883	0.403849
Chronic glomerulonephritis	AKR1B1	Inverse variance weighted	2	-0.635316	0.547765	0.300047	0.529768	0.159314	1.76164	0.408036
Chronic glomerulonephritis	IL22RA2	Inverse variance weighted	2	-0.102499	0.555042	0.308072	0.902579	0.741116	1.09922	0.417998
Chronic glomerulonephritis	AKR1C3	Inverse variance weighted	3	0.399376	0.560093	0.313704	1.49089	0.685512	3.24248	0.424674
Chronic glomerulonephritis	KNG1	Inverse variance weighted	7	-0.109789	0.569073	0.323844	0.896024	0.720436	1.11441	0.437409
Chronic glomerulonephritis	GFRAL	Inverse variance weighted	3	0.466774	0.572099	0.327297	1.59484	0.626767	4.05816	0.441075
Chronic glomerulonephritis	CST7	Inverse variance weighted	7	0.128274	0.574775	0.330367	1.13686	0.878078	1.47192	0.444209
Chronic glomerulonephritis	CA10	Inverse variance weighted	3	0.194254	0.58342	0.340379	1.21441	0.814576	1.81049	0.456644
Chronic glomerulonephritis	FCN2	Inverse variance weighted	7	-0.082789	0.584521	0.341665	0.920545	0.776128	1.09183	0.457341
Chronic glomerulonephritis	F7	Inverse variance weighted	7	0.124838	0.59051	0.348702	1.13297	0.872611	1.471	0.465717
Chronic glomerulonephritis	FHIT	Inverse variance weighted	3	-0.456314	0.596605	0.355937	0.633615	0.24047	1.66951	0.474318
Chronic glomerulonephritis	CP	Inverse variance weighted	3	0.448396	0.602535	0.363048	1.5658	0.59581	4.11495	0.482716
Chronic glomerulonephritis	DBI	Inverse variance weighted	2	-0.266971	0.607876	0.369513	0.765695	0.427386	1.3718	0.49022
Chronic glomerulonephritis	APOF	Inverse variance weighted	3	0.273034	0.614921	0.378128	1.31394	0.715943	2.41143	0.500537
Chronic glomerulonephritis	CCL17	Inverse variance weighted	4	0.261033	0.622479	0.38748	1.29827	0.718212	2.34681	0.511782
Chronic glomerulonephritis	PTHLH	Inverse variance weighted	2	-0.412283	0.623295	0.388496	0.662137	0.25941	1.69009	0.511992
Chronic glomerulonephritis	CNTN2	Inverse variance weighted	6	-0.0903857	0.631802	0.399174	0.913579	0.74044	1.1272	0.524905
Chronic glomerulonephritis	ANTXR2	Inverse variance weighted	2	-0.269047	0.635893	0.40436	0.764108	0.405983	1.43814	0.530556
Chronic glomerulonephritis	CYTL1	Inverse variance weighted	3	-0.154145	0.638309	0.407439	0.857148	0.595206	1.23437	0.533423
Chronic glomerulonephritis	SLITRK6	Inverse variance weighted	4	0.408028	0.641089	0.410996	1.50385	0.568521	3.97798	0.536902
Chronic glomerulonephritis	FCRL1	Inverse variance weighted	4	-0.126063	0.649041	0.421255	0.881559	0.648374	1.19861	0.549102
Chronic glomerulonephritis	PATE4	Inverse variance weighted	2	0.412688	0.652965	0.426363	1.51087	0.546508	4.17695	0.554551
Chronic glomerulonephritis	MATN4	Inverse variance weighted	4	-0.196531	0.656332	0.430772	0.821576	0.503867	1.33961	0.559068
Chronic glomerulonephritis	C1S	Inverse variance weighted	3	-0.339199	0.658087	0.433078	0.712341	0.305054	1.66341	0.560841
Chronic glomerulonephritis	FOLR3	Inverse variance weighted	6	0.102081	0.663395	0.440094	1.10747	0.854639	1.4351	0.568692
Chronic glomerulonephritis	ANGPTL1	Inverse variance weighted	4	0.121991	0.664302	0.441297	1.12974	0.828176	1.54112	0.569016
Chronic glomerulonephritis	NPPB	Inverse variance weighted	4	-0.385339	0.66592	0.443449	0.68022	0.253895	1.8224	0.570559
Chronic glomerulonephritis	ATP1B2	Inverse variance weighted	3	-0.259998	0.67286	0.452741	0.771053	0.391141	1.51997	0.581261
Chronic glomerulonephritis	ADH6	Inverse variance weighted	3	0.273986	0.675209	0.455907	1.3152	0.640022	2.70263	0.584069
Chronic glomerulonephritis	EPHA4	Inverse variance weighted	2	0.285792	0.680309	0.46282	1.33082	0.620556	2.85401	0.591656
Chronic glomerulonephritis	KLK11	Inverse variance weighted	2	-0.105129	0.687468	0.472612	0.900209	0.675693	1.19932	0.602884
Chronic glomerulonephritis	LYZ	Inverse variance weighted	5	0.131174	0.696984	0.485787	1.14017	0.788454	1.64877	0.618369
Chronic glomerulonephritis	BPI	Inverse variance weighted	3	0.082723	0.701918	0.492688	1.08624	0.857602	1.37584	0.625819
Chronic glomerulonephritis	PCOLCE2	Inverse variance weighted	9	0.0748231	0.705836	0.498205	1.07769	0.867883	1.33822	0.631483
Chronic glomerulonephritis	PLXNC1	Inverse variance weighted	5	0.05389	0.709786	0.503796	1.05537	0.901131	1.23601	0.637216
Chronic glomerulonephritis	CPN2	Inverse variance weighted	4	-0.0785505	0.71334	0.508854	0.924455	0.732273	1.16707	0.642253
Chronic glomerulonephritis	NTN4	Inverse variance weighted	2	-0.183799	0.717154	0.51431	0.832103	0.478929	1.44572	0.647771
Chronic glomerulonephritis	RSPO3	Inverse variance weighted	2	-0.327189	0.720137	0.518598	0.720948	0.266961	1.94697	0.651796
Chronic glomerulonephritis	CDH17	Inverse variance weighted	5	0.104301	0.724216	0.524488	1.10993	0.805006	1.53037	0.657814
Chronic glomerulonephritis	KYNU	Inverse variance weighted	4	-0.103093	0.727172	0.528779	0.902043	0.654493	1.24322	0.661806
Chronic glomerulonephritis	HRG	Inverse variance weighted	6	-0.0512482	0.731646	0.535305	0.950043	0.807932	1.11715	0.668572
Chronic glomerulonephritis	SMOC1	Inverse variance weighted	3	-0.325029	0.736913	0.543041	0.722506	0.253488	2.05933	0.676817
Chronic glomerulonephritis	CEL	Inverse variance weighted	4	-0.103113	0.740105	0.547755	0.902025	0.644476	1.2625	0.681271
Chronic glomerulonephritis	CREG1	Inverse variance weighted	2	-0.200559	0.748017	0.55953	0.818274	0.417197	1.60493	0.694468
Chronic glomerulonephritis	CROT	Inverse variance weighted	4	-0.148691	0.750834	0.563751	0.861835	0.520204	1.42782	0.698256
Chronic glomerulonephritis	MYOC	Inverse variance weighted	3	0.0897789	0.752704	0.566563	1.09393	0.804726	1.48708	0.700286
Chronic glomerulonephritis	PLG	Inverse variance weighted	5	-0.180614	0.756091	0.571674	0.834758	0.446411	1.56094	0.705143
Chronic glomerulonephritis	EPHB1	Inverse variance weighted	3	0.0923477	0.76078	0.578786	1.09675	0.791609	1.5195	0.712444
Chronic glomerulonephritis	KLK13	Inverse variance weighted	2	0.0643175	0.765927	0.586644	1.06643	0.845743	1.34471	0.720631
Chronic glomerulonephritis	SELPLG	Inverse variance weighted	2	0.162427	0.771269	0.594856	1.17636	0.646488	2.14053	0.729218
Chronic glomerulonephritis	LIFR	Inverse variance weighted	4	-0.162618	0.774048	0.59915	0.849916	0.463474	1.55857	0.732977
Chronic glomerulonephritis	VEGFA	Inverse variance weighted	7	0.0551062	0.775352	0.601171	1.05665	0.859399	1.29918	0.733944
Chronic glomerulonephritis	LRP8	Inverse variance weighted	2	-0.146056	0.777421	0.604383	0.86411	0.497289	1.50151	0.736361
Chronic glomerulonephritis	TIE1	Inverse variance weighted	2	-0.196614	0.783244	0.61347	0.821508	0.383077	1.76172	0.745866
Chronic glomerulonephritis	PPT1	Inverse variance weighted	2	0.104984	0.784017	0.614683	1.11069	0.738027	1.67154	0.745866
Chronic glomerulonephritis	CRISPLD2	Inverse variance weighted	6	0.17404	0.789599	0.623466	1.1901	0.594056	2.3842	0.754989
Chronic glomerulonephritis	TPSB2	Inverse variance weighted	11	-0.0454473	0.792078	0.627387	0.95557	0.795363	1.14805	0.758199
Chronic glomerulonephritis	PDE5A	Inverse variance weighted	2	-0.129864	0.795262	0.632441	0.878215	0.5158	1.49527	0.762762
Chronic glomerulonephritis	ALCAM	Inverse variance weighted	3	0.377315	0.796238	0.633996	1.45836	0.308518	6.89368	0.763096
Chronic glomerulonephritis	FKBP7	Inverse variance weighted	3	-0.0847635	0.799531	0.63925	0.91873	0.644559	1.30952	0.767872
Chronic glomerulonephritis	C1QTNF5	Inverse variance weighted	2	0.115962	0.801738	0.642783	1.12295	0.687924	1.83309	0.770566
Chronic glomerulonephritis	LUM	Inverse variance weighted	6	0.0862482	0.805658	0.649084	1.09008	0.751823	1.58051	0.77656
Chronic glomerulonephritis	NAAA	Inverse variance weighted	3	0.0656304	0.808763	0.654097	1.06783	0.801354	1.42292	0.780992
Chronic glomerulonephritis	SFRP1	Inverse variance weighted	3	0.107101	0.812956	0.660897	1.11305	0.689751	1.79612	0.787536
Chronic glomerulonephritis	APOH	Inverse variance weighted	2	0.0667613	0.82103	0.67409	1.06904	0.783182	1.45924	0.801657
Chronic glomerulonephritis	CPB1	Inverse variance weighted	2	-0.14627	0.824195	0.679298	0.863924	0.431828	1.72838	0.806244
Chronic glomerulonephritis	NELL1	Inverse variance weighted	7	0.0568571	0.829565	0.688179	1.0585	0.80186	1.39729	0.815164
Chronic glomerulonephritis	MATN3	Inverse variance weighted	9	-0.0485408	0.833125	0.694098	0.952618	0.747932	1.21332	0.820547
Chronic glomerulonephritis	SOD3	Inverse variance weighted	5	0.0246307	0.835871	0.698681	1.02494	0.904764	1.16107	0.824333
Chronic glomerulonephritis	PLA2G2A	Inverse variance weighted	7	0.0407376	0.842724	0.710184	1.04158	0.84019	1.29124	0.836252
Chronic glomerulonephritis	RNASE6	Inverse variance weighted	7	-0.037607	0.847757	0.718692	0.963091	0.784869	1.18178	0.844604
Chronic glomerulonephritis	SLAMF7	Inverse variance weighted	6	0.0455063	0.851623	0.725262	1.04656	0.811973	1.34892	0.850651
Chronic glomerulonephritis	BMPER	Inverse variance weighted	2	-0.149458	0.853166	0.727892	0.861175	0.371057	1.99867	0.852061
Chronic glomerulonephritis	TEC	Inverse variance weighted	2	0.169123	0.85786	0.735924	1.18427	0.443192	3.16451	0.859778
Chronic glomerulonephritis	COL6A2	Inverse variance weighted	2	0.174545	0.860902	0.741152	1.1907	0.42269	3.35418	0.864195
Chronic glomerulonephritis	CHI3L1	Inverse variance weighted	3	-0.0259737	0.867422	0.752421	0.974361	0.829147	1.14501	0.875624
Chronic glomerulonephritis	UGT1A1	Inverse variance weighted	2	0.0771654	0.868724	0.754681	1.08022	0.665739	1.75275	0.876546
Chronic glomerulonephritis	EBI3	Inverse variance weighted	4	0.0250295	0.874764	0.765212	1.02535	0.87002	1.2084	0.887051
Chronic glomerulonephritis	CCL8	Inverse variance weighted	8	-0.0219879	0.88124	0.776584	0.978252	0.840418	1.13869	0.898489
Chronic glomerulonephritis	BTD	Inverse variance weighted	5	0.0356406	0.883516	0.780601	1.03628	0.806417	1.33167	0.90139
Chronic glomerulonephritis	GNPTG	Inverse variance weighted	3	-0.11323	0.888114	0.788746	0.892946	0.390036	2.0443	0.909038
Chronic glomerulonephritis	SPINT2	Inverse variance weighted	3	-0.0494544	0.89053	0.793045	0.951749	0.657762	1.37713	0.91223
Chronic glomerulonephritis	GZMA	Inverse variance weighted	4	0.10256	0.894548	0.800215	1.108	0.500694	2.45194	0.918709
Chronic glomerulonephritis	NT5E	Inverse variance weighted	3	-0.0597527	0.898757	0.807764	0.941997	0.582112	1.52438	0.925595
Chronic glomerulonephritis	SFTPD	Inverse variance weighted	6	-0.0386887	0.90498	0.818988	0.96205	0.690703	1.34	0.936659
Chronic glomerulonephritis	CLEC3B	Inverse variance weighted	2	0.0724787	0.907461	0.823485	1.07517	0.568719	2.03262	0.940001
Chronic glomerulonephritis	CXCL1	Inverse variance weighted	2	0.0312829	0.909857	0.827839	1.03178	0.778289	1.36783	0.943168
Chronic glomerulonephritis	RNASE3	Inverse variance weighted	6	-0.034303	0.913667	0.834787	0.966279	0.700006	1.33384	0.949272
Chronic glomerulonephritis	TNFRSF21	Inverse variance weighted	2	0.0865343	0.917463	0.841738	1.09039	0.466312	2.54969	0.955357
Chronic glomerulonephritis	CHL1	Inverse variance weighted	5	0.0399863	0.922877	0.851703	1.0408	0.68438	1.58283	0.964832
Chronic glomerulonephritis	CST4	Inverse variance weighted	3	0.0410399	0.924793	0.855242	1.04189	0.670402	1.61924	0.967007
Chronic glomerulonephritis	LDHB	Inverse variance weighted	2	0.138651	0.931388	0.867484	1.14872	0.225363	5.85528	0.978994
Chronic glomerulonephritis	IL1RL1	Inverse variance weighted	7	0.0224637	0.935156	0.874517	1.02272	0.773883	1.35156	0.985069
Chronic glomerulonephritis	PLEK	Inverse variance weighted	2	-0.0825487	0.939487	0.882636	0.920767	0.307737	2.75498	0.992342
Chronic glomerulonephritis	FCN1	Inverse variance weighted	2	-0.0293279	0.944863	0.892766	0.971098	0.633978	1.48748	0.996683
Chronic glomerulonephritis	WFIKKN2	Inverse variance weighted	4	0.0158246	0.947473	0.897706	1.01595	0.798169	1.29315	0.996683
Chronic glomerulonephritis	NOTUM	Inverse variance weighted	2	0.0789559	0.948588	0.89982	1.08216	0.316531	3.69968	0.996683
Chronic glomerulonephritis	MRC1	Inverse variance weighted	9	-0.0189301	0.95171	0.905752	0.981248	0.717269	1.34238	0.996683
Chronic glomerulonephritis	MANBA	Inverse variance weighted	4	0.0176519	0.953471	0.909107	1.01781	0.751715	1.37809	0.996683
Chronic glomerulonephritis	RNASET2	Inverse variance weighted	4	-0.0215844	0.960056	0.921708	0.978647	0.636335	1.5051	0.996683
Chronic glomerulonephritis	PLA2R1	Inverse variance weighted	12	-0.00961909	0.0994303	0.922931	0.990427	0.815053	1.20354	0.996683
Chronic glomerulonephritis	PCBD1	Inverse variance weighted	3	0.0377198	0.391156	0.923178	1.03844	0.482417	2.23532	0.996683
Chronic glomerulonephritis	LY75	Inverse variance weighted	6	0.01088	0.116014	0.925282	1.01094	0.805327	1.26905	0.996683
Chronic glomerulonephritis	TLR3	Inverse variance weighted	8	-0.0135991	0.145182	0.925372	0.986493	0.742186	1.31122	0.996683
Chronic glomerulonephritis	COL6A3	Inverse variance weighted	2	0.0417467	0.446704	0.925542	1.04263	0.434399	2.50249	0.996683
Chronic glomerulonephritis	EFEMP1	Inverse variance weighted	2	-0.0437223	0.471136	0.926061	0.95722	0.380166	2.41019	0.996683
Chronic glomerulonephritis	SRGN	Inverse variance weighted	3	0.0289732	0.313552	0.926378	1.0294	0.556778	1.9032	0.996683
Chronic glomerulonephritis	LCT	Inverse variance weighted	8	-0.00824662	0.0905612	0.927444	0.991787	0.830484	1.18442	0.996683
Chronic glomerulonephritis	ACP1	Inverse variance weighted	6	0.0106598	0.122742	0.930793	1.01072	0.794602	1.28561	0.996683
Chronic glomerulonephritis	CRTAC1	Inverse variance weighted	6	0.0143945	0.18514	0.938028	1.0145	0.70576	1.4583	0.996683
Chronic glomerulonephritis	DKK1	Inverse variance weighted	4	-0.0187864	0.251419	0.940436	0.981389	0.599555	1.6064	0.996683
Chronic glomerulonephritis	CD7	Inverse variance weighted	2	0.0258892	0.347604	0.940629	1.02623	0.519227	2.02829	0.996683
Chronic glomerulonephritis	ACYP2	Inverse variance weighted	2	-0.176037	2.38835	0.941244	0.838587	0.00777214	90.4807	0.996683
Chronic glomerulonephritis	TNFRSF11B	Inverse variance weighted	4	-0.0217837	0.295811	0.941296	0.978452	0.547949	1.74719	0.996683
Chronic glomerulonephritis	PTGFRN	Inverse variance weighted	7	0.0080858	0.111341	0.942107	1.00812	0.810468	1.25397	0.996683
Chronic glomerulonephritis	EDAR	Inverse variance weighted	4	0.00914999	0.126715	0.942435	1.00919	0.787249	1.29371	0.996683
Chronic glomerulonephritis	NPW	Inverse variance weighted	5	-0.0321252	0.4469	0.942694	0.968385	0.40331	2.32519	0.996683
Chronic glomerulonephritis	CBLN1	Inverse variance weighted	6	-0.0174369	0.251561	0.944739	0.982714	0.600197	1.60902	0.996683
Chronic glomerulonephritis	GGH	Inverse variance weighted	3	-0.0106971	0.155809	0.945264	0.98936	0.728999	1.34271	0.996683
Chronic glomerulonephritis	ADAMTSL1	Inverse variance weighted	7	-0.0144012	0.2098	0.945274	0.985702	0.653371	1.48707	0.996683
Chronic glomerulonephritis	CA8	Inverse variance weighted	6	0.00880167	0.134411	0.947789	1.00884	0.775192	1.31291	0.996683
Chronic glomerulonephritis	KLKB1	Inverse variance weighted	4	0.0270227	0.41409	0.947969	1.02739	0.456305	2.31322	0.996683
Chronic glomerulonephritis	FCER2	Inverse variance weighted	2	-0.0450505	0.708696	0.949314	0.955949	0.238331	3.83432	0.996683
Chronic glomerulonephritis	MIA	Inverse variance weighted	2	-0.0147894	0.233745	0.949551	0.985319	0.623173	1.55792	0.996683
Chronic glomerulonephritis	SEMA4D	Inverse variance weighted	6	-0.00828814	0.135395	0.951188	0.991746	0.760589	1.29316	0.996683
Chronic glomerulonephritis	FGFR1	Inverse variance weighted	2	0.0286777	0.48521	0.952869	1.02909	0.39759	2.66363	0.996683
Chronic glomerulonephritis	FN1	Inverse variance weighted	2	0.0376252	0.648904	0.953762	1.03834	0.29106	3.70424	0.996683
Chronic glomerulonephritis	PNLIPRP1	Inverse variance weighted	2	0.0326016	0.57082	0.954455	1.03314	0.337495	3.16264	0.996683
Chronic glomerulonephritis	CTSS	Inverse variance weighted	3	-0.0102016	0.194965	0.958269	0.98985	0.675479	1.45053	0.996683
Chronic glomerulonephritis	NRXN3	Inverse variance weighted	6	0.0118419	0.237011	0.960151	1.01191	0.63591	1.61024	0.996683
Chronic glomerulonephritis	PMVK	Inverse variance weighted	2	0.0572511	1.15806	0.960571	1.05892	0.109421	10.2477	0.996683
Chronic glomerulonephritis	CLEC12A	Inverse variance weighted	5	-0.00813549	0.180169	0.963984	0.991898	0.696793	1.41198	0.996683
Chronic glomerulonephritis	CAPG	Inverse variance weighted	4	0.0128025	0.286091	0.964307	1.01288	0.578142	1.77454	0.996683
Chronic glomerulonephritis	TNFAIP6	Inverse variance weighted	7	-0.00515572	0.115775	0.96448	0.994858	0.792887	1.24828	0.996683
Chronic glomerulonephritis	LEAP2	Inverse variance weighted	4	0.0117686	0.270766	0.965332	1.01184	0.595155	1.72025	0.996683
Chronic glomerulonephritis	ESAM	Inverse variance weighted	2	-0.025446	0.589695	0.965581	0.974875	0.306896	3.09676	0.996683
Chronic glomerulonephritis	ACP6	Inverse variance weighted	11	-0.00401011	0.0958997	0.966646	0.995998	0.825329	1.20196	0.996683
Chronic glomerulonephritis	CAT	Inverse variance weighted	2	-0.0107277	0.26116	0.967235	0.98933	0.592977	1.65061	0.996683
Chronic glomerulonephritis	IGFALS	Inverse variance weighted	5	0.00716347	0.183291	0.968825	1.00719	0.703219	1.44255	0.996683
Chronic glomerulonephritis	FBP1	Inverse variance weighted	2	-0.048432	1.42648	0.972915	0.952722	0.0581733	15.603	0.996683
Chronic glomerulonephritis	TWSG1	Inverse variance weighted	3	-0.014999	0.452941	0.973583	0.985113	0.405448	2.39352	0.996683
Chronic glomerulonephritis	NTF3	Inverse variance weighted	2	-0.0214853	0.672128	0.974499	0.978744	0.262145	3.65423	0.996683
Chronic glomerulonephritis	UGT1A6	Inverse variance weighted	3	0.00712075	0.236117	0.975941	1.00715	0.634024	1.59985	0.996683
Chronic glomerulonephritis	PNP	Inverse variance weighted	2	0.010026	0.337903	0.976329	1.01008	0.520865	1.95877	0.996683
Chronic glomerulonephritis	IL17RA	Inverse variance weighted	9	-0.00263212	0.0910315	0.976933	0.997371	0.83439	1.19219	0.996683
Chronic glomerulonephritis	IGFBP7	Inverse variance weighted	6	-0.00380295	0.133789	0.977323	0.996204	0.766416	1.29489	0.996683
Chronic glomerulonephritis	NID2	Inverse variance weighted	5	-0.00504409	0.17997	0.97764	0.994969	0.699223	1.4158	0.996683
Chronic glomerulonephritis	CD200	Inverse variance weighted	2	0.0499574	1.96709	0.979739	1.05123	0.0222474	49.6722	0.996683
Chronic glomerulonephritis	TPSAB1	Inverse variance weighted	14	0.00164901	0.0654148	0.979889	1.00165	0.881118	1.13867	0.996683
Chronic glomerulonephritis	BCHE	Inverse variance weighted	2	-0.00490052	0.220099	0.982237	0.995111	0.646427	1.53188	0.996683
Chronic glomerulonephritis	PCSK1	Inverse variance weighted	9	-0.00323111	0.155192	0.983389	0.996774	0.73535	1.35114	0.996683
Chronic glomerulonephritis	PDGFRA	Inverse variance weighted	2	0.0166343	0.886678	0.985032	1.01677	0.178842	5.78069	0.996683
Chronic glomerulonephritis	GPX7	Inverse variance weighted	4	-0.00226358	0.138536	0.986964	0.997739	0.760489	1.309	0.996683
Chronic glomerulonephritis	SLIT2	Inverse variance weighted	2	-0.0082709	0.543268	0.987853	0.991763	0.341955	2.87638	0.996683
Chronic glomerulonephritis	CSF2RB	Inverse variance weighted	5	0.00226006	0.154584	0.988335	1.00226	0.740282	1.35696	0.996683
Chronic glomerulonephritis	IGFBP2	Inverse variance weighted	2	0.0143918	1.34528	0.991464	1.0145	0.0726315	14.1702	0.997032
Chronic glomerulonephritis	ADH7	Inverse variance weighted	2	0.00201117	0.210214	0.992367	1.00201	0.663645	1.5129	0.997032
Chronic glomerulonephritis	COMP	Inverse variance weighted	3	0.0030336	0.383719	0.993692	1.00304	0.472812	2.12787	0.997032
Chronic glomerulonephritis	FSTL1	Inverse variance weighted	2	-0.00214647	0.482921	0.996454	0.997856	0.387255	2.57122	0.998126
Chronic glomerulonephritis	GSR	Inverse variance weighted	2	0.000506872	0.539953	0.999251	1.00051	0.347218	2.88295	0.999251
IgA nephropathy	IL6R	Inverse variance weighted	2	0.346883	0.00720642	5.19e-05	1.41465	1.15551	1.73191	0.00270049
IgA nephropathy	ADAM23	Inverse variance weighted	2	-0.500356	0.0351753	0.0012373	0.606315	0.40966	0.897372	0.0321698
IgA nephropathy	MBL2	Inverse variance weighted	2	0.434605	0.0663204	0.0043984	1.54435	1.06472	2.24005	0.0762388
IgA nephropathy	PRSS3	Inverse variance weighted	2	0.326936	0.0463391	0.00745444	1.38671	1.16676	1.64494	0.0969078
IgA nephropathy	SPINK5	Inverse variance weighted	2	0.816741	0.104885	0.0110008	2.26311	0.714452	7.16868	0.104166
IgA nephropathy	TNFAIP6	Inverse variance weighted	2	-0.332111	0.122786	0.0150764	0.717408	0.456053	1.12854	0.104166
IgA nephropathy	ERAP1	Inverse variance weighted	2	-0.160595	0.126437	0.0159863	0.851637	0.651573	1.11313	0.104166
IgA nephropathy	DNER	Inverse variance weighted	2	1.11028	0.134096	0.0179818	3.03522	0.42256	21.8017	0.104166
IgA nephropathy	SMPDL3A	Inverse variance weighted	2	0.489148	0.14096	0.0198697	1.63093	0.773532	3.43867	0.104166
IgA nephropathy	IL1RL1	Inverse variance weighted	2	-0.199054	0.146686	0.0215168	0.819505	0.552328	1.21592	0.104166
IgA nephropathy	IL11RA	Inverse variance weighted	2	0.549193	0.150387	0.0226162	1.73185	1.0801	2.7769	0.104166
IgA nephropathy	TAC1	Inverse variance weighted	2	0.525437	0.160876	0.025881	1.6912	0.679377	4.20996	0.104166
IgA nephropathy	FAM177A1	Inverse variance weighted	2	-0.241773	0.165447	0.0273727	0.785235	0.509297	1.21068	0.104166
IgA nephropathy	PLTP	Inverse variance weighted	2	0.286301	0.171057	0.0292606	1.33149	0.644896	2.74909	0.104166
IgA nephropathy	TCN2	Inverse variance weighted	2	0.233412	0.178646	0.0319145	1.2629	0.91224	1.74836	0.104166
IgA nephropathy	CD300A	Inverse variance weighted	3	-0.154818	0.18422	0.0339369	0.856571	0.540984	1.35626	0.104166
IgA nephropathy	HSP90B1	Inverse variance weighted	2	-0.15579	0.189581	0.035941	0.855739	0.613262	1.19409	0.104166
IgA nephropathy	NTF3	Inverse variance weighted	2	0.520954	0.189888	0.0360575	1.68363	0.317017	8.94153	0.104166
IgA nephropathy	RARRES1	Inverse variance weighted	2	0.0921314	0.20383	0.0415468	1.09651	0.759264	1.58355	0.109132
IgA nephropathy	AHSG	Inverse variance weighted	2	0.299068	0.209673	0.0439628	1.3486	0.836397	2.17447	0.109132
IgA nephropathy	CTSV	Inverse variance weighted	2	0.321532	0.209935	0.0440727	1.37924	0.60903	3.12349	0.109132
IgA nephropathy	CST5	Inverse variance weighted	3	-0.069892	0.225991	0.0510721	0.932495	0.588399	1.47782	0.110035
IgA nephropathy	PNP	Inverse variance weighted	2	-0.351969	0.226818	0.0514465	0.703302	0.244095	2.02639	0.110035
IgA nephropathy	PMM2	Inverse variance weighted	2	0.605431	0.227715	0.0518543	1.83204	0.639894	5.2452	0.110035
IgA nephropathy	SFRP4	Inverse variance weighted	2	0.384914	0.23718	0.0562542	1.46949	0.729589	2.95974	0.110035
IgA nephropathy	FAS	Inverse variance weighted	3	-0.0595708	0.238694	0.056975	0.942169	0.498163	1.78191	0.110035
IgA nephropathy	CXCL6	Inverse variance weighted	2	0.115586	0.239026	0.0571334	1.12253	0.752304	1.67496	0.110035
IgA nephropathy	SERPINA3	Inverse variance weighted	3	-0.143032	0.25149	0.0632471	0.866727	0.482289	1.5576	0.117459
IgA nephropathy	CRTAM	Inverse variance weighted	2	-0.486839	0.269483	0.0726213	0.614566	0.215232	1.75481	0.130218
IgA nephropathy	KYNU	Inverse variance weighted	2	0.118932	0.279277	0.0779955	1.12629	0.488974	2.59428	0.135192
IgA nephropathy	NTM	Inverse variance weighted	3	0.0528422	0.296842	0.088115	1.05426	0.527353	2.10764	0.147806
IgA nephropathy	CYB5R2	Inverse variance weighted	2	-0.408234	0.301833	0.0911031	0.664823	0.227537	1.9425	0.148042
IgA nephropathy	INHBC	Inverse variance weighted	3	-0.324946	0.326759	0.106772	0.722566	0.259582	2.01132	0.168246
IgA nephropathy	NRXN3	Inverse variance weighted	2	0.528836	0.341601	0.116692	1.69696	0.25629	11.236	0.178469
IgA nephropathy	IL15RA	Inverse variance weighted	2	0.0890716	0.365664	0.13371	1.09316	0.727099	1.64351	0.198655
IgA nephropathy	COL2A1	Inverse variance weighted	2	0.0459	0.397794	0.15824	1.04697	0.745347	1.47065	0.228569
IgA nephropathy	CD36	Inverse variance weighted	2	-0.60385	0.40454	0.163653	0.546703	0.233738	1.27871	0.229999
IgA nephropathy	SERPINA12	Inverse variance weighted	2	-0.278583	0.476572	0.22712	0.756855	0.481591	1.18945	0.310796
IgA nephropathy	TPP1	Inverse variance weighted	2	-0.619425	0.517637	0.267948	0.538254	0.179899	1.61044	0.357264
IgA nephropathy	PCSK7	Inverse variance weighted	2	-0.568081	0.541763	0.293507	0.566612	0.196315	1.63538	0.381559
IgA nephropathy	COL15A1	Inverse variance weighted	2	0.409837	0.60467	0.365626	1.50657	0.619983	3.661	0.46372
IgA nephropathy	PI3	Inverse variance weighted	2	0.203102	0.690066	0.476191	1.2252	0.700717	2.14225	0.58957
IgA nephropathy	PNLIPRP1	Inverse variance weighted	2	-0.302491	0.731986	0.535804	0.738975	0.283645	1.92524	0.647949
IgA nephropathy	FCGR3A	Inverse variance weighted	3	-0.0867068	0.766356	0.587302	0.916946	0.670437	1.25409	0.694084
IgA nephropathy	H6PD	Inverse variance weighted	2	0.0715823	0.849313	0.721333	1.07421	0.724862	1.59192	0.833541
IgA nephropathy	TAPBPL	Inverse variance weighted	2	-0.0793713	0.906395	0.821552	0.923697	0.46343	1.84109	0.928711
IgA nephropathy	GCLM	Inverse variance weighted	2	0.108075	0.77238	0.88872	1.11413	0.245173	5.0629	0.965767
IgA nephropathy	C7	Inverse variance weighted	2	-0.0779685	0.681191	0.908874	0.924994	0.243387	3.51544	0.965767
IgA nephropathy	KNG1	Inverse variance weighted	2	-0.0217028	0.1921	0.910049	0.978531	0.671515	1.42591	0.965767
IgA nephropathy	KLB	Inverse variance weighted	2	0.0348635	0.394493	0.929578	1.03548	0.477905	2.24357	0.966761
IgA nephropathy	GPC5	Inverse variance weighted	2	0.0250961	0.608051	0.967078	1.02541	0.311398	3.37662	0.976414
IgA nephropathy	SOD3	Inverse variance weighted	2	-0.00830679	0.280969	0.976414	0.991728	0.571777	1.72012	0.976414
Membranous nephropathy	TIMP4	Inverse variance weighted	2	-0.458834	0.00674141	4.54e-05	0.63202	0.485011	0.823589	0.0123615
Membranous nephropathy	PEAR1	Inverse variance weighted	2	-0.896556	0.0138371	0.000191466	0.407972	0.231579	0.718723	0.0260393
Membranous nephropathy	CBR3	Inverse variance weighted	3	0.320905	0.0221825	0.000492062	1.37838	1.08996	1.74311	0.0360275
Membranous nephropathy	TNFRSF1B	Inverse variance weighted	2	0.689641	0.0230177	0.000529817	1.993	1.27117	3.12471	0.0360275
Membranous nephropathy	LPO	Inverse variance weighted	2	0.463502	0.0294712	0.000868554	1.58963	1.12447	2.24721	0.0396518
Membranous nephropathy	CD55	Inverse variance weighted	2	-1.23264	0.0295749	0.000874672	0.291522	0.110071	0.772093	0.0396518
Membranous nephropathy	NT5E	Inverse variance weighted	3	-0.249555	0.0352081	0.00123961	0.779148	0.632941	0.959128	0.0461003
Membranous nephropathy	CREG1	Inverse variance weighted	2	0.558174	0.0368224	0.00135589	1.74748	1.1219	2.72188	0.0461003
Membranous nephropathy	REG1A	Inverse variance weighted	2	0.693764	0.0426751	0.00182117	2.00123	1.18814	3.37077	0.0550397
Membranous nephropathy	C5	Inverse variance weighted	2	-0.915931	0.0473622	0.00224318	0.400144	0.182267	0.878466	0.0567483
Membranous nephropathy	LRRC15	Inverse variance weighted	2	0.314533	0.0479058	0.00229497	1.36962	1.02333	1.8331	0.0567483
Membranous nephropathy	PARP1	Inverse variance weighted	2	-1.51417	0.0526076	0.00276756	0.21999	0.0658827	0.734571	0.0627313
Membranous nephropathy	NPPB	Inverse variance weighted	2	1.07136	0.0614119	0.00377142	2.91935	1.0627	8.01977	0.0742188
Membranous nephropathy	CDH17	Inverse variance weighted	3	0.271721	0.0618069	0.00382009	1.36222	1.0416	1.78651	0.0742188
Membranous nephropathy	HRG	Inverse variance weighted	4	-0.149054	0.0713024	0.00508404	0.811522	0.680631	0.965863	0.0880318
Membranous nephropathy	TPSB2	Inverse variance weighted	2	0.213423	0.0745783	0.00556192	1.23791	1.02355	1.49716	0.0880318
Membranous nephropathy	FHIT	Inverse variance weighted	3	-1.07354	0.0765601	0.00586145	0.341795	0.159266	0.733514	0.0880318
Membranous nephropathy	PXDN	Inverse variance weighted	2	-0.545683	0.0773356	0.00598079	0.529446	0.27827	0.97281	0.0880318
Membranous nephropathy	MBL2	Inverse variance weighted	3	0.137415	0.0784174	0.00614928	1.1973	1.0277	1.39633	0.0880318
Membranous nephropathy	EFEMP1	Inverse variance weighted	2	-0.834704	0.0881784	0.00777543	0.434003	0.152992	1.23117	0.103823
Membranous nephropathy	NQO1	Inverse variance weighted	2	0.204346	0.0895306	0.00801573	1.22672	0.975748	1.54225	0.103823
Membranous nephropathy	SIGLEC6	Inverse variance weighted	2	-0.245258	0.0966364	0.0093386	0.782503	0.587565	1.04211	0.114485
Membranous nephropathy	CST5	Inverse variance weighted	3	0.171503	0.100222	0.0100444	1.18709	0.999831	1.40941	0.114485
Membranous nephropathy	ERAP2	Inverse variance weighted	3	0.143522	0.100507	0.0101016	1.15433	0.948739	1.40448	0.114485
Membranous nephropathy	C7	Inverse variance weighted	2	0.182778	0.105936	0.0112224	1.20055	0.925633	1.55711	0.118114
Membranous nephropathy	IL11RA	Inverse variance weighted	2	-0.381588	0.108924	0.0118644	0.682777	0.507209	0.919116	0.118114
Membranous nephropathy	DBI	Inverse variance weighted	2	-0.244621	0.109095	0.0119016	0.783001	0.548257	1.11826	0.118114
Membranous nephropathy	EBI3	Inverse variance weighted	2	0.101312	0.112335	0.0126192	1.10662	0.951269	1.28734	0.118114
Membranous nephropathy	BOC	Inverse variance weighted	3	-0.244674	0.113344	0.0128469	0.78296	0.541819	1.13142	0.118114
Membranous nephropathy	CNTN4	Inverse variance weighted	5	-0.280922	0.114137	0.0130272	0.755087	0.52475	1.08653	0.118114
Membranous nephropathy	BST1	Inverse variance weighted	3	-0.0960853	0.118102	0.0139482	0.908387	0.781873	1.05537	0.12092
Membranous nephropathy	FCRL1	Inverse variance weighted	2	0.234764	0.120956	0.0146303	1.26461	0.978215	1.63485	0.12092
Membranous nephropathy	COL10A1	Inverse variance weighted	2	-0.438921	0.121122	0.0146705	0.644732	0.453193	0.917223	0.12092
Membranous nephropathy	CNTN1	Inverse variance weighted	3	-0.222528	0.124851	0.0155877	0.800493	0.588676	1.08852	0.122858
Membranous nephropathy	IL1RN	Inverse variance weighted	2	-0.22931	0.1267	0.0160529	0.795082	0.542012	1.16631	0.122858
Membranous nephropathy	CCL21	Inverse variance weighted	2	-0.622859	0.129153	0.0166804	0.536408	0.265005	1.08577	0.122858
Membranous nephropathy	LIFR	Inverse variance weighted	2	0.50938	0.129359	0.0167337	1.66426	0.697425	3.97141	0.122858
Membranous nephropathy	PNP	Inverse variance weighted	2	0.388734	0.131011	0.017164	1.47511	0.844804	2.57569	0.122858
Membranous nephropathy	AOC1	Inverse variance weighted	3	-0.117842	0.134173	0.0180024	0.888836	0.748173	1.05595	0.123161
Membranous nephropathy	PDGFD	Inverse variance weighted	3	-0.133256	0.135822	0.0184477	0.875241	0.688408	1.11278	0.123161
Membranous nephropathy	VWC2	Inverse variance weighted	3	-0.15036	0.137667	0.0189523	0.860399	0.653382	1.13301	0.123161
Membranous nephropathy	TNFAIP6	Inverse variance weighted	2	-0.130771	0.137904	0.0190175	0.877419	0.721503	1.06703	0.123161
Membranous nephropathy	GZMA	Inverse variance weighted	2	0.589324	0.140474	0.019733	1.80277	0.596934	5.44445	0.12329
Membranous nephropathy	CTSD	Inverse variance weighted	3	-0.226499	0.141223	0.0199439	0.79732	0.564128	1.12691	0.12329
Membranous nephropathy	TAC1	Inverse variance weighted	2	-0.399666	0.143415	0.0205678	0.670544	0.310707	1.44712	0.124321
Membranous nephropathy	SIGLEC9	Inverse variance weighted	2	0.0904708	0.147776	0.0218377	1.09469	0.979975	1.22283	0.129127
Membranous nephropathy	AKR1C4	Inverse variance weighted	4	-0.086805	0.151721	0.0230192	0.916856	0.765612	1.09798	0.129348
Membranous nephropathy	C1QC	Inverse variance weighted	2	0.241288	0.152749	0.0233324	1.27289	0.855975	1.89286	0.129348
Membranous nephropathy	FOLR3	Inverse variance weighted	2	-0.212638	0.155188	0.0240834	0.808449	0.566675	1.15338	0.129348
Membranous nephropathy	NRXN3	Inverse variance weighted	5	-0.17628	0.156026	0.0243441	0.838383	0.572458	1.22784	0.129348
Membranous nephropathy	IL6R	Inverse variance weighted	2	-0.0459657	0.160528	0.0257691	0.955075	0.8607	1.0598	0.129348
Membranous nephropathy	ADH6	Inverse variance weighted	2	0.318704	0.161569	0.0261045	1.37534	0.788928	2.39765	0.129348
Membranous nephropathy	GFRAL	Inverse variance weighted	2	0.228501	0.161842	0.0261929	1.25672	0.744016	2.12272	0.129348
Membranous nephropathy	DCLK1	Inverse variance weighted	2	-0.324756	0.16395	0.0268796	0.722704	0.472386	1.10567	0.129348
Membranous nephropathy	CST1	Inverse variance weighted	2	0.101359	0.165573	0.0274144	1.10667	0.869014	1.40933	0.129348
Membranous nephropathy	THBS2	Inverse variance weighted	6	0.105523	0.166626	0.0277643	1.11129	0.918523	1.34452	0.129348
Membranous nephropathy	SERPINA3	Inverse variance weighted	5	-0.1052	0.167199	0.0279553	0.900144	0.697313	1.16197	0.129348
Membranous nephropathy	KIRREL2	Inverse variance weighted	2	-0.343354	0.169275	0.0286542	0.709387	0.377261	1.3339	0.129348
Membranous nephropathy	CRHBP	Inverse variance weighted	3	-0.0815545	0.169396	0.0286949	0.921682	0.752552	1.12882	0.129348
Membranous nephropathy	MMP12	Inverse variance weighted	3	-0.191688	0.17226	0.0296736	0.825564	0.575942	1.18338	0.129348
Membranous nephropathy	NTN4	Inverse variance weighted	2	-0.155812	0.173374	0.0300586	0.85572	0.570714	1.28305	0.129348
Membranous nephropathy	SERPINA12	Inverse variance weighted	5	-0.0594334	0.174847	0.0305714	0.942298	0.805255	1.10266	0.129348
Membranous nephropathy	IL1RAP	Inverse variance weighted	4	-0.130345	0.177567	0.0315299	0.877793	0.732607	1.05175	0.129348
Membranous nephropathy	FGFBP3	Inverse variance weighted	2	-0.105591	0.178462	0.0318485	0.899792	0.672268	1.20432	0.129348
Membranous nephropathy	ATRN	Inverse variance weighted	2	-0.454234	0.180486	0.0325751	0.634934	0.418621	0.963023	0.129348
Membranous nephropathy	UGDH	Inverse variance weighted	2	-0.0980983	0.180719	0.0326592	0.90656	0.68622	1.19765	0.129348
Membranous nephropathy	FBLN1	Inverse variance weighted	2	-0.254276	0.18203	0.0331348	0.775478	0.464252	1.29534	0.129348
Membranous nephropathy	DLK1	Inverse variance weighted	2	0.298103	0.184544	0.0340564	1.3473	0.554045	3.2763	0.129348
Membranous nephropathy	LGALS2	Inverse variance weighted	2	-0.273947	0.185383	0.0343669	0.760372	0.513285	1.1264	0.129348
Membranous nephropathy	ACE	Inverse variance weighted	3	-0.0935657	0.186155	0.0346537	0.910678	0.749473	1.10656	0.129348
Membranous nephropathy	CA8	Inverse variance weighted	2	-0.156615	0.187915	0.0353121	0.855034	0.524648	1.39347	0.129348
Membranous nephropathy	ENPP7	Inverse variance weighted	2	-0.235784	0.189569	0.0359363	0.789952	0.372272	1.67626	0.129348
Membranous nephropathy	OGN	Inverse variance weighted	3	0.108291	0.191155	0.03654	1.11437	0.881431	1.40887	0.129348
Membranous nephropathy	ENPP5	Inverse variance weighted	3	0.222029	0.191899	0.0368253	1.24861	0.899761	1.73271	0.129348
Membranous nephropathy	MMP10	Inverse variance weighted	3	0.0874076	0.192317	0.0369857	1.09134	0.81655	1.45861	0.129348
Membranous nephropathy	IL6ST	Inverse variance weighted	2	0.179107	0.19498	0.0380173	1.19615	0.644488	2.22001	0.129348
Membranous nephropathy	LRP8	Inverse variance weighted	2	0.299153	0.195806	0.03834	1.34872	0.860747	2.11332	0.129348
Membranous nephropathy	ACADSB	Inverse variance weighted	2	0.351272	0.196655	0.0386731	1.42087	0.409346	4.93197	0.129348
Membranous nephropathy	ANGPTL3	Inverse variance weighted	2	0.174461	0.19771	0.0390891	1.1906	0.799256	1.77357	0.129348
Membranous nephropathy	LY9	Inverse variance weighted	3	0.0527891	0.198367	0.0393496	1.05421	0.869919	1.27754	0.129348
Membranous nephropathy	DNER	Inverse variance weighted	3	-0.300705	0.198624	0.0394515	0.740296	0.370498	1.4792	0.129348
Membranous nephropathy	CNDP1	Inverse variance weighted	2	0.0772054	0.199926	0.0399705	1.08026	0.809768	1.44112	0.129348
Membranous nephropathy	IL5RA	Inverse variance weighted	3	0.134142	0.201028	0.0404121	1.14355	0.930573	1.40528	0.129348
Membranous nephropathy	SIRPA	Inverse variance weighted	2	-0.1487	0.201296	0.04052	0.861828	0.488414	1.52073	0.129348
Membranous nephropathy	NTM	Inverse variance weighted	8	0.076567	0.20228	0.0409173	1.07957	0.801899	1.4534	0.129348
Membranous nephropathy	HSP90B1	Inverse variance weighted	4	0.0629518	0.203885	0.041569	1.06498	0.915173	1.2393	0.129348
Membranous nephropathy	RTN4R	Inverse variance weighted	2	0.11195	0.204897	0.0419829	1.11846	0.852106	1.46806	0.129348
Membranous nephropathy	IL15RA	Inverse variance weighted	2	0.0540776	0.205101	0.0420664	1.05557	0.846547	1.3162	0.129348
Membranous nephropathy	LINGO1	Inverse variance weighted	2	0.206106	0.206691	0.0427212	1.22888	0.516982	2.92109	0.129348
Membranous nephropathy	F13B	Inverse variance weighted	2	0.0548487	0.207901	0.0432228	1.05638	0.834544	1.33719	0.129348
Membranous nephropathy	IGFBP7	Inverse variance weighted	4	0.118016	0.208948	0.0436592	1.12526	0.835844	1.51489	0.129348
Membranous nephropathy	MYOC	Inverse variance weighted	2	-0.061023	0.210299	0.0442257	0.940802	0.71475	1.23835	0.129348
Membranous nephropathy	CR1	Inverse variance weighted	2	0.0937788	0.212935	0.0453413	1.09832	0.859519	1.40346	0.129348
Membranous nephropathy	TNFRSF21	Inverse variance weighted	2	-0.150399	0.212983	0.0453618	0.860365	0.420591	1.75997	0.129348
Membranous nephropathy	CXCL16	Inverse variance weighted	3	-0.0636416	0.21471	0.0461005	0.938341	0.685236	1.28494	0.129348
Membranous nephropathy	UGT1A1	Inverse variance weighted	2	-0.135273	0.216397	0.0468275	0.873477	0.606026	1.25896	0.129348
Membranous nephropathy	HP	Inverse variance weighted	6	0.0680914	0.216919	0.0470537	1.07046	0.956617	1.19786	0.129348
Membranous nephropathy	GCLM	Inverse variance weighted	2	0.149125	0.21787	0.0474671	1.16082	0.525908	2.56223	0.129348
Membranous nephropathy	FLT1	Inverse variance weighted	2	-0.439664	0.219418	0.0481444	0.644253	0.189426	2.19116	0.129348
Membranous nephropathy	TGFBR3	Inverse variance weighted	2	0.136412	0.219489	0.0481754	1.14615	0.539639	2.43435	0.129348
Membranous nephropathy	AHSG	Inverse variance weighted	2	0.0948833	0.221693	0.049148	1.09953	0.839087	1.44081	0.129348
Membranous nephropathy	HAVCR2	Inverse variance weighted	2	-0.0691276	0.222131	0.0493422	0.933208	0.620253	1.40407	0.129348
Membranous nephropathy	CCL22	Inverse variance weighted	3	-0.264765	0.222342	0.0494358	0.767387	0.490075	1.20162	0.129348
Membranous nephropathy	KLKB1	Inverse variance weighted	2	-0.200064	0.226515	0.0513089	0.818679	0.214587	3.12337	0.129348
Membranous nephropathy	CD33	Inverse variance weighted	2	-0.32454	0.228257	0.0521015	0.72286	0.268291	1.94761	0.129348
Membranous nephropathy	NRP1	Inverse variance weighted	2	0.178873	0.22871	0.0523082	1.19587	0.875127	1.63417	0.129348
Membranous nephropathy	IL1RL1	Inverse variance weighted	4	0.0208341	0.229685	0.0527553	1.02105	0.875026	1.19145	0.129348
Membranous nephropathy	ACP1	Inverse variance weighted	2	-0.0533779	0.230655	0.0532017	0.948022	0.629891	1.42683	0.129348
Membranous nephropathy	CHST11	Inverse variance weighted	2	-0.0357866	0.23194	0.0537962	0.964846	0.724107	1.28562	0.129348
Membranous nephropathy	ENGASE	Inverse variance weighted	2	0.129468	0.231997	0.0538225	1.13822	0.753663	1.719	0.129348
Membranous nephropathy	LBP	Inverse variance weighted	4	0.0519724	0.232248	0.0539393	1.05335	0.892253	1.24353	0.129348
Membranous nephropathy	HSPB1	Inverse variance weighted	3	0.0298161	0.233411	0.0544809	1.03027	0.800094	1.32665	0.129348
Membranous nephropathy	DKK3	Inverse variance weighted	2	0.0361871	0.234337	0.0549136	1.03685	0.754138	1.42554	0.129348
Membranous nephropathy	TGM3	Inverse variance weighted	2	0.0842865	0.235608	0.0555112	1.08794	0.49777	2.37783	0.129348
Membranous nephropathy	PI3	Inverse variance weighted	2	-0.0946936	0.235876	0.0556377	0.909652	0.663508	1.24711	0.129348
Membranous nephropathy	GM2A	Inverse variance weighted	2	0.160762	0.236237	0.0558079	1.1744	0.877812	1.57121	0.129348
Membranous nephropathy	GNLY	Inverse variance weighted	2	0.0216222	0.237336	0.0563285	1.02186	0.822795	1.26908	0.129348
Membranous nephropathy	CYTL1	Inverse variance weighted	2	0.233406	0.23865	0.056954	1.26289	0.993116	1.60596	0.129348
Membranous nephropathy	F7	Inverse variance weighted	2	-0.0181602	0.238925	0.0570853	0.982004	0.806791	1.19527	0.129348
Membranous nephropathy	MGP	Inverse variance weighted	2	-0.0974763	0.238981	0.0571121	0.907124	0.647402	1.27104	0.129348
Membranous nephropathy	EPHB1	Inverse variance weighted	3	-0.0920646	0.240921	0.0580429	0.912046	0.658025	1.26413	0.129348
Membranous nephropathy	CPQ	Inverse variance weighted	3	-0.0388095	0.241849	0.058491	0.961934	0.587573	1.57481	0.129348
Membranous nephropathy	TLR3	Inverse variance weighted	5	-0.11499	0.241851	0.0584917	0.891375	0.719587	1.10417	0.129348
Membranous nephropathy	QSOX2	Inverse variance weighted	3	-0.0655295	0.242961	0.0590301	0.936571	0.737799	1.1889	0.129485
Membranous nephropathy	ADAM23	Inverse variance weighted	4	-0.0647272	0.244963	0.0600067	0.937323	0.735874	1.19392	0.130575
Membranous nephropathy	FAM3B	Inverse variance weighted	2	-0.0902717	0.246763	0.0608919	0.913683	0.769075	1.08548	0.130701
Membranous nephropathy	SERPINA4	Inverse variance weighted	3	-0.0580698	0.247034	0.061026	0.943584	0.754749	1.17967	0.130701
Membranous nephropathy	SPARCL1	Inverse variance weighted	3	0.0527033	0.249487	0.0622436	1.05412	0.854634	1.30016	0.132268
Membranous nephropathy	SFTPB	Inverse variance weighted	3	-0.0784625	0.252267	0.0636387	0.924537	0.667804	1.27997	0.134184
Membranous nephropathy	TFF3	Inverse variance weighted	2	-0.0605049	0.25343	0.0642267	0.941289	0.72921	1.21505	0.134382
Membranous nephropathy	BPI	Inverse variance weighted	2	0.0462728	0.254928	0.0649882	1.04736	0.857677	1.27899	0.134937
Membranous nephropathy	RSPO3	Inverse variance weighted	2	0.0714692	0.259098	0.067132	1.07409	0.772097	1.49419	0.137645
Membranous nephropathy	CBLN4	Inverse variance weighted	4	-0.170187	0.259431	0.0673046	0.843507	0.596146	1.19351	0.137645
Membranous nephropathy	GGH	Inverse variance weighted	2	0.0522169	0.262159	0.0687274	1.0536	0.817078	1.3586	0.139506
Membranous nephropathy	PLTP	Inverse variance weighted	2	0.117251	0.265581	0.0705333	1.1244	0.612317	2.06475	0.142111
Membranous nephropathy	APCS	Inverse variance weighted	2	0.0735172	0.267017	0.0712983	1.07629	0.727459	1.59238	0.142113
Membranous nephropathy	TDGF1	Inverse variance weighted	3	0.0505984	0.267543	0.071579	1.0519	0.944339	1.17171	0.142113
Membranous nephropathy	SLAMF7	Inverse variance weighted	2	0.0449735	0.269938	0.0728663	1.046	0.811294	1.34861	0.143621
Membranous nephropathy	FAS	Inverse variance weighted	2	-0.328	0.270916	0.0733953	0.720363	0.503044	1.03157	0.143622
Membranous nephropathy	HEBP1	Inverse variance weighted	3	0.0276431	0.272107	0.0740422	1.02803	0.872931	1.21068	0.143853
Membranous nephropathy	ALPPL2	Inverse variance weighted	2	0.200543	0.276026	0.0761903	1.22207	0.780293	1.91396	0.146977
Membranous nephropathy	PCBD1	Inverse variance weighted	2	-0.0924206	0.278711	0.0776797	0.911722	0.481241	1.72728	0.148795
Membranous nephropathy	TNFRSF11B	Inverse variance weighted	4	-0.200037	0.279983	0.0783904	0.8187	0.517875	1.29427	0.149106
Membranous nephropathy	SPOCK3	Inverse variance weighted	3	-0.140169	0.281094	0.0790136	0.869211	0.629262	1.20066	0.149248
Membranous nephropathy	CHIT1	Inverse variance weighted	3	-0.0276089	0.282195	0.0796341	0.972769	0.78877	1.19969	0.149383
Membranous nephropathy	PLA2G2A	Inverse variance weighted	2	0.0211384	0.283364	0.080295	1.02136	0.86511	1.20584	0.149539
Membranous nephropathy	GAA	Inverse variance weighted	2	0.0999992	0.284284	0.0808172	1.10517	0.492976	2.47761	0.149539
Membranous nephropathy	SERPING1	Inverse variance weighted	2	0.027881	0.286322	0.0819801	1.02827	0.808959	1.30705	0.149716
Membranous nephropathy	RFK	Inverse variance weighted	2	0.0800618	0.28722	0.0824955	1.08335	0.5329	2.20239	0.149716
Membranous nephropathy	NID2	Inverse variance weighted	3	0.0937975	0.288434	0.0831942	1.09834	0.876155	1.37686	0.149716
Membranous nephropathy	ADAMTSL1	Inverse variance weighted	3	-0.0368444	0.288676	0.0833336	0.963826	0.68384	1.35845	0.149716
Membranous nephropathy	TNC	Inverse variance weighted	3	-0.0915691	0.290373	0.0843167	0.912498	0.729871	1.14082	0.149716
Membranous nephropathy	INHBC	Inverse variance weighted	5	-0.118995	0.290707	0.0845105	0.887812	0.775542	1.01634	0.149716
Membranous nephropathy	ROR2	Inverse variance weighted	2	-0.0497489	0.291145	0.0847656	0.951468	0.572748	1.58061	0.149716
Membranous nephropathy	SCGB3A1	Inverse variance weighted	2	0.130083	0.293453	0.0861144	1.13892	0.265132	4.89246	0.151117
Membranous nephropathy	GSTZ1	Inverse variance weighted	4	0.0559752	0.295961	0.0875927	1.05757	0.918079	1.21826	0.1521
Membranous nephropathy	SCUBE1	Inverse variance weighted	4	0.0564635	0.296299	0.0877933	1.05809	0.514748	2.17495	0.1521
Membranous nephropathy	LEPR	Inverse variance weighted	3	0.0773209	0.302281	0.0913739	1.08039	0.881288	1.32447	0.157302
Membranous nephropathy	KYNU	Inverse variance weighted	3	-0.104331	0.306322	0.0938335	0.900927	0.6792	1.19504	0.16052
Membranous nephropathy	TAPBPL	Inverse variance weighted	4	0.0855635	0.311075	0.0967675	1.08933	0.857302	1.38416	0.164505
Membranous nephropathy	CD36	Inverse variance weighted	2	0.166673	0.315502	0.0995413	1.18137	0.72973	1.91253	0.168169
Membranous nephropathy	EDAR	Inverse variance weighted	3	0.210371	0.324232	0.105126	1.23414	0.6445	2.36321	0.176508
Membranous nephropathy	SLIT2	Inverse variance weighted	2	0.236489	0.328119	0.107662	1.26679	0.59646	2.69049	0.179116
Membranous nephropathy	CPB2	Inverse variance weighted	2	0.11884	0.328628	0.107996	1.12619	0.770098	1.64694	0.179116
Membranous nephropathy	CCL17	Inverse variance weighted	2	-0.237191	0.333937	0.111514	0.788841	0.357039	1.74286	0.183616
Membranous nephropathy	APOC1	Inverse variance weighted	2	-0.504464	0.334753	0.112059	0.603829	0.324098	1.125	0.183616
Membranous nephropathy	SMOC1	Inverse variance weighted	2	0.149164	0.338092	0.114306	1.16086	0.692421	1.94622	0.186176
Membranous nephropathy	ANG	Inverse variance weighted	3	0.0862643	0.341724	0.116776	1.09009	0.800575	1.48432	0.189065
Membranous nephropathy	ITIH2	Inverse variance weighted	3	-0.0417896	0.345578	0.119424	0.959072	0.82139	1.11983	0.192209
Membranous nephropathy	PCSK1	Inverse variance weighted	2	0.0729062	0.346728	0.12022	1.07563	0.818393	1.41372	0.192352
Membranous nephropathy	PNLIPRP2	Inverse variance weighted	3	-0.0532495	0.349779	0.122345	0.948143	0.771933	1.16458	0.194608
Membranous nephropathy	THBS4	Inverse variance weighted	3	-0.09096	0.353775	0.125157	0.913054	0.633473	1.31603	0.197922
Membranous nephropathy	SERPINA5	Inverse variance weighted	2	-0.13923	0.356887	0.127368	0.870027	0.488096	1.55082	0.200255
Membranous nephropathy	IL1R2	Inverse variance weighted	2	-0.0452912	0.359287	0.129087	0.955719	0.788026	1.1591	0.201791
Membranous nephropathy	ASPH	Inverse variance weighted	2	-0.189822	0.361252	0.130503	0.827106	0.362001	1.88979	0.20284
Membranous nephropathy	CAPG	Inverse variance weighted	3	0.0901162	0.367118	0.134775	1.0943	0.719216	1.665	0.208289
Membranous nephropathy	ROR1	Inverse variance weighted	3	-0.0708509	0.371517	0.138025	0.931601	0.657595	1.31978	0.212107
Membranous nephropathy	NAAA	Inverse variance weighted	2	0.276581	0.374907	0.140555	1.31861	0.912779	1.90489	0.21461
Membranous nephropathy	IL16	Inverse variance weighted	2	-0.120347	0.375809	0.141233	0.886613	0.474261	1.65749	0.21461
Membranous nephropathy	GPC1	Inverse variance weighted	3	0.0427042	0.378797	0.143487	1.04363	0.828131	1.31521	0.216825
Membranous nephropathy	IL18R1	Inverse variance weighted	2	0.0526515	0.382211	0.146085	1.05406	0.781256	1.42213	0.219531
Membranous nephropathy	VEGFA	Inverse variance weighted	4	-0.0282319	0.388074	0.150601	0.972163	0.815399	1.15907	0.225075
Membranous nephropathy	RRM2B	Inverse variance weighted	2	-0.0713112	0.395314	0.156273	0.931172	0.562754	1.54078	0.232274
Membranous nephropathy	FCRL4	Inverse variance weighted	3	-0.0442089	0.399119	0.159296	0.956754	0.683736	1.33879	0.235481
Membranous nephropathy	KLB	Inverse variance weighted	4	-0.0306492	0.400876	0.160701	0.969816	0.761788	1.23465	0.236274
Membranous nephropathy	FJX1	Inverse variance weighted	3	0.0436622	0.402571	0.162063	1.04463	0.731333	1.49214	0.236996
Membranous nephropathy	SFTPD	Inverse variance weighted	2	0.062146	0.405184	0.164174	1.06412	0.621382	1.8223	0.238799
Membranous nephropathy	PROK2	Inverse variance weighted	2	0.596677	0.40655	0.165283	1.81607	0.781779	4.21874	0.239133
Membranous nephropathy	RARRES1	Inverse variance weighted	3	-0.0102784	0.407913	0.166393	0.989774	0.900123	1.08835	0.239184
Membranous nephropathy	ATP1B2	Inverse variance weighted	2	-0.0996218	0.408751	0.167077	0.90518	0.353712	2.31643	0.239184
Membranous nephropathy	CHRDL2	Inverse variance weighted	2	-0.0397376	0.413212	0.170745	0.961042	0.62991	1.46624	0.243155
Membranous nephropathy	CPA4	Inverse variance weighted	2	-0.0499152	0.417576	0.17437	0.95131	0.518712	1.74469	0.245832
Membranous nephropathy	ERAP1	Inverse variance weighted	3	-0.0825581	0.417651	0.174433	0.920758	0.817335	1.03727	0.245832
Membranous nephropathy	IGFALS	Inverse variance weighted	2	0.0370541	0.421742	0.177866	1.03775	0.615779	1.74888	0.249379
Membranous nephropathy	SAA4	Inverse variance weighted	3	0.386734	0.430507	0.185336	1.47216	0.830643	2.60915	0.25852
Membranous nephropathy	DPP7	Inverse variance weighted	2	0.135437	0.438498	0.19228	1.14504	0.934115	1.40358	0.266838
Membranous nephropathy	IFNAR1	Inverse variance weighted	2	0.118492	0.457349	0.209168	1.1258	0.935722	1.35448	0.2888
Membranous nephropathy	ESM1	Inverse variance weighted	3	-0.457525	0.485912	0.23611	0.632848	0.29688	1.34902	0.324354
Membranous nephropathy	COL15A1	Inverse variance weighted	2	0.273296	0.497593	0.247599	1.31429	0.826962	2.0888	0.338427
Membranous nephropathy	EDIL3	Inverse variance weighted	2	-1.59528	0.516387	0.266656	0.202853	0.0121535	3.38578	0.362651
Membranous nephropathy	KL	Inverse variance weighted	3	-0.312382	0.529668	0.280548	0.731702	0.414876	1.29048	0.379647
Membranous nephropathy	NQO2	Inverse variance weighted	4	0.0841896	0.541523	0.293247	1.08784	0.929776	1.27276	0.394868
Membranous nephropathy	KLK7	Inverse variance weighted	2	-0.141317	0.554685	0.307676	0.868214	0.66177	1.13906	0.412255
Membranous nephropathy	LIPN	Inverse variance weighted	3	0.143588	0.580855	0.337393	1.15441	0.860901	1.54798	0.449857
Membranous nephropathy	C4BPA	Inverse variance weighted	2	-0.106624	0.603757	0.364522	0.898864	0.713844	1.13184	0.483659
Membranous nephropathy	SFRP1	Inverse variance weighted	3	0.173859	0.61864	0.382716	1.18989	0.805316	1.75811	0.505334
Membranous nephropathy	LYZ	Inverse variance weighted	2	0.0972996	0.626626	0.39266	1.10219	0.88179	1.37768	0.515959
Membranous nephropathy	CACNA2D3	Inverse variance weighted	2	0.371404	0.629238	0.39594	1.44977	0.615005	3.41758	0.517768
Membranous nephropathy	CST2	Inverse variance weighted	2	0.0954114	0.645054	0.416095	1.10011	0.874111	1.38454	0.541521
Membranous nephropathy	VIT	Inverse variance weighted	3	-0.0967954	0.651818	0.424866	0.907742	0.71567	1.15136	0.550303
Membranous nephropathy	POSTN	Inverse variance weighted	2	0.182657	0.670641	0.449759	1.2004	0.747507	1.9277	0.579784
Membranous nephropathy	REG3G	Inverse variance weighted	3	0.109256	0.676368	0.457474	1.11545	0.836147	1.48804	0.586948
Membranous nephropathy	ADAMTS5	Inverse variance weighted	2	-0.0741549	0.689677	0.475654	0.928528	0.757362	1.13838	0.607408
Membranous nephropathy	PPT1	Inverse variance weighted	2	-0.281926	0.697915	0.487086	0.754329	0.340597	1.67063	0.6191
Membranous nephropathy	SMPDL3A	Inverse variance weighted	2	-0.127531	0.706775	0.499531	0.880266	0.607916	1.27463	0.631965
Membranous nephropathy	SELL	Inverse variance weighted	2	0.0997581	0.726706	0.528101	1.1049	0.81046	1.50632	0.665016
Membranous nephropathy	SIRPB1	Inverse variance weighted	2	0.0345902	0.733728	0.538357	1.0352	0.927192	1.15578	0.674807
Membranous nephropathy	PSAP	Inverse variance weighted	2	0.081456	0.737455	0.54384	1.08487	0.83397	1.41124	0.678552
Membranous nephropathy	PCSK9	Inverse variance weighted	3	-0.130526	0.750408	0.563113	0.877633	0.563848	1.36604	0.699391
Membranous nephropathy	CCL8	Inverse variance weighted	2	0.0962364	0.761146	0.579343	1.10102	0.783467	1.54728	0.716278
Membranous nephropathy	PDGFRB	Inverse variance weighted	4	0.026904	0.767798	0.589513	1.02727	0.93162	1.13274	0.725555
Membranous nephropathy	OLFM2	Inverse variance weighted	2	0.116585	0.773345	0.598062	1.12365	0.728434	1.7333	0.732761
Membranous nephropathy	SERPINA11	Inverse variance weighted	2	0.10053	0.77648	0.60292	1.10576	0.757114	1.61495	0.735401
Membranous nephropathy	GSTA1	Inverse variance weighted	2	-0.248419	0.782821	0.612808	0.780033	0.298036	2.04154	0.744125
Membranous nephropathy	TNFSF8	Inverse variance weighted	2	-0.137905	0.79322	0.629197	0.871182	0.497736	1.52482	0.76063
Membranous nephropathy	TCN2	Inverse variance weighted	4	-0.0541369	0.799337	0.63894	0.947302	0.755562	1.1877	0.76899
Membranous nephropathy	PATE4	Inverse variance weighted	2	-0.193461	0.805098	0.648183	0.824102	0.358984	1.89185	0.776677
Membranous nephropathy	PDGFRL	Inverse variance weighted	3	0.100405	0.80837	0.653462	1.10562	0.713245	1.71385	0.779569
Membranous nephropathy	ANTXR2	Inverse variance weighted	2	0.251015	0.820932	0.67393	1.28533	0.399209	4.13836	0.800475
Membranous nephropathy	CHL1	Inverse variance weighted	2	-0.132868	0.831449	0.691307	0.87558	0.454432	1.68703	0.817546
Membranous nephropathy	PEBP1	Inverse variance weighted	2	-0.123526	0.841751	0.708545	0.883798	0.462452	1.68904	0.834304
Membranous nephropathy	GPC5	Inverse variance weighted	2	-0.0707769	0.848892	0.720618	0.93167	0.632126	1.37316	0.844862
Membranous nephropathy	GZMK	Inverse variance weighted	2	-0.0977058	0.856084	0.73288	0.906916	0.517467	1.58947	0.855551
Membranous nephropathy	FBP1	Inverse variance weighted	2	-0.139552	0.870995	0.758633	0.869748	0.357113	2.11827	0.88183
Membranous nephropathy	ANGPTL1	Inverse variance weighted	3	0.0355925	0.888362	0.789188	1.03623	0.798254	1.34516	0.913443
Membranous nephropathy	AFM	Inverse variance weighted	2	0.0400072	0.893284	0.797956	1.04082	0.766205	1.41386	0.919678
Membranous nephropathy	POGLUT1	Inverse variance weighted	2	-0.0465177	0.897526	0.805552	0.954548	0.659091	1.38245	0.924516
Membranous nephropathy	TIE1	Inverse variance weighted	2	-0.0451482	0.903996	0.817208	0.955856	0.651814	1.40172	0.933952
Membranous nephropathy	FCN2	Inverse variance weighted	2	0.0276316	0.90613	0.821071	1.02802	0.809104	1.30616	0.934441
Membranous nephropathy	FSTL4	Inverse variance weighted	2	0.116912	0.912179	0.83207	1.12402	0.381469	3.31199	0.943012
Membranous nephropathy	PGLYRP2	Inverse variance weighted	2	-0.0309926	0.915814	0.838715	0.969483	0.719326	1.30664	0.946599
Membranous nephropathy	SLITRK6	Inverse variance weighted	3	0.0454755	0.924405	0.854524	1.04653	0.643614	1.70167	0.960457
Membranous nephropathy	MMP7	Inverse variance weighted	2	-0.129944	0.936106	0.876294	0.878144	0.171008	4.50937	0.980298
Membranous nephropathy	CD300A	Inverse variance weighted	2	0.0149683	0.944091	0.891308	1.01508	0.818954	1.25818	0.980298
Membranous nephropathy	RNASE6	Inverse variance weighted	3	0.0259521	0.190107	0.891416	1.02629	0.707047	1.48968	0.980298
Membranous nephropathy	TGFBI	Inverse variance weighted	3	0.0124111	0.0919933	0.892681	1.01249	0.845442	1.21254	0.980298
Membranous nephropathy	KNG1	Inverse variance weighted	6	0.0117877	0.088189	0.893668	1.01186	0.851239	1.20278	0.980298
Membranous nephropathy	IL12B	Inverse variance weighted	3	-0.0191075	0.146091	0.89594	0.981074	0.736794	1.30634	0.980298
Membranous nephropathy	PCSK7	Inverse variance weighted	5	-0.0216484	0.167895	0.897405	0.978584	0.704179	1.35992	0.980298
Membranous nephropathy	WFIKKN2	Inverse variance weighted	3	-0.014926	0.123248	0.903608	0.985185	0.773761	1.25438	0.981233
Membranous nephropathy	CPN2	Inverse variance weighted	2	-0.0102044	0.0983767	0.917385	0.989847	0.81626	1.20035	0.981233
Membranous nephropathy	FGL1	Inverse variance weighted	3	-0.0105817	0.106848	0.921111	0.989474	0.802515	1.21999	0.981233
Membranous nephropathy	ANXA2	Inverse variance weighted	4	0.0454444	0.479899	0.924557	1.04649	0.408543	2.68061	0.981233
Membranous nephropathy	ART4	Inverse variance weighted	2	0.0103121	0.115823	0.929055	1.01037	0.805171	1.26785	0.981233
Membranous nephropathy	C1S	Inverse variance weighted	2	0.0449325	0.596639	0.939969	1.04596	0.324821	3.36809	0.981233
Membranous nephropathy	ENPP2	Inverse variance weighted	2	-0.0180998	0.243304	0.940699	0.982063	0.609585	1.58214	0.981233
Membranous nephropathy	BTD	Inverse variance weighted	3	0.0222933	0.301362	0.94103	1.02254	0.566445	1.84589	0.981233
Membranous nephropathy	GPNMB	Inverse variance weighted	4	-0.0196116	0.265474	0.941111	0.980579	0.582782	1.64991	0.981233
Membranous nephropathy	CRTAM	Inverse variance weighted	2	0.0130834	0.182435	0.942828	1.01317	0.708582	1.44868	0.981233
Membranous nephropathy	SMOC2	Inverse variance weighted	3	-0.00965487	0.144976	0.946903	0.990392	0.74542	1.31587	0.981233
Membranous nephropathy	PLG	Inverse variance weighted	3	-0.022591	0.346714	0.948049	0.977662	0.495519	1.92893	0.981233
Membranous nephropathy	CA6	Inverse variance weighted	3	-0.00575725	0.095095	0.951724	0.994259	0.825188	1.19797	0.981233
Membranous nephropathy	PNLIPRP1	Inverse variance weighted	2	0.0214678	0.360479	0.952511	1.0217	0.504055	2.07095	0.981233
Membranous nephropathy	SEMA4D	Inverse variance weighted	3	0.00547819	0.0928604	0.952957	1.00549	0.838175	1.20621	0.981233
Membranous nephropathy	CA10	Inverse variance weighted	2	0.0176296	0.319389	0.955981	1.01779	0.544236	1.90338	0.981233
Membranous nephropathy	LY75	Inverse variance weighted	2	0.0135912	0.343616	0.968449	1.01368	0.516905	1.9879	0.988169
Membranous nephropathy	KLK10	Inverse variance weighted	3	-0.00331546	0.0969735	0.972726	0.99669	0.824166	1.20533	0.988169
Membranous nephropathy	FCGR3A	Inverse variance weighted	4	-0.00244106	0.0804361	0.97579	0.997562	0.852062	1.16791	0.988169
Membranous nephropathy	PPIC	Inverse variance weighted	2	0.00688963	0.24181	0.97727	1.00691	0.626844	1.61743	0.988169
Membranous nephropathy	P4HB	Inverse variance weighted	2	-0.00446853	0.312308	0.988584	0.995541	0.53978	1.83612	0.99478
Membranous nephropathy	NTF3	Inverse variance weighted	2	-0.00494967	0.444852	0.991122	0.995063	0.416087	2.37967	0.99478
Membranous nephropathy	H6PD	Inverse variance weighted	2	2.07e-05	0.142257	0.999884	1.00002	0.756689	1.3216	0.999884
