# Supplementary material for: Systematic prioritization of potential therapeutic targets for glomerulonephritis using multi-omics Mendelian randomization
Source: PLoS Comput Biol. 2026 Apr 16;22(4):e1014174. doi: 10.1371/journal.pcbi.1014174 (PMC13108903; doi:10.1371/journal.pcbi.1014174)
Supplement: S5 Table — (XLSX) [file pcbi.1014174.s005.xlsx]

## Sheet: S5
Table S5. Results for heterogeneity test (pQTL)
id.exposure	id.outcome	outcome	exposure	method	Q	Q_df	Q_pval
BHcj7O	finn-b-N14_CHRONTUBULOINTNEPHRITIS	Chronic tubulo-interstitial nephritis || id:finn-b-N14_CHRONTUBULOINTNEPHRITIS	B3GNT8	Inverse variance weighted	6.18054	3	0.103149
oGaTu3	ebi-a-GCST90018820	Chronic glomerulonephritis || id:ebi-a-GCST90018820	RFK	Inverse variance weighted	1.93071	1	0.164681
zCaaOd	ebi-a-GCST90018788	Acute glomerulonephritis || id:ebi-a-GCST90018788	CST2	Inverse variance weighted	7.41	6	0.284588
Mq66da	finn-b-N14_CHRONTUBULOINTNEPHRITIS	Chronic tubulo-interstitial nephritis || id:finn-b-N14_CHRONTUBULOINTNEPHRITIS	PSAPL1	Inverse variance weighted	7.20634	7	0.407717
mvrCKw	ebi-a-GCST90018866	IgA nephropathy || id:ebi-a-GCST90018866	PI3	Inverse variance weighted	0.814462	2	0.66549
pKyU7g	finn-b-N14_PYELONEPHR	Acute tubulo-interstitial nephritis || id:finn-b-N14_PYELONEPHR	MST1	MR Egger	0.160158	1	0.689011
AHC1or	ebi-a-GCST90018820	Chronic glomerulonephritis || id:ebi-a-GCST90018820	TESC	MR Egger	0.723795	2	0.696354
87LYUt	finn-b-N14_CHRONTUBULOINTNEPHRITIS	Chronic tubulo-interstitial nephritis || id:finn-b-N14_CHRONTUBULOINTNEPHRITIS	ALPPL2	MR Egger	17.9275	2	0.000127967
FroUOi	ebi-a-GCST010005	Membranous nephropathy || id:ebi-a-GCST010005	KLKB1	Inverse variance weighted	13.0012	1	0.000311285
87LYUt	finn-b-N14_CHRONTUBULOINTNEPHRITIS	Chronic tubulo-interstitial nephritis || id:finn-b-N14_CHRONTUBULOINTNEPHRITIS	ALPPL2	Inverse variance weighted	18.1428	3	0.000411014
X8OjUO	finn-b-N14_PYELONEPHR	Acute tubulo-interstitial nephritis || id:finn-b-N14_PYELONEPHR	ARG1	Inverse variance weighted	12.2193	1	0.000472966
MFYKIz	ebi-a-GCST90018820	Chronic glomerulonephritis || id:ebi-a-GCST90018820	CCL25	MR Egger	12.1073	1	0.000502239
9f1PWK	finn-b-N14_PYELONEPHR	Acute tubulo-interstitial nephritis || id:finn-b-N14_PYELONEPHR	SERPINA4	MR Egger	19.3766	4	0.00066271
AJpg2h	ebi-a-GCST90018820	Chronic glomerulonephritis || id:ebi-a-GCST90018820	FCER2	Inverse variance weighted	11.5217	1	0.000687882
1Ao2q3	finn-b-N14_PYELONEPHR	Acute tubulo-interstitial nephritis || id:finn-b-N14_PYELONEPHR	SHANK3	MR Egger	13.9256	2	0.000946426
LGbou8	finn-b-N14_CHRONTUBULOINTNEPHRITIS	Chronic tubulo-interstitial nephritis || id:finn-b-N14_CHRONTUBULOINTNEPHRITIS	OAF	MR Egger	10.4257	1	0.00124272
8elrog	finn-b-N14_PYELONEPHR	Acute tubulo-interstitial nephritis || id:finn-b-N14_PYELONEPHR	LRIG1	MR Egger	17.735	4	0.00139029
9f1PWK	finn-b-N14_PYELONEPHR	Acute tubulo-interstitial nephritis || id:finn-b-N14_PYELONEPHR	SERPINA4	Inverse variance weighted	19.4472	5	0.00158615
Lz8yix	finn-b-N14_CHRONTUBULOINTNEPHRITIS	Chronic tubulo-interstitial nephritis || id:finn-b-N14_CHRONTUBULOINTNEPHRITIS	USP15	Inverse variance weighted	9.90198	1	0.00165101
1Ao2q3	finn-b-N14_PYELONEPHR	Acute tubulo-interstitial nephritis || id:finn-b-N14_PYELONEPHR	SHANK3	Inverse variance weighted	15.1093	3	0.00172557
fKWehR	ebi-a-GCST90018820	Chronic glomerulonephritis || id:ebi-a-GCST90018820	MPO	Inverse variance weighted	17.1628	4	0.0017971
EEr7Qn	finn-b-N14_CHRONTUBULOINTNEPHRITIS	Chronic tubulo-interstitial nephritis || id:finn-b-N14_CHRONTUBULOINTNEPHRITIS	SPARCL1	Inverse variance weighted	14.8668	3	0.00193409
LmmsmN	finn-b-N14_CHRONTUBULOINTNEPHRITIS	Chronic tubulo-interstitial nephritis || id:finn-b-N14_CHRONTUBULOINTNEPHRITIS	NTM	MR Egger	22.6781	7	0.00193908
bSwsAL	finn-b-N14_CHRONTUBULOINTNEPHRITIS	Chronic tubulo-interstitial nephritis || id:finn-b-N14_CHRONTUBULOINTNEPHRITIS	PGP	Inverse variance weighted	12.2457	2	0.00219222
fKWehR	ebi-a-GCST90018820	Chronic glomerulonephritis || id:ebi-a-GCST90018820	MPO	MR Egger	14.5023	3	0.00229537
MFYKIz	ebi-a-GCST90018820	Chronic glomerulonephritis || id:ebi-a-GCST90018820	CCL25	Inverse variance weighted	12.1292	2	0.00232366
8elrog	finn-b-N14_PYELONEPHR	Acute tubulo-interstitial nephritis || id:finn-b-N14_PYELONEPHR	LRIG1	Inverse variance weighted	18.2268	5	0.00267524
HNcSfY	finn-b-N14_PYELONEPHR	Acute tubulo-interstitial nephritis || id:finn-b-N14_PYELONEPHR	CREG1	Inverse variance weighted	8.96995	1	0.00274455
Cm0MK9	finn-b-N14_CHRONTUBULOINTNEPHRITIS	Chronic tubulo-interstitial nephritis || id:finn-b-N14_CHRONTUBULOINTNEPHRITIS	ALKBH3	Inverse variance weighted	11.768	2	0.00278362
F21jTY	finn-b-N14_CHRONTUBULOINTNEPHRITIS	Chronic tubulo-interstitial nephritis || id:finn-b-N14_CHRONTUBULOINTNEPHRITIS	CRISPLD2	MR Egger	13.9717	3	0.00294392
CQZxSN	finn-b-N14_PYELONEPHR	Acute tubulo-interstitial nephritis || id:finn-b-N14_PYELONEPHR	SMOC1	MR Egger	8.79915	1	0.00301371
opDv2O	ebi-a-GCST010005	Membranous nephropathy || id:ebi-a-GCST010005	NFASC	MR Egger	8.77555	1	0.00305295
g2Qzhj	finn-b-N14_PYELONEPHR	Acute tubulo-interstitial nephritis || id:finn-b-N14_PYELONEPHR	ALDOC	Inverse variance weighted	8.6898	1	0.00319995
7WZ5hG	finn-b-N14_PYELONEPHR	Acute tubulo-interstitial nephritis || id:finn-b-N14_PYELONEPHR	PPT1	Inverse variance weighted	8.68126	1	0.00321498
gcCNod	ebi-a-GCST90018866	IgA nephropathy || id:ebi-a-GCST90018866	RNPEP	Inverse variance weighted	8.67806	1	0.00322063
5Dg2nP	ebi-a-GCST90018866	IgA nephropathy || id:ebi-a-GCST90018866	UGDH	Inverse variance weighted	8.63995	1	0.0032887
dqMpXF	finn-b-N14_CHRONTUBULOINTNEPHRITIS	Chronic tubulo-interstitial nephritis || id:finn-b-N14_CHRONTUBULOINTNEPHRITIS	POGLUT1	MR Egger	8.55801	1	0.00344005
N3kayL	ebi-a-GCST90018866	IgA nephropathy || id:ebi-a-GCST90018866	SNX8	Inverse variance weighted	11.2287	2	0.00364521
11N9zF	ebi-a-GCST90018788	Acute glomerulonephritis || id:ebi-a-GCST90018788	SEMA4C	Inverse variance weighted	8.39966	1	0.00375291
LmmsmN	finn-b-N14_CHRONTUBULOINTNEPHRITIS	Chronic tubulo-interstitial nephritis || id:finn-b-N14_CHRONTUBULOINTNEPHRITIS	NTM	Inverse variance weighted	22.6796	8	0.00380092
dwPfJW	finn-b-N14_CHRONTUBULOINTNEPHRITIS	Chronic tubulo-interstitial nephritis || id:finn-b-N14_CHRONTUBULOINTNEPHRITIS	PLAU	MR Egger	11.1353	2	0.00381942
RXLAPb	ebi-a-GCST90018866	IgA nephropathy || id:ebi-a-GCST90018866	FLRT2	Inverse variance weighted	8.35105	1	0.00385465
CIyb1Q	ebi-a-GCST010005	Membranous nephropathy || id:ebi-a-GCST010005	EDAR	Inverse variance weighted	11.0755	2	0.00393545
AMToUM	ebi-a-GCST90018866	IgA nephropathy || id:ebi-a-GCST90018866	CST3	Inverse variance weighted	8.30297	1	0.00395802
LnT6sF	ebi-a-GCST90018820	Chronic glomerulonephritis || id:ebi-a-GCST90018820	KDR	MR Egger	8.10403	1	0.0044167
CbjLO5	ebi-a-GCST90018820	Chronic glomerulonephritis || id:ebi-a-GCST90018820	GAS1	Inverse variance weighted	8.09112	1	0.00444826
3DHtu1	ieu-a-1081	IgA nephropathy || id:ieu-a-1081	C7	Inverse variance weighted	8.0281	1	0.00460571
DtPEaP	ebi-a-GCST90018820	Chronic glomerulonephritis || id:ebi-a-GCST90018820	REG1B	Inverse variance weighted	20.4766	7	0.00462724
FmH2JW	ebi-a-GCST90018788	Acute glomerulonephritis || id:ebi-a-GCST90018788	ACAA1	MR Egger	12.8023	3	0.00508424
TJwvVt	ebi-a-GCST90018866	IgA nephropathy || id:ebi-a-GCST90018866	GUSB	Inverse variance weighted	7.83098	1	0.00513584
zmS9GV	ebi-a-GCST010005	Membranous nephropathy || id:ebi-a-GCST010005	FAM151A	MR Egger	10.5402	2	0.0051431
wHiu3W	finn-b-N14_PYELONEPHR	Acute tubulo-interstitial nephritis || id:finn-b-N14_PYELONEPHR	FRZB	MR Egger	10.5239	2	0.00518515
LGbou8	finn-b-N14_CHRONTUBULOINTNEPHRITIS	Chronic tubulo-interstitial nephritis || id:finn-b-N14_CHRONTUBULOINTNEPHRITIS	OAF	Inverse variance weighted	10.5044	2	0.00523607
EjmcuM	finn-b-N14_PYELONEPHR	Acute tubulo-interstitial nephritis || id:finn-b-N14_PYELONEPHR	APCS	MR Egger	7.79457	1	0.00524035
zuC5zF	finn-b-N14_CHRONTUBULOINTNEPHRITIS	Chronic tubulo-interstitial nephritis || id:finn-b-N14_CHRONTUBULOINTNEPHRITIS	PCDH9	MR Egger	10.4693	2	0.00532881
uWZp0p	ebi-a-GCST90018866	IgA nephropathy || id:ebi-a-GCST90018866	IGFBP7	Inverse variance weighted	16.524	5	0.00549695
kFuwIZ	ebi-a-GCST90018788	Acute glomerulonephritis || id:ebi-a-GCST90018788	FCGR2A	Inverse variance weighted	24.8195	10	0.00569836
D7XhP3	ebi-a-GCST90018866	IgA nephropathy || id:ebi-a-GCST90018866	DPEP1	Inverse variance weighted	12.3682	3	0.00622274
XdguWO	ebi-a-GCST90018788	Acute glomerulonephritis || id:ebi-a-GCST90018788	MTHFD1	Inverse variance weighted	10.0766	2	0.00648486
mVzQVz	ebi-a-GCST90018820	Chronic glomerulonephritis || id:ebi-a-GCST90018820	ST3GAL1	Inverse variance weighted	7.36633	1	0.00664566
vHklN6	ebi-a-GCST010005	Membranous nephropathy || id:ebi-a-GCST010005	EDIL3	Inverse variance weighted	7.35246	1	0.00669709
DtPEaP	finn-b-N14_PYELONEPHR	Acute tubulo-interstitial nephritis || id:finn-b-N14_PYELONEPHR	REG1B	Inverse variance weighted	19.4929	7	0.00677577
oVn4zc	ebi-a-GCST90018866	IgA nephropathy || id:ebi-a-GCST90018866	HAVCR2	MR Egger	12.1527	3	0.00687783
F21jTY	finn-b-N14_CHRONTUBULOINTNEPHRITIS	Chronic tubulo-interstitial nephritis || id:finn-b-N14_CHRONTUBULOINTNEPHRITIS	CRISPLD2	Inverse variance weighted	14.1311	4	0.00688817
opDv2O	finn-b-N14_PYELONEPHR	Acute tubulo-interstitial nephritis || id:finn-b-N14_PYELONEPHR	NFASC	MR Egger	9.94043	2	0.00694165
VRMurQ	ebi-a-GCST90018820	Chronic glomerulonephritis || id:ebi-a-GCST90018820	NQO2	Inverse variance weighted	17.6049	6	0.00729926
X8OjUO	ebi-a-GCST90018820	Chronic glomerulonephritis || id:ebi-a-GCST90018820	ARG1	Inverse variance weighted	7.16966	1	0.0074147
OxxWIg	ebi-a-GCST010005	Membranous nephropathy || id:ebi-a-GCST010005	MMP7	Inverse variance weighted	7.05728	1	0.00789437
s6MO4P	ebi-a-GCST90018788	Acute glomerulonephritis || id:ebi-a-GCST90018788	ANXA5	Inverse variance weighted	7.04713	1	0.00793925
kY1IZu	ebi-a-GCST90018866	IgA nephropathy || id:ebi-a-GCST90018866	ISG15	MR Egger	7.02876	1	0.0080211
TOpREi	ebi-a-GCST90018788	Acute glomerulonephritis || id:ebi-a-GCST90018788	NID2	MR Egger	11.8183	3	0.00803215
Q57hPq	ebi-a-GCST90018866	IgA nephropathy || id:ebi-a-GCST90018866	CA1	MR Egger	7.02282	1	0.00804775
FroUOi	ebi-a-GCST90018820	Chronic glomerulonephritis || id:ebi-a-GCST90018820	KLKB1	MR Egger	9.61658	2	0.00816179
opDv2O	finn-b-N14_PYELONEPHR	Acute tubulo-interstitial nephritis || id:finn-b-N14_PYELONEPHR	NFASC	Inverse variance weighted	11.7501	3	0.00828998
9XzILL	ebi-a-GCST90018788	Acute glomerulonephritis || id:ebi-a-GCST90018788	ITIH3	Inverse variance weighted	11.7135	3	0.00843186
IkSOqV	finn-b-N14_CHRONTUBULOINTNEPHRITIS	Chronic tubulo-interstitial nephritis || id:finn-b-N14_CHRONTUBULOINTNEPHRITIS	B4GALT1	MR Egger	6.90335	1	0.00860345
fryfxb	ebi-a-GCST010005	Membranous nephropathy || id:ebi-a-GCST010005	ANTXR2	Inverse variance weighted	6.89376	1	0.00864971
aK6omc	ebi-a-GCST010005	Membranous nephropathy || id:ebi-a-GCST010005	ANXA2	MR Egger	9.48528	2	0.00871561
SuDKcG	ebi-a-GCST90018820	Chronic glomerulonephritis || id:ebi-a-GCST90018820	HNRNPAB	Inverse variance weighted	6.87649	1	0.0087337
PdvPxN	finn-b-N14_PYELONEPHR	Acute tubulo-interstitial nephritis || id:finn-b-N14_PYELONEPHR	LGALS3	MR Egger	9.48031	2	0.00873729
asQafh	ebi-a-GCST90018866	IgA nephropathy || id:ebi-a-GCST90018866	GHR	Inverse variance weighted	6.85721	1	0.00882844
ACFrgI	ebi-a-GCST90018866	IgA nephropathy || id:ebi-a-GCST90018866	PLA2R1	Inverse variance weighted	25.0739	11	0.00889224
YKgybl	ebi-a-GCST010005	Membranous nephropathy || id:ebi-a-GCST010005	SCGB3A1	Inverse variance weighted	6.83859	1	0.00892091
cVXd2J	finn-b-N14_CHRONTUBULOINTNEPHRITIS	Chronic tubulo-interstitial nephritis || id:finn-b-N14_CHRONTUBULOINTNEPHRITIS	FCGR3B	Inverse variance weighted	13.5389	4	0.00892203
BzzGNY	ebi-a-GCST90018820	Chronic glomerulonephritis || id:ebi-a-GCST90018820	FCGR2B	MR Egger	20.3005	8	0.0092571
Z1hy9R	ebi-a-GCST90018788	Acute glomerulonephritis || id:ebi-a-GCST90018788	GSTM3	MR Egger	15.2078	5	0.00951039
kSfajA	ebi-a-GCST010005	Membranous nephropathy || id:ebi-a-GCST010005	GPNMB	MR Egger	9.30779	2	0.00952441
CQZxSN	finn-b-N14_PYELONEPHR	Acute tubulo-interstitial nephritis || id:finn-b-N14_PYELONEPHR	SMOC1	Inverse variance weighted	9.29488	2	0.0095861
JL03RK	finn-b-N14_CHRONTUBULOINTNEPHRITIS	Chronic tubulo-interstitial nephritis || id:finn-b-N14_CHRONTUBULOINTNEPHRITIS	PDIA5	MR Egger	13.296	4	0.00991668
MVzjDJ	finn-b-N14_PYELONEPHR	Acute tubulo-interstitial nephritis || id:finn-b-N14_PYELONEPHR	ADGRF5	MR Egger	9.21593	2	0.00997212
dwPfJW	finn-b-N14_CHRONTUBULOINTNEPHRITIS	Chronic tubulo-interstitial nephritis || id:finn-b-N14_CHRONTUBULOINTNEPHRITIS	PLAU	Inverse variance weighted	11.3421	3	0.0100127
Tg0KTR	ebi-a-GCST90018788	Acute glomerulonephritis || id:ebi-a-GCST90018788	VWA2	Inverse variance weighted	15.02	5	0.010277
RXLAPb	finn-b-N14_CHRONTUBULOINTNEPHRITIS	Chronic tubulo-interstitial nephritis || id:finn-b-N14_CHRONTUBULOINTNEPHRITIS	FLRT2	Inverse variance weighted	6.56049	1	0.0104268
IfdWaN	finn-b-N14_PYELONEPHR	Acute tubulo-interstitial nephritis || id:finn-b-N14_PYELONEPHR	SPINK6	Inverse variance weighted	19.9703	8	0.0104488
DJgf1Q	ebi-a-GCST90018820	Chronic glomerulonephritis || id:ebi-a-GCST90018820	IGLL1	Inverse variance weighted	11.2067	3	0.0106591
EjmcuM	finn-b-N14_PYELONEPHR	Acute tubulo-interstitial nephritis || id:finn-b-N14_PYELONEPHR	APCS	Inverse variance weighted	9.06498	2	0.0107539
JL03RK	ebi-a-GCST90018788	Acute glomerulonephritis || id:ebi-a-GCST90018788	PDIA5	Inverse variance weighted	16.5939	6	0.0108975
wHiu3W	finn-b-N14_PYELONEPHR	Acute tubulo-interstitial nephritis || id:finn-b-N14_PYELONEPHR	FRZB	Inverse variance weighted	11.1538	3	0.0109225
94JTgV	ebi-a-GCST90018788	Acute glomerulonephritis || id:ebi-a-GCST90018788	POSTN	Inverse variance weighted	9.02349	2	0.0109793
IfdWaN	finn-b-N14_PYELONEPHR	Acute tubulo-interstitial nephritis || id:finn-b-N14_PYELONEPHR	SPINK6	MR Egger	18.1737	7	0.0112104
zmS9GV	ebi-a-GCST010005	Membranous nephropathy || id:ebi-a-GCST010005	FAM151A	Inverse variance weighted	11.0881	3	0.011259
0rqASk	finn-b-N14_PYELONEPHR	Acute tubulo-interstitial nephritis || id:finn-b-N14_PYELONEPHR	COL15A1	Inverse variance weighted	11.0782	3	0.0113104
LnT6sF	ebi-a-GCST90018820	Chronic glomerulonephritis || id:ebi-a-GCST90018820	KDR	Inverse variance weighted	8.87159	2	0.0118456
opDv2O	ebi-a-GCST010005	Membranous nephropathy || id:ebi-a-GCST010005	NFASC	Inverse variance weighted	8.87144	2	0.0118465
uNuXTV	ebi-a-GCST90018866	IgA nephropathy || id:ebi-a-GCST90018866	SIGLEC14	MR Egger	10.971	3	0.0118836
JGy3he	finn-b-N14_CHRONTUBULOINTNEPHRITIS	Chronic tubulo-interstitial nephritis || id:finn-b-N14_CHRONTUBULOINTNEPHRITIS	KYNU	MR Egger	6.32215	1	0.0119239
rWjjpU	ebi-a-GCST90018866	IgA nephropathy || id:ebi-a-GCST90018866	GSTO1	Inverse variance weighted	10.951	3	0.0119935
IrYt83	ebi-a-GCST90018788	Acute glomerulonephritis || id:ebi-a-GCST90018788	LEPR	MR Egger	8.8175	2	0.0121704
FmH2JW	ebi-a-GCST90018788	Acute glomerulonephritis || id:ebi-a-GCST90018788	ACAA1	Inverse variance weighted	12.8025	4	0.0122823
c2Ha8J	finn-b-N14_PYELONEPHR	Acute tubulo-interstitial nephritis || id:finn-b-N14_PYELONEPHR	CNDP1	Inverse variance weighted	10.8734	3	0.0124303
nurMYz	ebi-a-GCST90018866	IgA nephropathy || id:ebi-a-GCST90018866	ERAP1	MR Egger	17.7783	7	0.0130116
dqMpXF	finn-b-N14_CHRONTUBULOINTNEPHRITIS	Chronic tubulo-interstitial nephritis || id:finn-b-N14_CHRONTUBULOINTNEPHRITIS	POGLUT1	Inverse variance weighted	8.65122	2	0.0132255
AhMR1M	ebi-a-GCST90018788	Acute glomerulonephritis || id:ebi-a-GCST90018788	ADAM23	Inverse variance weighted	14.4024	5	0.0132458
FroUOi	ebi-a-GCST90018820	Chronic glomerulonephritis || id:ebi-a-GCST90018820	KLKB1	Inverse variance weighted	10.7337	3	0.0132565
DtPEaP	finn-b-N14_PYELONEPHR	Acute tubulo-interstitial nephritis || id:finn-b-N14_PYELONEPHR	REG1B	MR Egger	16.0555	6	0.0134592
rKSX4O	ebi-a-GCST90018820	Chronic glomerulonephritis || id:ebi-a-GCST90018820	RSPO3	Inverse variance weighted	6.10419	1	0.0134861
LnT6sF	ebi-a-GCST90018866	IgA nephropathy || id:ebi-a-GCST90018866	KDR	MR Egger	6.10192	1	0.0135035
hNjcJj	ebi-a-GCST90018820	Chronic glomerulonephritis || id:ebi-a-GCST90018820	CTSZ	MR Egger	10.6395	3	0.0138436
GSIwlM	finn-b-N14_PYELONEPHR	Acute tubulo-interstitial nephritis || id:finn-b-N14_PYELONEPHR	IDH1	MR Egger	6.05366	1	0.0138775
2KeUkS	finn-b-N14_PYELONEPHR	Acute tubulo-interstitial nephritis || id:finn-b-N14_PYELONEPHR	CST1	MR Egger	6.03994	1	0.0139858
Z1hy9R	ebi-a-GCST90018788	Acute glomerulonephritis || id:ebi-a-GCST90018788	GSTM3	Inverse variance weighted	15.9498	6	0.0140259
TOpREi	ebi-a-GCST90018788	Acute glomerulonephritis || id:ebi-a-GCST90018788	NID2	Inverse variance weighted	12.4751	4	0.0141469
N7Cose	finn-b-N14_PYELONEPHR	Acute tubulo-interstitial nephritis || id:finn-b-N14_PYELONEPHR	MANBA	MR Egger	8.51405	2	0.0141644
ACFrgI	ebi-a-GCST90018866	IgA nephropathy || id:ebi-a-GCST90018866	PLA2R1	MR Egger	22.1449	10	0.0143833
mWPBVu	ebi-a-GCST90018788	Acute glomerulonephritis || id:ebi-a-GCST90018788	CSF2RB	Inverse variance weighted	12.4349	4	0.0143937
uNuXTV	ebi-a-GCST90018866	IgA nephropathy || id:ebi-a-GCST90018866	SIGLEC14	Inverse variance weighted	12.4349	4	0.0143938
tD1QiM	finn-b-N14_CHRONTUBULOINTNEPHRITIS	Chronic tubulo-interstitial nephritis || id:finn-b-N14_CHRONTUBULOINTNEPHRITIS	EPHB2	Inverse variance weighted	8.48009	2	0.014407
aK6omc	ebi-a-GCST010005	Membranous nephropathy || id:ebi-a-GCST010005	ANXA2	Inverse variance weighted	10.5346	3	0.0145281
DJgf1Q	ebi-a-GCST90018820	Chronic glomerulonephritis || id:ebi-a-GCST90018820	IGLL1	MR Egger	8.44041	2	0.0146957
l92OFk	finn-b-N14_PYELONEPHR	Acute tubulo-interstitial nephritis || id:finn-b-N14_PYELONEPHR	GNLY	MR Egger	10.5083	3	0.014705
zuC5zF	finn-b-N14_CHRONTUBULOINTNEPHRITIS	Chronic tubulo-interstitial nephritis || id:finn-b-N14_CHRONTUBULOINTNEPHRITIS	PCDH9	Inverse variance weighted	10.4886	3	0.0148385
JL03RK	finn-b-N14_CHRONTUBULOINTNEPHRITIS	Chronic tubulo-interstitial nephritis || id:finn-b-N14_CHRONTUBULOINTNEPHRITIS	PDIA5	Inverse variance weighted	14.0868	5	0.0150672
4ioZJS	ebi-a-GCST90018866	IgA nephropathy || id:ebi-a-GCST90018866	ESM1	MR Egger	5.87481	1	0.015359
oVn4zc	ebi-a-GCST90018866	IgA nephropathy || id:ebi-a-GCST90018866	HAVCR2	Inverse variance weighted	12.2242	4	0.0157595
WXaRrn	ebi-a-GCST90018788	Acute glomerulonephritis || id:ebi-a-GCST90018788	CDCP1	Inverse variance weighted	10.3535	3	0.0157881
SdTU1P	ebi-a-GCST010005	Membranous nephropathy || id:ebi-a-GCST010005	FUT10	MR Egger	5.81021	1	0.0159334
BzzGNY	ebi-a-GCST90018820	Chronic glomerulonephritis || id:ebi-a-GCST90018820	FCGR2B	Inverse variance weighted	20.3068	9	0.0161107
zIbKtT	ebi-a-GCST90018788	Acute glomerulonephritis || id:ebi-a-GCST90018788	FUT3	MR Egger	5.76682	1	0.0163316
bCg8O1	finn-b-N14_PYELONEPHR	Acute tubulo-interstitial nephritis || id:finn-b-N14_PYELONEPHR	GKN2	Inverse variance weighted	5.72461	1	0.0167287
hnOHhl	ebi-a-GCST90018820	Chronic glomerulonephritis || id:ebi-a-GCST90018820	NPL	Inverse variance weighted	5.69103	1	0.0170519
afv57V	finn-b-N14_CHRONTUBULOINTNEPHRITIS	Chronic tubulo-interstitial nephritis || id:finn-b-N14_CHRONTUBULOINTNEPHRITIS	SCG3	MR Egger	5.67999	1	0.0171594
dASdnh	ebi-a-GCST90018866	IgA nephropathy || id:ebi-a-GCST90018866	NTN1	Inverse variance weighted	8.08322	2	0.0175692
1Ao2q3	ebi-a-GCST90018866	IgA nephropathy || id:ebi-a-GCST90018866	SHANK3	MR Egger	8.07888	2	0.0176073
VxvTLx	ebi-a-GCST90018788	Acute glomerulonephritis || id:ebi-a-GCST90018788	ROBO1	MR Egger	10.1089	3	0.0176631
hAMORN	finn-b-N14_PYELONEPHR	Acute tubulo-interstitial nephritis || id:finn-b-N14_PYELONEPHR	VWA1	MR Egger	11.954	4	0.0176966
Q57hPq	ebi-a-GCST90018866	IgA nephropathy || id:ebi-a-GCST90018866	CA1	Inverse variance weighted	8.06477	2	0.017732
PxDwND	ebi-a-GCST90018820	Chronic glomerulonephritis || id:ebi-a-GCST90018820	ENPP7	MR Egger	18.49	8	0.0178386
asQafh	ebi-a-GCST90018820	Chronic glomerulonephritis || id:ebi-a-GCST90018820	GHR	Inverse variance weighted	5.59078	1	0.0180553
D7vF1F	ebi-a-GCST90018788	Acute glomerulonephritis || id:ebi-a-GCST90018788	GPC5	MR Egger	9.97499	3	0.0187799
31OHgX	finn-b-N14_PYELONEPHR	Acute tubulo-interstitial nephritis || id:finn-b-N14_PYELONEPHR	GSTM1	Inverse variance weighted	9.97012	3	0.0188219
mWPBVu	ebi-a-GCST90018788	Acute glomerulonephritis || id:ebi-a-GCST90018788	CSF2RB	MR Egger	9.94998	3	0.0189961
4ioZJS	finn-b-N14_CHRONTUBULOINTNEPHRITIS	Chronic tubulo-interstitial nephritis || id:finn-b-N14_CHRONTUBULOINTNEPHRITIS	ESM1	Inverse variance weighted	7.92512	2	0.0190144
nurMYz	ebi-a-GCST90018866	IgA nephropathy || id:ebi-a-GCST90018866	ERAP1	Inverse variance weighted	18.2843	8	0.0191934
LmmsmN	ebi-a-GCST010005	Membranous nephropathy || id:ebi-a-GCST010005	NTM	MR Egger	15.136	6	0.0192249
Rq7jS2	finn-b-N14_PYELONEPHR	Acute tubulo-interstitial nephritis || id:finn-b-N14_PYELONEPHR	QPCT	MR Egger	7.89883	2	0.0192659
RdbPap	finn-b-N14_PYELONEPHR	Acute tubulo-interstitial nephritis || id:finn-b-N14_PYELONEPHR	MTHFS	Inverse variance weighted	15.0507	6	0.0198658
Ahhq3x	ebi-a-GCST90018866	IgA nephropathy || id:ebi-a-GCST90018866	TAPBPL	MR Egger	13.4024	5	0.0198864
qZTWft	ebi-a-GCST90018788	Acute glomerulonephritis || id:ebi-a-GCST90018788	COL10A1	Inverse variance weighted	7.80669	2	0.0201743
NPl8Br	finn-b-N14_PYELONEPHR	Acute tubulo-interstitial nephritis || id:finn-b-N14_PYELONEPHR	SNPH	Inverse variance weighted	5.38293	1	0.0203347
NMxI3Z	ebi-a-GCST90018820	Chronic glomerulonephritis || id:ebi-a-GCST90018820	IL5RA	MR Egger	9.76998	3	0.0206261
jLffUU	finn-b-N14_CHRONTUBULOINTNEPHRITIS	Chronic tubulo-interstitial nephritis || id:finn-b-N14_CHRONTUBULOINTNEPHRITIS	WFIKKN2	MR Egger	7.75939	2	0.0206572
QOcqP7	finn-b-N14_CHRONTUBULOINTNEPHRITIS	Chronic tubulo-interstitial nephritis || id:finn-b-N14_CHRONTUBULOINTNEPHRITIS	ASAH2	Inverse variance weighted	5.35174	1	0.0207017
sX1dqY	ebi-a-GCST90018866	IgA nephropathy || id:ebi-a-GCST90018866	CD200	Inverse variance weighted	5.34977	1	0.020725
k5wl8O	ebi-a-GCST90018820	Chronic glomerulonephritis || id:ebi-a-GCST90018820	MDGA2	MR Egger	14.9287	6	0.0208185
B5lXgA	ebi-a-GCST90018866	IgA nephropathy || id:ebi-a-GCST90018866	SMAP1	MR Egger	7.73464	2	0.0209143
m14qDr	ebi-a-GCST90018788	Acute glomerulonephritis || id:ebi-a-GCST90018788	IGFBP3	Inverse variance weighted	9.7314	3	0.0209929
fyC5iL	ebi-a-GCST90018866	IgA nephropathy || id:ebi-a-GCST90018866	PCSK7	MR Egger	13.2669	5	0.0210019
87LYUt	ebi-a-GCST90018788	Acute glomerulonephritis || id:ebi-a-GCST90018788	ALPPL2	MR Egger	7.68332	2	0.021458
K9bMbl	finn-b-N14_PYELONEPHR	Acute tubulo-interstitial nephritis || id:finn-b-N14_PYELONEPHR	LSAMP	MR Egger	5.26192	1	0.0217969
sBqgA9	ebi-a-GCST010005	Membranous nephropathy || id:ebi-a-GCST010005	FCRL4	MR Egger	5.2535	1	0.0219027
Rp7eWK	finn-b-N14_PYELONEPHR	Acute tubulo-interstitial nephritis || id:finn-b-N14_PYELONEPHR	ADIPOQ	Inverse variance weighted	5.24306	1	0.0220345
aXndpG	ebi-a-GCST90018820	Chronic glomerulonephritis || id:ebi-a-GCST90018820	GLUL	Inverse variance weighted	5.23098	1	0.022188
iHPANx	ebi-a-GCST90018820	Chronic glomerulonephritis || id:ebi-a-GCST90018820	ART3	Inverse variance weighted	7.60199	2	0.0223485
VYzK2K	finn-b-N14_CHRONTUBULOINTNEPHRITIS	Chronic tubulo-interstitial nephritis || id:finn-b-N14_CHRONTUBULOINTNEPHRITIS	ISOC1	Inverse variance weighted	5.21511	1	0.0223914
74B1DW	ebi-a-GCST90018788	Acute glomerulonephritis || id:ebi-a-GCST90018788	POMGNT2	MR Egger	5.19663	1	0.0226308
N7Cose	finn-b-N14_PYELONEPHR	Acute tubulo-interstitial nephritis || id:finn-b-N14_PYELONEPHR	MANBA	Inverse variance weighted	9.54894	3	0.0228164
5V6pXl	ebi-a-GCST90018866	IgA nephropathy || id:ebi-a-GCST90018866	TMEM190	MR Egger	7.55606	2	0.0228677
bKvMdu	ebi-a-GCST010005	Membranous nephropathy || id:ebi-a-GCST010005	SFTPB	MR Egger	5.16978	1	0.0229831
8n4XFn	ebi-a-GCST90018788	Acute glomerulonephritis || id:ebi-a-GCST90018788	TMEM132C	MR Egger	9.52795	3	0.0230358
fDdm4u	ebi-a-GCST90018820	Chronic glomerulonephritis || id:ebi-a-GCST90018820	IHH	Inverse variance weighted	5.15802	1	0.0231393
inNJJL	ebi-a-GCST90018866	IgA nephropathy || id:ebi-a-GCST90018866	CD72	Inverse variance weighted	5.15134	1	0.0232284
7wF0ib	ebi-a-GCST90018866	IgA nephropathy || id:ebi-a-GCST90018866	PTHLH	Inverse variance weighted	5.1512	1	0.0232304
X8OjUO	finn-b-N14_CHRONTUBULOINTNEPHRITIS	Chronic tubulo-interstitial nephritis || id:finn-b-N14_CHRONTUBULOINTNEPHRITIS	ARG1	Inverse variance weighted	5.14105	1	0.0233666
okC0SG	ebi-a-GCST90018820	Chronic glomerulonephritis || id:ebi-a-GCST90018820	RNASET2	Inverse variance weighted	9.49499	3	0.0233847
9S1hSf	ebi-a-GCST90018866	IgA nephropathy || id:ebi-a-GCST90018866	CTSV	Inverse variance weighted	7.50141	2	0.0235011
PdvPxN	finn-b-N14_PYELONEPHR	Acute tubulo-interstitial nephritis || id:finn-b-N14_PYELONEPHR	LGALS3	Inverse variance weighted	9.48059	3	0.0235387
DtPEaP	ebi-a-GCST90018820	Chronic glomerulonephritis || id:ebi-a-GCST90018820	REG1B	MR Egger	14.6055	6	0.0235575
CzlZlQ	ebi-a-GCST90018866	IgA nephropathy || id:ebi-a-GCST90018866	CRTAC1	MR Egger	11.2672	4	0.02372
NPl8Br	ebi-a-GCST90018788	Acute glomerulonephritis || id:ebi-a-GCST90018788	SNPH	Inverse variance weighted	5.09626	1	0.0239775
7B7fQw	ebi-a-GCST90018866	IgA nephropathy || id:ebi-a-GCST90018866	APOH	Inverse variance weighted	5.09347	1	0.0240161
7wyfMV	ebi-a-GCST90018820	Chronic glomerulonephritis || id:ebi-a-GCST90018820	SPINT2	MR Egger	5.08472	1	0.0241376
UkuVlY	ebi-a-GCST90018820	Chronic glomerulonephritis || id:ebi-a-GCST90018820	FN1	Inverse variance weighted	5.08033	1	0.0241988
UmUQEC	ebi-a-GCST90018820	Chronic glomerulonephritis || id:ebi-a-GCST90018820	SLITRK6	MR Egger	7.43893	2	0.0242469
D7vF1F	ebi-a-GCST90018788	Acute glomerulonephritis || id:ebi-a-GCST90018788	GPC5	Inverse variance weighted	11.201	4	0.0243955
c5r6Iq	ebi-a-GCST90018866	IgA nephropathy || id:ebi-a-GCST90018866	IL1R2	MR Egger	5.06377	1	0.024431
kJv9O9	ebi-a-GCST90018866	IgA nephropathy || id:ebi-a-GCST90018866	EPHA5	Inverse variance weighted	5.05252	1	0.0245902
FlLXNc	ebi-a-GCST90018788	Acute glomerulonephritis || id:ebi-a-GCST90018788	DKK3	MR Egger	5.05051	1	0.0246187
HlmmEt	finn-b-N14_CHRONTUBULOINTNEPHRITIS	Chronic tubulo-interstitial nephritis || id:finn-b-N14_CHRONTUBULOINTNEPHRITIS	BPI	MR Egger	5.03024	1	0.0249085
kSfajA	ebi-a-GCST010005	Membranous nephropathy || id:ebi-a-GCST010005	GPNMB	Inverse variance weighted	9.345	3	0.0250388
IrYt83	ebi-a-GCST90018788	Acute glomerulonephritis || id:ebi-a-GCST90018788	LEPR	Inverse variance weighted	9.32378	3	0.0252819
Ex0NJC	ebi-a-GCST90018866	IgA nephropathy || id:ebi-a-GCST90018866	SERPINE2	MR Egger	12.7975	5	0.0253526
GJvo7y	ebi-a-GCST90018866	IgA nephropathy || id:ebi-a-GCST90018866	HSPG2	MR Egger	4.99521	1	0.0254175
N473yB	ebi-a-GCST90018788	Acute glomerulonephritis || id:ebi-a-GCST90018788	PNP	Inverse variance weighted	4.99484	1	0.025423
Ahhq3x	ebi-a-GCST90018866	IgA nephropathy || id:ebi-a-GCST90018866	TAPBPL	Inverse variance weighted	14.3572	6	0.0258906
Rq7jS2	finn-b-N14_CHRONTUBULOINTNEPHRITIS	Chronic tubulo-interstitial nephritis || id:finn-b-N14_CHRONTUBULOINTNEPHRITIS	QPCT	MR Egger	7.29225	2	0.026092
dWq0LQ	ebi-a-GCST90018788	Acute glomerulonephritis || id:ebi-a-GCST90018788	ANG	Inverse variance weighted	14.3312	6	0.0261472
MVzjDJ	finn-b-N14_PYELONEPHR	Acute tubulo-interstitial nephritis || id:finn-b-N14_PYELONEPHR	ADGRF5	Inverse variance weighted	9.24619	3	0.0261905
bpRrpx	ebi-a-GCST90018788	Acute glomerulonephritis || id:ebi-a-GCST90018788	EGLN1	MR Egger	7.26339	2	0.0264713
dWq0LQ	ebi-a-GCST90018788	Acute glomerulonephritis || id:ebi-a-GCST90018788	ANG	MR Egger	12.6844	5	0.0265233
f4IJ34	ebi-a-GCST90018820	Chronic glomerulonephritis || id:ebi-a-GCST90018820	ACYP2	Inverse variance weighted	4.9198	1	0.0265506
kFuwIZ	ebi-a-GCST90018788	Acute glomerulonephritis || id:ebi-a-GCST90018788	FCGR2A	MR Egger	18.8417	9	0.0265732
RTovPj	ebi-a-GCST90018866	IgA nephropathy || id:ebi-a-GCST90018866	BOC	MR Egger	7.2547	2	0.0265866
7TYPuz	ebi-a-GCST90018820	Chronic glomerulonephritis || id:ebi-a-GCST90018820	AKR7A3	MR Egger	9.20074	3	0.0267377
wDReqY	ebi-a-GCST90018820	Chronic glomerulonephritis || id:ebi-a-GCST90018820	NT5E	MR Egger	4.90079	1	0.0268444
kY1IZu	ebi-a-GCST90018866	IgA nephropathy || id:ebi-a-GCST90018866	ISG15	Inverse variance weighted	7.22535	2	0.0269795
k3QDIp	finn-b-N14_PYELONEPHR	Acute tubulo-interstitial nephritis || id:finn-b-N14_PYELONEPHR	CLIC5	MR Egger	9.17957	3	0.0269963
MeAftS	ebi-a-GCST90018788	Acute glomerulonephritis || id:ebi-a-GCST90018788	HRG	Inverse variance weighted	12.628	5	0.0271256
sFp8Ok	ebi-a-GCST90018866	IgA nephropathy || id:ebi-a-GCST90018866	COL6A1	Inverse variance weighted	23.0203	12	0.0275541
vyQGAf	ebi-a-GCST010005	Membranous nephropathy || id:ebi-a-GCST010005	LY75	Inverse variance weighted	4.85291	1	0.0275995
SKmV0b	ebi-a-GCST90018788	Acute glomerulonephritis || id:ebi-a-GCST90018788	TGFBI	MR Egger	9.13033	3	0.0276073
k5wl8O	ebi-a-GCST90018820	Chronic glomerulonephritis || id:ebi-a-GCST90018820	MDGA2	Inverse variance weighted	15.7339	7	0.0276619
bpRrpx	finn-b-N14_PYELONEPHR	Acute tubulo-interstitial nephritis || id:finn-b-N14_PYELONEPHR	EGLN1	MR Egger	7.16966	2	0.0277414
nvxGC6	ebi-a-GCST90018820	Chronic glomerulonephritis || id:ebi-a-GCST90018820	ESAM	Inverse variance weighted	4.84318	1	0.0277556
xVVVTq	finn-b-N14_CHRONTUBULOINTNEPHRITIS	Chronic tubulo-interstitial nephritis || id:finn-b-N14_CHRONTUBULOINTNEPHRITIS	SLAMF7	Inverse variance weighted	12.5647	5	0.0278186
rXrOjn	ebi-a-GCST90018788	Acute glomerulonephritis || id:ebi-a-GCST90018788	GUCA2B	Inverse variance weighted	4.83904	1	0.0278224
4ioZJS	finn-b-N14_CHRONTUBULOINTNEPHRITIS	Chronic tubulo-interstitial nephritis || id:finn-b-N14_CHRONTUBULOINTNEPHRITIS	ESM1	MR Egger	4.82864	1	0.0279906
rhOkRi	ebi-a-GCST90018788	Acute glomerulonephritis || id:ebi-a-GCST90018788	NTNG1	Inverse variance weighted	10.868	4	0.0280882
xXxLMC	finn-b-N14_PYELONEPHR	Acute tubulo-interstitial nephritis || id:finn-b-N14_PYELONEPHR	MXRA7	MR Egger	9.09195	3	0.028093
uB6y0w	ebi-a-GCST90018866	IgA nephropathy || id:ebi-a-GCST90018866	CLEC12A	MR Egger	9.08297	3	0.0282078
0bnH4N	ebi-a-GCST90018788	Acute glomerulonephritis || id:ebi-a-GCST90018788	ITIH2	MR Egger	12.5251	5	0.02826
ZXODF5	ebi-a-GCST010005	Membranous nephropathy || id:ebi-a-GCST010005	MMP12	MR Egger	4.80767	1	0.0283333
naMgkD	ebi-a-GCST90018788	Acute glomerulonephritis || id:ebi-a-GCST90018788	ADAM22	Inverse variance weighted	4.8052	1	0.028374
iHPANx	ebi-a-GCST90018820	Chronic glomerulonephritis || id:ebi-a-GCST90018820	ART3	MR Egger	4.79821	1	0.0284893
Hb1LzI	ebi-a-GCST90018820	Chronic glomerulonephritis || id:ebi-a-GCST90018820	GRHPR	Inverse variance weighted	4.79742	1	0.0285023
gvNXrh	ebi-a-GCST90018866	IgA nephropathy || id:ebi-a-GCST90018866	NDRG3	MR Egger	4.79685	1	0.0285118
RdbPap	ebi-a-GCST90018866	IgA nephropathy || id:ebi-a-GCST90018866	MTHFS	MR Egger	12.4937	5	0.0286146
Ux2JQJ	finn-b-N14_CHRONTUBULOINTNEPHRITIS	Chronic tubulo-interstitial nephritis || id:finn-b-N14_CHRONTUBULOINTNEPHRITIS	CEL	MR Egger	7.10334	2	0.0286766
ZXODF5	ebi-a-GCST010005	Membranous nephropathy || id:ebi-a-GCST010005	MMP12	Inverse variance weighted	7.09981	2	0.0287274
87LYUt	ebi-a-GCST90018788	Acute glomerulonephritis || id:ebi-a-GCST90018788	ALPPL2	Inverse variance weighted	9.0361	3	0.0288147
6OtxJl	ebi-a-GCST90018788	Acute glomerulonephritis || id:ebi-a-GCST90018788	APMAP	Inverse variance weighted	4.77506	1	0.0288749
sFp8Ok	ebi-a-GCST90018866	IgA nephropathy || id:ebi-a-GCST90018866	COL6A1	MR Egger	21.4634	11	0.0288757
KCzGrz	ebi-a-GCST90018820	Chronic glomerulonephritis || id:ebi-a-GCST90018820	THBS4	MR Egger	4.77474	1	0.0288801
8HDvF0	ebi-a-GCST90018788	Acute glomerulonephritis || id:ebi-a-GCST90018788	CTSS	MR Egger	4.77196	1	0.0289268
6tORR7	finn-b-N14_PYELONEPHR	Acute tubulo-interstitial nephritis || id:finn-b-N14_PYELONEPHR	FETUB	MR Egger	12.4559	5	0.0290471
G6iuy6	ebi-a-GCST90018788	Acute glomerulonephritis || id:ebi-a-GCST90018788	DECR1	Inverse variance weighted	4.76069	1	0.0291169
hNjcJj	ebi-a-GCST90018820	Chronic glomerulonephritis || id:ebi-a-GCST90018820	CTSZ	Inverse variance weighted	10.7694	4	0.0292813
tVuIwD	ebi-a-GCST90018820	Chronic glomerulonephritis || id:ebi-a-GCST90018820	CAPG	Inverse variance weighted	8.98531	3	0.0294869
dqnl63	ebi-a-GCST90018788	Acute glomerulonephritis || id:ebi-a-GCST90018788	PLAT	Inverse variance weighted	4.73808	1	0.029502
PxDwND	ebi-a-GCST90018820	Chronic glomerulonephritis || id:ebi-a-GCST90018820	ENPP7	Inverse variance weighted	18.5275	9	0.0295238
l92OFk	finn-b-N14_PYELONEPHR	Acute tubulo-interstitial nephritis || id:finn-b-N14_PYELONEPHR	GNLY	Inverse variance weighted	10.7352	4	0.029707
CzlZlQ	ebi-a-GCST90018866	IgA nephropathy || id:ebi-a-GCST90018866	CRTAC1	Inverse variance weighted	12.3988	5	0.0297134
xM3T37	ebi-a-GCST90018866	IgA nephropathy || id:ebi-a-GCST90018866	POFUT1	Inverse variance weighted	7.00026	2	0.0301935
Qkojws	finn-b-N14_CHRONTUBULOINTNEPHRITIS	Chronic tubulo-interstitial nephritis || id:finn-b-N14_CHRONTUBULOINTNEPHRITIS	COL18A1	MR Egger	8.93182	3	0.0302113
K9bMbl	ebi-a-GCST90018788	Acute glomerulonephritis || id:ebi-a-GCST90018788	LSAMP	MR Egger	4.69301	1	0.0302855
VfpyO1	ebi-a-GCST010005	Membranous nephropathy || id:ebi-a-GCST010005	KLB	MR Egger	6.98446	2	0.0304329
0SFmBz	finn-b-N14_PYELONEPHR	Acute tubulo-interstitial nephritis || id:finn-b-N14_PYELONEPHR	SIRPA	Inverse variance weighted	15.466	7	0.0304691
eHcePT	ebi-a-GCST90018820	Chronic glomerulonephritis || id:ebi-a-GCST90018820	SERPINA12	MR Egger	10.6617	4	0.0306411
IkSOqV	finn-b-N14_PYELONEPHR	Acute tubulo-interstitial nephritis || id:finn-b-N14_PYELONEPHR	B4GALT1	Inverse variance weighted	6.96588	2	0.0307169
nRBAjI	ebi-a-GCST90018820	Chronic glomerulonephritis || id:ebi-a-GCST90018820	DTYMK	Inverse variance weighted	6.95299	2	0.0309156
IkSOqV	finn-b-N14_CHRONTUBULOINTNEPHRITIS	Chronic tubulo-interstitial nephritis || id:finn-b-N14_CHRONTUBULOINTNEPHRITIS	B4GALT1	Inverse variance weighted	6.94983	2	0.0309645
6xZSRT	ebi-a-GCST010005	Membranous nephropathy || id:ebi-a-GCST010005	PLG	Inverse variance weighted	6.94134	2	0.0310962
VxvTLx	ebi-a-GCST90018788	Acute glomerulonephritis || id:ebi-a-GCST90018788	ROBO1	Inverse variance weighted	10.6184	4	0.0312041
ETVMWI	ebi-a-GCST90018788	Acute glomerulonephritis || id:ebi-a-GCST90018788	B4GALT6	MR Egger	4.63895	1	0.0312541
FYN1S8	ebi-a-GCST90018866	IgA nephropathy || id:ebi-a-GCST90018866	GLTPD2	MR Egger	6.91828	2	0.0314568
7ZED0p	ebi-a-GCST90018820	Chronic glomerulonephritis || id:ebi-a-GCST90018820	CLSTN1	Inverse variance weighted	8.83542	3	0.0315611
LmmsmN	ebi-a-GCST010005	Membranous nephropathy || id:ebi-a-GCST010005	NTM	Inverse variance weighted	15.3616	7	0.0316332
hB54Sq	ebi-a-GCST90018820	Chronic glomerulonephritis || id:ebi-a-GCST90018820	HS6ST1	Inverse variance weighted	4.61494	1	0.0316946
oEyezZ	ebi-a-GCST90018866	IgA nephropathy || id:ebi-a-GCST90018866	UNC5C	Inverse variance weighted	6.90182	2	0.0317168
vp09LU	finn-b-N14_PYELONEPHR	Acute tubulo-interstitial nephritis || id:finn-b-N14_PYELONEPHR	CCL7	MR Egger	8.81994	3	0.0317832
KCzGrz	finn-b-N14_PYELONEPHR	Acute tubulo-interstitial nephritis || id:finn-b-N14_PYELONEPHR	THBS4	MR Egger	4.60376	1	0.0319019
1Ao2q3	ebi-a-GCST90018866	IgA nephropathy || id:ebi-a-GCST90018866	SHANK3	Inverse variance weighted	8.78106	3	0.032348
DbTrXX	finn-b-N14_CHRONTUBULOINTNEPHRITIS	Chronic tubulo-interstitial nephritis || id:finn-b-N14_CHRONTUBULOINTNEPHRITIS	HGFAC	MR Egger	12.1811	5	0.0323885
AhMR1M	finn-b-N14_CHRONTUBULOINTNEPHRITIS	Chronic tubulo-interstitial nephritis || id:finn-b-N14_CHRONTUBULOINTNEPHRITIS	ADAM23	MR Egger	10.521	4	0.0325088
tPT7Xr	finn-b-N14_CHRONTUBULOINTNEPHRITIS	Chronic tubulo-interstitial nephritis || id:finn-b-N14_CHRONTUBULOINTNEPHRITIS	KIAA1549L	MR Egger	6.84202	2	0.0326794
bafnDz	ebi-a-GCST90018820	Chronic glomerulonephritis || id:ebi-a-GCST90018820	PDGFRL	Inverse variance weighted	8.75235	3	0.0327713
1Dvd2c	ebi-a-GCST90018788	Acute glomerulonephritis || id:ebi-a-GCST90018788	PEBP1	MR Egger	10.4936	4	0.0328846
JGy3he	finn-b-N14_CHRONTUBULOINTNEPHRITIS	Chronic tubulo-interstitial nephritis || id:finn-b-N14_CHRONTUBULOINTNEPHRITIS	KYNU	Inverse variance weighted	6.82815	2	0.0329069
hAMORN	finn-b-N14_PYELONEPHR	Acute tubulo-interstitial nephritis || id:finn-b-N14_PYELONEPHR	VWA1	Inverse variance weighted	12.1225	5	0.0331476
jXmLdv	finn-b-N14_PYELONEPHR	Acute tubulo-interstitial nephritis || id:finn-b-N14_PYELONEPHR	NMB	Inverse variance weighted	4.50533	1	0.0337894
xXxLMC	ebi-a-GCST90018788	Acute glomerulonephritis || id:ebi-a-GCST90018788	MXRA7	Inverse variance weighted	10.4287	4	0.0337935
B5lXgA	ebi-a-GCST90018866	IgA nephropathy || id:ebi-a-GCST90018866	SMAP1	Inverse variance weighted	8.66651	3	0.0340697
hPAJQA	finn-b-N14_PYELONEPHR	Acute tubulo-interstitial nephritis || id:finn-b-N14_PYELONEPHR	PMM2	Inverse variance weighted	6.74987	2	0.0342203
nZfHWx	ebi-a-GCST90018820	Chronic glomerulonephritis || id:ebi-a-GCST90018820	IGSF3	Inverse variance weighted	8.65649	3	0.0342244
XdguWO	ebi-a-GCST90018820	Chronic glomerulonephritis || id:ebi-a-GCST90018820	MTHFD1	Inverse variance weighted	6.74943	2	0.0342278
7SBHsh	ebi-a-GCST90018866	IgA nephropathy || id:ebi-a-GCST90018866	TREML2	Inverse variance weighted	6.74609	2	0.0342851
7TYPuz	ebi-a-GCST90018788	Acute glomerulonephritis || id:ebi-a-GCST90018788	AKR7A3	MR Egger	8.64732	3	0.0343668
9lB0ak	finn-b-N14_PYELONEPHR	Acute tubulo-interstitial nephritis || id:finn-b-N14_PYELONEPHR	RARRES1	Inverse variance weighted	6.72779	2	0.0346002
Zz4sBa	ebi-a-GCST90018866	IgA nephropathy || id:ebi-a-GCST90018866	NT5C	Inverse variance weighted	6.71962	2	0.0347418
svgJhM	ebi-a-GCST010005	Membranous nephropathy || id:ebi-a-GCST010005	B3GNT2	Inverse variance weighted	4.43155	1	0.0352805
FYN1S8	ebi-a-GCST90018866	IgA nephropathy || id:ebi-a-GCST90018866	GLTPD2	Inverse variance weighted	8.57538	3	0.0355031
Tg0KTR	ebi-a-GCST90018788	Acute glomerulonephritis || id:ebi-a-GCST90018788	VWA2	MR Egger	10.3071	4	0.0355611
UPTAO7	ebi-a-GCST90018866	IgA nephropathy || id:ebi-a-GCST90018866	RGMB	MR Egger	4.41468	1	0.035631
79RXcY	finn-b-N14_PYELONEPHR	Acute tubulo-interstitial nephritis || id:finn-b-N14_PYELONEPHR	KLK13	Inverse variance weighted	4.40987	1	0.0357315
jMZVD8	finn-b-N14_CHRONTUBULOINTNEPHRITIS	Chronic tubulo-interstitial nephritis || id:finn-b-N14_CHRONTUBULOINTNEPHRITIS	GALNT16	Inverse variance weighted	6.65926	2	0.0358063
ASAYyF	ebi-a-GCST90018820	Chronic glomerulonephritis || id:ebi-a-GCST90018820	LEAP2	MR Egger	6.65596	2	0.0358654
tWuRCw	ebi-a-GCST90018788	Acute glomerulonephritis || id:ebi-a-GCST90018788	ICAM1	Inverse variance weighted	10.2824	4	0.03593
VDMqFO	ebi-a-GCST90018788	Acute glomerulonephritis || id:ebi-a-GCST90018788	CST5	MR Egger	8.54779	3	0.0359486
IavN7T	ebi-a-GCST90018820	Chronic glomerulonephritis || id:ebi-a-GCST90018820	MIA	Inverse variance weighted	4.39743	1	0.0359932
e9o9Ol	ebi-a-GCST90018866	IgA nephropathy || id:ebi-a-GCST90018866	ENPP5	MR Egger	11.9089	5	0.0360581
HidJ9D	finn-b-N14_CHRONTUBULOINTNEPHRITIS	Chronic tubulo-interstitial nephritis || id:finn-b-N14_CHRONTUBULOINTNEPHRITIS	HBZ	Inverse variance weighted	11.8984	5	0.0362066
dQmP7Q	ebi-a-GCST90018866	IgA nephropathy || id:ebi-a-GCST90018866	COCH	Inverse variance weighted	6.62754	2	0.0363788
7ZED0p	ebi-a-GCST90018820	Chronic glomerulonephritis || id:ebi-a-GCST90018820	CLSTN1	MR Egger	6.61487	2	0.03661
cnnx2i	finn-b-N14_PYELONEPHR	Acute tubulo-interstitial nephritis || id:finn-b-N14_PYELONEPHR	PLA2G12B	Inverse variance weighted	4.36671	1	0.0366477
1Dvd2c	ebi-a-GCST90018788	Acute glomerulonephritis || id:ebi-a-GCST90018788	PEBP1	Inverse variance weighted	11.866	5	0.0366712
39y8BI	ebi-a-GCST90018866	IgA nephropathy || id:ebi-a-GCST90018866	SMOC2	MR Egger	6.60534	2	0.0367848
e5z1Sj	finn-b-N14_PYELONEPHR	Acute tubulo-interstitial nephritis || id:finn-b-N14_PYELONEPHR	ROBO2	Inverse variance weighted	6.60313	2	0.0368255
e9gvRh	finn-b-N14_CHRONTUBULOINTNEPHRITIS	Chronic tubulo-interstitial nephritis || id:finn-b-N14_CHRONTUBULOINTNEPHRITIS	PDGFRB	Inverse variance weighted	13.416	6	0.0368854
DG5pYu	ebi-a-GCST90018788	Acute glomerulonephritis || id:ebi-a-GCST90018788	SMPDL3A	Inverse variance weighted	4.34941	1	0.0370217
pQr6Xm	finn-b-N14_CHRONTUBULOINTNEPHRITIS	Chronic tubulo-interstitial nephritis || id:finn-b-N14_CHRONTUBULOINTNEPHRITIS	PSMB4	Inverse variance weighted	8.46998	3	0.0372346
2MyTVL	ebi-a-GCST90018788	Acute glomerulonephritis || id:ebi-a-GCST90018788	SEMA5A	MR Egger	14.8837	7	0.0375198
h323qP	ebi-a-GCST90018866	IgA nephropathy || id:ebi-a-GCST90018866	LCP1	MR Egger	4.32482	1	0.0375603
C7YldP	finn-b-N14_PYELONEPHR	Acute tubulo-interstitial nephritis || id:finn-b-N14_PYELONEPHR	PLXNA1	Inverse variance weighted	4.31439	1	0.0377912
fyC5iL	ebi-a-GCST90018866	IgA nephropathy || id:ebi-a-GCST90018866	PCSK7	Inverse variance weighted	13.3436	6	0.0378924
WgiWo8	finn-b-N14_PYELONEPHR	Acute tubulo-interstitial nephritis || id:finn-b-N14_PYELONEPHR	SCUBE1	MR Egger	6.52381	2	0.0383153
BiOlSU	ebi-a-GCST90018820	Chronic glomerulonephritis || id:ebi-a-GCST90018820	LGALS3BP	Inverse variance weighted	6.50994	2	0.038582
eHcePT	ebi-a-GCST90018820	Chronic glomerulonephritis || id:ebi-a-GCST90018820	SERPINA12	Inverse variance weighted	11.7321	5	0.0386494
fAtKnG	finn-b-N14_CHRONTUBULOINTNEPHRITIS	Chronic tubulo-interstitial nephritis || id:finn-b-N14_CHRONTUBULOINTNEPHRITIS	TEC	Inverse variance weighted	4.25951	1	0.0390311
AJz0Uv	finn-b-N14_CHRONTUBULOINTNEPHRITIS	Chronic tubulo-interstitial nephritis || id:finn-b-N14_CHRONTUBULOINTNEPHRITIS	INHBC	MR Egger	11.6907	5	0.0392804
MboCHp	finn-b-N14_CHRONTUBULOINTNEPHRITIS	Chronic tubulo-interstitial nephritis || id:finn-b-N14_CHRONTUBULOINTNEPHRITIS	NT5C3L	MR Egger	20.4421	11	0.0396331
GSIwlM	finn-b-N14_PYELONEPHR	Acute tubulo-interstitial nephritis || id:finn-b-N14_PYELONEPHR	IDH1	Inverse variance weighted	6.45493	2	0.039658
uvCIFt	ebi-a-GCST90018788	Acute glomerulonephritis || id:ebi-a-GCST90018788	SVEP1	Inverse variance weighted	10.0319	4	0.0398936
Rq7jS2	finn-b-N14_CHRONTUBULOINTNEPHRITIS	Chronic tubulo-interstitial nephritis || id:finn-b-N14_CHRONTUBULOINTNEPHRITIS	QPCT	Inverse variance weighted	8.31029	3	0.0400159
jead2e	finn-b-N14_CHRONTUBULOINTNEPHRITIS	Chronic tubulo-interstitial nephritis || id:finn-b-N14_CHRONTUBULOINTNEPHRITIS	TGM3	Inverse variance weighted	10.0182	4	0.0401226
9lB0ak	ieu-a-1081	IgA nephropathy || id:ieu-a-1081	RARRES1	Inverse variance weighted	4.20527	1	0.0402987
Ex0NJC	ebi-a-GCST90018866	IgA nephropathy || id:ebi-a-GCST90018866	SERPINE2	Inverse variance weighted	13.175	6	0.0403397
NMxI3Z	ebi-a-GCST90018820	Chronic glomerulonephritis || id:ebi-a-GCST90018820	IL5RA	Inverse variance weighted	10.0049	4	0.0403455
7TYPuz	ebi-a-GCST90018788	Acute glomerulonephritis || id:ebi-a-GCST90018788	AKR7A3	Inverse variance weighted	9.99216	4	0.0405599
7TDaen	finn-b-N14_PYELONEPHR	Acute tubulo-interstitial nephritis || id:finn-b-N14_PYELONEPHR	MAN2B2	MR Egger	16.1163	8	0.0407449
KCzGrz	finn-b-N14_PYELONEPHR	Acute tubulo-interstitial nephritis || id:finn-b-N14_PYELONEPHR	THBS4	Inverse variance weighted	6.3974	2	0.0408153
S3Pdv0	ebi-a-GCST90018866	IgA nephropathy || id:ebi-a-GCST90018866	PF4V1	MR Egger	4.18179	1	0.0408605
PdvPxN	ebi-a-GCST90018788	Acute glomerulonephritis || id:ebi-a-GCST90018788	LGALS3	MR Egger	6.39505	2	0.0408633
Ah56jv	ebi-a-GCST90018820	Chronic glomerulonephritis || id:ebi-a-GCST90018820	CNTN4	Inverse variance weighted	14.6231	7	0.0411456
5V6pXl	ebi-a-GCST90018866	IgA nephropathy || id:ebi-a-GCST90018866	TMEM190	Inverse variance weighted	8.23769	3	0.0413464
38kXle	ebi-a-GCST90018788	Acute glomerulonephritis || id:ebi-a-GCST90018788	MAN1C1	Inverse variance weighted	4.15977	1	0.041395
h8Rro5	ebi-a-GCST90018820	Chronic glomerulonephritis || id:ebi-a-GCST90018820	SRGN	MR Egger	4.158	1	0.0414382
LnT6sF	ebi-a-GCST90018866	IgA nephropathy || id:ebi-a-GCST90018866	KDR	Inverse variance weighted	6.35567	2	0.0416758
tWuRCw	ebi-a-GCST90018788	Acute glomerulonephritis || id:ebi-a-GCST90018788	ICAM1	MR Egger	8.21747	3	0.0417246
bpRrpx	finn-b-N14_PYELONEPHR	Acute tubulo-interstitial nephritis || id:finn-b-N14_PYELONEPHR	EGLN1	Inverse variance weighted	8.21108	3	0.0418449
7TDaen	finn-b-N14_PYELONEPHR	Acute tubulo-interstitial nephritis || id:finn-b-N14_PYELONEPHR	MAN2B2	Inverse variance weighted	17.4627	9	0.041944
kY1IZu	ebi-a-GCST90018788	Acute glomerulonephritis || id:ebi-a-GCST90018788	ISG15	MR Egger	4.13343	1	0.042044
MeAftS	ebi-a-GCST010005	Membranous nephropathy || id:ebi-a-GCST010005	HRG	MR Egger	6.33304	2	0.0421501
ac8v3g	ebi-a-GCST90018788	Acute glomerulonephritis || id:ebi-a-GCST90018788	CXCL16	MR Egger	4.12577	1	0.0422347
fDdm4u	finn-b-N14_CHRONTUBULOINTNEPHRITIS	Chronic tubulo-interstitial nephritis || id:finn-b-N14_CHRONTUBULOINTNEPHRITIS	IHH	Inverse variance weighted	4.12516	1	0.0422499
06YH2r	ebi-a-GCST90018788	Acute glomerulonephritis || id:ebi-a-GCST90018788	LUM	MR Egger	9.88208	4	0.0424616
FdVn9N	ebi-a-GCST90018866	IgA nephropathy || id:ebi-a-GCST90018866	PGM2	MR Egger	4.11573	1	0.0424863
ddsLvN	finn-b-N14_CHRONTUBULOINTNEPHRITIS	Chronic tubulo-interstitial nephritis || id:finn-b-N14_CHRONTUBULOINTNEPHRITIS	HAVCR1	MR Egger	6.31645	2	0.0425011
8m5Ip9	ebi-a-GCST90018820	Chronic glomerulonephritis || id:ebi-a-GCST90018820	PRSS57	MR Egger	6.30787	2	0.0426838
ryeLpS	ebi-a-GCST90018820	Chronic glomerulonephritis || id:ebi-a-GCST90018820	MTHFSD	MR Egger	6.29449	2	0.0429705
xXxLMC	finn-b-N14_PYELONEPHR	Acute tubulo-interstitial nephritis || id:finn-b-N14_PYELONEPHR	MXRA7	Inverse variance weighted	9.85327	4	0.0429732
oEyezZ	ebi-a-GCST90018866	IgA nephropathy || id:ebi-a-GCST90018866	UNC5C	MR Egger	4.09338	1	0.0430514
7WZ5hG	ebi-a-GCST010005	Membranous nephropathy || id:ebi-a-GCST010005	PPT1	Inverse variance weighted	4.07957	1	0.0434046
ryeLpS	ebi-a-GCST90018820	Chronic glomerulonephritis || id:ebi-a-GCST90018820	MTHFSD	Inverse variance weighted	8.12883	3	0.0434228
BzzGNY	ebi-a-GCST90018788	Acute glomerulonephritis || id:ebi-a-GCST90018788	FCGR2B	Inverse variance weighted	17.3058	9	0.0441366
39y8BI	ebi-a-GCST90018866	IgA nephropathy || id:ebi-a-GCST90018866	SMOC2	Inverse variance weighted	8.07896	3	0.0444078
e5z1Sj	finn-b-N14_CHRONTUBULOINTNEPHRITIS	Chronic tubulo-interstitial nephritis || id:finn-b-N14_CHRONTUBULOINTNEPHRITIS	ROBO2	Inverse variance weighted	6.22391	2	0.0445139
7SBHsh	ebi-a-GCST90018866	IgA nephropathy || id:ebi-a-GCST90018866	TREML2	MR Egger	4.03391	1	0.0445944
fBHWcX	ebi-a-GCST90018820	Chronic glomerulonephritis || id:ebi-a-GCST90018820	ITIH5	Inverse variance weighted	11.3519	5	0.0448318
G2HnKp	ebi-a-GCST90018788	Acute glomerulonephritis || id:ebi-a-GCST90018788	PNLIPRP2	MR Egger	12.8839	6	0.0449174
U6ILOR	finn-b-N14_PYELONEPHR	Acute tubulo-interstitial nephritis || id:finn-b-N14_PYELONEPHR	PDCD1LG2	Inverse variance weighted	8.05283	3	0.0449325
Q57hPq	finn-b-N14_CHRONTUBULOINTNEPHRITIS	Chronic tubulo-interstitial nephritis || id:finn-b-N14_CHRONTUBULOINTNEPHRITIS	CA1	MR Egger	4.01668	1	0.0450522
7TYPuz	ebi-a-GCST90018820	Chronic glomerulonephritis || id:ebi-a-GCST90018820	AKR7A3	Inverse variance weighted	9.73381	4	0.0451585
E82l2Y	ebi-a-GCST010005	Membranous nephropathy || id:ebi-a-GCST010005	PPIC	Inverse variance weighted	4.01088	1	0.0452075
HlmmEt	finn-b-N14_CHRONTUBULOINTNEPHRITIS	Chronic tubulo-interstitial nephritis || id:finn-b-N14_CHRONTUBULOINTNEPHRITIS	BPI	Inverse variance weighted	6.19242	2	0.0452203
NkjW8W	finn-b-N14_PYELONEPHR	Acute tubulo-interstitial nephritis || id:finn-b-N14_PYELONEPHR	TIMD4	MR Egger	4.00113	1	0.0454697
FlLXNc	ebi-a-GCST90018788	Acute glomerulonephritis || id:ebi-a-GCST90018788	DKK3	Inverse variance weighted	6.17856	2	0.0455347
kmQLb3	finn-b-N14_PYELONEPHR	Acute tubulo-interstitial nephritis || id:finn-b-N14_PYELONEPHR	CBR3	MR Egger	3.99076	1	0.0457505
rtmPla	ebi-a-GCST90018788	Acute glomerulonephritis || id:ebi-a-GCST90018788	TDGF1	MR Egger	3.98575	1	0.0458867
VbRqu7	finn-b-N14_PYELONEPHR	Acute tubulo-interstitial nephritis || id:finn-b-N14_PYELONEPHR	SEMA4D	Inverse variance weighted	9.69284	4	0.0459321
8n4XFn	finn-b-N14_CHRONTUBULOINTNEPHRITIS	Chronic tubulo-interstitial nephritis || id:finn-b-N14_CHRONTUBULOINTNEPHRITIS	TMEM132C	MR Egger	7.9909	3	0.0462001
0bnH4N	ebi-a-GCST90018788	Acute glomerulonephritis || id:ebi-a-GCST90018788	ITIH2	Inverse variance weighted	12.8063	6	0.0462164
vTKyd5	ebi-a-GCST90018820	Chronic glomerulonephritis || id:ebi-a-GCST90018820	ATXN3	MR Egger	3.96361	1	0.0464938
Ahhq3x	ebi-a-GCST90018820	Chronic glomerulonephritis || id:ebi-a-GCST90018820	TAPBPL	MR Egger	11.2489	5	0.0466618
jLffUU	finn-b-N14_CHRONTUBULOINTNEPHRITIS	Chronic tubulo-interstitial nephritis || id:finn-b-N14_CHRONTUBULOINTNEPHRITIS	WFIKKN2	Inverse variance weighted	7.96596	3	0.0467205
AdD1xF	ebi-a-GCST90018866	IgA nephropathy || id:ebi-a-GCST90018866	SPON1	MR Egger	6.11556	2	0.0469919
FmH2JW	finn-b-N14_PYELONEPHR	Acute tubulo-interstitial nephritis || id:finn-b-N14_PYELONEPHR	ACAA1	Inverse variance weighted	9.6375	4	0.0469974
gdFQYy	ebi-a-GCST90018820	Chronic glomerulonephritis || id:ebi-a-GCST90018820	CD33	MR Egger	6.11109	2	0.0470969
STNHd9	ebi-a-GCST90018820	Chronic glomerulonephritis || id:ebi-a-GCST90018820	SEMA3E	Inverse variance weighted	9.63077	4	0.0471284
92L5M3	ebi-a-GCST90018788	Acute glomerulonephritis || id:ebi-a-GCST90018788	CPQ	MR Egger	7.93965	3	0.0472757
F22AUc	ebi-a-GCST010005	Membranous nephropathy || id:ebi-a-GCST010005	IL6ST	Inverse variance weighted	3.9293	1	0.0474518
e9gvRh	finn-b-N14_CHRONTUBULOINTNEPHRITIS	Chronic tubulo-interstitial nephritis || id:finn-b-N14_CHRONTUBULOINTNEPHRITIS	PDGFRB	MR Egger	11.201	5	0.0475369
Rq7jS2	finn-b-N14_PYELONEPHR	Acute tubulo-interstitial nephritis || id:finn-b-N14_PYELONEPHR	QPCT	Inverse variance weighted	7.92192	3	0.0476532
8n4XFn	ebi-a-GCST90018788	Acute glomerulonephritis || id:ebi-a-GCST90018788	TMEM132C	Inverse variance weighted	9.59991	4	0.0477344
AavMFq	ebi-a-GCST90018788	Acute glomerulonephritis || id:ebi-a-GCST90018788	SLITRK5	Inverse variance weighted	6.08373	2	0.0477456
DbTrXX	ebi-a-GCST90018788	Acute glomerulonephritis || id:ebi-a-GCST90018788	HGFAC	MR Egger	12.7143	6	0.0478042
x1iQf9	ebi-a-GCST90018820	Chronic glomerulonephritis || id:ebi-a-GCST90018820	PDGFRA	Inverse variance weighted	3.91609	1	0.0478261
deACvR	ebi-a-GCST90018866	IgA nephropathy || id:ebi-a-GCST90018866	ESD	Inverse variance weighted	6.07028	2	0.0480678
2KeUkS	finn-b-N14_PYELONEPHR	Acute tubulo-interstitial nephritis || id:finn-b-N14_PYELONEPHR	CST1	Inverse variance weighted	6.06444	2	0.0482084
AOvp2R	finn-b-N14_CHRONTUBULOINTNEPHRITIS	Chronic tubulo-interstitial nephritis || id:finn-b-N14_CHRONTUBULOINTNEPHRITIS	SLIT2	Inverse variance weighted	3.89384	1	0.0484636
cZP2U5	ebi-a-GCST90018788	Acute glomerulonephritis || id:ebi-a-GCST90018788	GFRAL	Inverse variance weighted	6.04787	2	0.0486095
gIHtTs	ebi-a-GCST90018820	Chronic glomerulonephritis || id:ebi-a-GCST90018820	SFTPD	MR Egger	9.55567	4	0.0486158
OrMYEO	finn-b-N14_PYELONEPHR	Acute tubulo-interstitial nephritis || id:finn-b-N14_PYELONEPHR	IFNLR1	MR Egger	3.87701	1	0.0489517
tCzrkD	finn-b-N14_PYELONEPHR	Acute tubulo-interstitial nephritis || id:finn-b-N14_PYELONEPHR	CYB5R2	Inverse variance weighted	9.5376	4	0.0489803
uB6y0w	ebi-a-GCST90018866	IgA nephropathy || id:ebi-a-GCST90018866	CLEC12A	Inverse variance weighted	9.52848	4	0.0491654
u6XGg0	ebi-a-GCST90018866	IgA nephropathy || id:ebi-a-GCST90018866	VEGFA	MR Egger	11.1138	5	0.0491697
RdbPap	ebi-a-GCST90018866	IgA nephropathy || id:ebi-a-GCST90018866	MTHFS	Inverse variance weighted	12.6358	6	0.049199
V8lW95	ebi-a-GCST90018866	IgA nephropathy || id:ebi-a-GCST90018866	PGLS	Inverse variance weighted	6.0223	2	0.049235
k3QDIp	finn-b-N14_PYELONEPHR	Acute tubulo-interstitial nephritis || id:finn-b-N14_PYELONEPHR	CLIC5	Inverse variance weighted	9.52445	4	0.0492473
4ioZJS	ebi-a-GCST90018866	IgA nephropathy || id:ebi-a-GCST90018866	ESM1	Inverse variance weighted	5.99421	2	0.0499315
VbRqu7	finn-b-N14_CHRONTUBULOINTNEPHRITIS	Chronic tubulo-interstitial nephritis || id:finn-b-N14_CHRONTUBULOINTNEPHRITIS	SEMA4D	MR Egger	7.80509	3	0.0502164
Sm318T	finn-b-N14_CHRONTUBULOINTNEPHRITIS	Chronic tubulo-interstitial nephritis || id:finn-b-N14_CHRONTUBULOINTNEPHRITIS	FSTL1	Inverse variance weighted	3.83308	1	0.0502505
kVFUAW	finn-b-N14_PYELONEPHR	Acute tubulo-interstitial nephritis || id:finn-b-N14_PYELONEPHR	FUT8	MR Egger	5.97402	2	0.0504381
OpeF7s	ebi-a-GCST90018866	IgA nephropathy || id:ebi-a-GCST90018866	ECM1	Inverse variance weighted	11.0354	5	0.0506834
uvCIFt	ebi-a-GCST90018788	Acute glomerulonephritis || id:ebi-a-GCST90018788	SVEP1	MR Egger	7.77622	3	0.0508703
4fERIZ	finn-b-N14_PYELONEPHR	Acute tubulo-interstitial nephritis || id:finn-b-N14_PYELONEPHR	ECI2	Inverse variance weighted	3.81005	1	0.0509458
mc936l	ebi-a-GCST90018820	Chronic glomerulonephritis || id:ebi-a-GCST90018820	NAGK	Inverse variance weighted	3.80997	1	0.0509484
VfpyO1	ebi-a-GCST010005	Membranous nephropathy || id:ebi-a-GCST010005	KLB	Inverse variance weighted	7.76715	3	0.0510772
4IIHhh	finn-b-N14_CHRONTUBULOINTNEPHRITIS	Chronic tubulo-interstitial nephritis || id:finn-b-N14_CHRONTUBULOINTNEPHRITIS	TREM2	MR Egger	3.79729	1	0.0513357
U5aefB	ebi-a-GCST010005	Membranous nephropathy || id:ebi-a-GCST010005	NCAM2	Inverse variance weighted	3.79385	1	0.0514412
0lCjO7	finn-b-N14_PYELONEPHR	Acute tubulo-interstitial nephritis || id:finn-b-N14_PYELONEPHR	CR1	MR Egger	5.9337	2	0.0514651
bpRrpx	ebi-a-GCST90018788	Acute glomerulonephritis || id:ebi-a-GCST90018788	EGLN1	Inverse variance weighted	7.74866	3	0.0515019
6tORR7	finn-b-N14_PYELONEPHR	Acute tubulo-interstitial nephritis || id:finn-b-N14_PYELONEPHR	FETUB	Inverse variance weighted	12.5096	6	0.051519
hPAJQA	finn-b-N14_CHRONTUBULOINTNEPHRITIS	Chronic tubulo-interstitial nephritis || id:finn-b-N14_CHRONTUBULOINTNEPHRITIS	PMM2	MR Egger	3.78564	1	0.0516942
CjzPGJ	ebi-a-GCST90018788	Acute glomerulonephritis || id:ebi-a-GCST90018788	FAM171B	Inverse variance weighted	3.78454	1	0.0517283
22qAnA	ebi-a-GCST90018866	IgA nephropathy || id:ebi-a-GCST90018866	ACP5	Inverse variance weighted	3.77987	1	0.0518727
YyNLmA	ebi-a-GCST90018866	IgA nephropathy || id:ebi-a-GCST90018866	FOLR3	MR Egger	9.3842	4	0.0521818
m14qDr	ebi-a-GCST90018866	IgA nephropathy || id:ebi-a-GCST90018866	IGFBP3	MR Egger	5.90111	2	0.0523106
lUuWg6	ebi-a-GCST90018788	Acute glomerulonephritis || id:ebi-a-GCST90018788	GSTP1	Inverse variance weighted	3.75827	1	0.0525468
J66dWp	ebi-a-GCST90018788	Acute glomerulonephritis || id:ebi-a-GCST90018788	FSTL4	Inverse variance weighted	3.75323	1	0.0527056
WgiWo8	finn-b-N14_CHRONTUBULOINTNEPHRITIS	Chronic tubulo-interstitial nephritis || id:finn-b-N14_CHRONTUBULOINTNEPHRITIS	SCUBE1	Inverse variance weighted	7.69046	3	0.0528615
VIXVge	ebi-a-GCST90018820	Chronic glomerulonephritis || id:ebi-a-GCST90018820	IGFLR1	MR Egger	5.87161	2	0.053088
fryfxb	ebi-a-GCST90018788	Acute glomerulonephritis || id:ebi-a-GCST90018788	ANTXR2	Inverse variance weighted	3.73809	1	0.0531851
U5aefB	finn-b-N14_CHRONTUBULOINTNEPHRITIS	Chronic tubulo-interstitial nephritis || id:finn-b-N14_CHRONTUBULOINTNEPHRITIS	NCAM2	MR Egger	9.33346	4	0.0532842
kjWrv3	ebi-a-GCST90018866	IgA nephropathy || id:ebi-a-GCST90018866	ENTPD1	Inverse variance weighted	3.72865	1	0.0534867
NcU2k7	ebi-a-GCST90018820	Chronic glomerulonephritis || id:ebi-a-GCST90018820	TIMP4	MR Egger	5.85242	2	0.0535997
O1Oyg6	ebi-a-GCST90018866	IgA nephropathy || id:ebi-a-GCST90018866	PROC	Inverse variance weighted	3.72401	1	0.0536353
SdTU1P	ebi-a-GCST010005	Membranous nephropathy || id:ebi-a-GCST010005	FUT10	Inverse variance weighted	5.85072	2	0.0536454
0copvg	ebi-a-GCST90018820	Chronic glomerulonephritis || id:ebi-a-GCST90018820	PROK2	MR Egger	5.84714	2	0.0537415
DJgf1Q	ebi-a-GCST90018788	Acute glomerulonephritis || id:ebi-a-GCST90018788	IGLL1	MR Egger	5.84416	2	0.0538217
oEyezZ	ebi-a-GCST010005	Membranous nephropathy || id:ebi-a-GCST010005	UNC5C	Inverse variance weighted	3.71709	1	0.0538582
XKJpKV	finn-b-N14_CHRONTUBULOINTNEPHRITIS	Chronic tubulo-interstitial nephritis || id:finn-b-N14_CHRONTUBULOINTNEPHRITIS	RNASE6	MR Egger	10.8681	5	0.0540583
9XzILL	ebi-a-GCST90018866	IgA nephropathy || id:ebi-a-GCST90018866	ITIH3	MR Egger	5.83476	2	0.0540751
Rj3mGJ	ebi-a-GCST90018788	Acute glomerulonephritis || id:ebi-a-GCST90018788	SIGLEC12	Inverse variance weighted	3.70138	1	0.0543675
fyC5iL	ebi-a-GCST010005	Membranous nephropathy || id:ebi-a-GCST010005	PCSK7	MR Egger	7.62692	3	0.0543855
kjWrv3	finn-b-N14_PYELONEPHR	Acute tubulo-interstitial nephritis || id:finn-b-N14_PYELONEPHR	ENTPD1	Inverse variance weighted	3.69856	1	0.0544595
dWq0LQ	ebi-a-GCST010005	Membranous nephropathy || id:ebi-a-GCST010005	ANG	Inverse variance weighted	5.8201	2	0.0544729
eZwOv3	ebi-a-GCST90018820	Chronic glomerulonephritis || id:ebi-a-GCST90018820	SIGLEC9	Inverse variance weighted	7.6226	3	0.0544907
IwbAu0	ebi-a-GCST90018788	Acute glomerulonephritis || id:ebi-a-GCST90018788	POLM	MR Egger	3.6968	1	0.054517
e9o9Ol	ebi-a-GCST90018866	IgA nephropathy || id:ebi-a-GCST90018866	ENPP5	Inverse variance weighted	12.3425	6	0.0547503
cvGx08	ebi-a-GCST90018788	Acute glomerulonephritis || id:ebi-a-GCST90018788	FGL1	MR Egger	7.61119	3	0.0547692
zIbKtT	ebi-a-GCST90018788	Acute glomerulonephritis || id:ebi-a-GCST90018788	FUT3	Inverse variance weighted	5.80245	2	0.0549558
Qkojws	ebi-a-GCST90018788	Acute glomerulonephritis || id:ebi-a-GCST90018788	COL18A1	Inverse variance weighted	9.24885	4	0.0551717
F6BIHk	finn-b-N14_CHRONTUBULOINTNEPHRITIS	Chronic tubulo-interstitial nephritis || id:finn-b-N14_CHRONTUBULOINTNEPHRITIS	LRP11	MR Egger	19.3375	11	0.055298
D0f2eU	ebi-a-GCST010005	Membranous nephropathy || id:ebi-a-GCST010005	OLFM2	Inverse variance weighted	3.65964	1	0.0557458
iZEfFQ	finn-b-N14_PYELONEPHR	Acute tubulo-interstitial nephritis || id:finn-b-N14_PYELONEPHR	SMPD1	Inverse variance weighted	3.65292	1	0.055971
afv57V	finn-b-N14_CHRONTUBULOINTNEPHRITIS	Chronic tubulo-interstitial nephritis || id:finn-b-N14_CHRONTUBULOINTNEPHRITIS	SCG3	Inverse variance weighted	5.76003	2	0.056134
uNuXTV	finn-b-N14_PYELONEPHR	Acute tubulo-interstitial nephritis || id:finn-b-N14_PYELONEPHR	SIGLEC14	Inverse variance weighted	9.19956	4	0.0563005
cSOoOF	finn-b-N14_CHRONTUBULOINTNEPHRITIS	Chronic tubulo-interstitial nephritis || id:finn-b-N14_CHRONTUBULOINTNEPHRITIS	PPIL1	MR Egger	7.54745	3	0.0563517
vur125	ebi-a-GCST90018866	IgA nephropathy || id:ebi-a-GCST90018866	LBP	MR Egger	9.19576	4	0.0563884
LnT6sF	finn-b-N14_PYELONEPHR	Acute tubulo-interstitial nephritis || id:finn-b-N14_PYELONEPHR	KDR	MR Egger	3.63329	1	0.0566346
Qzcuhg	ebi-a-GCST90018866	IgA nephropathy || id:ebi-a-GCST90018866	FAIM	Inverse variance weighted	9.18416	4	0.0566577
6xZSRT	ebi-a-GCST90018820	Chronic glomerulonephritis || id:ebi-a-GCST90018820	PLG	MR Egger	7.51752	3	0.0571101
WgiWo8	ebi-a-GCST010005	Membranous nephropathy || id:ebi-a-GCST010005	SCUBE1	MR Egger	5.72154	2	0.0572247
DbTrXX	finn-b-N14_CHRONTUBULOINTNEPHRITIS	Chronic tubulo-interstitial nephritis || id:finn-b-N14_CHRONTUBULOINTNEPHRITIS	HGFAC	Inverse variance weighted	12.2195	6	0.0572465
Ux2JQJ	finn-b-N14_CHRONTUBULOINTNEPHRITIS	Chronic tubulo-interstitial nephritis || id:finn-b-N14_CHRONTUBULOINTNEPHRITIS	CEL	Inverse variance weighted	7.50489	3	0.0574328
7CDFR2	finn-b-N14_PYELONEPHR	Acute tubulo-interstitial nephritis || id:finn-b-N14_PYELONEPHR	ADAMTSL1	MR Egger	10.7068	5	0.0575141
2qcn6u	ebi-a-GCST90018788	Acute glomerulonephritis || id:ebi-a-GCST90018788	ENPP2	Inverse variance weighted	3.60068	1	0.057756
3HvZ3g	finn-b-N14_CHRONTUBULOINTNEPHRITIS	Chronic tubulo-interstitial nephritis || id:finn-b-N14_CHRONTUBULOINTNEPHRITIS	KLK7	Inverse variance weighted	3.59797	1	0.0578501
SKmV0b	ebi-a-GCST90018788	Acute glomerulonephritis || id:ebi-a-GCST90018788	TGFBI	Inverse variance weighted	9.13082	4	0.0579115
SdTU1P	finn-b-N14_PYELONEPHR	Acute tubulo-interstitial nephritis || id:finn-b-N14_PYELONEPHR	FUT10	Inverse variance weighted	7.48484	3	0.0579494
5Li1x9	finn-b-N14_CHRONTUBULOINTNEPHRITIS	Chronic tubulo-interstitial nephritis || id:finn-b-N14_CHRONTUBULOINTNEPHRITIS	C1QC	MR Egger	12.1734	6	0.0582094
0Q96Gy	finn-b-N14_CHRONTUBULOINTNEPHRITIS	Chronic tubulo-interstitial nephritis || id:finn-b-N14_CHRONTUBULOINTNEPHRITIS	CD300C	Inverse variance weighted	3.58558	1	0.0582832
qP6jPL	ebi-a-GCST90018788	Acute glomerulonephritis || id:ebi-a-GCST90018788	KREMEN1	Inverse variance weighted	3.58245	1	0.0583929
UmUQEC	ebi-a-GCST90018820	Chronic glomerulonephritis || id:ebi-a-GCST90018820	SLITRK6	Inverse variance weighted	7.46416	3	0.0584864
vTKyd5	ebi-a-GCST90018788	Acute glomerulonephritis || id:ebi-a-GCST90018788	ATXN3	Inverse variance weighted	5.6703	2	0.0587098
AhMR1M	finn-b-N14_CHRONTUBULOINTNEPHRITIS	Chronic tubulo-interstitial nephritis || id:finn-b-N14_CHRONTUBULOINTNEPHRITIS	ADAM23	Inverse variance weighted	10.6514	5	0.0587466
PjMbGz	ebi-a-GCST90018866	IgA nephropathy || id:ebi-a-GCST90018866	ATP1B2	MR Egger	3.56933	1	0.0588561
ZC8QGc	finn-b-N14_PYELONEPHR	Acute tubulo-interstitial nephritis || id:finn-b-N14_PYELONEPHR	GP1BA	Inverse variance weighted	3.56741	1	0.058924
MboCHp	finn-b-N14_CHRONTUBULOINTNEPHRITIS	Chronic tubulo-interstitial nephritis || id:finn-b-N14_CHRONTUBULOINTNEPHRITIS	NT5C3L	Inverse variance weighted	20.4546	12	0.05896
9f1PWK	ebi-a-GCST90018788	Acute glomerulonephritis || id:ebi-a-GCST90018788	SERPINA4	Inverse variance weighted	10.6336	5	0.0591477
0lXH2g	ebi-a-GCST90018820	Chronic glomerulonephritis || id:ebi-a-GCST90018820	CXCL11	Inverse variance weighted	3.55806	1	0.0592571
WXaRrn	ebi-a-GCST90018788	Acute glomerulonephritis || id:ebi-a-GCST90018788	CDCP1	MR Egger	5.64804	2	0.0593667
Qzcuhg	ebi-a-GCST90018866	IgA nephropathy || id:ebi-a-GCST90018866	FAIM	MR Egger	7.42592	3	0.0594928
oL0hpG	finn-b-N14_CHRONTUBULOINTNEPHRITIS	Chronic tubulo-interstitial nephritis || id:finn-b-N14_CHRONTUBULOINTNEPHRITIS	TNFAIP8	Inverse variance weighted	3.54163	1	0.0598468
fKWehR	finn-b-N14_PYELONEPHR	Acute tubulo-interstitial nephritis || id:finn-b-N14_PYELONEPHR	MPO	MR Egger	7.40304	3	0.0601029
f8SPyX	finn-b-N14_PYELONEPHR	Acute tubulo-interstitial nephritis || id:finn-b-N14_PYELONEPHR	FCN1	Inverse variance weighted	3.53163	1	0.0602086
p1qCaw	finn-b-N14_PYELONEPHR	Acute tubulo-interstitial nephritis || id:finn-b-N14_PYELONEPHR	SH3BGRL3	MR Egger	5.61966	2	0.0602154
UUQTqL	finn-b-N14_PYELONEPHR	Acute tubulo-interstitial nephritis || id:finn-b-N14_PYELONEPHR	SFRP1	MR Egger	3.53037	1	0.0602542
5cbY5x	ebi-a-GCST90018788	Acute glomerulonephritis || id:ebi-a-GCST90018788	PNKP	Inverse variance weighted	3.518	1	0.0607055
U6ILOR	finn-b-N14_CHRONTUBULOINTNEPHRITIS	Chronic tubulo-interstitial nephritis || id:finn-b-N14_CHRONTUBULOINTNEPHRITIS	PDCD1LG2	MR Egger	5.60045	2	0.0607964
o6KJMb	ebi-a-GCST010005	Membranous nephropathy || id:ebi-a-GCST010005	UNC5B	Inverse variance weighted	5.59576	2	0.0609392
eaG0hP	ebi-a-GCST90018788	Acute glomerulonephritis || id:ebi-a-GCST90018788	TCN2	Inverse variance weighted	14.9082	8	0.0609552
G2HnKp	ebi-a-GCST90018866	IgA nephropathy || id:ebi-a-GCST90018866	PNLIPRP2	MR Egger	12.0394	6	0.0610946
c2Ha8J	ebi-a-GCST90018820	Chronic glomerulonephritis || id:ebi-a-GCST90018820	CNDP1	MR Egger	5.58997	2	0.0611159
F6BIHk	finn-b-N14_CHRONTUBULOINTNEPHRITIS	Chronic tubulo-interstitial nephritis || id:finn-b-N14_CHRONTUBULOINTNEPHRITIS	LRP11	Inverse variance weighted	20.3287	12	0.0611182
Qkojws	finn-b-N14_CHRONTUBULOINTNEPHRITIS	Chronic tubulo-interstitial nephritis || id:finn-b-N14_CHRONTUBULOINTNEPHRITIS	COL18A1	Inverse variance weighted	8.99695	4	0.0611759
2MyTVL	ebi-a-GCST90018788	Acute glomerulonephritis || id:ebi-a-GCST90018788	SEMA5A	Inverse variance weighted	14.8853	8	0.0614154
M0VKCs	finn-b-N14_PYELONEPHR	Acute tubulo-interstitial nephritis || id:finn-b-N14_PYELONEPHR	NPW	MR Egger	5.57987	2	0.0614253
RTovPj	ebi-a-GCST90018866	IgA nephropathy || id:ebi-a-GCST90018866	BOC	Inverse variance weighted	7.35031	3	0.0615319
a9nI2I	ebi-a-GCST90018820	Chronic glomerulonephritis || id:ebi-a-GCST90018820	HSP90B1	MR Egger	7.32783	3	0.0621514
hPAJQA	ebi-a-GCST90018820	Chronic glomerulonephritis || id:ebi-a-GCST90018820	PMM2	Inverse variance weighted	5.55518	2	0.0621881
TjszgP	ebi-a-GCST90018788	Acute glomerulonephritis || id:ebi-a-GCST90018788	TCN1	Inverse variance weighted	7.32517	3	0.0622249
p3XUsi	ebi-a-GCST90018866	IgA nephropathy || id:ebi-a-GCST90018866	PNLIPRP1	Inverse variance weighted	3.47204	1	0.0624145
LmmsmN	ieu-a-1081	IgA nephropathy || id:ieu-a-1081	NTM	Inverse variance weighted	5.54627	2	0.0624659
tKZq1g	finn-b-N14_PYELONEPHR	Acute tubulo-interstitial nephritis || id:finn-b-N14_PYELONEPHR	MGP	MR Egger	3.46712	1	0.0626002
hB54Sq	ebi-a-GCST010005	Membranous nephropathy || id:ebi-a-GCST010005	HS6ST1	Inverse variance weighted	3.4623	1	0.062783
6eQVq0	ebi-a-GCST90018820	Chronic glomerulonephritis || id:ebi-a-GCST90018820	NCAN	Inverse variance weighted	3.44197	1	0.0635598
h323qP	ebi-a-GCST90018866	IgA nephropathy || id:ebi-a-GCST90018866	LCP1	Inverse variance weighted	5.50062	2	0.0639079
zx7M1F	ebi-a-GCST90018820	Chronic glomerulonephritis || id:ebi-a-GCST90018820	ROR2	Inverse variance weighted	3.42688	1	0.0641432
vp09LU	finn-b-N14_PYELONEPHR	Acute tubulo-interstitial nephritis || id:finn-b-N14_PYELONEPHR	CCL7	Inverse variance weighted	8.87895	4	0.0641975
UU7uRq	ebi-a-GCST90018866	IgA nephropathy || id:ebi-a-GCST90018866	TAC1	Inverse variance weighted	3.42424	1	0.0642459
JOKnbE	ebi-a-GCST90018866	IgA nephropathy || id:ebi-a-GCST90018866	PTN	Inverse variance weighted	3.41776	1	0.0644986
4pPh7D	ebi-a-GCST90018788	Acute glomerulonephritis || id:ebi-a-GCST90018788	CFHR4	MR Egger	17.4717	10	0.0645561
AJz0Uv	finn-b-N14_CHRONTUBULOINTNEPHRITIS	Chronic tubulo-interstitial nephritis || id:finn-b-N14_CHRONTUBULOINTNEPHRITIS	INHBC	Inverse variance weighted	11.8717	6	0.064892
qeCzMk	ebi-a-GCST90018820	Chronic glomerulonephritis || id:ebi-a-GCST90018820	CPOX	Inverse variance weighted	3.4072	1	0.0649124
lRfEdc	ebi-a-GCST90018866	IgA nephropathy || id:ebi-a-GCST90018866	NQO1	MR Egger	3.40713	1	0.0649152
AhMR1M	ebi-a-GCST010005	Membranous nephropathy || id:ebi-a-GCST010005	ADAM23	Inverse variance weighted	7.22425	3	0.0650836
Ah56jv	ebi-a-GCST90018788	Acute glomerulonephritis || id:ebi-a-GCST90018788	CNTN4	Inverse variance weighted	13.2998	7	0.0651311
92L5M3	ebi-a-GCST010005	Membranous nephropathy || id:ebi-a-GCST010005	CPQ	MR Egger	3.39502	1	0.0653934
u6XGg0	ebi-a-GCST90018866	IgA nephropathy || id:ebi-a-GCST90018866	VEGFA	Inverse variance weighted	11.8478	6	0.0654521
Ahhq3x	ebi-a-GCST010005	Membranous nephropathy || id:ebi-a-GCST010005	TAPBPL	Inverse variance weighted	7.21071	3	0.0654766
wHiu3W	finn-b-N14_CHRONTUBULOINTNEPHRITIS	Chronic tubulo-interstitial nephritis || id:finn-b-N14_CHRONTUBULOINTNEPHRITIS	FRZB	MR Egger	5.44561	2	0.0656903
tPT7Xr	finn-b-N14_CHRONTUBULOINTNEPHRITIS	Chronic tubulo-interstitial nephritis || id:finn-b-N14_CHRONTUBULOINTNEPHRITIS	KIAA1549L	Inverse variance weighted	7.19756	3	0.0658606
M71S6I	finn-b-N14_PYELONEPHR	Acute tubulo-interstitial nephritis || id:finn-b-N14_PYELONEPHR	VIT	MR Egger	10.3508	5	0.0658844
s26wVg	finn-b-N14_CHRONTUBULOINTNEPHRITIS	Chronic tubulo-interstitial nephritis || id:finn-b-N14_CHRONTUBULOINTNEPHRITIS	NPTX1	Inverse variance weighted	11.8194	6	0.0661203
0bnH4N	ebi-a-GCST90018866	IgA nephropathy || id:ebi-a-GCST90018866	ITIH2	MR Egger	10.3325	5	0.0663448
BiOlSU	ebi-a-GCST90018820	Chronic glomerulonephritis || id:ebi-a-GCST90018820	LGALS3BP	MR Egger	3.35867	1	0.0668519
wHiu3W	finn-b-N14_CHRONTUBULOINTNEPHRITIS	Chronic tubulo-interstitial nephritis || id:finn-b-N14_CHRONTUBULOINTNEPHRITIS	FRZB	Inverse variance weighted	7.16352	3	0.0668645
5V6pXl	finn-b-N14_PYELONEPHR	Acute tubulo-interstitial nephritis || id:finn-b-N14_PYELONEPHR	TMEM190	Inverse variance weighted	7.1595	3	0.0669839
74B1DW	ebi-a-GCST90018788	Acute glomerulonephritis || id:ebi-a-GCST90018788	POMGNT2	Inverse variance weighted	5.40233	2	0.0671272
xVVVTq	finn-b-N14_CHRONTUBULOINTNEPHRITIS	Chronic tubulo-interstitial nephritis || id:finn-b-N14_CHRONTUBULOINTNEPHRITIS	SLAMF7	MR Egger	8.76536	4	0.0672395
8m5Ip9	ebi-a-GCST90018820	Chronic glomerulonephritis || id:ebi-a-GCST90018820	PRSS57	Inverse variance weighted	7.14762	3	0.0673386
OxxWIg	finn-b-N14_CHRONTUBULOINTNEPHRITIS	Chronic tubulo-interstitial nephritis || id:finn-b-N14_CHRONTUBULOINTNEPHRITIS	MMP7	Inverse variance weighted	7.13953	3	0.067581
wuUsmY	ebi-a-GCST90018788	Acute glomerulonephritis || id:ebi-a-GCST90018788	ACP1	MR Egger	8.7528	4	0.0675842
1UFnXz	ebi-a-GCST010005	Membranous nephropathy || id:ebi-a-GCST010005	CCL17	Inverse variance weighted	3.32896	1	0.0680697
FJVxWR	finn-b-N14_PYELONEPHR	Acute tubulo-interstitial nephritis || id:finn-b-N14_PYELONEPHR	CRABP2	Inverse variance weighted	3.3282	1	0.0681015
Cm0MK9	ebi-a-GCST90018866	IgA nephropathy || id:ebi-a-GCST90018866	ALKBH3	MR Egger	3.32068	1	0.0684136
NkjW8W	finn-b-N14_PYELONEPHR	Acute tubulo-interstitial nephritis || id:finn-b-N14_PYELONEPHR	TIMD4	Inverse variance weighted	5.36083	2	0.0685348
0oPWDa	ebi-a-GCST90018820	Chronic glomerulonephritis || id:ebi-a-GCST90018820	PDHX	Inverse variance weighted	3.31456	1	0.0686686
hlNQYg	ebi-a-GCST90018788	Acute glomerulonephritis || id:ebi-a-GCST90018788	S100A7	Inverse variance weighted	8.70815	4	0.068823
gvNXrh	ebi-a-GCST90018820	Chronic glomerulonephritis || id:ebi-a-GCST90018820	NDRG3	Inverse variance weighted	5.34737	2	0.0689973
m14qDr	ebi-a-GCST90018866	IgA nephropathy || id:ebi-a-GCST90018866	IGFBP3	Inverse variance weighted	7.09261	3	0.0690037
sBqgA9	ebi-a-GCST010005	Membranous nephropathy || id:ebi-a-GCST010005	FCRL4	Inverse variance weighted	5.34203	2	0.0691821
8n4XFn	finn-b-N14_CHRONTUBULOINTNEPHRITIS	Chronic tubulo-interstitial nephritis || id:finn-b-N14_CHRONTUBULOINTNEPHRITIS	TMEM132C	Inverse variance weighted	8.68765	4	0.0693989
FQSoUb	finn-b-N14_CHRONTUBULOINTNEPHRITIS	Chronic tubulo-interstitial nephritis || id:finn-b-N14_CHRONTUBULOINTNEPHRITIS	BPIFB1	Inverse variance weighted	3.2898	1	0.0697115
kmQLb3	ebi-a-GCST90018866	IgA nephropathy || id:ebi-a-GCST90018866	CBR3	MR Egger	3.28916	1	0.0697387
eaG0hP	ebi-a-GCST010005	Membranous nephropathy || id:ebi-a-GCST010005	TCN2	Inverse variance weighted	7.06727	3	0.0697843
K9bMbl	finn-b-N14_PYELONEPHR	Acute tubulo-interstitial nephritis || id:finn-b-N14_PYELONEPHR	LSAMP	Inverse variance weighted	5.32312	2	0.069839
sFp8Ok	finn-b-N14_CHRONTUBULOINTNEPHRITIS	Chronic tubulo-interstitial nephritis || id:finn-b-N14_CHRONTUBULOINTNEPHRITIS	COL6A1	MR Egger	18.5385	11	0.069898
QcAvTS	ebi-a-GCST90018820	Chronic glomerulonephritis || id:ebi-a-GCST90018820	MATN3	MR Egger	13.0886	7	0.0699786
sX1dqY	finn-b-N14_PYELONEPHR	Acute tubulo-interstitial nephritis || id:finn-b-N14_PYELONEPHR	CD200	Inverse variance weighted	3.28152	1	0.0700639
MeAftS	ebi-a-GCST010005	Membranous nephropathy || id:ebi-a-GCST010005	HRG	Inverse variance weighted	7.05687	3	0.0701071
ETVMWI	ebi-a-GCST90018788	Acute glomerulonephritis || id:ebi-a-GCST90018788	B4GALT6	Inverse variance weighted	5.31213	2	0.0702239
6udktS	ebi-a-GCST90018866	IgA nephropathy || id:ebi-a-GCST90018866	IDUA	MR Egger	5.30707	2	0.0704017
DKAMjg	ebi-a-GCST90018820	Chronic glomerulonephritis || id:ebi-a-GCST90018820	HGD	Inverse variance weighted	3.27333	1	0.0704146
FFTcxJ	finn-b-N14_PYELONEPHR	Acute tubulo-interstitial nephritis || id:finn-b-N14_PYELONEPHR	LY9	MR Egger	3.27129	1	0.0705023
74B1DW	ebi-a-GCST010005	Membranous nephropathy || id:ebi-a-GCST010005	POMGNT2	Inverse variance weighted	3.2686	1	0.0706177
Ux2JQJ	ebi-a-GCST90018788	Acute glomerulonephritis || id:ebi-a-GCST90018788	CEL	Inverse variance weighted	7.03569	3	0.0707689
sX1dqY	ebi-a-GCST90018820	Chronic glomerulonephritis || id:ebi-a-GCST90018820	CD200	Inverse variance weighted	3.26222	1	0.070893
jjt9ii	ebi-a-GCST010005	Membranous nephropathy || id:ebi-a-GCST010005	SAA4	MR Egger	3.25725	1	0.0711083
2qcn6u	ebi-a-GCST90018866	IgA nephropathy || id:ebi-a-GCST90018866	ENPP2	Inverse variance weighted	3.25492	1	0.0712096
bafnDz	finn-b-N14_CHRONTUBULOINTNEPHRITIS	Chronic tubulo-interstitial nephritis || id:finn-b-N14_CHRONTUBULOINTNEPHRITIS	PDGFRL	MR Egger	5.28136	2	0.0713128
6xZSRT	ebi-a-GCST010005	Membranous nephropathy || id:ebi-a-GCST010005	PLG	MR Egger	3.25197	1	0.0713379
Pjkb9V	ebi-a-GCST90018820	Chronic glomerulonephritis || id:ebi-a-GCST90018820	CRTAM	Inverse variance weighted	8.5949	4	0.0720624
Lz8yix	finn-b-N14_PYELONEPHR	Acute tubulo-interstitial nephritis || id:finn-b-N14_PYELONEPHR	USP15	Inverse variance weighted	3.22969	1	0.0723145
a22v5k	finn-b-N14_PYELONEPHR	Acute tubulo-interstitial nephritis || id:finn-b-N14_PYELONEPHR	APOF	MR Egger	3.21946	1	0.0727678
N3kayL	ebi-a-GCST90018788	Acute glomerulonephritis || id:ebi-a-GCST90018788	SNX8	MR Egger	3.21681	1	0.0728854
NkjW8W	finn-b-N14_CHRONTUBULOINTNEPHRITIS	Chronic tubulo-interstitial nephritis || id:finn-b-N14_CHRONTUBULOINTNEPHRITIS	TIMD4	Inverse variance weighted	5.23497	2	0.0729862
VDMqFO	ebi-a-GCST90018788	Acute glomerulonephritis || id:ebi-a-GCST90018788	CST5	Inverse variance weighted	8.5632	4	0.0729945
FlLXNc	finn-b-N14_PYELONEPHR	Acute tubulo-interstitial nephritis || id:finn-b-N14_PYELONEPHR	DKK3	MR Egger	3.21279	1	0.0730647
enrF2b	finn-b-N14_CHRONTUBULOINTNEPHRITIS	Chronic tubulo-interstitial nephritis || id:finn-b-N14_CHRONTUBULOINTNEPHRITIS	COLGALT1	Inverse variance weighted	3.20841	1	0.0732606
8qO1lV	finn-b-N14_CHRONTUBULOINTNEPHRITIS	Chronic tubulo-interstitial nephritis || id:finn-b-N14_CHRONTUBULOINTNEPHRITIS	TPSB2	MR Egger	15.7024	9	0.0733622
YKgybl	ebi-a-GCST90018820	Chronic glomerulonephritis || id:ebi-a-GCST90018820	SCGB3A1	MR Egger	3.20285	1	0.0735101
h8Rro5	finn-b-N14_CHRONTUBULOINTNEPHRITIS	Chronic tubulo-interstitial nephritis || id:finn-b-N14_CHRONTUBULOINTNEPHRITIS	SRGN	MR Egger	3.19493	1	0.0738671
a9nI2I	ebi-a-GCST90018820	Chronic glomerulonephritis || id:ebi-a-GCST90018820	HSP90B1	Inverse variance weighted	8.52809	4	0.0740404
fNJcU4	ebi-a-GCST90018866	IgA nephropathy || id:ebi-a-GCST90018866	TPST1	Inverse variance weighted	3.18983	1	0.0740976
a22v5k	finn-b-N14_CHRONTUBULOINTNEPHRITIS	Chronic tubulo-interstitial nephritis || id:finn-b-N14_CHRONTUBULOINTNEPHRITIS	APOF	MR Egger	3.18781	1	0.0741895
zCaaOd	finn-b-N14_PYELONEPHR	Acute tubulo-interstitial nephritis || id:finn-b-N14_PYELONEPHR	CST2	MR Egger	8.52167	4	0.0742332
9XzILL	ebi-a-GCST90018866	IgA nephropathy || id:ebi-a-GCST90018866	ITIH3	Inverse variance weighted	6.92537	3	0.0743149
22qAnA	finn-b-N14_PYELONEPHR	Acute tubulo-interstitial nephritis || id:finn-b-N14_PYELONEPHR	ACP5	Inverse variance weighted	3.18382	1	0.0743708
rhOkRi	ebi-a-GCST90018788	Acute glomerulonephritis || id:ebi-a-GCST90018788	NTNG1	MR Egger	6.92012	3	0.0744878
bKvMdu	ebi-a-GCST010005	Membranous nephropathy || id:ebi-a-GCST010005	SFTPB	Inverse variance weighted	5.18954	2	0.0746632
G2HnKp	ebi-a-GCST90018788	Acute glomerulonephritis || id:ebi-a-GCST90018788	PNLIPRP2	Inverse variance weighted	12.8895	7	0.0748481
VfpyO1	ebi-a-GCST90018820	Chronic glomerulonephritis || id:ebi-a-GCST90018820	KLB	MR Egger	8.50121	4	0.0748506
kVFUAW	finn-b-N14_PYELONEPHR	Acute tubulo-interstitial nephritis || id:finn-b-N14_PYELONEPHR	FUT8	Inverse variance weighted	6.90511	3	0.0749846
7wyfMV	ebi-a-GCST90018820	Chronic glomerulonephritis || id:ebi-a-GCST90018820	SPINT2	Inverse variance weighted	5.18045	2	0.0750033
gvNXrh	ebi-a-GCST90018866	IgA nephropathy || id:ebi-a-GCST90018866	NDRG3	Inverse variance weighted	5.17468	2	0.07522
9Q765x	ebi-a-GCST90018866	IgA nephropathy || id:ebi-a-GCST90018866	NRP2	MR Egger	5.17258	2	0.0752988
SdTU1P	ebi-a-GCST90018866	IgA nephropathy || id:ebi-a-GCST90018866	FUT10	MR Egger	5.16483	2	0.0755912
AJpg2h	ebi-a-GCST90018866	IgA nephropathy || id:ebi-a-GCST90018866	FCER2	Inverse variance weighted	3.15354	1	0.0757622
FlTwKY	finn-b-N14_PYELONEPHR	Acute tubulo-interstitial nephritis || id:finn-b-N14_PYELONEPHR	FKBP7	Inverse variance weighted	5.15147	2	0.076098
5ynm78	ebi-a-GCST90018820	Chronic glomerulonephritis || id:ebi-a-GCST90018820	ACAT2	MR Egger	5.1505	2	0.0761347
279YwL	ebi-a-GCST90018820	Chronic glomerulonephritis || id:ebi-a-GCST90018820	CHST15	Inverse variance weighted	3.1442	1	0.0761973
2KNdhc	ebi-a-GCST90018866	IgA nephropathy || id:ebi-a-GCST90018866	STARD5	Inverse variance weighted	5.14429	2	0.0763716
fTtmNA	ebi-a-GCST90018866	IgA nephropathy || id:ebi-a-GCST90018866	LANCL1	Inverse variance weighted	3.13769	1	0.0765023
MeAftS	ebi-a-GCST90018820	Chronic glomerulonephritis || id:ebi-a-GCST90018820	HRG	MR Egger	8.4394	4	0.0767456
0oPWDa	finn-b-N14_PYELONEPHR	Acute tubulo-interstitial nephritis || id:finn-b-N14_PYELONEPHR	PDHX	Inverse variance weighted	3.12884	1	0.0769183
dASdnh	finn-b-N14_CHRONTUBULOINTNEPHRITIS	Chronic tubulo-interstitial nephritis || id:finn-b-N14_CHRONTUBULOINTNEPHRITIS	NTN1	MR Egger	3.12546	1	0.077078
o1NhFF	ebi-a-GCST90018866	IgA nephropathy || id:ebi-a-GCST90018866	PCOLCE2	Inverse variance weighted	14.1834	8	0.0771087
p1qCaw	ebi-a-GCST90018820	Chronic glomerulonephritis || id:ebi-a-GCST90018820	SH3BGRL3	Inverse variance weighted	6.83898	3	0.0772109
NV5FF9	finn-b-N14_PYELONEPHR	Acute tubulo-interstitial nephritis || id:finn-b-N14_PYELONEPHR	TWSG1	MR Egger	3.11943	1	0.0773639
hPAJQA	ebi-a-GCST90018788	Acute glomerulonephritis || id:ebi-a-GCST90018788	PMM2	MR Egger	3.11732	1	0.0774643
svgJhM	ebi-a-GCST90018788	Acute glomerulonephritis || id:ebi-a-GCST90018788	B3GNT2	MR Egger	3.11564	1	0.077544
GSIwlM	ebi-a-GCST90018820	Chronic glomerulonephritis || id:ebi-a-GCST90018820	IDH1	Inverse variance weighted	5.11219	2	0.0776071
mGWyID	finn-b-N14_CHRONTUBULOINTNEPHRITIS	Chronic tubulo-interstitial nephritis || id:finn-b-N14_CHRONTUBULOINTNEPHRITIS	EBI3	MR Egger	5.11198	2	0.0776152
0copvg	ebi-a-GCST90018788	Acute glomerulonephritis || id:ebi-a-GCST90018788	PROK2	Inverse variance weighted	6.82393	3	0.0777265
Cm0MK9	finn-b-N14_PYELONEPHR	Acute tubulo-interstitial nephritis || id:finn-b-N14_PYELONEPHR	ALKBH3	MR Egger	3.10808	1	0.0779048
06YH2r	ebi-a-GCST90018788	Acute glomerulonephritis || id:ebi-a-GCST90018788	LUM	Inverse variance weighted	9.8907	5	0.078392
OqV3mv	ebi-a-GCST90018866	IgA nephropathy || id:ebi-a-GCST90018866	FCN2	Inverse variance weighted	11.3376	6	0.0784867
LGbou8	ebi-a-GCST010005	Membranous nephropathy || id:ebi-a-GCST010005	OAF	MR Egger	3.09161	1	0.0786971
G2HnKp	ebi-a-GCST90018866	IgA nephropathy || id:ebi-a-GCST90018866	PNLIPRP2	Inverse variance weighted	12.7384	7	0.0787438
k5wl8O	ebi-a-GCST90018788	Acute glomerulonephritis || id:ebi-a-GCST90018788	MDGA2	MR Egger	11.3242	6	0.0788588
S3Pdv0	finn-b-N14_PYELONEPHR	Acute tubulo-interstitial nephritis || id:finn-b-N14_PYELONEPHR	PF4V1	MR Egger	3.08547	1	0.0789947
Pjkb9V	ebi-a-GCST90018820	Chronic glomerulonephritis || id:ebi-a-GCST90018820	CRTAM	MR Egger	6.77792	3	0.0793234
DbTrXX	ebi-a-GCST90018788	Acute glomerulonephritis || id:ebi-a-GCST90018788	HGFAC	Inverse variance weighted	12.7162	7	0.0793323
c5r6Iq	ebi-a-GCST90018866	IgA nephropathy || id:ebi-a-GCST90018866	IL1R2	Inverse variance weighted	5.06455	2	0.0794779
Q15KgC	ebi-a-GCST90018820	Chronic glomerulonephritis || id:ebi-a-GCST90018820	LYZ	MR Egger	6.77294	3	0.0794982
wHiu3W	ebi-a-GCST90018866	IgA nephropathy || id:ebi-a-GCST90018866	FRZB	MR Egger	5.064	2	0.0795
Ahhq3x	ebi-a-GCST90018788	Acute glomerulonephritis || id:ebi-a-GCST90018788	TAPBPL	MR Egger	9.84535	5	0.0797376
Ux2JQJ	ebi-a-GCST90018788	Acute glomerulonephritis || id:ebi-a-GCST90018788	CEL	MR Egger	5.05486	2	0.0798641
lnarrr	finn-b-N14_CHRONTUBULOINTNEPHRITIS	Chronic tubulo-interstitial nephritis || id:finn-b-N14_CHRONTUBULOINTNEPHRITIS	IL1RL1	Inverse variance weighted	11.2881	6	0.0798689
zIbKtT	finn-b-N14_PYELONEPHR	Acute tubulo-interstitial nephritis || id:finn-b-N14_PYELONEPHR	FUT3	Inverse variance weighted	5.05262	2	0.0799533
rKSX4O	finn-b-N14_CHRONTUBULOINTNEPHRITIS	Chronic tubulo-interstitial nephritis || id:finn-b-N14_CHRONTUBULOINTNEPHRITIS	RSPO3	Inverse variance weighted	3.06192	1	0.0801471
m14qDr	ebi-a-GCST90018788	Acute glomerulonephritis || id:ebi-a-GCST90018788	IGFBP3	MR Egger	5.04686	2	0.0801841
WgiWo8	ebi-a-GCST90018820	Chronic glomerulonephritis || id:ebi-a-GCST90018820	SCUBE1	MR Egger	5.04533	2	0.0802453
Ahhq3x	ebi-a-GCST90018820	Chronic glomerulonephritis || id:ebi-a-GCST90018820	TAPBPL	Inverse variance weighted	11.2619	6	0.0806104
rWjjpU	ebi-a-GCST90018866	IgA nephropathy || id:ebi-a-GCST90018866	GSTO1	MR Egger	5.03249	2	0.0807625
7wF0ib	finn-b-N14_PYELONEPHR	Acute tubulo-interstitial nephritis || id:finn-b-N14_PYELONEPHR	PTHLH	Inverse variance weighted	3.04809	1	0.0808323
ASAYyF	ebi-a-GCST90018820	Chronic glomerulonephritis || id:ebi-a-GCST90018820	LEAP2	Inverse variance weighted	6.72162	3	0.0813203
Ka2svU	ebi-a-GCST010005	Membranous nephropathy || id:ebi-a-GCST010005	ENGASE	Inverse variance weighted	3.03519	1	0.0814771
fNJcU4	ebi-a-GCST010005	Membranous nephropathy || id:ebi-a-GCST010005	TPST1	Inverse variance weighted	3.03419	1	0.0815272
8HDvF0	finn-b-N14_PYELONEPHR	Acute tubulo-interstitial nephritis || id:finn-b-N14_PYELONEPHR	CTSS	MR Egger	3.03329	1	0.0815725
frr3wX	finn-b-N14_CHRONTUBULOINTNEPHRITIS	Chronic tubulo-interstitial nephritis || id:finn-b-N14_CHRONTUBULOINTNEPHRITIS	AKR1A1	Inverse variance weighted	3.02979	1	0.0817485
8VzLhV	ebi-a-GCST010005	Membranous nephropathy || id:ebi-a-GCST010005	CHL1	Inverse variance weighted	3.02863	1	0.0818068
pKyU7g	ebi-a-GCST90018788	Acute glomerulonephritis || id:ebi-a-GCST90018788	MST1	MR Egger	5.00422	2	0.0819119
CQZxSN	ebi-a-GCST90018820	Chronic glomerulonephritis || id:ebi-a-GCST90018820	SMOC1	Inverse variance weighted	5.00246	2	0.0819843
lS3z2C	finn-b-N14_PYELONEPHR	Acute tubulo-interstitial nephritis || id:finn-b-N14_PYELONEPHR	UBLCP1	Inverse variance weighted	4.99844	2	0.0821491
GJvo7y	ebi-a-GCST90018866	IgA nephropathy || id:ebi-a-GCST90018866	HSPG2	Inverse variance weighted	4.99797	2	0.0821685
SLazAl	ebi-a-GCST90018788	Acute glomerulonephritis || id:ebi-a-GCST90018788	TP53I3	Inverse variance weighted	8.26872	4	0.0822162
VIXVge	ebi-a-GCST90018820	Chronic glomerulonephritis || id:ebi-a-GCST90018820	IGFLR1	Inverse variance weighted	6.69652	3	0.0822263
ryeLpS	finn-b-N14_PYELONEPHR	Acute tubulo-interstitial nephritis || id:finn-b-N14_PYELONEPHR	MTHFSD	MR Egger	6.69522	3	0.0822734
tW4Rkd	ebi-a-GCST90018788	Acute glomerulonephritis || id:ebi-a-GCST90018788	CCL22	Inverse variance weighted	9.76089	5	0.0823007
kSfajA	ebi-a-GCST90018788	Acute glomerulonephritis || id:ebi-a-GCST90018788	GPNMB	MR Egger	13.9743	8	0.0824367
wDReqY	ebi-a-GCST90018820	Chronic glomerulonephritis || id:ebi-a-GCST90018820	NT5E	Inverse variance weighted	4.98444	2	0.0827262
gvNXrh	ebi-a-GCST90018820	Chronic glomerulonephritis || id:ebi-a-GCST90018820	NDRG3	MR Egger	3.00547	1	0.0829838
ITwnuw	ebi-a-GCST90018788	Acute glomerulonephritis || id:ebi-a-GCST90018788	TIMP3	MR Egger	11.1707	6	0.0832414
8sLhCg	ebi-a-GCST90018788	Acute glomerulonephritis || id:ebi-a-GCST90018788	C1QTNF5	Inverse variance weighted	2.99765	1	0.0833852
QZ2QxX	ebi-a-GCST90018820	Chronic glomerulonephritis || id:ebi-a-GCST90018820	PEAR1	Inverse variance weighted	4.96743	2	0.0834328
Rq7jS2	ebi-a-GCST90018820	Chronic glomerulonephritis || id:ebi-a-GCST90018820	QPCT	MR Egger	4.96721	2	0.0834418
qEz0gq	ebi-a-GCST90018788	Acute glomerulonephritis || id:ebi-a-GCST90018788	FAM177A1	Inverse variance weighted	8.22561	4	0.0836547
fITHF8	finn-b-N14_PYELONEPHR	Acute tubulo-interstitial nephritis || id:finn-b-N14_PYELONEPHR	UNC5D	Inverse variance weighted	2.99102	1	0.0837273
AYBf9S	finn-b-N14_CHRONTUBULOINTNEPHRITIS	Chronic tubulo-interstitial nephritis || id:finn-b-N14_CHRONTUBULOINTNEPHRITIS	HIBCH	Inverse variance weighted	8.22344	4	0.0837279
7CDFR2	ebi-a-GCST90018820	Chronic glomerulonephritis || id:ebi-a-GCST90018820	ADAMTSL1	Inverse variance weighted	11.1502	6	0.0838447
CzlZlQ	ebi-a-GCST90018820	Chronic glomerulonephritis || id:ebi-a-GCST90018820	CRTAC1	Inverse variance weighted	9.70655	5	0.0839901
k3QDIp	ebi-a-GCST90018820	Chronic glomerulonephritis || id:ebi-a-GCST90018820	CLIC5	Inverse variance weighted	8.20049	4	0.084504
5cbY5x	finn-b-N14_CHRONTUBULOINTNEPHRITIS	Chronic tubulo-interstitial nephritis || id:finn-b-N14_CHRONTUBULOINTNEPHRITIS	PNKP	Inverse variance weighted	2.97501	1	0.0845597
8qO1lV	finn-b-N14_PYELONEPHR	Acute tubulo-interstitial nephritis || id:finn-b-N14_PYELONEPHR	TPSB2	MR Egger	15.2386	9	0.0845875
NxtfIU	ebi-a-GCST90018820	Chronic glomerulonephritis || id:ebi-a-GCST90018820	IDI2	Inverse variance weighted	2.96729	1	0.0849639
Nt4iS6	finn-b-N14_PYELONEPHR	Acute tubulo-interstitial nephritis || id:finn-b-N14_PYELONEPHR	GSN	Inverse variance weighted	6.61937	3	0.0850719
uNuXTV	finn-b-N14_PYELONEPHR	Acute tubulo-interstitial nephritis || id:finn-b-N14_PYELONEPHR	SIGLEC14	MR Egger	6.61888	3	0.0850904
ac8v3g	ebi-a-GCST90018788	Acute glomerulonephritis || id:ebi-a-GCST90018788	CXCL16	Inverse variance weighted	4.92701	2	0.0851361
hYIbed	finn-b-N14_CHRONTUBULOINTNEPHRITIS	Chronic tubulo-interstitial nephritis || id:finn-b-N14_CHRONTUBULOINTNEPHRITIS	PYGL	Inverse variance weighted	2.95902	1	0.0853999
sFp8Ok	finn-b-N14_CHRONTUBULOINTNEPHRITIS	Chronic tubulo-interstitial nephritis || id:finn-b-N14_CHRONTUBULOINTNEPHRITIS	COL6A1	Inverse variance weighted	19.1195	12	0.0856854
AbFVXN	ebi-a-GCST90018820	Chronic glomerulonephritis || id:ebi-a-GCST90018820	APOC1	Inverse variance weighted	8.15916	4	0.0859189
GWAhaL	ebi-a-GCST90018788	Acute glomerulonephritis || id:ebi-a-GCST90018788	F11	Inverse variance weighted	2.94914	1	0.0859234
c1BeRp	finn-b-N14_PYELONEPHR	Acute tubulo-interstitial nephritis || id:finn-b-N14_PYELONEPHR	CCDC126	MR Egger	2.94617	1	0.0860812
t42Ovy	ebi-a-GCST90018866	IgA nephropathy || id:ebi-a-GCST90018866	LTF	Inverse variance weighted	4.90471	2	0.0860906
N8xuec	ebi-a-GCST90018866	IgA nephropathy || id:ebi-a-GCST90018866	FCGR3A	MR Egger	12.4703	7	0.0861143
0copvg	ebi-a-GCST90018820	Chronic glomerulonephritis || id:ebi-a-GCST90018820	PROK2	Inverse variance weighted	6.5839	3	0.0864118
Krli3v	ebi-a-GCST90018866	IgA nephropathy || id:ebi-a-GCST90018866	CAT	Inverse variance weighted	2.9395	1	0.0864378
FdVn9N	ebi-a-GCST010005	Membranous nephropathy || id:ebi-a-GCST010005	PGM2	Inverse variance weighted	2.93794	1	0.0865208
PjMbGz	ebi-a-GCST010005	Membranous nephropathy || id:ebi-a-GCST010005	ATP1B2	Inverse variance weighted	2.93512	1	0.0866723
xvY8SP	ebi-a-GCST90018820	Chronic glomerulonephritis || id:ebi-a-GCST90018820	FCRL3	MR Egger	2.93382	1	0.086742
VxvTLx	finn-b-N14_CHRONTUBULOINTNEPHRITIS	Chronic tubulo-interstitial nephritis || id:finn-b-N14_CHRONTUBULOINTNEPHRITIS	ROBO1	Inverse variance weighted	8.13239	4	0.0868473
WgiWo8	finn-b-N14_PYELONEPHR	Acute tubulo-interstitial nephritis || id:finn-b-N14_PYELONEPHR	SCUBE1	Inverse variance weighted	6.57243	3	0.0868494
HidJ9D	finn-b-N14_CHRONTUBULOINTNEPHRITIS	Chronic tubulo-interstitial nephritis || id:finn-b-N14_CHRONTUBULOINTNEPHRITIS	HBZ	MR Egger	8.12527	4	0.0870956
0bnH4N	ebi-a-GCST90018866	IgA nephropathy || id:ebi-a-GCST90018866	ITIH2	Inverse variance weighted	11.0357	6	0.0872784
4pPh7D	ebi-a-GCST90018788	Acute glomerulonephritis || id:ebi-a-GCST90018788	CFHR4	Inverse variance weighted	17.7556	11	0.0874263
92L5M3	ebi-a-GCST010005	Membranous nephropathy || id:ebi-a-GCST010005	CPQ	Inverse variance weighted	4.87112	2	0.0875486
okC0SG	finn-b-N14_CHRONTUBULOINTNEPHRITIS	Chronic tubulo-interstitial nephritis || id:finn-b-N14_CHRONTUBULOINTNEPHRITIS	RNASET2	MR Egger	4.86603	2	0.0877718
XKJpKV	finn-b-N14_CHRONTUBULOINTNEPHRITIS	Chronic tubulo-interstitial nephritis || id:finn-b-N14_CHRONTUBULOINTNEPHRITIS	RNASE6	Inverse variance weighted	11.016	6	0.0878838
1xhiOf	ebi-a-GCST90018820	Chronic glomerulonephritis || id:ebi-a-GCST90018820	F2	MR Egger	4.86256	2	0.0879244
M0VKCs	ebi-a-GCST90018788	Acute glomerulonephritis || id:ebi-a-GCST90018788	NPW	MR Egger	6.54232	3	0.0880085
D7vF1F	finn-b-N14_PYELONEPHR	Acute tubulo-interstitial nephritis || id:finn-b-N14_PYELONEPHR	GPC5	MR Egger	4.86044	2	0.0880175
AvWxz7	ebi-a-GCST90018788	Acute glomerulonephritis || id:ebi-a-GCST90018788	TEK	MR Egger	4.85988	2	0.0880422
hLBri3	ebi-a-GCST90018820	Chronic glomerulonephritis || id:ebi-a-GCST90018820	RRM2B	Inverse variance weighted	2.90872	1	0.0881019
hgkuhl	finn-b-N14_CHRONTUBULOINTNEPHRITIS	Chronic tubulo-interstitial nephritis || id:finn-b-N14_CHRONTUBULOINTNEPHRITIS	P4HB	Inverse variance weighted	2.9084	1	0.0881194
vur125	ebi-a-GCST90018866	IgA nephropathy || id:ebi-a-GCST90018866	LBP	Inverse variance weighted	9.5763	5	0.0881704
OxxWIg	finn-b-N14_CHRONTUBULOINTNEPHRITIS	Chronic tubulo-interstitial nephritis || id:finn-b-N14_CHRONTUBULOINTNEPHRITIS	MMP7	MR Egger	4.85657	2	0.0881881
UPTAO7	ebi-a-GCST90018866	IgA nephropathy || id:ebi-a-GCST90018866	RGMB	Inverse variance weighted	4.84699	2	0.0886116
gIHtTs	ebi-a-GCST90018820	Chronic glomerulonephritis || id:ebi-a-GCST90018820	SFTPD	Inverse variance weighted	9.55923	5	0.0887322
TJwvVt	finn-b-N14_CHRONTUBULOINTNEPHRITIS	Chronic tubulo-interstitial nephritis || id:finn-b-N14_CHRONTUBULOINTNEPHRITIS	GUSB	Inverse variance weighted	2.89266	1	0.088984
92L5M3	ebi-a-GCST90018788	Acute glomerulonephritis || id:ebi-a-GCST90018788	CPQ	Inverse variance weighted	8.07082	4	0.089018
Kliil2	finn-b-N14_PYELONEPHR	Acute tubulo-interstitial nephritis || id:finn-b-N14_PYELONEPHR	B3GAT3	Inverse variance weighted	4.83207	2	0.0892749
qNTZHh	ebi-a-GCST90018866	IgA nephropathy || id:ebi-a-GCST90018866	CA10	MR Egger	2.88719	1	0.0892863
AjcQjv	ebi-a-GCST90018866	IgA nephropathy || id:ebi-a-GCST90018866	UGT1A6	MR Egger	2.88609	1	0.0893477
0lCjO7	finn-b-N14_PYELONEPHR	Acute tubulo-interstitial nephritis || id:finn-b-N14_PYELONEPHR	CR1	Inverse variance weighted	6.50533	3	0.0894526
NNIB9P	finn-b-N14_CHRONTUBULOINTNEPHRITIS	Chronic tubulo-interstitial nephritis || id:finn-b-N14_CHRONTUBULOINTNEPHRITIS	FCN3	MR Egger	2.88385	1	0.0894716
NcU2k7	ebi-a-GCST90018866	IgA nephropathy || id:ebi-a-GCST90018866	TIMP4	MR Egger	4.82737	2	0.089485
ITwnuw	ebi-a-GCST90018820	Chronic glomerulonephritis || id:ebi-a-GCST90018820	TIMP3	MR Egger	10.9621	6	0.0895559
nTsBhv	finn-b-N14_PYELONEPHR	Acute tubulo-interstitial nephritis || id:finn-b-N14_PYELONEPHR	H6PD	Inverse variance weighted	6.50042	3	0.089646
jjt9ii	ebi-a-GCST90018820	Chronic glomerulonephritis || id:ebi-a-GCST90018820	SAA4	MR Egger	8.05276	4	0.0896644
ITwnuw	finn-b-N14_PYELONEPHR	Acute tubulo-interstitial nephritis || id:finn-b-N14_PYELONEPHR	TIMP3	MR Egger	10.9565	6	0.0897315
S2jGa5	ebi-a-GCST90018866	IgA nephropathy || id:ebi-a-GCST90018866	IL11RA	MR Egger	2.87751	1	0.089825
7MSXJy	ebi-a-GCST90018788	Acute glomerulonephritis || id:ebi-a-GCST90018788	NOTUM	Inverse variance weighted	2.8768	1	0.0898643
XI8O2Q	ebi-a-GCST90018820	Chronic glomerulonephritis || id:ebi-a-GCST90018820	ISLR2	MR Egger	2.87589	1	0.0899151
BuHde2	ebi-a-GCST90018788	Acute glomerulonephritis || id:ebi-a-GCST90018788	PLEKHA7	MR Egger	2.87325	1	0.0900631
svgJhM	ebi-a-GCST90018788	Acute glomerulonephritis || id:ebi-a-GCST90018788	B3GNT2	Inverse variance weighted	4.81401	2	0.0900847
jLffUU	ebi-a-GCST90018788	Acute glomerulonephritis || id:ebi-a-GCST90018788	WFIKKN2	MR Egger	4.81073	2	0.0902326
7CDFR2	finn-b-N14_PYELONEPHR	Acute tubulo-interstitial nephritis || id:finn-b-N14_PYELONEPHR	ADAMTSL1	Inverse variance weighted	10.9354	6	0.0903929
5GsB5A	finn-b-N14_PYELONEPHR	Acute tubulo-interstitial nephritis || id:finn-b-N14_PYELONEPHR	GCLM	Inverse variance weighted	2.86571	1	0.0904856
EjSpkK	ebi-a-GCST90018866	IgA nephropathy || id:ebi-a-GCST90018866	SERPING1	MR Egger	8.02732	4	0.0905825
2ayMwo	ebi-a-GCST90018788	Acute glomerulonephritis || id:ebi-a-GCST90018788	IVD	Inverse variance weighted	2.86299	1	0.090639
UkuVlY	ebi-a-GCST90018788	Acute glomerulonephritis || id:ebi-a-GCST90018788	FN1	Inverse variance weighted	2.86277	1	0.0906515
iZ5LFJ	ebi-a-GCST90018866	IgA nephropathy || id:ebi-a-GCST90018866	PTPRJ	Inverse variance weighted	2.85744	1	0.090952
TiEUXM	finn-b-N14_CHRONTUBULOINTNEPHRITIS	Chronic tubulo-interstitial nephritis || id:finn-b-N14_CHRONTUBULOINTNEPHRITIS	FLRT3	Inverse variance weighted	9.49082	5	0.091017
pSHVuG	ebi-a-GCST90018866	IgA nephropathy || id:ebi-a-GCST90018866	COMP	MR Egger	2.85522	1	0.0910777
zi09OR	ebi-a-GCST010005	Membranous nephropathy || id:ebi-a-GCST010005	EFEMP1	Inverse variance weighted	2.85331	1	0.0911862
TMqDe3	finn-b-N14_PYELONEPHR	Acute tubulo-interstitial nephritis || id:finn-b-N14_PYELONEPHR	ANGPTL1	MR Egger	4.78833	2	0.091249
VDMqFO	finn-b-N14_CHRONTUBULOINTNEPHRITIS	Chronic tubulo-interstitial nephritis || id:finn-b-N14_CHRONTUBULOINTNEPHRITIS	CST5	Inverse variance weighted	8.00428	4	0.0914216
8HDvF0	ebi-a-GCST90018788	Acute glomerulonephritis || id:ebi-a-GCST90018788	CTSS	Inverse variance weighted	4.78324	2	0.0914814
p3XUsi	ebi-a-GCST90018820	Chronic glomerulonephritis || id:ebi-a-GCST90018820	PNLIPRP1	Inverse variance weighted	2.84785	1	0.0914963
KCzGrz	ebi-a-GCST90018820	Chronic glomerulonephritis || id:ebi-a-GCST90018820	THBS4	Inverse variance weighted	4.77861	2	0.0916934
lUuWg6	ebi-a-GCST90018820	Chronic glomerulonephritis || id:ebi-a-GCST90018820	GSTP1	Inverse variance weighted	2.84257	1	0.0917974
9f1PWK	ebi-a-GCST90018788	Acute glomerulonephritis || id:ebi-a-GCST90018788	SERPINA4	MR Egger	7.98958	4	0.0919605
f8SPyX	ebi-a-GCST90018866	IgA nephropathy || id:ebi-a-GCST90018866	FCN1	Inverse variance weighted	2.83503	1	0.0922292
U5aefB	finn-b-N14_CHRONTUBULOINTNEPHRITIS	Chronic tubulo-interstitial nephritis || id:finn-b-N14_CHRONTUBULOINTNEPHRITIS	NCAM2	Inverse variance weighted	9.44485	5	0.092583
M71S6I	finn-b-N14_PYELONEPHR	Acute tubulo-interstitial nephritis || id:finn-b-N14_PYELONEPHR	VIT	Inverse variance weighted	10.8529	6	0.0930311
lnarrr	finn-b-N14_CHRONTUBULOINTNEPHRITIS	Chronic tubulo-interstitial nephritis || id:finn-b-N14_CHRONTUBULOINTNEPHRITIS	IL1RL1	MR Egger	9.42966	5	0.0931059
5Li1x9	ebi-a-GCST90018788	Acute glomerulonephritis || id:ebi-a-GCST90018788	C1QC	MR Egger	12.2282	7	0.093299
NcU2k7	ebi-a-GCST90018820	Chronic glomerulonephritis || id:ebi-a-GCST90018820	TIMP4	Inverse variance weighted	6.40908	3	0.0933178
2KNdhc	ebi-a-GCST90018866	IgA nephropathy || id:ebi-a-GCST90018866	STARD5	MR Egger	2.81558	1	0.0933531
694M1p	finn-b-N14_PYELONEPHR	Acute tubulo-interstitial nephritis || id:finn-b-N14_PYELONEPHR	CTSD	MR Egger	6.40759	3	0.0933791
SR6Aly	ebi-a-GCST90018866	IgA nephropathy || id:ebi-a-GCST90018866	MSR1	Inverse variance weighted	6.4023	3	0.0935961
PdvPxN	ebi-a-GCST90018788	Acute glomerulonephritis || id:ebi-a-GCST90018788	LGALS3	Inverse variance weighted	6.39506	3	0.0938941
Ka2svU	ebi-a-GCST90018788	Acute glomerulonephritis || id:ebi-a-GCST90018788	ENGASE	MR Egger	6.39119	3	0.094054
1uVHUo	ieu-a-1081	IgA nephropathy || id:ieu-a-1081	NRXN3	Inverse variance weighted	2.80337	1	0.0940662
VbRqu7	finn-b-N14_PYELONEPHR	Acute tubulo-interstitial nephritis || id:finn-b-N14_PYELONEPHR	SEMA4D	MR Egger	6.38687	3	0.0942324
gdFQYy	ebi-a-GCST90018820	Chronic glomerulonephritis || id:ebi-a-GCST90018820	CD33	Inverse variance weighted	6.38466	3	0.0943241
YyNLmA	ebi-a-GCST90018866	IgA nephropathy || id:ebi-a-GCST90018866	FOLR3	Inverse variance weighted	9.38504	5	0.0946573
5Li1x9	finn-b-N14_CHRONTUBULOINTNEPHRITIS	Chronic tubulo-interstitial nephritis || id:finn-b-N14_CHRONTUBULOINTNEPHRITIS	C1QC	Inverse variance weighted	12.1759	7	0.0949206
Rq7jS2	ebi-a-GCST90018788	Acute glomerulonephritis || id:ebi-a-GCST90018788	QPCT	MR Egger	4.70922	2	0.0949305
jbeqk2	ebi-a-GCST90018820	Chronic glomerulonephritis || id:ebi-a-GCST90018820	TLR3	MR Egger	10.7909	6	0.0950569
zCaaOd	ebi-a-GCST90018820	Chronic glomerulonephritis || id:ebi-a-GCST90018820	CST2	Inverse variance weighted	10.7902	6	0.0950805
LSLhJw	finn-b-N14_CHRONTUBULOINTNEPHRITIS	Chronic tubulo-interstitial nephritis || id:finn-b-N14_CHRONTUBULOINTNEPHRITIS	LECT2	Inverse variance weighted	10.7869	6	0.0951893
rhOkRi	ebi-a-GCST90018866	IgA nephropathy || id:ebi-a-GCST90018866	NTNG1	MR Egger	6.36369	3	0.095196
OBLbpX	ebi-a-GCST90018866	IgA nephropathy || id:ebi-a-GCST90018866	CXCL6	Inverse variance weighted	4.7022	2	0.0952644
K9bMbl	ebi-a-GCST90018788	Acute glomerulonephritis || id:ebi-a-GCST90018788	LSAMP	Inverse variance weighted	4.69495	2	0.0956103
yaHhgw	ebi-a-GCST90018820	Chronic glomerulonephritis || id:ebi-a-GCST90018820	APOL3	MR Egger	6.34463	3	0.0959953
lS3z2C	finn-b-N14_PYELONEPHR	Acute tubulo-interstitial nephritis || id:finn-b-N14_PYELONEPHR	UBLCP1	MR Egger	2.76789	1	0.0961728
QPNamS	ebi-a-GCST90018866	IgA nephropathy || id:ebi-a-GCST90018866	ENPEP	Inverse variance weighted	2.76685	1	0.0962351
189BYR	finn-b-N14_CHRONTUBULOINTNEPHRITIS	Chronic tubulo-interstitial nephritis || id:finn-b-N14_CHRONTUBULOINTNEPHRITIS	ALAD	MR Egger	2.76161	1	0.0965511
QkkqGD	ebi-a-GCST90018788	Acute glomerulonephritis || id:ebi-a-GCST90018788	MYOC	Inverse variance weighted	4.6734	2	0.0966459
9S1hSf	ebi-a-GCST90018866	IgA nephropathy || id:ebi-a-GCST90018866	CTSV	MR Egger	2.75759	1	0.0967938
N3kayL	ebi-a-GCST90018788	Acute glomerulonephritis || id:ebi-a-GCST90018788	SNX8	Inverse variance weighted	4.67033	2	0.0967947
QcAvTS	ebi-a-GCST90018820	Chronic glomerulonephritis || id:ebi-a-GCST90018820	MATN3	Inverse variance weighted	13.4624	8	0.0969
UU7uRq	ebi-a-GCST010005	Membranous nephropathy || id:ebi-a-GCST010005	TAC1	Inverse variance weighted	2.75516	1	0.0969412
fTtmNA	ebi-a-GCST90018820	Chronic glomerulonephritis || id:ebi-a-GCST90018820	LANCL1	Inverse variance weighted	2.75331	1	0.0970535
kMBtjV	ebi-a-GCST90018820	Chronic glomerulonephritis || id:ebi-a-GCST90018820	FBP1	Inverse variance weighted	2.75275	1	0.0970873
ddsLvN	finn-b-N14_CHRONTUBULOINTNEPHRITIS	Chronic tubulo-interstitial nephritis || id:finn-b-N14_CHRONTUBULOINTNEPHRITIS	HAVCR1	Inverse variance weighted	6.31672	3	0.0971777
0DXexm	ebi-a-GCST010005	Membranous nephropathy || id:ebi-a-GCST010005	SWAP70	MR Egger	4.65786	2	0.0974
xXxLMC	ebi-a-GCST90018788	Acute glomerulonephritis || id:ebi-a-GCST90018788	MXRA7	MR Egger	6.31131	3	0.0974084
LrCCWM	finn-b-N14_CHRONTUBULOINTNEPHRITIS	Chronic tubulo-interstitial nephritis || id:finn-b-N14_CHRONTUBULOINTNEPHRITIS	ERAP2	Inverse variance weighted	10.7105	6	0.0977451
608FG4	finn-b-N14_PYELONEPHR	Acute tubulo-interstitial nephritis || id:finn-b-N14_PYELONEPHR	SOD3	MR Egger	6.30108	3	0.0978464
uM7agC	ebi-a-GCST90018866	IgA nephropathy || id:ebi-a-GCST90018866	CYB5D2	Inverse variance weighted	2.73962	1	0.097888
gdsvH6	ebi-a-GCST90018788	Acute glomerulonephritis || id:ebi-a-GCST90018788	DSC2	Inverse variance weighted	4.64419	2	0.0980677
cSOoOF	finn-b-N14_CHRONTUBULOINTNEPHRITIS	Chronic tubulo-interstitial nephritis || id:finn-b-N14_CHRONTUBULOINTNEPHRITIS	PPIL1	Inverse variance weighted	7.82563	4	0.0981785
VbRqu7	finn-b-N14_CHRONTUBULOINTNEPHRITIS	Chronic tubulo-interstitial nephritis || id:finn-b-N14_CHRONTUBULOINTNEPHRITIS	SEMA4D	Inverse variance weighted	7.82137	4	0.098345
fR880O	ebi-a-GCST90018866	IgA nephropathy || id:ebi-a-GCST90018866	CPA4	MR Egger	13.4094	8	0.0985184
kY1IZu	ebi-a-GCST90018820	Chronic glomerulonephritis || id:ebi-a-GCST90018820	ISG15	MR Egger	2.72192	1	0.098979
ljuwfS	ebi-a-GCST010005	Membranous nephropathy || id:ebi-a-GCST010005	NPPB	Inverse variance weighted	2.72191	1	0.0989798
6eQVq0	finn-b-N14_PYELONEPHR	Acute tubulo-interstitial nephritis || id:finn-b-N14_PYELONEPHR	NCAN	Inverse variance weighted	2.71853	1	0.0991892
Q15KgC	ebi-a-GCST90018820	Chronic glomerulonephritis || id:ebi-a-GCST90018820	LYZ	Inverse variance weighted	7.79807	4	0.0992615
oYNwDI	finn-b-N14_PYELONEPHR	Acute tubulo-interstitial nephritis || id:finn-b-N14_PYELONEPHR	AOC1	MR Egger	7.79775	4	0.0992743
VRMurQ	ebi-a-GCST90018866	IgA nephropathy || id:ebi-a-GCST90018866	NQO2	MR Egger	9.25591	5	0.099282
nDtMQn	finn-b-N14_PYELONEPHR	Acute tubulo-interstitial nephritis || id:finn-b-N14_PYELONEPHR	ANXA4	Inverse variance weighted	2.71352	1	0.0995012
2ayMwo	ebi-a-GCST90018866	IgA nephropathy || id:ebi-a-GCST90018866	IVD	Inverse variance weighted	2.7132	1	0.0995212
6udktS	ebi-a-GCST90018866	IgA nephropathy || id:ebi-a-GCST90018866	IDUA	Inverse variance weighted	6.2573	3	0.0997414
YKgybl	ebi-a-GCST90018866	IgA nephropathy || id:ebi-a-GCST90018866	SCGB3A1	MR Egger	2.70675	1	0.0999246
BRnPwa	ebi-a-GCST90018820	Chronic glomerulonephritis || id:ebi-a-GCST90018820	INPP5B	Inverse variance weighted	2.70124	1	0.10027
WtvFVc	ebi-a-GCST90018866	IgA nephropathy || id:ebi-a-GCST90018866	ALDH6A1	Inverse variance weighted	2.69931	1	0.100392
TiEUXM	ebi-a-GCST90018820	Chronic glomerulonephritis || id:ebi-a-GCST90018820	FLRT3	Inverse variance weighted	9.2165	5	0.100734
8qO1lV	ebi-a-GCST90018820	Chronic glomerulonephritis || id:ebi-a-GCST90018820	TPSB2	MR Egger	14.6591	9	0.100736
frr3wX	ebi-a-GCST90018820	Chronic glomerulonephritis || id:ebi-a-GCST90018820	AKR1A1	Inverse variance weighted	2.68969	1	0.100999
RdbPap	ieu-a-1081	IgA nephropathy || id:ieu-a-1081	MTHFS	Inverse variance weighted	2.68849	1	0.101076
AKP8Sl	finn-b-N14_CHRONTUBULOINTNEPHRITIS	Chronic tubulo-interstitial nephritis || id:finn-b-N14_CHRONTUBULOINTNEPHRITIS	MATN4	Inverse variance weighted	6.22196	3	0.101297
U3iTAM	ebi-a-GCST90018788	Acute glomerulonephritis || id:ebi-a-GCST90018788	LGALS2	Inverse variance weighted	2.68484	1	0.101308
OrMYEO	finn-b-N14_PYELONEPHR	Acute tubulo-interstitial nephritis || id:finn-b-N14_PYELONEPHR	IFNLR1	Inverse variance weighted	4.57544	2	0.101497
G2AS7h	ebi-a-GCST90018820	Chronic glomerulonephritis || id:ebi-a-GCST90018820	NDST1	Inverse variance weighted	2.68072	1	0.10157
B9TlP7	ebi-a-GCST90018866	IgA nephropathy || id:ebi-a-GCST90018866	CCL21	Inverse variance weighted	2.67925	1	0.101664
ITwnuw	finn-b-N14_CHRONTUBULOINTNEPHRITIS	Chronic tubulo-interstitial nephritis || id:finn-b-N14_CHRONTUBULOINTNEPHRITIS	TIMP3	MR Egger	10.592	6	0.101834
fKWehR	finn-b-N14_PYELONEPHR	Acute tubulo-interstitial nephritis || id:finn-b-N14_PYELONEPHR	MPO	Inverse variance weighted	7.72683	4	0.102113
8mBYqb	finn-b-N14_CHRONTUBULOINTNEPHRITIS	Chronic tubulo-interstitial nephritis || id:finn-b-N14_CHRONTUBULOINTNEPHRITIS	THSD1	Inverse variance weighted	2.67184	1	0.102138
OtMxHs	finn-b-N14_PYELONEPHR	Acute tubulo-interstitial nephritis || id:finn-b-N14_PYELONEPHR	ST3GAL6	MR Egger	7.72375	4	0.102238
N4Rs5R	finn-b-N14_PYELONEPHR	Acute tubulo-interstitial nephritis || id:finn-b-N14_PYELONEPHR	FAM20A	Inverse variance weighted	2.67026	1	0.102239
YnNKaG	ebi-a-GCST90018820	Chronic glomerulonephritis || id:ebi-a-GCST90018820	RARRES2	Inverse variance weighted	2.66792	1	0.10239
GylMgI	ebi-a-GCST90018788	Acute glomerulonephritis || id:ebi-a-GCST90018788	CCL8	Inverse variance weighted	11.9441	7	0.102414
2KNdhc	ebi-a-GCST90018820	Chronic glomerulonephritis || id:ebi-a-GCST90018820	STARD5	MR Egger	2.6675	1	0.102417
CzlZlQ	ebi-a-GCST90018788	Acute glomerulonephritis || id:ebi-a-GCST90018788	CRTAC1	Inverse variance weighted	9.17049	5	0.102454
zhH60l	finn-b-N14_CHRONTUBULOINTNEPHRITIS	Chronic tubulo-interstitial nephritis || id:finn-b-N14_CHRONTUBULOINTNEPHRITIS	LAMC2	MR Egger	4.55661	2	0.102458
svDkF8	ebi-a-GCST010005	Membranous nephropathy || id:ebi-a-GCST010005	REG3G	MR Egger	2.66629	1	0.102495
SdTU1P	ebi-a-GCST90018866	IgA nephropathy || id:ebi-a-GCST90018866	FUT10	Inverse variance weighted	6.19425	3	0.102532
kGCYWM	finn-b-N14_CHRONTUBULOINTNEPHRITIS	Chronic tubulo-interstitial nephritis || id:finn-b-N14_CHRONTUBULOINTNEPHRITIS	SIGLEC5	MR Egger	2.66363	1	0.102666
gIHtTs	finn-b-N14_PYELONEPHR	Acute tubulo-interstitial nephritis || id:finn-b-N14_PYELONEPHR	SFTPD	MR Egger	6.19031	3	0.102709
279YwL	finn-b-N14_PYELONEPHR	Acute tubulo-interstitial nephritis || id:finn-b-N14_PYELONEPHR	CHST15	Inverse variance weighted	2.66261	1	0.102732
4L42A1	ebi-a-GCST90018866	IgA nephropathy || id:ebi-a-GCST90018866	GPX7	MR Egger	4.55098	2	0.102747
KjIIyu	ebi-a-GCST90018820	Chronic glomerulonephritis || id:ebi-a-GCST90018820	NUDT1	Inverse variance weighted	2.66194	1	0.102775
vur125	ebi-a-GCST90018788	Acute glomerulonephritis || id:ebi-a-GCST90018788	LBP	MR Egger	7.7104	4	0.102782
82vuBG	ebi-a-GCST90018866	IgA nephropathy || id:ebi-a-GCST90018866	SAR1A	Inverse variance weighted	2.66173	1	0.102789
QkkqGD	finn-b-N14_CHRONTUBULOINTNEPHRITIS	Chronic tubulo-interstitial nephritis || id:finn-b-N14_CHRONTUBULOINTNEPHRITIS	MYOC	Inverse variance weighted	4.54124	2	0.103248
f4IJ34	finn-b-N14_PYELONEPHR	Acute tubulo-interstitial nephritis || id:finn-b-N14_PYELONEPHR	ACYP2	Inverse variance weighted	2.6457	1	0.10383
sxXmRM	finn-b-N14_CHRONTUBULOINTNEPHRITIS	Chronic tubulo-interstitial nephritis || id:finn-b-N14_CHRONTUBULOINTNEPHRITIS	MET	MR Egger	4.52823	2	0.103922
cvGx08	ebi-a-GCST90018788	Acute glomerulonephritis || id:ebi-a-GCST90018788	FGL1	Inverse variance weighted	7.67714	4	0.104147
AhMR1M	ebi-a-GCST90018788	Acute glomerulonephritis || id:ebi-a-GCST90018788	ADAM23	MR Egger	7.67685	4	0.104159
Ahhq3x	finn-b-N14_PYELONEPHR	Acute tubulo-interstitial nephritis || id:finn-b-N14_PYELONEPHR	TAPBPL	MR Egger	9.10695	5	0.104874
dASdnh	finn-b-N14_CHRONTUBULOINTNEPHRITIS	Chronic tubulo-interstitial nephritis || id:finn-b-N14_CHRONTUBULOINTNEPHRITIS	NTN1	Inverse variance weighted	4.50911	2	0.10492
VDMqFO	ebi-a-GCST90018866	IgA nephropathy || id:ebi-a-GCST90018866	CST5	MR Egger	6.14076	3	0.104959
CzlZlQ	ebi-a-GCST90018788	Acute glomerulonephritis || id:ebi-a-GCST90018788	CRTAC1	MR Egger	7.6528	4	0.105157
EKbrvw	finn-b-N14_CHRONTUBULOINTNEPHRITIS	Chronic tubulo-interstitial nephritis || id:finn-b-N14_CHRONTUBULOINTNEPHRITIS	MMP1	MR Egger	6.13227	3	0.105349
kSfajA	ebi-a-GCST90018788	Acute glomerulonephritis || id:ebi-a-GCST90018788	GPNMB	Inverse variance weighted	14.5009	9	0.10559
SKmV0b	ebi-a-GCST90018820	Chronic glomerulonephritis || id:ebi-a-GCST90018820	TGFBI	MR Egger	6.12383	3	0.105738
1ueBu0	ebi-a-GCST90018820	Chronic glomerulonephritis || id:ebi-a-GCST90018820	COLEC11	Inverse variance weighted	10.4822	6	0.105759
fyC5iL	ebi-a-GCST010005	Membranous nephropathy || id:ebi-a-GCST010005	PCSK7	Inverse variance weighted	7.63809	4	0.105772
qfPuh3	ebi-a-GCST90018866	IgA nephropathy || id:ebi-a-GCST90018866	FOLH1	Inverse variance weighted	2.61491	1	0.105863
jLffUU	ebi-a-GCST90018788	Acute glomerulonephritis || id:ebi-a-GCST90018788	WFIKKN2	Inverse variance weighted	6.1196	3	0.105934
MeAftS	ebi-a-GCST90018820	Chronic glomerulonephritis || id:ebi-a-GCST90018820	HRG	Inverse variance weighted	9.07898	5	0.105955
qZTWft	ebi-a-GCST90018788	Acute glomerulonephritis || id:ebi-a-GCST90018788	COL10A1	MR Egger	2.61268	1	0.106012
AdD1xF	ebi-a-GCST90018866	IgA nephropathy || id:ebi-a-GCST90018866	SPON1	Inverse variance weighted	6.11708	3	0.106051
QMlhD9	ebi-a-GCST90018866	IgA nephropathy || id:ebi-a-GCST90018866	EGFLAM	Inverse variance weighted	4.48549	2	0.106167
60izzS	ebi-a-GCST90018866	IgA nephropathy || id:ebi-a-GCST90018866	BRSK2	Inverse variance weighted	2.60927	1	0.106241
NvNAIE	ebi-a-GCST90018820	Chronic glomerulonephritis || id:ebi-a-GCST90018820	SERPINA5	Inverse variance weighted	4.48368	2	0.106263
VzMMBc	ebi-a-GCST90018820	Chronic glomerulonephritis || id:ebi-a-GCST90018820	GPC1	MR Egger	6.11045	3	0.106359
dTKq4k	finn-b-N14_PYELONEPHR	Acute tubulo-interstitial nephritis || id:finn-b-N14_PYELONEPHR	HAPLN1	Inverse variance weighted	4.48129	2	0.10639
lRfEdc	ebi-a-GCST010005	Membranous nephropathy || id:ebi-a-GCST010005	NQO1	Inverse variance weighted	2.60407	1	0.10659
WgiWo8	finn-b-N14_CHRONTUBULOINTNEPHRITIS	Chronic tubulo-interstitial nephritis || id:finn-b-N14_CHRONTUBULOINTNEPHRITIS	SCUBE1	MR Egger	4.47713	2	0.106611
yjbovo	ebi-a-GCST90018866	IgA nephropathy || id:ebi-a-GCST90018866	SPP1	Inverse variance weighted	2.60225	1	0.106712
4tSXSu	ebi-a-GCST90018866	IgA nephropathy || id:ebi-a-GCST90018866	MDK	Inverse variance weighted	2.60127	1	0.106778
L9P5LN	ebi-a-GCST90018820	Chronic glomerulonephritis || id:ebi-a-GCST90018820	CROT	MR Egger	4.47178	2	0.106897
NkjW8W	finn-b-N14_CHRONTUBULOINTNEPHRITIS	Chronic tubulo-interstitial nephritis || id:finn-b-N14_CHRONTUBULOINTNEPHRITIS	TIMD4	MR Egger	2.59878	1	0.106946
1ueBu0	ebi-a-GCST90018788	Acute glomerulonephritis || id:ebi-a-GCST90018788	COLEC11	MR Egger	9.04873	5	0.107136
Yh0dPF	ebi-a-GCST90018820	Chronic glomerulonephritis || id:ebi-a-GCST90018820	TIE1	Inverse variance weighted	2.59462	1	0.107227
7wyfMV	finn-b-N14_PYELONEPHR	Acute tubulo-interstitial nephritis || id:finn-b-N14_PYELONEPHR	SPINT2	MR Egger	2.58854	1	0.10764
6xZSRT	ebi-a-GCST90018820	Chronic glomerulonephritis || id:ebi-a-GCST90018820	PLG	Inverse variance weighted	7.59088	4	0.107768
KDZewZ	ebi-a-GCST010005	Membranous nephropathy || id:ebi-a-GCST010005	CPB2	Inverse variance weighted	2.5844	1	0.107921
8qO1lV	finn-b-N14_CHRONTUBULOINTNEPHRITIS	Chronic tubulo-interstitial nephritis || id:finn-b-N14_CHRONTUBULOINTNEPHRITIS	TPSB2	Inverse variance weighted	15.7176	10	0.108008
LmmsmN	ieu-a-1081	IgA nephropathy || id:ieu-a-1081	NTM	MR Egger	2.58208	1	0.10808
fGPmB3	ebi-a-GCST90018788	Acute glomerulonephritis || id:ebi-a-GCST90018788	MANSC4	MR Egger	2.5813	1	0.108133
N7Cose	finn-b-N14_CHRONTUBULOINTNEPHRITIS	Chronic tubulo-interstitial nephritis || id:finn-b-N14_CHRONTUBULOINTNEPHRITIS	MANBA	Inverse variance weighted	6.07117	3	0.108198
bafnDz	finn-b-N14_CHRONTUBULOINTNEPHRITIS	Chronic tubulo-interstitial nephritis || id:finn-b-N14_CHRONTUBULOINTNEPHRITIS	PDGFRL	Inverse variance weighted	6.06655	3	0.108417
gTrz0j	ebi-a-GCST90018820	Chronic glomerulonephritis || id:ebi-a-GCST90018820	IL16	Inverse variance weighted	9.00878	5	0.108715
DJgf1Q	finn-b-N14_PYELONEPHR	Acute tubulo-interstitial nephritis || id:finn-b-N14_PYELONEPHR	IGLL1	MR Egger	4.43568	2	0.108844
SxSbql	ebi-a-GCST90018788	Acute glomerulonephritis || id:ebi-a-GCST90018788	LCT	MR Egger	10.3889	6	0.1092
M71S6I	ebi-a-GCST010005	Membranous nephropathy || id:ebi-a-GCST010005	VIT	MR Egger	2.56534	1	0.109229
C02CQz	ebi-a-GCST90018788	Acute glomerulonephritis || id:ebi-a-GCST90018788	AHSG	Inverse variance weighted	4.42663	2	0.109338
hnOHhl	ebi-a-GCST90018788	Acute glomerulonephritis || id:ebi-a-GCST90018788	NPL	Inverse variance weighted	2.56336	1	0.109366
XrqwwD	finn-b-N14_PYELONEPHR	Acute tubulo-interstitial nephritis || id:finn-b-N14_PYELONEPHR	EPHA4	Inverse variance weighted	2.56272	1	0.10941
fabJfo	finn-b-N14_CHRONTUBULOINTNEPHRITIS	Chronic tubulo-interstitial nephritis || id:finn-b-N14_CHRONTUBULOINTNEPHRITIS	SERPINA3	Inverse variance weighted	10.383	6	0.109422
fR880O	ebi-a-GCST90018866	IgA nephropathy || id:ebi-a-GCST90018866	CPA4	Inverse variance weighted	14.372	9	0.109695
BuHde2	finn-b-N14_CHRONTUBULOINTNEPHRITIS	Chronic tubulo-interstitial nephritis || id:finn-b-N14_CHRONTUBULOINTNEPHRITIS	PLEKHA7	Inverse variance weighted	4.41839	2	0.109789
TEPRqC	ebi-a-GCST90018866	IgA nephropathy || id:ebi-a-GCST90018866	NHEJ1	Inverse variance weighted	2.55425	1	0.109998
694M1p	finn-b-N14_PYELONEPHR	Acute tubulo-interstitial nephritis || id:finn-b-N14_PYELONEPHR	CTSD	Inverse variance weighted	7.53692	4	0.110092
Wx5N6V	finn-b-N14_PYELONEPHR	Acute tubulo-interstitial nephritis || id:finn-b-N14_PYELONEPHR	EPHA2	Inverse variance weighted	2.55084	1	0.110236
D0f2eU	ebi-a-GCST90018788	Acute glomerulonephritis || id:ebi-a-GCST90018788	OLFM2	Inverse variance weighted	8.96795	5	0.110349
ljDP1W	ebi-a-GCST90018820	Chronic glomerulonephritis || id:ebi-a-GCST90018820	SERPINA9	Inverse variance weighted	4.40692	2	0.110421
26TpVd	ebi-a-GCST90018866	IgA nephropathy || id:ebi-a-GCST90018866	C1S	MR Egger	2.54761	1	0.110461
AbFVXN	ebi-a-GCST90018820	Chronic glomerulonephritis || id:ebi-a-GCST90018820	APOC1	MR Egger	6.02293	3	0.1105
F41mO2	ebi-a-GCST90018788	Acute glomerulonephritis || id:ebi-a-GCST90018788	EFNB2	Inverse variance weighted	2.54036	1	0.11097
tD1QiM	finn-b-N14_PYELONEPHR	Acute tubulo-interstitial nephritis || id:finn-b-N14_PYELONEPHR	EPHB2	Inverse variance weighted	4.39652	2	0.110996
8qO1lV	finn-b-N14_PYELONEPHR	Acute tubulo-interstitial nephritis || id:finn-b-N14_PYELONEPHR	TPSB2	Inverse variance weighted	15.621	10	0.111009
XKJpKV	ebi-a-GCST90018788	Acute glomerulonephritis || id:ebi-a-GCST90018788	RNASE6	Inverse variance weighted	10.334	6	0.111271
TOpREi	ebi-a-GCST90018820	Chronic glomerulonephritis || id:ebi-a-GCST90018820	NID2	MR Egger	6.00513	3	0.111361
e9gvRh	ebi-a-GCST90018820	Chronic glomerulonephritis || id:ebi-a-GCST90018820	PDGFRB	MR Egger	10.3194	6	0.11183
L4onyU	ebi-a-GCST010005	Membranous nephropathy || id:ebi-a-GCST010005	ACE	MR Egger	2.52778	1	0.111857
Ijs5gM	finn-b-N14_CHRONTUBULOINTNEPHRITIS	Chronic tubulo-interstitial nephritis || id:finn-b-N14_CHRONTUBULOINTNEPHRITIS	SDSL	Inverse variance weighted	4.37628	2	0.112125
8VzLhV	ebi-a-GCST90018788	Acute glomerulonephritis || id:ebi-a-GCST90018788	CHL1	MR Egger	5.98714	3	0.112238
kFuwIZ	finn-b-N14_CHRONTUBULOINTNEPHRITIS	Chronic tubulo-interstitial nephritis || id:finn-b-N14_CHRONTUBULOINTNEPHRITIS	FCGR2A	Inverse variance weighted	15.5786	10	0.112347
SR6Aly	finn-b-N14_PYELONEPHR	Acute tubulo-interstitial nephritis || id:finn-b-N14_PYELONEPHR	MSR1	MR Egger	4.36907	2	0.11253
QMlhD9	finn-b-N14_PYELONEPHR	Acute tubulo-interstitial nephritis || id:finn-b-N14_PYELONEPHR	EGFLAM	MR Egger	2.51831	1	0.112531
oVn4zc	ebi-a-GCST010005	Membranous nephropathy || id:ebi-a-GCST010005	HAVCR2	Inverse variance weighted	2.51584	1	0.112707
IfdWaN	ebi-a-GCST90018820	Chronic glomerulonephritis || id:ebi-a-GCST90018820	SPINK6	Inverse variance weighted	12.974	8	0.112749
Ex0NJC	finn-b-N14_PYELONEPHR	Acute tubulo-interstitial nephritis || id:finn-b-N14_PYELONEPHR	SERPINE2	MR Egger	8.90777	5	0.1128
dWq0LQ	ebi-a-GCST010005	Membranous nephropathy || id:ebi-a-GCST010005	ANG	MR Egger	2.51285	1	0.112921
S6aVo8	ebi-a-GCST90018820	Chronic glomerulonephritis || id:ebi-a-GCST90018820	PSG4	MR Egger	5.96754	3	0.1132
EKbrvw	ebi-a-GCST90018788	Acute glomerulonephritis || id:ebi-a-GCST90018788	MMP1	Inverse variance weighted	7.45605	4	0.113663
uWZp0p	ebi-a-GCST90018788	Acute glomerulonephritis || id:ebi-a-GCST90018788	IGFBP7	MR Egger	7.45514	4	0.113704
fffEKb	finn-b-N14_CHRONTUBULOINTNEPHRITIS	Chronic tubulo-interstitial nephritis || id:finn-b-N14_CHRONTUBULOINTNEPHRITIS	COL2A1	MR Egger	2.50123	1	0.113758
AHC1or	finn-b-N14_PYELONEPHR	Acute tubulo-interstitial nephritis || id:finn-b-N14_PYELONEPHR	TESC	Inverse variance weighted	5.95414	3	0.113863
bafnDz	ebi-a-GCST90018820	Chronic glomerulonephritis || id:ebi-a-GCST90018820	PDGFRL	MR Egger	4.34487	2	0.1139
okC0SG	finn-b-N14_CHRONTUBULOINTNEPHRITIS	Chronic tubulo-interstitial nephritis || id:finn-b-N14_CHRONTUBULOINTNEPHRITIS	RNASET2	Inverse variance weighted	5.94793	3	0.114171
RI7lVO	finn-b-N14_PYELONEPHR	Acute tubulo-interstitial nephritis || id:finn-b-N14_PYELONEPHR	SERPINA11	MR Egger	5.94775	3	0.11418
Ahhq3x	finn-b-N14_PYELONEPHR	Acute tubulo-interstitial nephritis || id:finn-b-N14_PYELONEPHR	TAPBPL	Inverse variance weighted	10.2517	6	0.114446
Ahhq3x	ieu-a-1081	IgA nephropathy || id:ieu-a-1081	TAPBPL	Inverse variance weighted	2.49112	1	0.11449
kJv9O9	finn-b-N14_PYELONEPHR	Acute tubulo-interstitial nephritis || id:finn-b-N14_PYELONEPHR	EPHA5	Inverse variance weighted	2.49073	1	0.114519
5M6wN7	ebi-a-GCST90018788	Acute glomerulonephritis || id:ebi-a-GCST90018788	PDXK	MR Egger	5.93949	3	0.114592
JN95ck	finn-b-N14_CHRONTUBULOINTNEPHRITIS	Chronic tubulo-interstitial nephritis || id:finn-b-N14_CHRONTUBULOINTNEPHRITIS	CA6	Inverse variance weighted	7.43397	4	0.114657
fTtmNA	ebi-a-GCST90018788	Acute glomerulonephritis || id:ebi-a-GCST90018788	LANCL1	Inverse variance weighted	2.48794	1	0.114722
wuUsmY	ebi-a-GCST90018788	Acute glomerulonephritis || id:ebi-a-GCST90018788	ACP1	Inverse variance weighted	8.86139	5	0.114722
zpodRl	finn-b-N14_CHRONTUBULOINTNEPHRITIS	Chronic tubulo-interstitial nephritis || id:finn-b-N14_CHRONTUBULOINTNEPHRITIS	PIP	MR Egger	2.48696	1	0.114793
L7ZTr4	finn-b-N14_PYELONEPHR	Acute tubulo-interstitial nephritis || id:finn-b-N14_PYELONEPHR	BPHL	Inverse variance weighted	2.48473	1	0.114956
EEr7Qn	ebi-a-GCST90018866	IgA nephropathy || id:ebi-a-GCST90018866	SPARCL1	MR Egger	4.3263	2	0.114962
3ToDLC	ebi-a-GCST010005	Membranous nephropathy || id:ebi-a-GCST010005	PLTP	Inverse variance weighted	2.48142	1	0.115198
szrXTf	ebi-a-GCST010005	Membranous nephropathy || id:ebi-a-GCST010005	STAMBPL1	Inverse variance weighted	2.4801	1	0.115295
C02CQz	finn-b-N14_PYELONEPHR	Acute tubulo-interstitial nephritis || id:finn-b-N14_PYELONEPHR	AHSG	Inverse variance weighted	4.31945	2	0.115357
0oPWDa	finn-b-N14_CHRONTUBULOINTNEPHRITIS	Chronic tubulo-interstitial nephritis || id:finn-b-N14_CHRONTUBULOINTNEPHRITIS	PDHX	Inverse variance weighted	2.4791	1	0.115368
oEyezZ	ebi-a-GCST90018788	Acute glomerulonephritis || id:ebi-a-GCST90018788	UNC5C	MR Egger	2.47832	1	0.115426
nCYo3Z	ebi-a-GCST90018820	Chronic glomerulonephritis || id:ebi-a-GCST90018820	ALCAM	MR Egger	2.47829	1	0.115428
Pjkb9V	ieu-a-1081	IgA nephropathy || id:ieu-a-1081	CRTAM	Inverse variance weighted	2.47821	1	0.115434
XKJpKV	ebi-a-GCST010005	Membranous nephropathy || id:ebi-a-GCST010005	RNASE6	Inverse variance weighted	4.30836	2	0.115998
IMUvaL	ebi-a-GCST90018788	Acute glomerulonephritis || id:ebi-a-GCST90018788	RNASE1	Inverse variance weighted	7.3949	4	0.116434
7CDFR2	ebi-a-GCST90018820	Chronic glomerulonephritis || id:ebi-a-GCST90018820	ADAMTSL1	MR Egger	8.81988	5	0.116468
zhH60l	finn-b-N14_PYELONEPHR	Acute tubulo-interstitial nephritis || id:finn-b-N14_PYELONEPHR	LAMC2	Inverse variance weighted	5.8987	3	0.116644
Rq7jS2	ebi-a-GCST90018820	Chronic glomerulonephritis || id:ebi-a-GCST90018820	QPCT	Inverse variance weighted	5.89792	3	0.116683
0BkgWF	ebi-a-GCST90018820	Chronic glomerulonephritis || id:ebi-a-GCST90018820	TPSAB1	Inverse variance weighted	19.1958	13	0.117156
o6KJMb	ebi-a-GCST90018788	Acute glomerulonephritis || id:ebi-a-GCST90018788	UNC5B	Inverse variance weighted	4.28773	2	0.117201
0QxnO7	finn-b-N14_CHRONTUBULOINTNEPHRITIS	Chronic tubulo-interstitial nephritis || id:finn-b-N14_CHRONTUBULOINTNEPHRITIS	RNASE3	MR Egger	7.37817	4	0.117203
9Q765x	ebi-a-GCST90018866	IgA nephropathy || id:ebi-a-GCST90018866	NRP2	Inverse variance weighted	5.88665	3	0.117257
zhyBSM	ebi-a-GCST90018820	Chronic glomerulonephritis || id:ebi-a-GCST90018820	ATRN	Inverse variance weighted	8.8001	5	0.117308
M71S6I	finn-b-N14_CHRONTUBULOINTNEPHRITIS	Chronic tubulo-interstitial nephritis || id:finn-b-N14_CHRONTUBULOINTNEPHRITIS	VIT	MR Egger	8.79692	5	0.117444
C02CQz	ebi-a-GCST90018866	IgA nephropathy || id:ebi-a-GCST90018866	AHSG	MR Egger	2.45009	1	0.117518
cvGx08	ebi-a-GCST010005	Membranous nephropathy || id:ebi-a-GCST010005	FGL1	MR Egger	2.45003	1	0.117523
Tg0KTR	finn-b-N14_PYELONEPHR	Acute tubulo-interstitial nephritis || id:finn-b-N14_PYELONEPHR	VWA2	Inverse variance weighted	8.7938	5	0.117577
DJgf1Q	ebi-a-GCST90018788	Acute glomerulonephritis || id:ebi-a-GCST90018788	IGLL1	Inverse variance weighted	5.87632	3	0.117785
IkSOqV	finn-b-N14_PYELONEPHR	Acute tubulo-interstitial nephritis || id:finn-b-N14_PYELONEPHR	B4GALT1	MR Egger	2.44581	1	0.117839
k5wl8O	ebi-a-GCST90018788	Acute glomerulonephritis || id:ebi-a-GCST90018788	MDGA2	Inverse variance weighted	11.5104	7	0.117855
QhlQim	ebi-a-GCST90018866	IgA nephropathy || id:ebi-a-GCST90018866	PCDH10	Inverse variance weighted	2.44531	1	0.117877
F21jTY	ebi-a-GCST90018820	Chronic glomerulonephritis || id:ebi-a-GCST90018820	CRISPLD2	MR Egger	7.36067	4	0.118012
ITwnuw	ebi-a-GCST90018820	Chronic glomerulonephritis || id:ebi-a-GCST90018820	TIMP3	Inverse variance weighted	11.504	7	0.118096
p1qCaw	finn-b-N14_PYELONEPHR	Acute tubulo-interstitial nephritis || id:finn-b-N14_PYELONEPHR	SH3BGRL3	Inverse variance weighted	5.8689	3	0.118166
L4onyU	ebi-a-GCST90018820	Chronic glomerulonephritis || id:ebi-a-GCST90018820	ACE	Inverse variance weighted	12.8182	8	0.11826
sFp8Ok	ebi-a-GCST90018820	Chronic glomerulonephritis || id:ebi-a-GCST90018820	COL6A1	Inverse variance weighted	17.9104	12	0.118438
enrF2b	ebi-a-GCST90018788	Acute glomerulonephritis || id:ebi-a-GCST90018788	COLGALT1	Inverse variance weighted	2.43605	1	0.118575
vN2iln	ebi-a-GCST90018820	Chronic glomerulonephritis || id:ebi-a-GCST90018820	MX1	MR Egger	2.43596	1	0.118581
cZP2U5	ebi-a-GCST90018820	Chronic glomerulonephritis || id:ebi-a-GCST90018820	GFRAL	Inverse variance weighted	4.26183	2	0.118729
D7vF1F	ieu-a-1081	IgA nephropathy || id:ieu-a-1081	GPC5	Inverse variance weighted	2.43344	1	0.118772
FQSoUb	ebi-a-GCST90018788	Acute glomerulonephritis || id:ebi-a-GCST90018788	BPIFB1	Inverse variance weighted	2.43213	1	0.118872
6MSBbG	ebi-a-GCST90018820	Chronic glomerulonephritis || id:ebi-a-GCST90018820	CALCB	Inverse variance weighted	2.42956	1	0.119067
p1qCaw	ebi-a-GCST90018788	Acute glomerulonephritis || id:ebi-a-GCST90018788	SH3BGRL3	MR Egger	4.25466	2	0.119155
kByKAz	ebi-a-GCST90018820	Chronic glomerulonephritis || id:ebi-a-GCST90018820	REG1A	Inverse variance weighted	7.33437	4	0.119239
9AmJGU	ebi-a-GCST90018866	IgA nephropathy || id:ebi-a-GCST90018866	EGF	MR Egger	2.42653	1	0.119296
YnNKaG	ebi-a-GCST90018788	Acute glomerulonephritis || id:ebi-a-GCST90018788	RARRES2	Inverse variance weighted	2.42602	1	0.119336
2Tdrd7	finn-b-N14_PYELONEPHR	Acute tubulo-interstitial nephritis || id:finn-b-N14_PYELONEPHR	WFDC1	Inverse variance weighted	5.84611	3	0.119342
tD1QiM	finn-b-N14_CHRONTUBULOINTNEPHRITIS	Chronic tubulo-interstitial nephritis || id:finn-b-N14_CHRONTUBULOINTNEPHRITIS	EPHB2	MR Egger	2.42406	1	0.119485
1ueBu0	ebi-a-GCST90018820	Chronic glomerulonephritis || id:ebi-a-GCST90018820	COLEC11	MR Egger	8.74687	5	0.119597
V8lW95	ebi-a-GCST90018788	Acute glomerulonephritis || id:ebi-a-GCST90018788	PGLS	MR Egger	2.41953	1	0.119831
7mDq2F	finn-b-N14_CHRONTUBULOINTNEPHRITIS	Chronic tubulo-interstitial nephritis || id:finn-b-N14_CHRONTUBULOINTNEPHRITIS	UROS	MR Egger	2.41917	1	0.119859
3HvZ3g	ebi-a-GCST90018866	IgA nephropathy || id:ebi-a-GCST90018866	KLK7	Inverse variance weighted	2.41658	1	0.120057
cvGx08	ebi-a-GCST90018866	IgA nephropathy || id:ebi-a-GCST90018866	FGL1	Inverse variance weighted	7.31213	4	0.120285
yEAIiq	ebi-a-GCST90018866	IgA nephropathy || id:ebi-a-GCST90018866	PCBD1	MR Egger	2.41357	1	0.120288
kdTb2j	ebi-a-GCST90018820	Chronic glomerulonephritis || id:ebi-a-GCST90018820	TFF3	Inverse variance weighted	2.4119	1	0.120416
Rj8iqm	finn-b-N14_PYELONEPHR	Acute tubulo-interstitial nephritis || id:finn-b-N14_PYELONEPHR	EMILIN3	Inverse variance weighted	8.72784	5	0.120425
bfQBpo	ebi-a-GCST90018788	Acute glomerulonephritis || id:ebi-a-GCST90018788	GLIPR2	Inverse variance weighted	4.23106	2	0.12057
nCYo3Z	ebi-a-GCST90018866	IgA nephropathy || id:ebi-a-GCST90018866	ALCAM	MR Egger	2.40953	1	0.120598
EEr7Qn	ebi-a-GCST010005	Membranous nephropathy || id:ebi-a-GCST010005	SPARCL1	MR Egger	2.40865	1	0.120666
L7ZTr4	ebi-a-GCST90018820	Chronic glomerulonephritis || id:ebi-a-GCST90018820	BPHL	Inverse variance weighted	2.40269	1	0.121127
oVn4zc	finn-b-N14_PYELONEPHR	Acute tubulo-interstitial nephritis || id:finn-b-N14_PYELONEPHR	HAVCR2	Inverse variance weighted	7.29219	4	0.12123
R4d3Hi	finn-b-N14_CHRONTUBULOINTNEPHRITIS	Chronic tubulo-interstitial nephritis || id:finn-b-N14_CHRONTUBULOINTNEPHRITIS	CXCL1	Inverse variance weighted	2.40049	1	0.121297
26TpVd	ebi-a-GCST90018866	IgA nephropathy || id:ebi-a-GCST90018866	C1S	Inverse variance weighted	4.21777	2	0.121373
4ioZJS	ebi-a-GCST010005	Membranous nephropathy || id:ebi-a-GCST010005	ESM1	Inverse variance weighted	4.21313	2	0.121655
uGnpDk	finn-b-N14_CHRONTUBULOINTNEPHRITIS	Chronic tubulo-interstitial nephritis || id:finn-b-N14_CHRONTUBULOINTNEPHRITIS	MATN2	Inverse variance weighted	5.80033	3	0.121739
PjMbGz	finn-b-N14_PYELONEPHR	Acute tubulo-interstitial nephritis || id:finn-b-N14_PYELONEPHR	ATP1B2	Inverse variance weighted	4.20739	2	0.122005
OBLbpX	finn-b-N14_PYELONEPHR	Acute tubulo-interstitial nephritis || id:finn-b-N14_PYELONEPHR	CXCL6	MR Egger	2.3858	1	0.122442
h8Rro5	ebi-a-GCST90018820	Chronic glomerulonephritis || id:ebi-a-GCST90018820	SRGN	Inverse variance weighted	4.19866	2	0.122538
nCYo3Z	ebi-a-GCST90018820	Chronic glomerulonephritis || id:ebi-a-GCST90018820	ALCAM	Inverse variance weighted	4.19815	2	0.12257
Nt4iS6	ebi-a-GCST90018788	Acute glomerulonephritis || id:ebi-a-GCST90018788	GSN	MR Egger	4.19653	2	0.122669
rtmPla	ebi-a-GCST90018866	IgA nephropathy || id:ebi-a-GCST90018866	TDGF1	Inverse variance weighted	4.19402	2	0.122823
Kliil2	ebi-a-GCST90018866	IgA nephropathy || id:ebi-a-GCST90018866	B3GAT3	MR Egger	2.38051	1	0.122857
fSrwtu	ebi-a-GCST90018866	IgA nephropathy || id:ebi-a-GCST90018866	GRAMD1C	MR Egger	7.25627	4	0.12295
S3Pdv0	ebi-a-GCST90018866	IgA nephropathy || id:ebi-a-GCST90018866	PF4V1	Inverse variance weighted	4.18799	2	0.123194
tW4Rkd	ebi-a-GCST010005	Membranous nephropathy || id:ebi-a-GCST010005	CCL22	MR Egger	2.37279	1	0.123466
WgiWo8	ebi-a-GCST010005	Membranous nephropathy || id:ebi-a-GCST010005	SCUBE1	Inverse variance weighted	5.75719	3	0.12404
kY1IZu	ebi-a-GCST90018788	Acute glomerulonephritis || id:ebi-a-GCST90018788	ISG15	Inverse variance weighted	4.17328	2	0.124104
fBHWcX	ebi-a-GCST90018788	Acute glomerulonephritis || id:ebi-a-GCST90018788	ITIH5	MR Egger	7.2309	4	0.124178
rw2zR7	ebi-a-GCST90018820	Chronic glomerulonephritis || id:ebi-a-GCST90018820	COL6A2	Inverse variance weighted	2.36365	1	0.124192
XUBf8p	finn-b-N14_PYELONEPHR	Acute tubulo-interstitial nephritis || id:finn-b-N14_PYELONEPHR	IL12B	MR Egger	5.74628	3	0.124628
U6ILOR	finn-b-N14_CHRONTUBULOINTNEPHRITIS	Chronic tubulo-interstitial nephritis || id:finn-b-N14_CHRONTUBULOINTNEPHRITIS	PDCD1LG2	Inverse variance weighted	5.74588	3	0.12465
Rj8iqm	finn-b-N14_PYELONEPHR	Acute tubulo-interstitial nephritis || id:finn-b-N14_PYELONEPHR	EMILIN3	MR Egger	7.21995	4	0.124711
zhyBSM	finn-b-N14_CHRONTUBULOINTNEPHRITIS	Chronic tubulo-interstitial nephritis || id:finn-b-N14_CHRONTUBULOINTNEPHRITIS	ATRN	MR Egger	7.21786	4	0.124813
z26wAW	ebi-a-GCST90018820	Chronic glomerulonephritis || id:ebi-a-GCST90018820	CFHR2	MR Egger	12.6364	8	0.124988
WYUZSr	finn-b-N14_PYELONEPHR	Acute tubulo-interstitial nephritis || id:finn-b-N14_PYELONEPHR	XXYLT1	Inverse variance weighted	2.35228	1	0.1251
j0GqUt	finn-b-N14_PYELONEPHR	Acute tubulo-interstitial nephritis || id:finn-b-N14_PYELONEPHR	HSPB1	MR Egger	2.35203	1	0.12512
kVFUAW	ebi-a-GCST90018866	IgA nephropathy || id:ebi-a-GCST90018866	FUT8	MR Egger	4.14877	2	0.125634
M0VKCs	finn-b-N14_PYELONEPHR	Acute tubulo-interstitial nephritis || id:finn-b-N14_PYELONEPHR	NPW	Inverse variance weighted	5.72224	3	0.125934
z26wAW	finn-b-N14_PYELONEPHR	Acute tubulo-interstitial nephritis || id:finn-b-N14_PYELONEPHR	CFHR2	Inverse variance weighted	13.8943	9	0.126134
5PASp0	ebi-a-GCST90018866	IgA nephropathy || id:ebi-a-GCST90018866	FKBP1B	Inverse variance weighted	2.33412	1	0.126566
XdguWO	ebi-a-GCST90018866	IgA nephropathy || id:ebi-a-GCST90018866	MTHFD1	MR Egger	2.3266	1	0.127179
greszH	ebi-a-GCST90018820	Chronic glomerulonephritis || id:ebi-a-GCST90018820	TPP1	Inverse variance weighted	7.16943	4	0.127201
Ah56jv	ebi-a-GCST90018788	Acute glomerulonephritis || id:ebi-a-GCST90018788	CNTN4	MR Egger	9.93961	6	0.127218
FdVn9N	ebi-a-GCST90018866	IgA nephropathy || id:ebi-a-GCST90018866	PGM2	Inverse variance weighted	4.12066	2	0.127412
VE2Dke	finn-b-N14_PYELONEPHR	Acute tubulo-interstitial nephritis || id:finn-b-N14_PYELONEPHR	VTN	MR Egger	5.69361	3	0.127506
AXoZNZ	ebi-a-GCST90018820	Chronic glomerulonephritis || id:ebi-a-GCST90018820	BCHE	Inverse variance weighted	2.32213	1	0.127546
YXWY2d	ebi-a-GCST90018866	IgA nephropathy || id:ebi-a-GCST90018866	NUDT2	MR Egger	4.11664	2	0.127668
BOGzXq	ebi-a-GCST90018788	Acute glomerulonephritis || id:ebi-a-GCST90018788	DBI	Inverse variance weighted	2.32042	1	0.127686
JN95ck	finn-b-N14_CHRONTUBULOINTNEPHRITIS	Chronic tubulo-interstitial nephritis || id:finn-b-N14_CHRONTUBULOINTNEPHRITIS	CA6	MR Egger	5.68913	3	0.127754
LyQN0r	ebi-a-GCST90018866	IgA nephropathy || id:ebi-a-GCST90018866	ANGPTL3	Inverse variance weighted	5.68518	3	0.127973
xM3T37	finn-b-N14_PYELONEPHR	Acute tubulo-interstitial nephritis || id:finn-b-N14_PYELONEPHR	POFUT1	MR Egger	2.31595	1	0.128053
7WZ5hG	ebi-a-GCST90018788	Acute glomerulonephritis || id:ebi-a-GCST90018788	PPT1	Inverse variance weighted	2.31311	1	0.128287
QAxRQC	finn-b-N14_PYELONEPHR	Acute tubulo-interstitial nephritis || id:finn-b-N14_PYELONEPHR	LDHB	Inverse variance weighted	2.31302	1	0.128294
G2HnKp	ebi-a-GCST90018820	Chronic glomerulonephritis || id:ebi-a-GCST90018820	PNLIPRP2	Inverse variance weighted	11.2394	7	0.12851
zCaaOd	finn-b-N14_PYELONEPHR	Acute tubulo-interstitial nephritis || id:finn-b-N14_PYELONEPHR	CST2	Inverse variance weighted	8.54582	5	0.12861
kByKAz	finn-b-N14_PYELONEPHR	Acute tubulo-interstitial nephritis || id:finn-b-N14_PYELONEPHR	REG1A	MR Egger	5.67237	3	0.128685
xvY8SP	ebi-a-GCST90018788	Acute glomerulonephritis || id:ebi-a-GCST90018788	FCRL3	Inverse variance weighted	4.09887	2	0.128807
0rqASk	finn-b-N14_CHRONTUBULOINTNEPHRITIS	Chronic tubulo-interstitial nephritis || id:finn-b-N14_CHRONTUBULOINTNEPHRITIS	COL15A1	Inverse variance weighted	5.66642	3	0.129017
FlLXNc	finn-b-N14_PYELONEPHR	Acute tubulo-interstitial nephritis || id:finn-b-N14_PYELONEPHR	DKK3	Inverse variance weighted	4.09512	2	0.129049
g14SOX	ebi-a-GCST90018820	Chronic glomerulonephritis || id:ebi-a-GCST90018820	GNMT	Inverse variance weighted	2.30116	1	0.129277
6OtxJl	finn-b-N14_CHRONTUBULOINTNEPHRITIS	Chronic tubulo-interstitial nephritis || id:finn-b-N14_CHRONTUBULOINTNEPHRITIS	APMAP	Inverse variance weighted	2.30073	1	0.129313
s26wVg	finn-b-N14_CHRONTUBULOINTNEPHRITIS	Chronic tubulo-interstitial nephritis || id:finn-b-N14_CHRONTUBULOINTNEPHRITIS	NPTX1	MR Egger	8.52842	5	0.129418
UQVZtn	finn-b-N14_PYELONEPHR	Acute tubulo-interstitial nephritis || id:finn-b-N14_PYELONEPHR	SAA2	MR Egger	4.08924	2	0.129429
VfpyO1	ebi-a-GCST90018820	Chronic glomerulonephritis || id:ebi-a-GCST90018820	KLB	Inverse variance weighted	8.52818	5	0.129429
cvGx08	ebi-a-GCST90018866	IgA nephropathy || id:ebi-a-GCST90018866	FGL1	MR Egger	5.65875	3	0.129446
ITwnuw	ebi-a-GCST90018788	Acute glomerulonephritis || id:ebi-a-GCST90018788	TIMP3	Inverse variance weighted	11.2153	7	0.1295
0bnH4N	finn-b-N14_CHRONTUBULOINTNEPHRITIS	Chronic tubulo-interstitial nephritis || id:finn-b-N14_CHRONTUBULOINTNEPHRITIS	ITIH2	MR Egger	8.52414	5	0.129618
Ahhq3x	ebi-a-GCST90018788	Acute glomerulonephritis || id:ebi-a-GCST90018788	TAPBPL	Inverse variance weighted	9.8835	6	0.129645
oL0hpG	finn-b-N14_PYELONEPHR	Acute tubulo-interstitial nephritis || id:finn-b-N14_PYELONEPHR	TNFAIP8	Inverse variance weighted	2.29598	1	0.129709
rtmPla	ebi-a-GCST90018788	Acute glomerulonephritis || id:ebi-a-GCST90018788	TDGF1	Inverse variance weighted	4.08371	2	0.129787
ryeLpS	finn-b-N14_PYELONEPHR	Acute tubulo-interstitial nephritis || id:finn-b-N14_PYELONEPHR	MTHFSD	Inverse variance weighted	7.11346	4	0.130012
3ToDLC	finn-b-N14_CHRONTUBULOINTNEPHRITIS	Chronic tubulo-interstitial nephritis || id:finn-b-N14_CHRONTUBULOINTNEPHRITIS	PLTP	MR Egger	5.6439	3	0.130281
Nnyveo	ebi-a-GCST90018788	Acute glomerulonephritis || id:ebi-a-GCST90018788	ADH6	MR Egger	2.28903	1	0.130291
kmQLb3	finn-b-N14_PYELONEPHR	Acute tubulo-interstitial nephritis || id:finn-b-N14_PYELONEPHR	CBR3	Inverse variance weighted	4.0754	2	0.130328
N8xuec	ebi-a-GCST90018866	IgA nephropathy || id:ebi-a-GCST90018866	FCGR3A	Inverse variance weighted	12.4872	8	0.130753
c2Ha8J	ebi-a-GCST90018820	Chronic glomerulonephritis || id:ebi-a-GCST90018820	CNDP1	Inverse variance weighted	5.63508	3	0.130779
vTKyd5	ebi-a-GCST90018820	Chronic glomerulonephritis || id:ebi-a-GCST90018820	ATXN3	Inverse variance weighted	4.0659	2	0.130949
MVzjDJ	ebi-a-GCST90018866	IgA nephropathy || id:ebi-a-GCST90018866	ADGRF5	Inverse variance weighted	5.63023	3	0.131053
NNIB9P	ebi-a-GCST90018866	IgA nephropathy || id:ebi-a-GCST90018866	FCN3	Inverse variance weighted	4.06392	2	0.131078
BiOlSU	finn-b-N14_PYELONEPHR	Acute tubulo-interstitial nephritis || id:finn-b-N14_PYELONEPHR	LGALS3BP	MR Egger	2.27781	1	0.131237
4pPh7D	ebi-a-GCST90018820	Chronic glomerulonephritis || id:ebi-a-GCST90018820	CFHR4	Inverse variance weighted	16.2734	11	0.131279
PjMbGz	ebi-a-GCST90018820	Chronic glomerulonephritis || id:ebi-a-GCST90018820	ATP1B2	MR Egger	2.27554	1	0.131429
1ueBu0	ebi-a-GCST90018788	Acute glomerulonephritis || id:ebi-a-GCST90018788	COLEC11	Inverse variance weighted	9.84233	6	0.131451
jjt9ii	ebi-a-GCST90018788	Acute glomerulonephritis || id:ebi-a-GCST90018788	SAA4	Inverse variance weighted	8.48378	5	0.131512
tWuRCw	ebi-a-GCST90018866	IgA nephropathy || id:ebi-a-GCST90018866	ICAM1	Inverse variance weighted	7.08321	4	0.131556
BtvfUo	ebi-a-GCST90018788	Acute glomerulonephritis || id:ebi-a-GCST90018788	GGH	MR Egger	2.27329	1	0.131621
hPAJQA	finn-b-N14_CHRONTUBULOINTNEPHRITIS	Chronic tubulo-interstitial nephritis || id:finn-b-N14_CHRONTUBULOINTNEPHRITIS	PMM2	Inverse variance weighted	4.05323	2	0.131781
iOYnB3	finn-b-N14_CHRONTUBULOINTNEPHRITIS	Chronic tubulo-interstitial nephritis || id:finn-b-N14_CHRONTUBULOINTNEPHRITIS	COL6A3	Inverse variance weighted	2.27045	1	0.131862
Q57hPq	finn-b-N14_CHRONTUBULOINTNEPHRITIS	Chronic tubulo-interstitial nephritis || id:finn-b-N14_CHRONTUBULOINTNEPHRITIS	CA1	Inverse variance weighted	4.04842	2	0.132098
AHC1or	finn-b-N14_PYELONEPHR	Acute tubulo-interstitial nephritis || id:finn-b-N14_PYELONEPHR	TESC	MR Egger	4.04681	2	0.132204
Ahhq3x	finn-b-N14_CHRONTUBULOINTNEPHRITIS	Chronic tubulo-interstitial nephritis || id:finn-b-N14_CHRONTUBULOINTNEPHRITIS	TAPBPL	MR Egger	8.465	5	0.132403
MGT60M	finn-b-N14_PYELONEPHR	Acute tubulo-interstitial nephritis || id:finn-b-N14_PYELONEPHR	IL17RA	MR Egger	11.1453	7	0.132408
2gwxNP	ebi-a-GCST90018866	IgA nephropathy || id:ebi-a-GCST90018866	SECTM1	MR Egger	4.03512	2	0.13298
J66dWp	ebi-a-GCST90018866	IgA nephropathy || id:ebi-a-GCST90018866	FSTL4	Inverse variance weighted	2.25537	1	0.133152
74B1DW	ebi-a-GCST90018820	Chronic glomerulonephritis || id:ebi-a-GCST90018820	POMGNT2	Inverse variance weighted	4.02923	2	0.133372
IMUvaL	ebi-a-GCST90018866	IgA nephropathy || id:ebi-a-GCST90018866	RNASE1	MR Egger	5.58932	3	0.133393
okC0SG	ebi-a-GCST90018866	IgA nephropathy || id:ebi-a-GCST90018866	RNASET2	Inverse variance weighted	5.58315	3	0.133749
oVn4zc	finn-b-N14_PYELONEPHR	Acute tubulo-interstitial nephritis || id:finn-b-N14_PYELONEPHR	HAVCR2	MR Egger	5.58139	3	0.133851
bfQBpo	ebi-a-GCST90018820	Chronic glomerulonephritis || id:ebi-a-GCST90018820	GLIPR2	MR Egger	2.24675	1	0.133895
SBrzkg	finn-b-N14_CHRONTUBULOINTNEPHRITIS	Chronic tubulo-interstitial nephritis || id:finn-b-N14_CHRONTUBULOINTNEPHRITIS	OLFML3	Inverse variance weighted	2.24578	1	0.133979
qNTZHh	ebi-a-GCST90018820	Chronic glomerulonephritis || id:ebi-a-GCST90018820	CA10	MR Egger	2.24162	1	0.13434
TtVE8J	finn-b-N14_CHRONTUBULOINTNEPHRITIS	Chronic tubulo-interstitial nephritis || id:finn-b-N14_CHRONTUBULOINTNEPHRITIS	QPCTL	MR Egger	5.56997	3	0.134513
jbeqk2	ebi-a-GCST90018820	Chronic glomerulonephritis || id:ebi-a-GCST90018820	TLR3	Inverse variance weighted	11.0946	7	0.134544
V5Pgys	ebi-a-GCST90018866	IgA nephropathy || id:ebi-a-GCST90018866	CPM	Inverse variance weighted	2.23908	1	0.134561
U3iTAM	ebi-a-GCST90018866	IgA nephropathy || id:ebi-a-GCST90018866	LGALS2	Inverse variance weighted	2.23798	1	0.134657
uGnpDk	finn-b-N14_CHRONTUBULOINTNEPHRITIS	Chronic tubulo-interstitial nephritis || id:finn-b-N14_CHRONTUBULOINTNEPHRITIS	MATN2	MR Egger	4.0042	2	0.135052
2a2WZ9	ebi-a-GCST90018788	Acute glomerulonephritis || id:ebi-a-GCST90018788	MAGI2	Inverse variance weighted	11.0802	7	0.13516
IavN7T	ebi-a-GCST90018788	Acute glomerulonephritis || id:ebi-a-GCST90018788	MIA	Inverse variance weighted	2.23173	1	0.135202
qZTWft	ebi-a-GCST90018866	IgA nephropathy || id:ebi-a-GCST90018866	COL10A1	MR Egger	2.23111	1	0.135256
6Coj0O	finn-b-N14_PYELONEPHR	Acute tubulo-interstitial nephritis || id:finn-b-N14_PYELONEPHR	CA8	MR Egger	7.00494	4	0.135627
FUDzIy	ebi-a-GCST010005	Membranous nephropathy || id:ebi-a-GCST010005	BDH2	Inverse variance weighted	3.99539	2	0.135648
7TDaen	ebi-a-GCST90018866	IgA nephropathy || id:ebi-a-GCST90018866	MAN2B2	Inverse variance weighted	13.6307	9	0.136081
mc936l	ebi-a-GCST90018788	Acute glomerulonephritis || id:ebi-a-GCST90018788	NAGK	Inverse variance weighted	2.22018	1	0.136217
z26wAW	ebi-a-GCST90018820	Chronic glomerulonephritis || id:ebi-a-GCST90018820	CFHR2	Inverse variance weighted	13.6272	9	0.136218
NV5FF9	finn-b-N14_PYELONEPHR	Acute tubulo-interstitial nephritis || id:finn-b-N14_PYELONEPHR	TWSG1	Inverse variance weighted	3.98671	2	0.136237
9f1PWK	ebi-a-GCST90018820	Chronic glomerulonephritis || id:ebi-a-GCST90018820	SERPINA4	MR Egger	6.99243	4	0.136289
h323qP	ebi-a-GCST90018788	Acute glomerulonephritis || id:ebi-a-GCST90018788	LCP1	Inverse variance weighted	3.98581	2	0.136299
Rj8iqm	finn-b-N14_CHRONTUBULOINTNEPHRITIS	Chronic tubulo-interstitial nephritis || id:finn-b-N14_CHRONTUBULOINTNEPHRITIS	EMILIN3	Inverse variance weighted	8.38239	5	0.136383
jjt9ii	ebi-a-GCST90018788	Acute glomerulonephritis || id:ebi-a-GCST90018788	SAA4	MR Egger	6.98552	4	0.136656
sxXmRM	ebi-a-GCST90018788	Acute glomerulonephritis || id:ebi-a-GCST90018788	MET	MR Egger	3.98026	2	0.136678
6tORR7	ebi-a-GCST010005	Membranous nephropathy || id:ebi-a-GCST010005	FETUB	MR Egger	2.20979	1	0.137137
eZwOv3	finn-b-N14_CHRONTUBULOINTNEPHRITIS	Chronic tubulo-interstitial nephritis || id:finn-b-N14_CHRONTUBULOINTNEPHRITIS	SIGLEC9	MR Egger	3.97198	2	0.137245
oYNwDI	finn-b-N14_PYELONEPHR	Acute tubulo-interstitial nephritis || id:finn-b-N14_PYELONEPHR	AOC1	Inverse variance weighted	8.36289	5	0.137337
TOpREi	ebi-a-GCST90018820	Chronic glomerulonephritis || id:ebi-a-GCST90018820	NID2	Inverse variance weighted	6.95959	4	0.138039
6eQVq0	finn-b-N14_CHRONTUBULOINTNEPHRITIS	Chronic tubulo-interstitial nephritis || id:finn-b-N14_CHRONTUBULOINTNEPHRITIS	NCAN	Inverse variance weighted	2.19967	1	0.13804
tKZq1g	finn-b-N14_PYELONEPHR	Acute tubulo-interstitial nephritis || id:finn-b-N14_PYELONEPHR	MGP	Inverse variance weighted	3.95825	2	0.13819
Vj5MBt	ebi-a-GCST90018820	Chronic glomerulonephritis || id:ebi-a-GCST90018820	NAAA	Inverse variance weighted	3.95804	2	0.138204
UmUQEC	ebi-a-GCST90018788	Acute glomerulonephritis || id:ebi-a-GCST90018788	SLITRK6	MR Egger	3.9552	2	0.138401
BPSTZC	ebi-a-GCST90018788	Acute glomerulonephritis || id:ebi-a-GCST90018788	DKK1	MR Egger	3.95358	2	0.138513
XI8O2Q	ebi-a-GCST90018820	Chronic glomerulonephritis || id:ebi-a-GCST90018820	ISLR2	Inverse variance weighted	3.95234	2	0.138599
IwbAu0	ebi-a-GCST90018788	Acute glomerulonephritis || id:ebi-a-GCST90018788	POLM	Inverse variance weighted	3.94868	2	0.138853
AjcQjv	ebi-a-GCST90018788	Acute glomerulonephritis || id:ebi-a-GCST90018788	UGT1A6	MR Egger	2.18983	1	0.138924
pKyU7g	ebi-a-GCST90018866	IgA nephropathy || id:ebi-a-GCST90018866	MST1	MR Egger	3.94672	2	0.138989
VzMMBc	finn-b-N14_PYELONEPHR	Acute tubulo-interstitial nephritis || id:finn-b-N14_PYELONEPHR	GPC1	MR Egger	5.49267	3	0.139078
ITwnuw	finn-b-N14_PYELONEPHR	Acute tubulo-interstitial nephritis || id:finn-b-N14_PYELONEPHR	TIMP3	Inverse variance weighted	10.9895	7	0.139079
GJvo7y	finn-b-N14_PYELONEPHR	Acute tubulo-interstitial nephritis || id:finn-b-N14_PYELONEPHR	HSPG2	MR Egger	2.18781	1	0.139107
yjbovo	ebi-a-GCST90018788	Acute glomerulonephritis || id:ebi-a-GCST90018788	SPP1	Inverse variance weighted	2.18458	1	0.139399
8HDvF0	finn-b-N14_PYELONEPHR	Acute tubulo-interstitial nephritis || id:finn-b-N14_PYELONEPHR	CTSS	Inverse variance weighted	3.93978	2	0.139472
gdFQYy	ebi-a-GCST010005	Membranous nephropathy || id:ebi-a-GCST010005	CD33	Inverse variance weighted	2.18353	1	0.139494
tXLzyW	finn-b-N14_CHRONTUBULOINTNEPHRITIS	Chronic tubulo-interstitial nephritis || id:finn-b-N14_CHRONTUBULOINTNEPHRITIS	GM2A	MR Egger	2.18	1	0.139814
hPAJQA	ebi-a-GCST90018788	Acute glomerulonephritis || id:ebi-a-GCST90018788	PMM2	Inverse variance weighted	3.93339	2	0.139918
hF6mlY	ebi-a-GCST010005	Membranous nephropathy || id:ebi-a-GCST010005	KIRREL2	Inverse variance weighted	2.1743	1	0.140333
B9TlP7	ebi-a-GCST90018820	Chronic glomerulonephritis || id:ebi-a-GCST90018820	CCL21	Inverse variance weighted	2.1742	1	0.140342
c8mzgg	finn-b-N14_CHRONTUBULOINTNEPHRITIS	Chronic tubulo-interstitial nephritis || id:finn-b-N14_CHRONTUBULOINTNEPHRITIS	ASPN	MR Egger	3.92515	2	0.140496
E4bRW8	ebi-a-GCST90018866	IgA nephropathy || id:ebi-a-GCST90018866	GNPTG	Inverse variance weighted	3.92211	2	0.14071
5Li1x9	ebi-a-GCST90018788	Acute glomerulonephritis || id:ebi-a-GCST90018788	C1QC	Inverse variance weighted	12.2423	8	0.140716
OBLbpX	finn-b-N14_PYELONEPHR	Acute tubulo-interstitial nephritis || id:finn-b-N14_PYELONEPHR	CXCL6	Inverse variance weighted	3.91686	2	0.14108
hgkuhl	ebi-a-GCST90018820	Chronic glomerulonephritis || id:ebi-a-GCST90018820	P4HB	Inverse variance weighted	2.16518	1	0.141168
QiORjD	finn-b-N14_CHRONTUBULOINTNEPHRITIS	Chronic tubulo-interstitial nephritis || id:finn-b-N14_CHRONTUBULOINTNEPHRITIS	SPINK2	Inverse variance weighted	2.16456	1	0.141225
2KeUkS	ebi-a-GCST90018788	Acute glomerulonephritis || id:ebi-a-GCST90018788	CST1	MR Egger	2.16392	1	0.141284
Mq66da	ebi-a-GCST010005	Membranous nephropathy || id:ebi-a-GCST010005	PSAPL1	MR Egger	6.89895	4	0.141325
RI7lVO	ebi-a-GCST90018820	Chronic glomerulonephritis || id:ebi-a-GCST90018820	SERPINA11	MR Egger	5.45481	3	0.141367
uUhaSm	finn-b-N14_PYELONEPHR	Acute tubulo-interstitial nephritis || id:finn-b-N14_PYELONEPHR	APOA5	Inverse variance weighted	10.9336	7	0.141543
EEr7Qn	ebi-a-GCST90018866	IgA nephropathy || id:ebi-a-GCST90018866	SPARCL1	Inverse variance weighted	5.45122	3	0.141585
M71S6I	ebi-a-GCST90018788	Acute glomerulonephritis || id:ebi-a-GCST90018788	VIT	MR Egger	8.26929	5	0.142006
TiSIez	ebi-a-GCST90018866	IgA nephropathy || id:ebi-a-GCST90018866	PKDCC	Inverse variance weighted	2.15407	1	0.142193
aK6omc	ebi-a-GCST90018866	IgA nephropathy || id:ebi-a-GCST90018866	ANXA2	Inverse variance weighted	12.2064	8	0.14223
8sLhCg	finn-b-N14_PYELONEPHR	Acute tubulo-interstitial nephritis || id:finn-b-N14_PYELONEPHR	C1QTNF5	Inverse variance weighted	2.14931	1	0.142634
jjt9ii	ebi-a-GCST90018820	Chronic glomerulonephritis || id:ebi-a-GCST90018820	SAA4	Inverse variance weighted	8.25623	5	0.142668
einJu7	ebi-a-GCST90018820	Chronic glomerulonephritis || id:ebi-a-GCST90018820	IGFBP2	Inverse variance weighted	2.14847	1	0.142712
79RXcY	ebi-a-GCST90018788	Acute glomerulonephritis || id:ebi-a-GCST90018788	KLK13	Inverse variance weighted	2.14806	1	0.14275
AvWxz7	ebi-a-GCST90018788	Acute glomerulonephritis || id:ebi-a-GCST90018788	TEK	Inverse variance weighted	5.43015	3	0.142876
C8DO19	ebi-a-GCST90018866	IgA nephropathy || id:ebi-a-GCST90018866	ITIH1	MR Egger	6.8695	4	0.142947
694M1p	finn-b-N14_CHRONTUBULOINTNEPHRITIS	Chronic tubulo-interstitial nephritis || id:finn-b-N14_CHRONTUBULOINTNEPHRITIS	CTSD	MR Egger	5.4241	3	0.143249
kjwWK2	finn-b-N14_PYELONEPHR	Acute tubulo-interstitial nephritis || id:finn-b-N14_PYELONEPHR	SCARA5	MR Egger	2.14231	1	0.143286
0rqASk	finn-b-N14_CHRONTUBULOINTNEPHRITIS	Chronic tubulo-interstitial nephritis || id:finn-b-N14_CHRONTUBULOINTNEPHRITIS	COL15A1	MR Egger	3.88107	2	0.143627
Vj5MBt	finn-b-N14_PYELONEPHR	Acute tubulo-interstitial nephritis || id:finn-b-N14_PYELONEPHR	NAAA	MR Egger	2.13729	1	0.143756
akYSQQ	finn-b-N14_CHRONTUBULOINTNEPHRITIS	Chronic tubulo-interstitial nephritis || id:finn-b-N14_CHRONTUBULOINTNEPHRITIS	TMEM132D	MR Egger	5.41533	3	0.143792
FYN1S8	ebi-a-GCST90018820	Chronic glomerulonephritis || id:ebi-a-GCST90018820	GLTPD2	Inverse variance weighted	5.41147	3	0.14403
qSqzkh	ebi-a-GCST90018820	Chronic glomerulonephritis || id:ebi-a-GCST90018820	PMVK	Inverse variance weighted	2.13308	1	0.14415
B5lXgA	finn-b-N14_PYELONEPHR	Acute tubulo-interstitial nephritis || id:finn-b-N14_PYELONEPHR	SMAP1	Inverse variance weighted	5.40443	3	0.144468
MkkyFv	ebi-a-GCST90018788	Acute glomerulonephritis || id:ebi-a-GCST90018788	TIRAP	Inverse variance weighted	3.86915	2	0.144486
c1BeRp	ebi-a-GCST90018788	Acute glomerulonephritis || id:ebi-a-GCST90018788	CCDC126	Inverse variance weighted	3.86628	2	0.144693
C02CQz	ebi-a-GCST90018866	IgA nephropathy || id:ebi-a-GCST90018866	AHSG	Inverse variance weighted	3.86602	2	0.144712
Krli3v	finn-b-N14_PYELONEPHR	Acute tubulo-interstitial nephritis || id:finn-b-N14_PYELONEPHR	CAT	Inverse variance weighted	2.12485	1	0.144927
8qO1lV	ebi-a-GCST90018820	Chronic glomerulonephritis || id:ebi-a-GCST90018820	TPSB2	Inverse variance weighted	14.6595	10	0.144977
xvY8SP	finn-b-N14_CHRONTUBULOINTNEPHRITIS	Chronic tubulo-interstitial nephritis || id:finn-b-N14_CHRONTUBULOINTNEPHRITIS	FCRL3	Inverse variance weighted	2.12337	1	0.145067
XUBf8p	ebi-a-GCST010005	Membranous nephropathy || id:ebi-a-GCST010005	IL12B	Inverse variance weighted	3.85989	2	0.145156
qEz0gq	ebi-a-GCST90018866	IgA nephropathy || id:ebi-a-GCST90018866	FAM177A1	Inverse variance weighted	6.8277	4	0.145278
KKA4bt	ebi-a-GCST90018866	IgA nephropathy || id:ebi-a-GCST90018866	CPN2	MR Egger	3.85742	2	0.145335
V8lW95	ebi-a-GCST90018820	Chronic glomerulonephritis || id:ebi-a-GCST90018820	PGLS	Inverse variance weighted	3.85739	2	0.145338
LnT6sF	finn-b-N14_PYELONEPHR	Acute tubulo-interstitial nephritis || id:finn-b-N14_PYELONEPHR	KDR	Inverse variance weighted	3.85699	2	0.145367
akYSQQ	ebi-a-GCST90018866	IgA nephropathy || id:ebi-a-GCST90018866	TMEM132D	MR Egger	6.82437	4	0.145465
FmH2JW	ebi-a-GCST90018866	IgA nephropathy || id:ebi-a-GCST90018866	ACAA1	MR Egger	5.38836	3	0.14547
L9P5LN	ebi-a-GCST90018820	Chronic glomerulonephritis || id:ebi-a-GCST90018820	CROT	Inverse variance weighted	5.38324	3	0.145791
c2Ha8J	finn-b-N14_PYELONEPHR	Acute tubulo-interstitial nephritis || id:finn-b-N14_PYELONEPHR	CNDP1	MR Egger	3.8504	2	0.145847
cnnx2i	ebi-a-GCST90018866	IgA nephropathy || id:ebi-a-GCST90018866	PLA2G12B	Inverse variance weighted	2.1148	1	0.145881
EjSpkK	ebi-a-GCST90018820	Chronic glomerulonephritis || id:ebi-a-GCST90018820	SERPING1	MR Egger	6.81584	4	0.145946
eaG0hP	ebi-a-GCST90018788	Acute glomerulonephritis || id:ebi-a-GCST90018788	TCN2	MR Egger	10.8352	7	0.145972
WDWk7n	finn-b-N14_CHRONTUBULOINTNEPHRITIS	Chronic tubulo-interstitial nephritis || id:finn-b-N14_CHRONTUBULOINTNEPHRITIS	F7	Inverse variance weighted	9.52683	6	0.146045
Ya7riR	ebi-a-GCST90018866	IgA nephropathy || id:ebi-a-GCST90018866	ZFAND1	Inverse variance weighted	2.11195	1	0.146153
mGWyID	finn-b-N14_CHRONTUBULOINTNEPHRITIS	Chronic tubulo-interstitial nephritis || id:finn-b-N14_CHRONTUBULOINTNEPHRITIS	EBI3	Inverse variance weighted	5.37665	3	0.146205
PfmtAN	ebi-a-GCST90018788	Acute glomerulonephritis || id:ebi-a-GCST90018788	RETN	MR Egger	2.1098	1	0.146359
vgUZc4	finn-b-N14_CHRONTUBULOINTNEPHRITIS	Chronic tubulo-interstitial nephritis || id:finn-b-N14_CHRONTUBULOINTNEPHRITIS	IL15RA	MR Egger	5.37275	3	0.146451
lnlzlm	finn-b-N14_PYELONEPHR	Acute tubulo-interstitial nephritis || id:finn-b-N14_PYELONEPHR	FBP2	Inverse variance weighted	2.10825	1	0.146507
KxIQWw	ebi-a-GCST90018788	Acute glomerulonephritis || id:ebi-a-GCST90018788	CPB1	Inverse variance weighted	2.10526	1	0.146793
YXWY2d	finn-b-N14_CHRONTUBULOINTNEPHRITIS	Chronic tubulo-interstitial nephritis || id:finn-b-N14_CHRONTUBULOINTNEPHRITIS	NUDT2	Inverse variance weighted	3.83731	2	0.146804
NeNZhm	ebi-a-GCST90018788	Acute glomerulonephritis || id:ebi-a-GCST90018788	PKP2	Inverse variance weighted	2.10337	1	0.146975
IVB8RX	ebi-a-GCST90018788	Acute glomerulonephritis || id:ebi-a-GCST90018788	ROR1	MR Egger	2.10329	1	0.146983
ljuwfS	ebi-a-GCST90018820	Chronic glomerulonephritis || id:ebi-a-GCST90018820	NPPB	Inverse variance weighted	5.36374	3	0.14702
HidJ9D	ebi-a-GCST90018788	Acute glomerulonephritis || id:ebi-a-GCST90018788	HBZ	MR Egger	6.79641	4	0.147046
e5z1Sj	finn-b-N14_CHRONTUBULOINTNEPHRITIS	Chronic tubulo-interstitial nephritis || id:finn-b-N14_CHRONTUBULOINTNEPHRITIS	ROBO2	MR Egger	2.10247	1	0.147062
8n4XFn	finn-b-N14_PYELONEPHR	Acute tubulo-interstitial nephritis || id:finn-b-N14_PYELONEPHR	TMEM132C	Inverse variance weighted	6.79292	4	0.147245
Tg0KTR	finn-b-N14_CHRONTUBULOINTNEPHRITIS	Chronic tubulo-interstitial nephritis || id:finn-b-N14_CHRONTUBULOINTNEPHRITIS	VWA2	Inverse variance weighted	8.16741	5	0.147248
GJvo7y	finn-b-N14_PYELONEPHR	Acute tubulo-interstitial nephritis || id:finn-b-N14_PYELONEPHR	HSPG2	Inverse variance weighted	3.83022	2	0.147325
Kliil2	ebi-a-GCST010005	Membranous nephropathy || id:ebi-a-GCST010005	B3GAT3	MR Egger	2.09749	1	0.147541
Yh0dPF	finn-b-N14_CHRONTUBULOINTNEPHRITIS	Chronic tubulo-interstitial nephritis || id:finn-b-N14_CHRONTUBULOINTNEPHRITIS	TIE1	Inverse variance weighted	2.09708	1	0.147581
TjszgP	finn-b-N14_CHRONTUBULOINTNEPHRITIS	Chronic tubulo-interstitial nephritis || id:finn-b-N14_CHRONTUBULOINTNEPHRITIS	TCN1	Inverse variance weighted	5.34961	3	0.147915
fabJfo	ebi-a-GCST90018820	Chronic glomerulonephritis || id:ebi-a-GCST90018820	SERPINA3	Inverse variance weighted	9.48431	6	0.148117
fGPmB3	ebi-a-GCST90018788	Acute glomerulonephritis || id:ebi-a-GCST90018788	MANSC4	Inverse variance weighted	3.81942	2	0.148123
ITwnuw	finn-b-N14_CHRONTUBULOINTNEPHRITIS	Chronic tubulo-interstitial nephritis || id:finn-b-N14_CHRONTUBULOINTNEPHRITIS	TIMP3	Inverse variance weighted	10.782	7	0.148414
nFJxA2	finn-b-N14_CHRONTUBULOINTNEPHRITIS	Chronic tubulo-interstitial nephritis || id:finn-b-N14_CHRONTUBULOINTNEPHRITIS	LYVE1	MR Egger	3.81481	2	0.148465
Cm0MK9	finn-b-N14_PYELONEPHR	Acute tubulo-interstitial nephritis || id:finn-b-N14_PYELONEPHR	ALKBH3	Inverse variance weighted	3.81236	2	0.148647
JGy3he	ieu-a-1081	IgA nephropathy || id:ieu-a-1081	KYNU	Inverse variance weighted	2.08585	1	0.14867
MGT60M	finn-b-N14_PYELONEPHR	Acute tubulo-interstitial nephritis || id:finn-b-N14_PYELONEPHR	IL17RA	Inverse variance weighted	12.0549	8	0.14877
4IIHhh	finn-b-N14_CHRONTUBULOINTNEPHRITIS	Chronic tubulo-interstitial nephritis || id:finn-b-N14_CHRONTUBULOINTNEPHRITIS	TREM2	Inverse variance weighted	3.80932	2	0.148873
ibRaHE	ebi-a-GCST90018788	Acute glomerulonephritis || id:ebi-a-GCST90018788	CDH17	MR Egger	5.33281	3	0.148988
kGoDM7	ebi-a-GCST90018820	Chronic glomerulonephritis || id:ebi-a-GCST90018820	EIF1AD	MR Egger	3.80587	2	0.14913
dwPfJW	ebi-a-GCST90018820	Chronic glomerulonephritis || id:ebi-a-GCST90018820	PLAU	MR Egger	3.8038	2	0.149285
o1NhFF	finn-b-N14_CHRONTUBULOINTNEPHRITIS	Chronic tubulo-interstitial nephritis || id:finn-b-N14_CHRONTUBULOINTNEPHRITIS	PCOLCE2	MR Egger	10.7598	7	0.149447
SLazAl	ebi-a-GCST90018866	IgA nephropathy || id:ebi-a-GCST90018866	TP53I3	MR Egger	5.32516	3	0.149478
F41mO2	ebi-a-GCST90018866	IgA nephropathy || id:ebi-a-GCST90018866	EFNB2	Inverse variance weighted	2.07703	1	0.14953
XUBf8p	ebi-a-GCST90018788	Acute glomerulonephritis || id:ebi-a-GCST90018788	IL12B	Inverse variance weighted	6.75298	4	0.149532
IfdWaN	ebi-a-GCST90018820	Chronic glomerulonephritis || id:ebi-a-GCST90018820	SPINK6	MR Egger	10.7527	7	0.149777
KxIQWw	ebi-a-GCST90018866	IgA nephropathy || id:ebi-a-GCST90018866	CPB1	Inverse variance weighted	2.07443	1	0.149786
AIaK9p	finn-b-N14_PYELONEPHR	Acute tubulo-interstitial nephritis || id:finn-b-N14_PYELONEPHR	NRP1	MR Egger	3.79288	2	0.150102
GJIj3I	finn-b-N14_PYELONEPHR	Acute tubulo-interstitial nephritis || id:finn-b-N14_PYELONEPHR	TPST2	Inverse variance weighted	2.07105	1	0.150118
VRMurQ	ebi-a-GCST90018866	IgA nephropathy || id:ebi-a-GCST90018866	NQO2	Inverse variance weighted	9.43732	6	0.150436
XSXhGW	ebi-a-GCST010005	Membranous nephropathy || id:ebi-a-GCST010005	GZMA	Inverse variance weighted	2.06713	1	0.150505
BPSTZC	ebi-a-GCST90018788	Acute glomerulonephritis || id:ebi-a-GCST90018788	DKK1	Inverse variance weighted	5.30849	3	0.150553
vur125	ebi-a-GCST90018788	Acute glomerulonephritis || id:ebi-a-GCST90018788	LBP	Inverse variance weighted	8.1	5	0.15081
TjszgP	finn-b-N14_PYELONEPHR	Acute tubulo-interstitial nephritis || id:finn-b-N14_PYELONEPHR	TCN1	MR Egger	3.7834	2	0.150816
z26wAW	finn-b-N14_PYELONEPHR	Acute tubulo-interstitial nephritis || id:finn-b-N14_PYELONEPHR	CFHR2	MR Egger	12.0055	8	0.150958
WtvFVc	finn-b-N14_PYELONEPHR	Acute tubulo-interstitial nephritis || id:finn-b-N14_PYELONEPHR	ALDH6A1	Inverse variance weighted	2.06143	1	0.151069
KxpD10	finn-b-N14_CHRONTUBULOINTNEPHRITIS	Chronic tubulo-interstitial nephritis || id:finn-b-N14_CHRONTUBULOINTNEPHRITIS	NME4	Inverse variance weighted	2.06007	1	0.151204
BzzGNY	finn-b-N14_CHRONTUBULOINTNEPHRITIS	Chronic tubulo-interstitial nephritis || id:finn-b-N14_CHRONTUBULOINTNEPHRITIS	FCGR2B	Inverse variance weighted	13.2536	9	0.151462
FmH2JW	finn-b-N14_PYELONEPHR	Acute tubulo-interstitial nephritis || id:finn-b-N14_PYELONEPHR	ACAA1	MR Egger	5.28937	3	0.151794
UUQTqL	finn-b-N14_PYELONEPHR	Acute tubulo-interstitial nephritis || id:finn-b-N14_PYELONEPHR	SFRP1	Inverse variance weighted	3.77013	2	0.151819
5ynm78	ebi-a-GCST90018820	Chronic glomerulonephritis || id:ebi-a-GCST90018820	ACAT2	Inverse variance weighted	5.28884	3	0.151828
EKbrvw	finn-b-N14_CHRONTUBULOINTNEPHRITIS	Chronic tubulo-interstitial nephritis || id:finn-b-N14_CHRONTUBULOINTNEPHRITIS	MMP1	Inverse variance weighted	6.70634	4	0.152245
eaG0hP	ebi-a-GCST90018820	Chronic glomerulonephritis || id:ebi-a-GCST90018820	TCN2	MR Egger	10.6795	7	0.153223
38kXle	ebi-a-GCST90018820	Chronic glomerulonephritis || id:ebi-a-GCST90018820	MAN1C1	Inverse variance weighted	2.03505	1	0.153709
S6aVo8	ebi-a-GCST90018820	Chronic glomerulonephritis || id:ebi-a-GCST90018820	PSG4	Inverse variance weighted	6.66992	4	0.154394
pKyU7g	ebi-a-GCST90018788	Acute glomerulonephritis || id:ebi-a-GCST90018788	MST1	Inverse variance weighted	5.24762	3	0.154538
Ka2svU	ebi-a-GCST90018788	Acute glomerulonephritis || id:ebi-a-GCST90018788	ENGASE	Inverse variance weighted	6.6673	4	0.154549
p3XUsi	ebi-a-GCST010005	Membranous nephropathy || id:ebi-a-GCST010005	PNLIPRP1	Inverse variance weighted	2.02622	1	0.154605
EjSpkK	ebi-a-GCST90018866	IgA nephropathy || id:ebi-a-GCST90018866	SERPING1	Inverse variance weighted	8.02733	5	0.154736
26TpVd	ebi-a-GCST010005	Membranous nephropathy || id:ebi-a-GCST010005	C1S	Inverse variance weighted	2.02393	1	0.154838
b2M5iG	ebi-a-GCST90018788	Acute glomerulonephritis || id:ebi-a-GCST90018788	PSG3	Inverse variance weighted	3.72756	2	0.155085
fGPmB3	ebi-a-GCST90018866	IgA nephropathy || id:ebi-a-GCST90018866	MANSC4	Inverse variance weighted	3.72654	2	0.155165
kFuwIZ	finn-b-N14_CHRONTUBULOINTNEPHRITIS	Chronic tubulo-interstitial nephritis || id:finn-b-N14_CHRONTUBULOINTNEPHRITIS	FCGR2A	MR Egger	13.1634	9	0.155352
BPSTZC	ebi-a-GCST90018820	Chronic glomerulonephritis || id:ebi-a-GCST90018820	DKK1	Inverse variance weighted	5.22916	3	0.155766
onqrbV	ebi-a-GCST90018866	IgA nephropathy || id:ebi-a-GCST90018866	SERPINB8	Inverse variance weighted	3.71712	2	0.155897
R1MrH4	ebi-a-GCST90018866	IgA nephropathy || id:ebi-a-GCST90018866	AKR1C3	MR Egger	2.01349	1	0.155907
uM7agC	ebi-a-GCST90018820	Chronic glomerulonephritis || id:ebi-a-GCST90018820	CYB5D2	Inverse variance weighted	2.01236	1	0.156022
EKbrvw	ebi-a-GCST90018788	Acute glomerulonephritis || id:ebi-a-GCST90018788	MMP1	MR Egger	5.22493	3	0.156048
VDMqFO	ieu-a-1081	IgA nephropathy || id:ieu-a-1081	CST5	Inverse variance weighted	3.71415	2	0.156129
TjszgP	finn-b-N14_CHRONTUBULOINTNEPHRITIS	Chronic tubulo-interstitial nephritis || id:finn-b-N14_CHRONTUBULOINTNEPHRITIS	TCN1	MR Egger	3.71222	2	0.15628
1tvLZ9	ebi-a-GCST90018788	Acute glomerulonephritis || id:ebi-a-GCST90018788	FAM3B	MR Egger	3.71206	2	0.156292
2MyTVL	ebi-a-GCST010005	Membranous nephropathy || id:ebi-a-GCST010005	SEMA5A	MR Egger	2.00945	1	0.156322
KxbAtu	ebi-a-GCST90018788	Acute glomerulonephritis || id:ebi-a-GCST90018788	NTF3	Inverse variance weighted	2.00801	1	0.15647
OTpkSa	finn-b-N14_PYELONEPHR	Acute tubulo-interstitial nephritis || id:finn-b-N14_PYELONEPHR	IFNGR1	Inverse variance weighted	2.00744	1	0.156529
0QxnO7	finn-b-N14_CHRONTUBULOINTNEPHRITIS	Chronic tubulo-interstitial nephritis || id:finn-b-N14_CHRONTUBULOINTNEPHRITIS	RNASE3	Inverse variance weighted	7.99361	5	0.156588
lS3z2C	ebi-a-GCST90018820	Chronic glomerulonephritis || id:ebi-a-GCST90018820	UBLCP1	Inverse variance weighted	3.70564	2	0.156794
Rq7jS2	ebi-a-GCST90018788	Acute glomerulonephritis || id:ebi-a-GCST90018788	QPCT	Inverse variance weighted	5.21274	3	0.156866
OMBMxj	ebi-a-GCST90018788	Acute glomerulonephritis || id:ebi-a-GCST90018788	LRIG3	Inverse variance weighted	3.70343	2	0.156968
Q15KgC	finn-b-N14_CHRONTUBULOINTNEPHRITIS	Chronic tubulo-interstitial nephritis || id:finn-b-N14_CHRONTUBULOINTNEPHRITIS	LYZ	MR Egger	5.2108	3	0.156996
9lB0ak	finn-b-N14_PYELONEPHR	Acute tubulo-interstitial nephritis || id:finn-b-N14_PYELONEPHR	RARRES1	MR Egger	2.00198	1	0.157094
c5r6Iq	finn-b-N14_CHRONTUBULOINTNEPHRITIS	Chronic tubulo-interstitial nephritis || id:finn-b-N14_CHRONTUBULOINTNEPHRITIS	IL1R2	MR Egger	2.00173	1	0.15712
CizGPO	ebi-a-GCST010005	Membranous nephropathy || id:ebi-a-GCST010005	CHRDL2	Inverse variance weighted	2.00036	1	0.157262
PjMbGz	ebi-a-GCST90018866	IgA nephropathy || id:ebi-a-GCST90018866	ATP1B2	Inverse variance weighted	3.69691	2	0.15748
VIXVge	ebi-a-GCST90018866	IgA nephropathy || id:ebi-a-GCST90018866	IGFLR1	Inverse variance weighted	5.20272	3	0.157541
FFTcxJ	finn-b-N14_PYELONEPHR	Acute tubulo-interstitial nephritis || id:finn-b-N14_PYELONEPHR	LY9	Inverse variance weighted	3.6944	2	0.157678
A5KkDS	finn-b-N14_PYELONEPHR	Acute tubulo-interstitial nephritis || id:finn-b-N14_PYELONEPHR	CHI3L1	Inverse variance weighted	3.68768	2	0.158209
KKA4bt	ebi-a-GCST90018866	IgA nephropathy || id:ebi-a-GCST90018866	CPN2	Inverse variance weighted	5.19262	3	0.158224
2a2WZ9	ebi-a-GCST90018788	Acute glomerulonephritis || id:ebi-a-GCST90018788	MAGI2	MR Egger	9.28385	6	0.158233
7TYPuz	finn-b-N14_CHRONTUBULOINTNEPHRITIS	Chronic tubulo-interstitial nephritis || id:finn-b-N14_CHRONTUBULOINTNEPHRITIS	AKR7A3	MR Egger	3.68517	2	0.158408
QiORjD	ebi-a-GCST90018820	Chronic glomerulonephritis || id:ebi-a-GCST90018820	SPINK2	Inverse variance weighted	1.98734	1	0.158619
7WZ5hG	ebi-a-GCST90018866	IgA nephropathy || id:ebi-a-GCST90018866	PPT1	Inverse variance weighted	1.98733	1	0.158621
HnKT5W	ebi-a-GCST90018866	IgA nephropathy || id:ebi-a-GCST90018866	NUDT12	MR Egger	1.9854	1	0.158823
sY3zzI	ebi-a-GCST90018866	IgA nephropathy || id:ebi-a-GCST90018866	CD109	MR Egger	5.1837	3	0.158829
OjxRok	ebi-a-GCST010005	Membranous nephropathy || id:ebi-a-GCST010005	CNRIP1	MR Egger	1.98443	1	0.158924
vTKyd5	ebi-a-GCST90018866	IgA nephropathy || id:ebi-a-GCST90018866	ATXN3	Inverse variance weighted	3.67695	2	0.15906
AdD1xF	ebi-a-GCST90018788	Acute glomerulonephritis || id:ebi-a-GCST90018788	SPON1	MR Egger	3.67557	2	0.15917
D7XhP3	ebi-a-GCST90018820	Chronic glomerulonephritis || id:ebi-a-GCST90018820	DPEP1	Inverse variance weighted	5.17719	3	0.159273
IkSOqV	ebi-a-GCST90018788	Acute glomerulonephritis || id:ebi-a-GCST90018788	B4GALT1	Inverse variance weighted	3.6706	2	0.159565
BQqa88	ebi-a-GCST90018788	Acute glomerulonephritis || id:ebi-a-GCST90018788	PDGFA	MR Egger	1.97658	1	0.159751
c1BeRp	ebi-a-GCST010005	Membranous nephropathy || id:ebi-a-GCST010005	CCDC126	Inverse variance weighted	1.9759	1	0.159823
KxIQWw	ebi-a-GCST90018820	Chronic glomerulonephritis || id:ebi-a-GCST90018820	CPB1	Inverse variance weighted	1.97158	1	0.16028
rlFSwR	ebi-a-GCST90018866	IgA nephropathy || id:ebi-a-GCST90018866	IL18R1	MR Egger	9.24391	6	0.160318
dASdnh	finn-b-N14_PYELONEPHR	Acute tubulo-interstitial nephritis || id:finn-b-N14_PYELONEPHR	NTN1	MR Egger	1.97076	1	0.160367
F22AUc	ebi-a-GCST90018820	Chronic glomerulonephritis || id:ebi-a-GCST90018820	IL6ST	Inverse variance weighted	5.1556	3	0.160751
kByKAz	finn-b-N14_PYELONEPHR	Acute tubulo-interstitial nephritis || id:finn-b-N14_PYELONEPHR	REG1A	Inverse variance weighted	6.56478	4	0.160754
yaHhgw	ebi-a-GCST90018788	Acute glomerulonephritis || id:ebi-a-GCST90018788	APOL3	MR Egger	5.15513	3	0.160784
evKdR5	finn-b-N14_PYELONEPHR	Acute tubulo-interstitial nephritis || id:finn-b-N14_PYELONEPHR	FAH	Inverse variance weighted	6.56203	4	0.160924
uvCIFt	finn-b-N14_PYELONEPHR	Acute tubulo-interstitial nephritis || id:finn-b-N14_PYELONEPHR	SVEP1	Inverse variance weighted	6.55432	4	0.1614
tKZq1g	ebi-a-GCST90018866	IgA nephropathy || id:ebi-a-GCST90018866	MGP	MR Egger	1.9604	1	0.161471
YyNLmA	ebi-a-GCST010005	Membranous nephropathy || id:ebi-a-GCST010005	FOLR3	Inverse variance weighted	1.95961	1	0.161555
OtMxHs	finn-b-N14_PYELONEPHR	Acute tubulo-interstitial nephritis || id:finn-b-N14_PYELONEPHR	ST3GAL6	Inverse variance weighted	7.90215	5	0.161711
M0VKCs	ebi-a-GCST90018788	Acute glomerulonephritis || id:ebi-a-GCST90018788	NPW	Inverse variance weighted	6.54877	4	0.161743
NkjW8W	ebi-a-GCST90018820	Chronic glomerulonephritis || id:ebi-a-GCST90018820	TIMD4	Inverse variance weighted	1.95531	1	0.162015
gdsvH6	finn-b-N14_CHRONTUBULOINTNEPHRITIS	Chronic tubulo-interstitial nephritis || id:finn-b-N14_CHRONTUBULOINTNEPHRITIS	DSC2	Inverse variance weighted	3.63991	2	0.162033
g5ogXC	ebi-a-GCST90018788	Acute glomerulonephritis || id:ebi-a-GCST90018788	COLEC12	Inverse variance weighted	3.6398	2	0.162042
Ex0NJC	finn-b-N14_PYELONEPHR	Acute tubulo-interstitial nephritis || id:finn-b-N14_PYELONEPHR	SERPINE2	Inverse variance weighted	9.2095	6	0.162134
fabJfo	finn-b-N14_CHRONTUBULOINTNEPHRITIS	Chronic tubulo-interstitial nephritis || id:finn-b-N14_CHRONTUBULOINTNEPHRITIS	SERPINA3	MR Egger	7.8942	5	0.162164
ljDP1W	finn-b-N14_PYELONEPHR	Acute tubulo-interstitial nephritis || id:finn-b-N14_PYELONEPHR	SERPINA9	Inverse variance weighted	3.63648	2	0.162311
lRfEdc	ebi-a-GCST90018866	IgA nephropathy || id:ebi-a-GCST90018866	NQO1	Inverse variance weighted	3.63619	2	0.162334
YyNLmA	ebi-a-GCST90018820	Chronic glomerulonephritis || id:ebi-a-GCST90018820	FOLR3	Inverse variance weighted	7.8883	5	0.1625
naMgkD	ebi-a-GCST90018820	Chronic glomerulonephritis || id:ebi-a-GCST90018820	ADAM22	Inverse variance weighted	1.94949	1	0.162642
XfJtVw	finn-b-N14_PYELONEPHR	Acute tubulo-interstitial nephritis || id:finn-b-N14_PYELONEPHR	CR2	Inverse variance weighted	1.94845	1	0.162754
I03O3H	ebi-a-GCST90018820	Chronic glomerulonephritis || id:ebi-a-GCST90018820	LRRC15	Inverse variance weighted	1.94807	1	0.162795
GBEMze	ebi-a-GCST90018866	IgA nephropathy || id:ebi-a-GCST90018866	PCSK1	Inverse variance weighted	11.7433	8	0.163028
lS3z2C	ebi-a-GCST90018788	Acute glomerulonephritis || id:ebi-a-GCST90018788	UBLCP1	MR Egger	1.94468	1	0.163162
yZSRup	finn-b-N14_PYELONEPHR	Acute tubulo-interstitial nephritis || id:finn-b-N14_PYELONEPHR	IL6R	Inverse variance weighted	1.94413	1	0.163221
82vuBG	ebi-a-GCST90018788	Acute glomerulonephritis || id:ebi-a-GCST90018788	SAR1A	Inverse variance weighted	1.94346	1	0.163293
7wyfMV	finn-b-N14_PYELONEPHR	Acute tubulo-interstitial nephritis || id:finn-b-N14_PYELONEPHR	SPINT2	Inverse variance weighted	3.62425	2	0.163307
kJv9O9	finn-b-N14_CHRONTUBULOINTNEPHRITIS	Chronic tubulo-interstitial nephritis || id:finn-b-N14_CHRONTUBULOINTNEPHRITIS	EPHA5	Inverse variance weighted	1.94233	1	0.163416
AdD1xF	ebi-a-GCST90018820	Chronic glomerulonephritis || id:ebi-a-GCST90018820	SPON1	MR Egger	3.62288	2	0.163418
F21jTY	ebi-a-GCST90018866	IgA nephropathy || id:ebi-a-GCST90018866	CRISPLD2	MR Egger	6.52083	4	0.163483
kmQLb3	finn-b-N14_CHRONTUBULOINTNEPHRITIS	Chronic tubulo-interstitial nephritis || id:finn-b-N14_CHRONTUBULOINTNEPHRITIS	CBR3	MR Egger	1.93803	1	0.163883
5PASp0	ebi-a-GCST90018788	Acute glomerulonephritis || id:ebi-a-GCST90018788	FKBP1B	Inverse variance weighted	1.93527	1	0.164183
s4lA5Y	ebi-a-GCST90018820	Chronic glomerulonephritis || id:ebi-a-GCST90018820	GSR	Inverse variance weighted	1.93487	1	0.164227
0bnH4N	finn-b-N14_CHRONTUBULOINTNEPHRITIS	Chronic tubulo-interstitial nephritis || id:finn-b-N14_CHRONTUBULOINTNEPHRITIS	ITIH2	Inverse variance weighted	9.16769	6	0.164364
3dfbm0	finn-b-N14_CHRONTUBULOINTNEPHRITIS	Chronic tubulo-interstitial nephritis || id:finn-b-N14_CHRONTUBULOINTNEPHRITIS	LINGO1	Inverse variance weighted	1.93314	1	0.164415
WgiWo8	ebi-a-GCST90018820	Chronic glomerulonephritis || id:ebi-a-GCST90018820	SCUBE1	Inverse variance weighted	5.10262	3	0.164435
sFp8Ok	ebi-a-GCST90018820	Chronic glomerulonephritis || id:ebi-a-GCST90018820	COL6A1	MR Egger	15.411	11	0.164445
s4lA5Y	finn-b-N14_PYELONEPHR	Acute tubulo-interstitial nephritis || id:finn-b-N14_PYELONEPHR	GSR	Inverse variance weighted	1.93213	1	0.164526
e9gvRh	ebi-a-GCST90018820	Chronic glomerulonephritis || id:ebi-a-GCST90018820	PDGFRB	Inverse variance weighted	10.4471	7	0.164619
TBchud	finn-b-N14_CHRONTUBULOINTNEPHRITIS	Chronic tubulo-interstitial nephritis || id:finn-b-N14_CHRONTUBULOINTNEPHRITIS	GBP1	Inverse variance weighted	1.92936	1	0.164829
FuUuXG	ebi-a-GCST90018866	IgA nephropathy || id:ebi-a-GCST90018866	BTN3A3	MR Egger	5.08843	3	0.165435
HQF345	ebi-a-GCST010005	Membranous nephropathy || id:ebi-a-GCST010005	EPHB1	Inverse variance weighted	3.59708	2	0.16554
wHiu3W	ebi-a-GCST90018866	IgA nephropathy || id:ebi-a-GCST90018866	FRZB	Inverse variance weighted	5.08686	3	0.165546
x1iQf9	ebi-a-GCST90018866	IgA nephropathy || id:ebi-a-GCST90018866	PDGFRA	Inverse variance weighted	1.92222	1	0.165612
D0f2eU	ebi-a-GCST90018788	Acute glomerulonephritis || id:ebi-a-GCST90018788	OLFM2	MR Egger	6.4863	4	0.165656
FMJev2	finn-b-N14_PYELONEPHR	Acute tubulo-interstitial nephritis || id:finn-b-N14_PYELONEPHR	PLXNB2	Inverse variance weighted	6.48465	4	0.16576
zhyBSM	ebi-a-GCST90018820	Chronic glomerulonephritis || id:ebi-a-GCST90018820	ATRN	MR Egger	6.48147	4	0.165962
Ahhq3x	finn-b-N14_CHRONTUBULOINTNEPHRITIS	Chronic tubulo-interstitial nephritis || id:finn-b-N14_CHRONTUBULOINTNEPHRITIS	TAPBPL	Inverse variance weighted	9.13718	6	0.166009
LiixSK	ebi-a-GCST010005	Membranous nephropathy || id:ebi-a-GCST010005	ACADSB	Inverse variance weighted	1.91731	1	0.166154
SxSbql	ebi-a-GCST90018788	Acute glomerulonephritis || id:ebi-a-GCST90018788	LCT	Inverse variance weighted	10.416	7	0.166198
Cm0MK9	ebi-a-GCST90018866	IgA nephropathy || id:ebi-a-GCST90018866	ALKBH3	Inverse variance weighted	3.58777	2	0.166313
F6BIHk	ebi-a-GCST90018788	Acute glomerulonephritis || id:ebi-a-GCST90018788	LRP11	MR Egger	15.3661	11	0.166341
1uVHUo	finn-b-N14_PYELONEPHR	Acute tubulo-interstitial nephritis || id:finn-b-N14_PYELONEPHR	NRXN3	Inverse variance weighted	7.82012	5	0.166432
ac8v3g	ebi-a-GCST90018820	Chronic glomerulonephritis || id:ebi-a-GCST90018820	CXCL16	MR Egger	1.91358	1	0.166566
9BdMU1	finn-b-N14_PYELONEPHR	Acute tubulo-interstitial nephritis || id:finn-b-N14_PYELONEPHR	GSTZ1	Inverse variance weighted	9.1267	6	0.166577
ZQJRwC	ebi-a-GCST90018788	Acute glomerulonephritis || id:ebi-a-GCST90018788	ANGPT2	Inverse variance weighted	1.91318	1	0.16661
26TpVd	finn-b-N14_CHRONTUBULOINTNEPHRITIS	Chronic tubulo-interstitial nephritis || id:finn-b-N14_CHRONTUBULOINTNEPHRITIS	C1S	Inverse variance weighted	3.58224	2	0.166773
IVB8RX	ebi-a-GCST90018820	Chronic glomerulonephritis || id:ebi-a-GCST90018820	ROR1	Inverse variance weighted	3.57963	2	0.166991
SR6Aly	finn-b-N14_PYELONEPHR	Acute tubulo-interstitial nephritis || id:finn-b-N14_PYELONEPHR	MSR1	Inverse variance weighted	5.06603	3	0.167025
6udktS	finn-b-N14_PYELONEPHR	Acute tubulo-interstitial nephritis || id:finn-b-N14_PYELONEPHR	IDUA	Inverse variance weighted	5.06443	3	0.16714
9BdMU1	finn-b-N14_PYELONEPHR	Acute tubulo-interstitial nephritis || id:finn-b-N14_PYELONEPHR	GSTZ1	MR Egger	7.80569	5	0.167275
2a2WZ9	ebi-a-GCST90018866	IgA nephropathy || id:ebi-a-GCST90018866	MAGI2	Inverse variance weighted	10.3901	7	0.167525
sAje9u	ebi-a-GCST90018866	IgA nephropathy || id:ebi-a-GCST90018866	DCTD	Inverse variance weighted	1.90421	1	0.167608
nTsBhv	ebi-a-GCST010005	Membranous nephropathy || id:ebi-a-GCST010005	H6PD	Inverse variance weighted	1.90397	1	0.167635
iHPANx	finn-b-N14_PYELONEPHR	Acute tubulo-interstitial nephritis || id:finn-b-N14_PYELONEPHR	ART3	Inverse variance weighted	1.90239	1	0.167811
8m5Ip9	ebi-a-GCST90018866	IgA nephropathy || id:ebi-a-GCST90018866	PRSS57	Inverse variance weighted	5.0533	3	0.167935
j0GqUt	ebi-a-GCST90018866	IgA nephropathy || id:ebi-a-GCST90018866	HSPB1	Inverse variance weighted	3.56521	2	0.1682
IVB8RX	ebi-a-GCST90018820	Chronic glomerulonephritis || id:ebi-a-GCST90018820	ROR1	MR Egger	1.89596	1	0.168531
c1BeRp	finn-b-N14_PYELONEPHR	Acute tubulo-interstitial nephritis || id:finn-b-N14_PYELONEPHR	CCDC126	Inverse variance weighted	3.55864	2	0.168753
uvCIFt	finn-b-N14_PYELONEPHR	Acute tubulo-interstitial nephritis || id:finn-b-N14_PYELONEPHR	SVEP1	MR Egger	5.04037	3	0.168865
D2DJBS	finn-b-N14_PYELONEPHR	Acute tubulo-interstitial nephritis || id:finn-b-N14_PYELONEPHR	HEBP1	Inverse variance weighted	6.43374	4	0.169014
ITcIgb	finn-b-N14_CHRONTUBULOINTNEPHRITIS	Chronic tubulo-interstitial nephritis || id:finn-b-N14_CHRONTUBULOINTNEPHRITIS	ACP6	Inverse variance weighted	14.0762	10	0.169545
R66reG	ebi-a-GCST90018788	Acute glomerulonephritis || id:ebi-a-GCST90018788	SAT2	Inverse variance weighted	1.8838	1	0.169903
sxXmRM	ebi-a-GCST90018866	IgA nephropathy || id:ebi-a-GCST90018866	MET	Inverse variance weighted	5.02386	3	0.170058
5M6wN7	ebi-a-GCST90018788	Acute glomerulonephritis || id:ebi-a-GCST90018788	PDXK	Inverse variance weighted	6.41608	4	0.170155
2Tdrd7	ebi-a-GCST90018866	IgA nephropathy || id:ebi-a-GCST90018866	WFDC1	Inverse variance weighted	5.01998	3	0.17034
8HDvF0	ebi-a-GCST90018820	Chronic glomerulonephritis || id:ebi-a-GCST90018820	CTSS	MR Egger	1.87549	1	0.170848
GBEMze	ebi-a-GCST90018866	IgA nephropathy || id:ebi-a-GCST90018866	PCSK1	MR Egger	10.3243	7	0.170931
OtMxHs	ebi-a-GCST90018866	IgA nephropathy || id:ebi-a-GCST90018866	ST3GAL6	MR Egger	7.73877	5	0.171233
3Zo8v4	ebi-a-GCST010005	Membranous nephropathy || id:ebi-a-GCST010005	KL	Inverse variance weighted	3.52494	2	0.171621
5dHogo	finn-b-N14_PYELONEPHR	Acute tubulo-interstitial nephritis || id:finn-b-N14_PYELONEPHR	CNTFR	MR Egger	3.52328	2	0.171763
o1NhFF	finn-b-N14_CHRONTUBULOINTNEPHRITIS	Chronic tubulo-interstitial nephritis || id:finn-b-N14_CHRONTUBULOINTNEPHRITIS	PCOLCE2	Inverse variance weighted	11.557	8	0.172092
QkkqGD	ebi-a-GCST90018866	IgA nephropathy || id:ebi-a-GCST90018866	MYOC	MR Egger	1.86251	1	0.172335
rhOkRi	ebi-a-GCST90018866	IgA nephropathy || id:ebi-a-GCST90018866	NTNG1	Inverse variance weighted	6.38193	4	0.172383
XI8O2Q	finn-b-N14_CHRONTUBULOINTNEPHRITIS	Chronic tubulo-interstitial nephritis || id:finn-b-N14_CHRONTUBULOINTNEPHRITIS	ISLR2	MR Egger	1.86119	1	0.172488
5jbILm	ebi-a-GCST90018788	Acute glomerulonephritis || id:ebi-a-GCST90018788	OXT	MR Egger	3.51268	2	0.172675
NPl8Br	finn-b-N14_CHRONTUBULOINTNEPHRITIS	Chronic tubulo-interstitial nephritis || id:finn-b-N14_CHRONTUBULOINTNEPHRITIS	SNPH	Inverse variance weighted	1.85932	1	0.172704
2Tdrd7	ebi-a-GCST90018866	IgA nephropathy || id:ebi-a-GCST90018866	WFDC1	MR Egger	3.51037	2	0.172875
Rva4R3	ebi-a-GCST90018866	IgA nephropathy || id:ebi-a-GCST90018866	DNAJC17	Inverse variance weighted	1.85763	1	0.172898
h8Rro5	ebi-a-GCST90018866	IgA nephropathy || id:ebi-a-GCST90018866	SRGN	MR Egger	1.85715	1	0.172954
qw90Oy	ebi-a-GCST90018866	IgA nephropathy || id:ebi-a-GCST90018866	PLXNC1	Inverse variance weighted	6.37183	4	0.173047
K9Gvg9	finn-b-N14_CHRONTUBULOINTNEPHRITIS	Chronic tubulo-interstitial nephritis || id:finn-b-N14_CHRONTUBULOINTNEPHRITIS	MCF2L	Inverse variance weighted	1.85598	1	0.17309
FYN1S8	ebi-a-GCST90018788	Acute glomerulonephritis || id:ebi-a-GCST90018788	GLTPD2	MR Egger	3.50465	2	0.17337
Yh0dPF	ebi-a-GCST90018788	Acute glomerulonephritis || id:ebi-a-GCST90018788	TIE1	Inverse variance weighted	1.85298	1	0.173437
yaHhgw	ebi-a-GCST90018820	Chronic glomerulonephritis || id:ebi-a-GCST90018820	APOL3	Inverse variance weighted	6.3623	4	0.173676
SdTU1P	finn-b-N14_PYELONEPHR	Acute tubulo-interstitial nephritis || id:finn-b-N14_PYELONEPHR	FUT10	MR Egger	3.49791	2	0.173956
0DXexm	ieu-a-1081	IgA nephropathy || id:ieu-a-1081	SWAP70	Inverse variance weighted	1.84822	1	0.17399
9Q765x	ebi-a-GCST90018820	Chronic glomerulonephritis || id:ebi-a-GCST90018820	NRP2	Inverse variance weighted	4.96757	3	0.174187
OjxRok	finn-b-N14_CHRONTUBULOINTNEPHRITIS	Chronic tubulo-interstitial nephritis || id:finn-b-N14_CHRONTUBULOINTNEPHRITIS	CNRIP1	MR Egger	7.68852	5	0.174258
WVCNCI	ebi-a-GCST90018866	IgA nephropathy || id:ebi-a-GCST90018866	LGMN	Inverse variance weighted	1.84536	1	0.174324
fBHWcX	ebi-a-GCST90018788	Acute glomerulonephritis || id:ebi-a-GCST90018788	ITIH5	Inverse variance weighted	7.68368	5	0.174552
M71S6I	finn-b-N14_CHRONTUBULOINTNEPHRITIS	Chronic tubulo-interstitial nephritis || id:finn-b-N14_CHRONTUBULOINTNEPHRITIS	VIT	Inverse variance weighted	8.98213	6	0.174586
YiT6W8	ebi-a-GCST90018788	Acute glomerulonephritis || id:ebi-a-GCST90018788	C5	MR Egger	1.83888	1	0.175083
lOWBJw	ebi-a-GCST90018866	IgA nephropathy || id:ebi-a-GCST90018866	KNG1	MR Egger	7.67438	5	0.175118
dpJkAN	finn-b-N14_CHRONTUBULOINTNEPHRITIS	Chronic tubulo-interstitial nephritis || id:finn-b-N14_CHRONTUBULOINTNEPHRITIS	NID1	Inverse variance weighted	3.48434	2	0.17514
AavMFq	ebi-a-GCST90018866	IgA nephropathy || id:ebi-a-GCST90018866	SLITRK5	MR Egger	1.83683	1	0.175323
zuC5zF	ebi-a-GCST90018788	Acute glomerulonephritis || id:ebi-a-GCST90018788	PCDH9	Inverse variance weighted	6.33249	4	0.175656
g5ogXC	ebi-a-GCST90018866	IgA nephropathy || id:ebi-a-GCST90018866	COLEC12	Inverse variance weighted	3.47332	2	0.176108
kjWrv3	ebi-a-GCST90018820	Chronic glomerulonephritis || id:ebi-a-GCST90018820	ENTPD1	Inverse variance weighted	1.82978	1	0.176154
uM7agC	finn-b-N14_CHRONTUBULOINTNEPHRITIS	Chronic tubulo-interstitial nephritis || id:finn-b-N14_CHRONTUBULOINTNEPHRITIS	CYB5D2	Inverse variance weighted	1.8286	1	0.176293
NPl8Br	ieu-a-1081	IgA nephropathy || id:ieu-a-1081	SNPH	Inverse variance weighted	1.82704	1	0.176478
lOWBJw	ebi-a-GCST90018866	IgA nephropathy || id:ebi-a-GCST90018866	KNG1	Inverse variance weighted	8.94387	6	0.176759
jStYSi	ieu-a-1081	IgA nephropathy || id:ieu-a-1081	CD300A	Inverse variance weighted	3.46524	2	0.17682
TBchud	finn-b-N14_PYELONEPHR	Acute tubulo-interstitial nephritis || id:finn-b-N14_PYELONEPHR	GBP1	Inverse variance weighted	1.82213	1	0.17706
z8oaL1	ebi-a-GCST90018820	Chronic glomerulonephritis || id:ebi-a-GCST90018820	CST7	MR Egger	7.642	5	0.177101
R1MrH4	ebi-a-GCST90018866	IgA nephropathy || id:ebi-a-GCST90018866	AKR1C3	Inverse variance weighted	3.46134	2	0.177166
tCzrkD	ebi-a-GCST90018820	Chronic glomerulonephritis || id:ebi-a-GCST90018820	CYB5R2	MR Egger	4.92579	3	0.177312
279YwL	ebi-a-GCST010005	Membranous nephropathy || id:ebi-a-GCST010005	CHST15	Inverse variance weighted	1.81975	1	0.177343
GBEMze	ebi-a-GCST90018820	Chronic glomerulonephritis || id:ebi-a-GCST90018820	PCSK1	Inverse variance weighted	11.4516	8	0.177401
NcU2k7	ebi-a-GCST90018866	IgA nephropathy || id:ebi-a-GCST90018866	TIMP4	Inverse variance weighted	4.92337	3	0.177495
608FG4	finn-b-N14_PYELONEPHR	Acute tubulo-interstitial nephritis || id:finn-b-N14_PYELONEPHR	SOD3	Inverse variance weighted	6.30462	4	0.177525
T1l5jD	ebi-a-GCST90018820	Chronic glomerulonephritis || id:ebi-a-GCST90018820	SPINK5	Inverse variance weighted	1.81656	1	0.177723
TEPRqC	ebi-a-GCST90018788	Acute glomerulonephritis || id:ebi-a-GCST90018788	NHEJ1	Inverse variance weighted	1.8153	1	0.177874
h8Rro5	finn-b-N14_CHRONTUBULOINTNEPHRITIS	Chronic tubulo-interstitial nephritis || id:finn-b-N14_CHRONTUBULOINTNEPHRITIS	SRGN	Inverse variance weighted	3.45131	2	0.178057
SKmV0b	ebi-a-GCST90018820	Chronic glomerulonephritis || id:ebi-a-GCST90018820	TGFBI	Inverse variance weighted	6.29443	4	0.178213
2Tdrd7	finn-b-N14_PYELONEPHR	Acute tubulo-interstitial nephritis || id:finn-b-N14_PYELONEPHR	WFDC1	MR Egger	3.4473	2	0.178414
fohBpE	ebi-a-GCST90018820	Chronic glomerulonephritis || id:ebi-a-GCST90018820	LPO	MR Egger	1.80718	1	0.178847
TMqDe3	finn-b-N14_PYELONEPHR	Acute tubulo-interstitial nephritis || id:finn-b-N14_PYELONEPHR	ANGPTL1	Inverse variance weighted	4.90536	3	0.17886
HJsnyz	ebi-a-GCST90018820	Chronic glomerulonephritis || id:ebi-a-GCST90018820	PENK	MR Egger	4.90528	3	0.178866
F21jTY	ebi-a-GCST90018820	Chronic glomerulonephritis || id:ebi-a-GCST90018820	CRISPLD2	Inverse variance weighted	7.61312	5	0.178886
cvGx08	finn-b-N14_PYELONEPHR	Acute tubulo-interstitial nephritis || id:finn-b-N14_PYELONEPHR	FGL1	MR Egger	4.90447	3	0.178927
Ogi6U4	finn-b-N14_CHRONTUBULOINTNEPHRITIS	Chronic tubulo-interstitial nephritis || id:finn-b-N14_CHRONTUBULOINTNEPHRITIS	ART4	MR Egger	1.80553	1	0.179045
eARXyF	ebi-a-GCST010005	Membranous nephropathy || id:ebi-a-GCST010005	AP1G2	Inverse variance weighted	1.80449	1	0.17917
kByKAz	ebi-a-GCST90018820	Chronic glomerulonephritis || id:ebi-a-GCST90018820	REG1A	MR Egger	4.90013	3	0.179258
s6QFz2	finn-b-N14_CHRONTUBULOINTNEPHRITIS	Chronic tubulo-interstitial nephritis || id:finn-b-N14_CHRONTUBULOINTNEPHRITIS	YWHAB	Inverse variance weighted	1.80299	1	0.179351
NeNZhm	ebi-a-GCST90018820	Chronic glomerulonephritis || id:ebi-a-GCST90018820	PKP2	Inverse variance weighted	1.79987	1	0.179728
kdTb2j	ebi-a-GCST90018866	IgA nephropathy || id:ebi-a-GCST90018866	TFF3	Inverse variance weighted	1.79898	1	0.179835
bVXo0Q	finn-b-N14_PYELONEPHR	Acute tubulo-interstitial nephritis || id:finn-b-N14_PYELONEPHR	PPID	Inverse variance weighted	1.79799	1	0.179956
Qzcuhg	ebi-a-GCST90018820	Chronic glomerulonephritis || id:ebi-a-GCST90018820	FAIM	MR Egger	4.88974	3	0.180051
VzMMBc	ebi-a-GCST90018820	Chronic glomerulonephritis || id:ebi-a-GCST90018820	GPC1	Inverse variance weighted	6.26693	4	0.180081
e9o9Ol	finn-b-N14_PYELONEPHR	Acute tubulo-interstitial nephritis || id:finn-b-N14_PYELONEPHR	ENPP5	MR Egger	7.5934	5	0.180114
lIwj7B	finn-b-N14_CHRONTUBULOINTNEPHRITIS	Chronic tubulo-interstitial nephritis || id:finn-b-N14_CHRONTUBULOINTNEPHRITIS	PARP1	Inverse variance weighted	1.79602	1	0.180194
AJz0Uv	ieu-a-1081	IgA nephropathy || id:ieu-a-1081	INHBC	MR Egger	1.79492	1	0.180328
BtvfUo	finn-b-N14_CHRONTUBULOINTNEPHRITIS	Chronic tubulo-interstitial nephritis || id:finn-b-N14_CHRONTUBULOINTNEPHRITIS	GGH	MR Egger	1.79453	1	0.180375
qNTZHh	ebi-a-GCST90018866	IgA nephropathy || id:ebi-a-GCST90018866	CA10	Inverse variance weighted	3.42541	2	0.180377
S3Pdv0	finn-b-N14_PYELONEPHR	Acute tubulo-interstitial nephritis || id:finn-b-N14_PYELONEPHR	PF4V1	Inverse variance weighted	3.42417	2	0.180489
LGbou8	ebi-a-GCST010005	Membranous nephropathy || id:ebi-a-GCST010005	OAF	Inverse variance weighted	3.42398	2	0.180507
21LwfY	ebi-a-GCST90018788	Acute glomerulonephritis || id:ebi-a-GCST90018788	CD7	Inverse variance weighted	1.7925	1	0.180622
WXNc5J	finn-b-N14_CHRONTUBULOINTNEPHRITIS	Chronic tubulo-interstitial nephritis || id:finn-b-N14_CHRONTUBULOINTNEPHRITIS	TNFSF12	MR Egger	1.79149	1	0.180745
DJgf1Q	ebi-a-GCST90018866	IgA nephropathy || id:ebi-a-GCST90018866	IGLL1	MR Egger	3.41708	2	0.18113
D7vF1F	finn-b-N14_PYELONEPHR	Acute tubulo-interstitial nephritis || id:finn-b-N14_PYELONEPHR	GPC5	Inverse variance weighted	4.8753	3	0.181159
WJigcH	finn-b-N14_PYELONEPHR	Acute tubulo-interstitial nephritis || id:finn-b-N14_PYELONEPHR	HP	Inverse variance weighted	7.57489	5	0.181273
CeMk6b	finn-b-N14_CHRONTUBULOINTNEPHRITIS	Chronic tubulo-interstitial nephritis || id:finn-b-N14_CHRONTUBULOINTNEPHRITIS	CFHR5	MR Egger	1.78712	1	0.181277
mWPBVu	finn-b-N14_PYELONEPHR	Acute tubulo-interstitial nephritis || id:finn-b-N14_PYELONEPHR	CSF2RB	MR Egger	4.86965	3	0.181594
1xhiOf	ebi-a-GCST90018820	Chronic glomerulonephritis || id:ebi-a-GCST90018820	F2	Inverse variance weighted	4.86597	3	0.181879
6kU3cG	ebi-a-GCST90018788	Acute glomerulonephritis || id:ebi-a-GCST90018788	TXNDC5	MR Egger	6.23961	4	0.181955
VE2Dke	finn-b-N14_PYELONEPHR	Acute tubulo-interstitial nephritis || id:finn-b-N14_PYELONEPHR	VTN	Inverse variance weighted	6.23858	4	0.182025
279YwL	ebi-a-GCST90018866	IgA nephropathy || id:ebi-a-GCST90018866	CHST15	Inverse variance weighted	1.78034	1	0.182108
AIaK9p	finn-b-N14_PYELONEPHR	Acute tubulo-interstitial nephritis || id:finn-b-N14_PYELONEPHR	NRP1	Inverse variance weighted	4.86266	3	0.182135
ZaaYjU	ebi-a-GCST90018788	Acute glomerulonephritis || id:ebi-a-GCST90018788	RAB31	MR Egger	1.77902	1	0.18227
bltKRK	ebi-a-GCST90018866	IgA nephropathy || id:ebi-a-GCST90018866	CRISP2	Inverse variance weighted	6.23392	4	0.182347
3Zo8v4	ebi-a-GCST90018866	IgA nephropathy || id:ebi-a-GCST90018866	KL	MR Egger	1.77407	1	0.18288
WXaRrn	finn-b-N14_PYELONEPHR	Acute tubulo-interstitial nephritis || id:finn-b-N14_PYELONEPHR	CDCP1	MR Egger	1.7708	1	0.183283
TiSIez	finn-b-N14_CHRONTUBULOINTNEPHRITIS	Chronic tubulo-interstitial nephritis || id:finn-b-N14_CHRONTUBULOINTNEPHRITIS	PKDCC	Inverse variance weighted	1.77047	1	0.183324
MFYKIz	ebi-a-GCST90018866	IgA nephropathy || id:ebi-a-GCST90018866	CCL25	Inverse variance weighted	3.39277	2	0.183345
opDv2O	finn-b-N14_CHRONTUBULOINTNEPHRITIS	Chronic tubulo-interstitial nephritis || id:finn-b-N14_CHRONTUBULOINTNEPHRITIS	NFASC	MR Egger	3.39253	2	0.183367
I03O3H	finn-b-N14_PYELONEPHR	Acute tubulo-interstitial nephritis || id:finn-b-N14_PYELONEPHR	LRRC15	Inverse variance weighted	1.76825	1	0.183599
gIHtTs	finn-b-N14_PYELONEPHR	Acute tubulo-interstitial nephritis || id:finn-b-N14_PYELONEPHR	SFTPD	Inverse variance weighted	6.21568	4	0.18361
7SBHsh	finn-b-N14_PYELONEPHR	Acute tubulo-interstitial nephritis || id:finn-b-N14_PYELONEPHR	TREML2	MR Egger	1.76771	1	0.183666
31OHgX	ebi-a-GCST90018820	Chronic glomerulonephritis || id:ebi-a-GCST90018820	GSTM1	MR Egger	4.84251	3	0.183699
9AmJGU	ebi-a-GCST90018866	IgA nephropathy || id:ebi-a-GCST90018866	EGF	Inverse variance weighted	3.38739	2	0.183839
yEAIiq	finn-b-N14_PYELONEPHR	Acute tubulo-interstitial nephritis || id:finn-b-N14_PYELONEPHR	PCBD1	MR Egger	1.76158	1	0.184428
WOwHaX	ebi-a-GCST90018820	Chronic glomerulonephritis || id:ebi-a-GCST90018820	CBR1	MR Egger	3.37959	2	0.184558
zhyBSM	finn-b-N14_CHRONTUBULOINTNEPHRITIS	Chronic tubulo-interstitial nephritis || id:finn-b-N14_CHRONTUBULOINTNEPHRITIS	ATRN	Inverse variance weighted	7.52223	5	0.184606
OBLbpX	ieu-a-1081	IgA nephropathy || id:ieu-a-1081	CXCL6	Inverse variance weighted	1.7585	1	0.184811
mWs6LK	finn-b-N14_PYELONEPHR	Acute tubulo-interstitial nephritis || id:finn-b-N14_PYELONEPHR	DLK1	MR Egger	1.75664	1	0.185044
QZ2QxX	ebi-a-GCST010005	Membranous nephropathy || id:ebi-a-GCST010005	PEAR1	Inverse variance weighted	1.75462	1	0.185297
nDtMQn	finn-b-N14_CHRONTUBULOINTNEPHRITIS	Chronic tubulo-interstitial nephritis || id:finn-b-N14_CHRONTUBULOINTNEPHRITIS	ANXA4	Inverse variance weighted	1.75418	1	0.185353
nFJxA2	finn-b-N14_PYELONEPHR	Acute tubulo-interstitial nephritis || id:finn-b-N14_PYELONEPHR	LYVE1	Inverse variance weighted	4.82029	3	0.185439
z26wAW	finn-b-N14_CHRONTUBULOINTNEPHRITIS	Chronic tubulo-interstitial nephritis || id:finn-b-N14_CHRONTUBULOINTNEPHRITIS	CFHR2	Inverse variance weighted	12.5149	9	0.185814
fBHWcX	finn-b-N14_PYELONEPHR	Acute tubulo-interstitial nephritis || id:finn-b-N14_PYELONEPHR	ITIH5	MR Egger	4.8153	3	0.185832
kmQLb3	ebi-a-GCST90018866	IgA nephropathy || id:ebi-a-GCST90018866	CBR3	Inverse variance weighted	3.36506	2	0.185903
F6BIHk	finn-b-N14_PYELONEPHR	Acute tubulo-interstitial nephritis || id:finn-b-N14_PYELONEPHR	LRP11	MR Egger	14.9173	11	0.186315
RrGhLZ	finn-b-N14_CHRONTUBULOINTNEPHRITIS	Chronic tubulo-interstitial nephritis || id:finn-b-N14_CHRONTUBULOINTNEPHRITIS	KLK10	MR Egger	4.80854	3	0.186365
6kU3cG	finn-b-N14_PYELONEPHR	Acute tubulo-interstitial nephritis || id:finn-b-N14_PYELONEPHR	TXNDC5	Inverse variance weighted	7.49284	5	0.18649
FlLXNc	ebi-a-GCST010005	Membranous nephropathy || id:ebi-a-GCST010005	DKK3	Inverse variance weighted	1.74507	1	0.186498
kY1IZu	ebi-a-GCST90018820	Chronic glomerulonephritis || id:ebi-a-GCST90018820	ISG15	Inverse variance weighted	3.35842	2	0.186522
UQVZtn	finn-b-N14_PYELONEPHR	Acute tubulo-interstitial nephritis || id:finn-b-N14_PYELONEPHR	SAA2	Inverse variance weighted	4.80644	3	0.186531
9Q765x	ebi-a-GCST90018820	Chronic glomerulonephritis || id:ebi-a-GCST90018820	NRP2	MR Egger	3.35784	2	0.186576
3HvZ3g	ebi-a-GCST90018788	Acute glomerulonephritis || id:ebi-a-GCST90018788	KLK7	Inverse variance weighted	1.74397	1	0.186637
VDMqFO	ebi-a-GCST90018866	IgA nephropathy || id:ebi-a-GCST90018866	CST5	Inverse variance weighted	6.1707	4	0.186758
bCg8O1	ebi-a-GCST90018866	IgA nephropathy || id:ebi-a-GCST90018866	GKN2	Inverse variance weighted	1.74214	1	0.186867
gdsvH6	ebi-a-GCST90018866	IgA nephropathy || id:ebi-a-GCST90018866	DSC2	Inverse variance weighted	3.34438	2	0.187835
a22v5k	finn-b-N14_PYELONEPHR	Acute tubulo-interstitial nephritis || id:finn-b-N14_PYELONEPHR	APOF	Inverse variance weighted	3.34296	2	0.187968
a22v5k	finn-b-N14_CHRONTUBULOINTNEPHRITIS	Chronic tubulo-interstitial nephritis || id:finn-b-N14_CHRONTUBULOINTNEPHRITIS	APOF	Inverse variance weighted	3.33859	2	0.18838
EEr7Qn	finn-b-N14_CHRONTUBULOINTNEPHRITIS	Chronic tubulo-interstitial nephritis || id:finn-b-N14_CHRONTUBULOINTNEPHRITIS	SPARCL1	MR Egger	3.33771	2	0.188462
Q6oMMB	ebi-a-GCST90018788	Acute glomerulonephritis || id:ebi-a-GCST90018788	RMDN1	MR Egger	3.33733	2	0.188499
Q57hPq	finn-b-N14_PYELONEPHR	Acute tubulo-interstitial nephritis || id:finn-b-N14_PYELONEPHR	CA1	MR Egger	1.72903	1	0.188535
uWZp0p	ebi-a-GCST90018788	Acute glomerulonephritis || id:ebi-a-GCST90018788	IGFBP7	Inverse variance weighted	7.46029	5	0.188596
27G02M	finn-b-N14_CHRONTUBULOINTNEPHRITIS	Chronic tubulo-interstitial nephritis || id:finn-b-N14_CHRONTUBULOINTNEPHRITIS	GSTA1	MR Egger	6.1441	4	0.188642
QiORjD	finn-b-N14_PYELONEPHR	Acute tubulo-interstitial nephritis || id:finn-b-N14_PYELONEPHR	SPINK2	Inverse variance weighted	1.72645	1	0.188865
8VzLhV	ebi-a-GCST90018788	Acute glomerulonephritis || id:ebi-a-GCST90018788	CHL1	Inverse variance weighted	6.14065	4	0.188888
OjxRok	finn-b-N14_CHRONTUBULOINTNEPHRITIS	Chronic tubulo-interstitial nephritis || id:finn-b-N14_CHRONTUBULOINTNEPHRITIS	CNRIP1	Inverse variance weighted	8.73157	6	0.189246
Mq66da	ebi-a-GCST010005	Membranous nephropathy || id:ebi-a-GCST010005	PSAPL1	Inverse variance weighted	7.44906	5	0.189327
SuDKcG	ebi-a-GCST90018866	IgA nephropathy || id:ebi-a-GCST90018866	HNRNPAB	Inverse variance weighted	1.72105	1	0.189559
C7YldP	ebi-a-GCST90018866	IgA nephropathy || id:ebi-a-GCST90018866	PLXNA1	Inverse variance weighted	1.72074	1	0.189598
KKA4bt	ebi-a-GCST90018820	Chronic glomerulonephritis || id:ebi-a-GCST90018820	CPN2	MR Egger	3.32528	2	0.189638
BMKvvF	finn-b-N14_CHRONTUBULOINTNEPHRITIS	Chronic tubulo-interstitial nephritis || id:finn-b-N14_CHRONTUBULOINTNEPHRITIS	HPGDS	MR Egger	7.4443	5	0.189638
pSHVuG	finn-b-N14_PYELONEPHR	Acute tubulo-interstitial nephritis || id:finn-b-N14_PYELONEPHR	COMP	Inverse variance weighted	3.32283	2	0.18987
nyxth7	ebi-a-GCST90018866	IgA nephropathy || id:ebi-a-GCST90018866	FGFBP3	Inverse variance weighted	1.71818	1	0.189927
TSMsRg	finn-b-N14_PYELONEPHR	Acute tubulo-interstitial nephritis || id:finn-b-N14_PYELONEPHR	LIPN	MR Egger	4.76333	3	0.189971
jjt9ii	ebi-a-GCST010005	Membranous nephropathy || id:ebi-a-GCST010005	SAA4	Inverse variance weighted	3.32174	2	0.189974
bH4Bnf	finn-b-N14_CHRONTUBULOINTNEPHRITIS	Chronic tubulo-interstitial nephritis || id:finn-b-N14_CHRONTUBULOINTNEPHRITIS	B4GALT7	MR Egger	4.75901	3	0.190318
Nw5D41	finn-b-N14_CHRONTUBULOINTNEPHRITIS	Chronic tubulo-interstitial nephritis || id:finn-b-N14_CHRONTUBULOINTNEPHRITIS	PLEKHA1	Inverse variance weighted	4.75876	3	0.190339
o1NhFF	ebi-a-GCST90018866	IgA nephropathy || id:ebi-a-GCST90018866	PCOLCE2	MR Egger	9.96759	7	0.190418
GylMgI	ebi-a-GCST010005	Membranous nephropathy || id:ebi-a-GCST010005	CCL8	Inverse variance weighted	1.71393	1	0.190477
LiixSK	finn-b-N14_CHRONTUBULOINTNEPHRITIS	Chronic tubulo-interstitial nephritis || id:finn-b-N14_CHRONTUBULOINTNEPHRITIS	ACADSB	Inverse variance weighted	1.71367	1	0.19051
0bnH4N	finn-b-N14_PYELONEPHR	Acute tubulo-interstitial nephritis || id:finn-b-N14_PYELONEPHR	ITIH2	MR Egger	7.4294	5	0.190613
YKgybl	finn-b-N14_CHRONTUBULOINTNEPHRITIS	Chronic tubulo-interstitial nephritis || id:finn-b-N14_CHRONTUBULOINTNEPHRITIS	SCGB3A1	MR Egger	1.7123	1	0.190687
4IIHhh	ebi-a-GCST90018788	Acute glomerulonephritis || id:ebi-a-GCST90018788	TREM2	MR Egger	1.71067	1	0.190898
tKZq1g	ebi-a-GCST90018820	Chronic glomerulonephritis || id:ebi-a-GCST90018820	MGP	MR Egger	1.71067	1	0.190898
VzMMBc	ebi-a-GCST90018788	Acute glomerulonephritis || id:ebi-a-GCST90018788	GPC1	MR Egger	4.75162	3	0.190914
qgLHfm	finn-b-N14_PYELONEPHR	Acute tubulo-interstitial nephritis || id:finn-b-N14_PYELONEPHR	PATE4	Inverse variance weighted	1.70917	1	0.191093
BtvfUo	ebi-a-GCST90018820	Chronic glomerulonephritis || id:ebi-a-GCST90018820	GGH	Inverse variance weighted	3.30653	2	0.191424
RrGhLZ	ebi-a-GCST90018788	Acute glomerulonephritis || id:ebi-a-GCST90018788	KLK10	MR Egger	6.10297	4	0.191589
8gZ03O	finn-b-N14_CHRONTUBULOINTNEPHRITIS	Chronic tubulo-interstitial nephritis || id:finn-b-N14_CHRONTUBULOINTNEPHRITIS	DPEP2	MR Egger	1.705	1	0.191635
9BdMU1	ebi-a-GCST90018866	IgA nephropathy || id:ebi-a-GCST90018866	GSTZ1	Inverse variance weighted	8.69087	6	0.191724
SS0D8T	ebi-a-GCST90018866	IgA nephropathy || id:ebi-a-GCST90018866	BTC	Inverse variance weighted	1.70304	1	0.19189
nZfHWx	ebi-a-GCST010005	Membranous nephropathy || id:ebi-a-GCST010005	IGSF3	Inverse variance weighted	1.70036	1	0.192242
deACvR	finn-b-N14_CHRONTUBULOINTNEPHRITIS	Chronic tubulo-interstitial nephritis || id:finn-b-N14_CHRONTUBULOINTNEPHRITIS	ESD	MR Egger	1.70003	1	0.192284
QtoO4n	ebi-a-GCST90018820	Chronic glomerulonephritis || id:ebi-a-GCST90018820	PLEK	Inverse variance weighted	1.69562	1	0.192862
Vj5MBt	ebi-a-GCST90018820	Chronic glomerulonephritis || id:ebi-a-GCST90018820	NAAA	MR Egger	1.69522	1	0.192915
enUUbB	finn-b-N14_PYELONEPHR	Acute tubulo-interstitial nephritis || id:finn-b-N14_PYELONEPHR	UCMA	MR Egger	1.6945	1	0.193008
UkuVlY	finn-b-N14_PYELONEPHR	Acute tubulo-interstitial nephritis || id:finn-b-N14_PYELONEPHR	FN1	Inverse variance weighted	1.69225	1	0.193305
iZ5LFJ	ebi-a-GCST90018820	Chronic glomerulonephritis || id:ebi-a-GCST90018820	PTPRJ	Inverse variance weighted	1.69013	1	0.193584
jjt9ii	ebi-a-GCST90018866	IgA nephropathy || id:ebi-a-GCST90018866	SAA4	MR Egger	6.0747	4	0.193639
7TDaen	ebi-a-GCST90018866	IgA nephropathy || id:ebi-a-GCST90018866	MAN2B2	MR Egger	11.1403	8	0.193874
06YH2r	finn-b-N14_CHRONTUBULOINTNEPHRITIS	Chronic tubulo-interstitial nephritis || id:finn-b-N14_CHRONTUBULOINTNEPHRITIS	LUM	MR Egger	6.07017	4	0.193969
mWPBVu	finn-b-N14_PYELONEPHR	Acute tubulo-interstitial nephritis || id:finn-b-N14_PYELONEPHR	CSF2RB	Inverse variance weighted	6.06813	4	0.194118
tCzrkD	ebi-a-GCST90018820	Chronic glomerulonephritis || id:ebi-a-GCST90018820	CYB5R2	Inverse variance weighted	6.06795	4	0.194131
jjt9ii	ebi-a-GCST90018866	IgA nephropathy || id:ebi-a-GCST90018866	SAA4	Inverse variance weighted	7.37572	5	0.194163
ZaaYjU	ebi-a-GCST010005	Membranous nephropathy || id:ebi-a-GCST010005	RAB31	Inverse variance weighted	1.68405	1	0.194387
dQmP7Q	ebi-a-GCST90018820	Chronic glomerulonephritis || id:ebi-a-GCST90018820	COCH	MR Egger	1.68341	1	0.194471
GoVwxC	finn-b-N14_PYELONEPHR	Acute tubulo-interstitial nephritis || id:finn-b-N14_PYELONEPHR	CXCL10	Inverse variance weighted	1.68323	1	0.194495
sR82CL	finn-b-N14_CHRONTUBULOINTNEPHRITIS	Chronic tubulo-interstitial nephritis || id:finn-b-N14_CHRONTUBULOINTNEPHRITIS	ICAM5	MR Egger	4.70633	3	0.194608
vgUZc4	ebi-a-GCST90018820	Chronic glomerulonephritis || id:ebi-a-GCST90018820	IL15RA	MR Egger	6.06012	4	0.194703
9f1PWK	ebi-a-GCST90018820	Chronic glomerulonephritis || id:ebi-a-GCST90018820	SERPINA4	Inverse variance weighted	7.3671	5	0.194739
Do8SD8	finn-b-N14_CHRONTUBULOINTNEPHRITIS	Chronic tubulo-interstitial nephritis || id:finn-b-N14_CHRONTUBULOINTNEPHRITIS	S100A2	Inverse variance weighted	1.68121	1	0.194764
3xua8R	ebi-a-GCST90018820	Chronic glomerulonephritis || id:ebi-a-GCST90018820	INHBB	MR Egger	3.27174	2	0.194783
59MqPg	finn-b-N14_CHRONTUBULOINTNEPHRITIS	Chronic tubulo-interstitial nephritis || id:finn-b-N14_CHRONTUBULOINTNEPHRITIS	PTPRU	MR Egger	1.67963	1	0.194974
t6v5RG	ebi-a-GCST90018866	IgA nephropathy || id:ebi-a-GCST90018866	FAP	Inverse variance weighted	1.67872	1	0.195094
zmS9GV	ebi-a-GCST90018866	IgA nephropathy || id:ebi-a-GCST90018866	FAM151A	MR Egger	6.05407	4	0.195146
bfQBpo	ebi-a-GCST90018866	IgA nephropathy || id:ebi-a-GCST90018866	GLIPR2	MR Egger	1.67688	1	0.19534
7mDq2F	finn-b-N14_CHRONTUBULOINTNEPHRITIS	Chronic tubulo-interstitial nephritis || id:finn-b-N14_CHRONTUBULOINTNEPHRITIS	UROS	Inverse variance weighted	3.26544	2	0.195398
UoKU4u	ebi-a-GCST010005	Membranous nephropathy || id:ebi-a-GCST010005	SIGLEC6	Inverse variance weighted	1.67632	1	0.195414
AaLq7q	ebi-a-GCST90018788	Acute glomerulonephritis || id:ebi-a-GCST90018788	TNFAIP6	MR Egger	7.35449	5	0.195583
mvrCKw	finn-b-N14_PYELONEPHR	Acute tubulo-interstitial nephritis || id:finn-b-N14_PYELONEPHR	PI3	MR Egger	1.67497	1	0.195595
fR880O	finn-b-N14_CHRONTUBULOINTNEPHRITIS	Chronic tubulo-interstitial nephritis || id:finn-b-N14_CHRONTUBULOINTNEPHRITIS	CPA4	MR Egger	11.1079	8	0.195662
pmI2T7	finn-b-N14_PYELONEPHR	Acute tubulo-interstitial nephritis || id:finn-b-N14_PYELONEPHR	LEFTY2	MR Egger	3.26137	2	0.195795
lnarrr	ebi-a-GCST90018820	Chronic glomerulonephritis || id:ebi-a-GCST90018820	IL1RL1	MR Egger	7.35028	5	0.195865
qS6oFd	ebi-a-GCST90018866	IgA nephropathy || id:ebi-a-GCST90018866	FAS	MR Egger	3.25997	2	0.195932
0DXexm	ebi-a-GCST010005	Membranous nephropathy || id:ebi-a-GCST010005	SWAP70	Inverse variance weighted	4.69	3	0.195956
GSIwlM	ebi-a-GCST90018820	Chronic glomerulonephritis || id:ebi-a-GCST90018820	IDH1	MR Egger	1.66947	1	0.196329
39y8BI	finn-b-N14_PYELONEPHR	Acute tubulo-interstitial nephritis || id:finn-b-N14_PYELONEPHR	SMOC2	MR Egger	3.25553	2	0.196368
MBhVhF	ebi-a-GCST90018788	Acute glomerulonephritis || id:ebi-a-GCST90018788	CFHR1	Inverse variance weighted	1.6684	1	0.196473
UPTAO7	ebi-a-GCST90018788	Acute glomerulonephritis || id:ebi-a-GCST90018788	RGMB	MR Egger	1.66811	1	0.196512
G2AS7h	ebi-a-GCST90018788	Acute glomerulonephritis || id:ebi-a-GCST90018788	NDST1	Inverse variance weighted	1.66775	1	0.19656
fSrwtu	ebi-a-GCST90018866	IgA nephropathy || id:ebi-a-GCST90018866	GRAMD1C	Inverse variance weighted	7.3383	5	0.196672
j0GqUt	finn-b-N14_CHRONTUBULOINTNEPHRITIS	Chronic tubulo-interstitial nephritis || id:finn-b-N14_CHRONTUBULOINTNEPHRITIS	HSPB1	MR Egger	1.66578	1	0.196824
hNjcJj	finn-b-N14_PYELONEPHR	Acute tubulo-interstitial nephritis || id:finn-b-N14_PYELONEPHR	CTSZ	MR Egger	3.25088	2	0.196825
GhWCCh	ebi-a-GCST90018820	Chronic glomerulonephritis || id:ebi-a-GCST90018820	GSTM4	MR Egger	3.25028	2	0.196885
Cm0MK9	ebi-a-GCST010005	Membranous nephropathy || id:ebi-a-GCST010005	ALKBH3	MR Egger	1.66452	1	0.196994
0copvg	ebi-a-GCST90018788	Acute glomerulonephritis || id:ebi-a-GCST90018788	PROK2	MR Egger	3.24504	2	0.1974
8n4XFn	ebi-a-GCST90018866	IgA nephropathy || id:ebi-a-GCST90018866	TMEM132C	MR Egger	4.67105	3	0.197531
IMUvaL	ebi-a-GCST90018866	IgA nephropathy || id:ebi-a-GCST90018866	RNASE1	Inverse variance weighted	6.01885	4	0.197745
CQZxSN	ebi-a-GCST010005	Membranous nephropathy || id:ebi-a-GCST010005	SMOC1	Inverse variance weighted	1.65835	1	0.197826
4L42A1	ebi-a-GCST90018866	IgA nephropathy || id:ebi-a-GCST90018866	GPX7	Inverse variance weighted	4.66559	3	0.197987
u6XGg0	ebi-a-GCST90018788	Acute glomerulonephritis || id:ebi-a-GCST90018788	VEGFA	MR Egger	7.31782	5	0.198056
QtoO4n	ebi-a-GCST90018866	IgA nephropathy || id:ebi-a-GCST90018866	PLEK	Inverse variance weighted	1.65632	1	0.198101
ETVMWI	finn-b-N14_CHRONTUBULOINTNEPHRITIS	Chronic tubulo-interstitial nephritis || id:finn-b-N14_CHRONTUBULOINTNEPHRITIS	B4GALT6	MR Egger	1.65575	1	0.198179
vYLSfn	ebi-a-GCST90018820	Chronic glomerulonephritis || id:ebi-a-GCST90018820	PREP	Inverse variance weighted	1.65281	1	0.198577
dwPfJW	ebi-a-GCST90018866	IgA nephropathy || id:ebi-a-GCST90018866	PLAU	Inverse variance weighted	4.65061	3	0.199244
svDkF8	finn-b-N14_PYELONEPHR	Acute tubulo-interstitial nephritis || id:finn-b-N14_PYELONEPHR	REG3G	MR Egger	4.64974	3	0.199316
YKgybl	ebi-a-GCST90018820	Chronic glomerulonephritis || id:ebi-a-GCST90018820	SCGB3A1	Inverse variance weighted	3.22404	2	0.199485
gTrz0j	ebi-a-GCST90018820	Chronic glomerulonephritis || id:ebi-a-GCST90018820	IL16	MR Egger	5.99446	4	0.199562
Kliil2	ebi-a-GCST90018866	IgA nephropathy || id:ebi-a-GCST90018866	B3GAT3	Inverse variance weighted	3.21557	2	0.200331
GhWCCh	finn-b-N14_CHRONTUBULOINTNEPHRITIS	Chronic tubulo-interstitial nephritis || id:finn-b-N14_CHRONTUBULOINTNEPHRITIS	GSTM4	MR Egger	1.63877	1	0.200495
irBSqf	finn-b-N14_PYELONEPHR	Acute tubulo-interstitial nephritis || id:finn-b-N14_PYELONEPHR	DPP7	MR Egger	1.63821	1	0.200571
dXch4F	ebi-a-GCST90018820	Chronic glomerulonephritis || id:ebi-a-GCST90018820	PILRA	MR Egger	12.2252	9	0.20091
FYN1S8	ebi-a-GCST90018788	Acute glomerulonephritis || id:ebi-a-GCST90018788	GLTPD2	Inverse variance weighted	4.63076	3	0.200919
AjcQjv	ebi-a-GCST90018866	IgA nephropathy || id:ebi-a-GCST90018866	UGT1A6	Inverse variance weighted	3.20857	2	0.201034
pSHVuG	ebi-a-GCST90018820	Chronic glomerulonephritis || id:ebi-a-GCST90018820	COMP	Inverse variance weighted	3.20744	2	0.201147
Ijs5gM	ebi-a-GCST90018820	Chronic glomerulonephritis || id:ebi-a-GCST90018820	SDSL	MR Egger	1.63367	1	0.201196
8m5Ip9	ebi-a-GCST90018866	IgA nephropathy || id:ebi-a-GCST90018866	PRSS57	MR Egger	3.20648	2	0.201244
HQF345	finn-b-N14_CHRONTUBULOINTNEPHRITIS	Chronic tubulo-interstitial nephritis || id:finn-b-N14_CHRONTUBULOINTNEPHRITIS	EPHB1	Inverse variance weighted	3.20515	2	0.201377
deACvR	ebi-a-GCST90018866	IgA nephropathy || id:ebi-a-GCST90018866	ESD	MR Egger	1.63147	1	0.2015
sxXmRM	finn-b-N14_CHRONTUBULOINTNEPHRITIS	Chronic tubulo-interstitial nephritis || id:finn-b-N14_CHRONTUBULOINTNEPHRITIS	MET	Inverse variance weighted	4.62313	3	0.201567
4pPh7D	ebi-a-GCST90018820	Chronic glomerulonephritis || id:ebi-a-GCST90018820	CFHR4	MR Egger	13.4108	10	0.201604
KxbAtu	ebi-a-GCST90018820	Chronic glomerulonephritis || id:ebi-a-GCST90018820	NTF3	Inverse variance weighted	1.62998	1	0.201705
xVVVTq	finn-b-N14_PYELONEPHR	Acute tubulo-interstitial nephritis || id:finn-b-N14_PYELONEPHR	SLAMF7	MR Egger	5.9645	4	0.201815
8elrog	finn-b-N14_CHRONTUBULOINTNEPHRITIS	Chronic tubulo-interstitial nephritis || id:finn-b-N14_CHRONTUBULOINTNEPHRITIS	LRIG1	MR Egger	5.96435	4	0.201826
ac8v3g	finn-b-N14_PYELONEPHR	Acute tubulo-interstitial nephritis || id:finn-b-N14_PYELONEPHR	CXCL16	MR Egger	1.62847	1	0.201915
oYNwDI	ebi-a-GCST90018820	Chronic glomerulonephritis || id:ebi-a-GCST90018820	AOC1	Inverse variance weighted	7.259	5	0.20208
J66dWp	ebi-a-GCST90018820	Chronic glomerulonephritis || id:ebi-a-GCST90018820	FSTL4	Inverse variance weighted	1.62581	1	0.202284
QkkqGD	ebi-a-GCST90018866	IgA nephropathy || id:ebi-a-GCST90018866	MYOC	Inverse variance weighted	3.19615	2	0.202285
Qzcuhg	ebi-a-GCST90018820	Chronic glomerulonephritis || id:ebi-a-GCST90018820	FAIM	Inverse variance weighted	5.95589	4	0.202467
5M6wN7	ebi-a-GCST90018866	IgA nephropathy || id:ebi-a-GCST90018866	PDXK	MR Egger	4.61218	3	0.2025
C8DO19	ebi-a-GCST90018788	Acute glomerulonephritis || id:ebi-a-GCST90018788	ITIH1	MR Egger	5.95538	4	0.202506
Q6oMMB	ebi-a-GCST90018866	IgA nephropathy || id:ebi-a-GCST90018866	RMDN1	MR Egger	3.19308	2	0.202597
RI7lVO	finn-b-N14_PYELONEPHR	Acute tubulo-interstitial nephritis || id:finn-b-N14_PYELONEPHR	SERPINA11	Inverse variance weighted	5.94936	4	0.202962
nCYo3Z	ebi-a-GCST90018866	IgA nephropathy || id:ebi-a-GCST90018866	ALCAM	Inverse variance weighted	3.18776	2	0.203136
Rva4R3	ebi-a-GCST90018820	Chronic glomerulonephritis || id:ebi-a-GCST90018820	DNAJC17	Inverse variance weighted	1.61856	1	0.203292
NbEQwj	finn-b-N14_CHRONTUBULOINTNEPHRITIS	Chronic tubulo-interstitial nephritis || id:finn-b-N14_CHRONTUBULOINTNEPHRITIS	CHIT1	MR Egger	5.94475	4	0.203313
1BnZ9q	finn-b-N14_CHRONTUBULOINTNEPHRITIS	Chronic tubulo-interstitial nephritis || id:finn-b-N14_CHRONTUBULOINTNEPHRITIS	AMY2B	MR Egger	1.61733	1	0.203465
tVuIwD	ebi-a-GCST010005	Membranous nephropathy || id:ebi-a-GCST010005	CAPG	MR Egger	1.61727	1	0.203473
C8vnrG	ebi-a-GCST010005	Membranous nephropathy || id:ebi-a-GCST010005	GMPR	Inverse variance weighted	1.61726	1	0.203474
BQqa88	finn-b-N14_PYELONEPHR	Acute tubulo-interstitial nephritis || id:finn-b-N14_PYELONEPHR	PDGFA	MR Egger	1.61613	1	0.203632
EjmcuM	ebi-a-GCST90018866	IgA nephropathy || id:ebi-a-GCST90018866	APCS	MR Egger	1.61556	1	0.203712
RqBkds	ebi-a-GCST90018788	Acute glomerulonephritis || id:ebi-a-GCST90018788	CLMP	Inverse variance weighted	1.61482	1	0.203815
zuC5zF	ebi-a-GCST90018788	Acute glomerulonephritis || id:ebi-a-GCST90018788	PCDH9	MR Egger	4.59465	3	0.204001
CFH4Nm	ebi-a-GCST90018788	Acute glomerulonephritis || id:ebi-a-GCST90018788	CD55	Inverse variance weighted	5.9354	4	0.204025
UU7uRq	ebi-a-GCST90018788	Acute glomerulonephritis || id:ebi-a-GCST90018788	TAC1	Inverse variance weighted	1.61266	1	0.204118
wDReqY	ebi-a-GCST90018866	IgA nephropathy || id:ebi-a-GCST90018866	NT5E	Inverse variance weighted	3.177	2	0.204232
FUDzIy	finn-b-N14_PYELONEPHR	Acute tubulo-interstitial nephritis || id:finn-b-N14_PYELONEPHR	BDH2	MR Egger	1.61142	1	0.204292
Xve9xA	ebi-a-GCST90018788	Acute glomerulonephritis || id:ebi-a-GCST90018788	GFRA2	MR Egger	4.59008	3	0.204395
c5r6Iq	ebi-a-GCST90018788	Acute glomerulonephritis || id:ebi-a-GCST90018788	IL1R2	MR Egger	1.60868	1	0.204677
tXLzyW	ebi-a-GCST90018866	IgA nephropathy || id:ebi-a-GCST90018866	GM2A	MR Egger	1.60832	1	0.204728
LSLhJw	ebi-a-GCST90018866	IgA nephropathy || id:ebi-a-GCST90018866	LECT2	MR Egger	7.21867	5	0.204879
Ah56jv	ebi-a-GCST90018820	Chronic glomerulonephritis || id:ebi-a-GCST90018820	CNTN4	MR Egger	8.47799	6	0.205133
cVXd2J	ebi-a-GCST90018788	Acute glomerulonephritis || id:ebi-a-GCST90018788	FCGR3B	Inverse variance weighted	5.91783	4	0.205369
OEEmG2	finn-b-N14_PYELONEPHR	Acute tubulo-interstitial nephritis || id:finn-b-N14_PYELONEPHR	TNFRSF11B	Inverse variance weighted	4.57662	3	0.205557
d9dxwG	ebi-a-GCST90018788	Acute glomerulonephritis || id:ebi-a-GCST90018788	PDCD6	Inverse variance weighted	3.16347	2	0.205618
dXch4F	ebi-a-GCST90018788	Acute glomerulonephritis || id:ebi-a-GCST90018788	PILRA	Inverse variance weighted	13.3322	10	0.205689
OMBMxj	finn-b-N14_PYELONEPHR	Acute tubulo-interstitial nephritis || id:finn-b-N14_PYELONEPHR	LRIG3	Inverse variance weighted	3.16274	2	0.205693
OMBMxj	finn-b-N14_PYELONEPHR	Acute tubulo-interstitial nephritis || id:finn-b-N14_PYELONEPHR	LRIG3	MR Egger	1.60145	1	0.205697
PjMbGz	finn-b-N14_CHRONTUBULOINTNEPHRITIS	Chronic tubulo-interstitial nephritis || id:finn-b-N14_CHRONTUBULOINTNEPHRITIS	ATP1B2	Inverse variance weighted	3.16172	2	0.205798
gG17I1	ebi-a-GCST90018820	Chronic glomerulonephritis || id:ebi-a-GCST90018820	CRELD1	MR Egger	8.4675	6	0.205814
xM3T37	finn-b-N14_PYELONEPHR	Acute tubulo-interstitial nephritis || id:finn-b-N14_PYELONEPHR	POFUT1	Inverse variance weighted	3.16127	2	0.205845
1X5gsu	ebi-a-GCST90018788	Acute glomerulonephritis || id:ebi-a-GCST90018788	NUDT9	Inverse variance weighted	1.60027	1	0.205864
QiORjD	ebi-a-GCST90018788	Acute glomerulonephritis || id:ebi-a-GCST90018788	SPINK2	Inverse variance weighted	1.59948	1	0.205977
FmH2JW	finn-b-N14_CHRONTUBULOINTNEPHRITIS	Chronic tubulo-interstitial nephritis || id:finn-b-N14_CHRONTUBULOINTNEPHRITIS	ACAA1	Inverse variance weighted	5.9097	4	0.205994
uNuXTV	ebi-a-GCST90018820	Chronic glomerulonephritis || id:ebi-a-GCST90018820	SIGLEC14	MR Egger	4.57016	3	0.206117
0BkgWF	ebi-a-GCST90018820	Chronic glomerulonephritis || id:ebi-a-GCST90018820	TPSAB1	MR Egger	15.6842	12	0.20613
NxtfIU	finn-b-N14_PYELONEPHR	Acute tubulo-interstitial nephritis || id:finn-b-N14_PYELONEPHR	IDI2	Inverse variance weighted	1.59677	1	0.206361
BzzGNY	finn-b-N14_CHRONTUBULOINTNEPHRITIS	Chronic tubulo-interstitial nephritis || id:finn-b-N14_CHRONTUBULOINTNEPHRITIS	FCGR2B	MR Egger	10.9156	8	0.206526
0lCjO7	ebi-a-GCST010005	Membranous nephropathy || id:ebi-a-GCST010005	CR1	Inverse variance weighted	1.59473	1	0.206652
nZfHWx	ebi-a-GCST90018820	Chronic glomerulonephritis || id:ebi-a-GCST90018820	IGSF3	MR Egger	3.15336	2	0.20666
mGWyID	finn-b-N14_PYELONEPHR	Acute tubulo-interstitial nephritis || id:finn-b-N14_PYELONEPHR	EBI3	MR Egger	3.15332	2	0.206664
dQmP7Q	ebi-a-GCST90018866	IgA nephropathy || id:ebi-a-GCST90018866	COCH	MR Egger	1.59358	1	0.206815
qNTZHh	ebi-a-GCST010005	Membranous nephropathy || id:ebi-a-GCST010005	CA10	Inverse variance weighted	1.59302	1	0.206895
Rj8iqm	finn-b-N14_CHRONTUBULOINTNEPHRITIS	Chronic tubulo-interstitial nephritis || id:finn-b-N14_CHRONTUBULOINTNEPHRITIS	EMILIN3	MR Egger	5.89515	4	0.207117
sBqgA9	finn-b-N14_CHRONTUBULOINTNEPHRITIS	Chronic tubulo-interstitial nephritis || id:finn-b-N14_CHRONTUBULOINTNEPHRITIS	FCRL4	MR Egger	8.4455	6	0.207247
zhH60l	finn-b-N14_CHRONTUBULOINTNEPHRITIS	Chronic tubulo-interstitial nephritis || id:finn-b-N14_CHRONTUBULOINTNEPHRITIS	LAMC2	Inverse variance weighted	4.55707	3	0.207256
2qcn6u	finn-b-N14_CHRONTUBULOINTNEPHRITIS	Chronic tubulo-interstitial nephritis || id:finn-b-N14_CHRONTUBULOINTNEPHRITIS	ENPP2	Inverse variance weighted	1.5881	1	0.207597
387OKc	finn-b-N14_PYELONEPHR	Acute tubulo-interstitial nephritis || id:finn-b-N14_PYELONEPHR	CLEC1B	Inverse variance weighted	1.58806	1	0.207604
E4bRW8	ebi-a-GCST90018820	Chronic glomerulonephritis || id:ebi-a-GCST90018820	GNPTG	Inverse variance weighted	3.14337	2	0.207695
dXch4F	finn-b-N14_PYELONEPHR	Acute tubulo-interstitial nephritis || id:finn-b-N14_PYELONEPHR	PILRA	Inverse variance weighted	13.2904	10	0.207884
2KNdhc	ebi-a-GCST90018820	Chronic glomerulonephritis || id:ebi-a-GCST90018820	STARD5	Inverse variance weighted	3.13995	2	0.20805
94JTgV	ebi-a-GCST90018866	IgA nephropathy || id:ebi-a-GCST90018866	POSTN	MR Egger	1.58481	1	0.20807
TujTB3	finn-b-N14_CHRONTUBULOINTNEPHRITIS	Chronic tubulo-interstitial nephritis || id:finn-b-N14_CHRONTUBULOINTNEPHRITIS	SH3BP2	Inverse variance weighted	1.58457	1	0.208103
kuTPtQ	ebi-a-GCST90018820	Chronic glomerulonephritis || id:ebi-a-GCST90018820	FAHD1	Inverse variance weighted	1.58314	1	0.208309
RrGhLZ	ebi-a-GCST90018788	Acute glomerulonephritis || id:ebi-a-GCST90018788	KLK10	Inverse variance weighted	7.16882	5	0.208385
5dHogo	ebi-a-GCST90018788	Acute glomerulonephritis || id:ebi-a-GCST90018788	CNTFR	MR Egger	3.13585	2	0.208477
Cm0MK9	finn-b-N14_CHRONTUBULOINTNEPHRITIS	Chronic tubulo-interstitial nephritis || id:finn-b-N14_CHRONTUBULOINTNEPHRITIS	ALKBH3	MR Egger	1.58098	1	0.20862
HidJ9D	ebi-a-GCST90018788	Acute glomerulonephritis || id:ebi-a-GCST90018788	HBZ	Inverse variance weighted	7.16339	5	0.20877
fBHWcX	finn-b-N14_PYELONEPHR	Acute tubulo-interstitial nephritis || id:finn-b-N14_PYELONEPHR	ITIH5	Inverse variance weighted	5.87303	4	0.208833
QkPww0	ebi-a-GCST90018866	IgA nephropathy || id:ebi-a-GCST90018866	LAG3	MR Egger	1.57915	1	0.208883
gdFQYy	finn-b-N14_CHRONTUBULOINTNEPHRITIS	Chronic tubulo-interstitial nephritis || id:finn-b-N14_CHRONTUBULOINTNEPHRITIS	CD33	Inverse variance weighted	4.53333	3	0.209337
ge8RNz	ebi-a-GCST90018788	Acute glomerulonephritis || id:ebi-a-GCST90018788	PTK7	Inverse variance weighted	1.57561	1	0.209394
1X5gsu	ebi-a-GCST90018866	IgA nephropathy || id:ebi-a-GCST90018866	NUDT9	Inverse variance weighted	1.57549	1	0.209411
greszH	ebi-a-GCST90018820	Chronic glomerulonephritis || id:ebi-a-GCST90018820	TPP1	MR Egger	4.53044	3	0.209592
uNuXTV	ebi-a-GCST010005	Membranous nephropathy || id:ebi-a-GCST010005	SIGLEC14	MR Egger	3.12514	2	0.209596
KahRBL	finn-b-N14_CHRONTUBULOINTNEPHRITIS	Chronic tubulo-interstitial nephritis || id:finn-b-N14_CHRONTUBULOINTNEPHRITIS	IFNAR1	Inverse variance weighted	1.57295	1	0.209779
S2jGa5	ebi-a-GCST90018866	IgA nephropathy || id:ebi-a-GCST90018866	IL11RA	Inverse variance weighted	3.11975	2	0.210163
608FG4	ebi-a-GCST90018788	Acute glomerulonephritis || id:ebi-a-GCST90018788	SOD3	Inverse variance weighted	5.8461	4	0.210941
dEsi7v	ebi-a-GCST90018788	Acute glomerulonephritis || id:ebi-a-GCST90018788	ANXA7	Inverse variance weighted	1.5635	1	0.211153
UPTAO7	ebi-a-GCST90018820	Chronic glomerulonephritis || id:ebi-a-GCST90018820	RGMB	MR Egger	1.56217	1	0.211347
AOvp2R	ebi-a-GCST90018866	IgA nephropathy || id:ebi-a-GCST90018866	SLIT2	Inverse variance weighted	1.56075	1	0.211555
A5KkDS	ebi-a-GCST90018788	Acute glomerulonephritis || id:ebi-a-GCST90018788	CHI3L1	Inverse variance weighted	3.10636	2	0.211574
FMJev2	ebi-a-GCST010005	Membranous nephropathy || id:ebi-a-GCST010005	PLXNB2	Inverse variance weighted	1.56053	1	0.211588
XSXhGW	ebi-a-GCST90018820	Chronic glomerulonephritis || id:ebi-a-GCST90018820	GZMA	Inverse variance weighted	4.50574	3	0.211779
iBnaEK	finn-b-N14_CHRONTUBULOINTNEPHRITIS	Chronic tubulo-interstitial nephritis || id:finn-b-N14_CHRONTUBULOINTNEPHRITIS	LIFR	MR Egger	3.10413	2	0.211811
bH4Bnf	ebi-a-GCST90018820	Chronic glomerulonephritis || id:ebi-a-GCST90018820	B4GALT7	MR Egger	4.50472	3	0.211869
ljuwfS	finn-b-N14_CHRONTUBULOINTNEPHRITIS	Chronic tubulo-interstitial nephritis || id:finn-b-N14_CHRONTUBULOINTNEPHRITIS	NPPB	MR Egger	3.1024	2	0.211994
DJgf1Q	finn-b-N14_PYELONEPHR	Acute tubulo-interstitial nephritis || id:finn-b-N14_PYELONEPHR	IGLL1	Inverse variance weighted	4.49859	3	0.212416
B9TlP7	ebi-a-GCST90018788	Acute glomerulonephritis || id:ebi-a-GCST90018788	CCL21	Inverse variance weighted	1.5543	1	0.212502
tWuRCw	finn-b-N14_PYELONEPHR	Acute tubulo-interstitial nephritis || id:finn-b-N14_PYELONEPHR	ICAM1	Inverse variance weighted	5.82054	4	0.212957
zjVtKY	ebi-a-GCST90018866	IgA nephropathy || id:ebi-a-GCST90018866	BTD	Inverse variance weighted	5.8173	4	0.213214
RI7lVO	ebi-a-GCST90018788	Acute glomerulonephritis || id:ebi-a-GCST90018788	SERPINA11	Inverse variance weighted	5.81707	4	0.213233
sOPOyT	ebi-a-GCST90018866	IgA nephropathy || id:ebi-a-GCST90018866	LRP8	Inverse variance weighted	1.54877	1	0.213318
2gwxNP	ebi-a-GCST90018866	IgA nephropathy || id:ebi-a-GCST90018866	SECTM1	Inverse variance weighted	4.48768	3	0.213392
OxxWIg	ebi-a-GCST90018820	Chronic glomerulonephritis || id:ebi-a-GCST90018820	MMP7	Inverse variance weighted	4.48686	3	0.213466
AK4Knc	finn-b-N14_PYELONEPHR	Acute tubulo-interstitial nephritis || id:finn-b-N14_PYELONEPHR	CCL11	Inverse variance weighted	1.54736	1	0.213526
9AmJGU	ebi-a-GCST90018820	Chronic glomerulonephritis || id:ebi-a-GCST90018820	EGF	MR Egger	1.54583	1	0.213752
re6c1s	ebi-a-GCST90018866	IgA nephropathy || id:ebi-a-GCST90018866	AKR1C4	Inverse variance weighted	8.34466	6	0.213924
ibRaHE	ebi-a-GCST90018788	Acute glomerulonephritis || id:ebi-a-GCST90018788	CDH17	Inverse variance weighted	5.80791	4	0.21396
9BdMU1	ebi-a-GCST90018866	IgA nephropathy || id:ebi-a-GCST90018866	GSTZ1	MR Egger	7.09005	5	0.214029
WXNc5J	ebi-a-GCST90018820	Chronic glomerulonephritis || id:ebi-a-GCST90018820	TNFSF12	Inverse variance weighted	3.08244	2	0.214119
FKsu4H	ebi-a-GCST90018866	IgA nephropathy || id:ebi-a-GCST90018866	THBS2	Inverse variance weighted	7.08729	5	0.214229
jStYSi	ebi-a-GCST010005	Membranous nephropathy || id:ebi-a-GCST010005	CD300A	Inverse variance weighted	1.54261	1	0.21423
wHiu3W	ebi-a-GCST90018820	Chronic glomerulonephritis || id:ebi-a-GCST90018820	FRZB	MR Egger	3.08029	2	0.21435
Ka23WE	ebi-a-GCST90018866	IgA nephropathy || id:ebi-a-GCST90018866	CLEC3B	Inverse variance weighted	1.54175	1	0.214357
gXamRj	ebi-a-GCST90018820	Chronic glomerulonephritis || id:ebi-a-GCST90018820	MTHFD2	Inverse variance weighted	1.53962	1	0.214675
wsm3uU	finn-b-N14_PYELONEPHR	Acute tubulo-interstitial nephritis || id:finn-b-N14_PYELONEPHR	C4BPA	Inverse variance weighted	4.47104	3	0.214888
gTrz0j	ebi-a-GCST90018788	Acute glomerulonephritis || id:ebi-a-GCST90018788	IL16	MR Egger	5.79341	4	0.215117
QMlhD9	ebi-a-GCST90018788	Acute glomerulonephritis || id:ebi-a-GCST90018788	EGFLAM	Inverse variance weighted	3.07293	2	0.21514
SR6Aly	ebi-a-GCST90018866	IgA nephropathy || id:ebi-a-GCST90018866	MSR1	MR Egger	3.07187	2	0.215254
p1qCaw	ebi-a-GCST90018866	IgA nephropathy || id:ebi-a-GCST90018866	SH3BGRL3	Inverse variance weighted	4.4653	3	0.215406
Nw5D41	ebi-a-GCST010005	Membranous nephropathy || id:ebi-a-GCST010005	PLEKHA1	MR Egger	1.53458	1	0.215426
QkPww0	finn-b-N14_PYELONEPHR	Acute tubulo-interstitial nephritis || id:finn-b-N14_PYELONEPHR	LAG3	Inverse variance weighted	3.07017	2	0.215437
akYSQQ	finn-b-N14_CHRONTUBULOINTNEPHRITIS	Chronic tubulo-interstitial nephritis || id:finn-b-N14_CHRONTUBULOINTNEPHRITIS	TMEM132D	Inverse variance weighted	5.78919	4	0.215455
gdFQYy	finn-b-N14_PYELONEPHR	Acute tubulo-interstitial nephritis || id:finn-b-N14_PYELONEPHR	CD33	MR Egger	3.06634	2	0.21585
06gvLx	finn-b-N14_PYELONEPHR	Acute tubulo-interstitial nephritis || id:finn-b-N14_PYELONEPHR	PAM	MR Egger	5.78324	4	0.215931
TiEUXM	ebi-a-GCST90018820	Chronic glomerulonephritis || id:ebi-a-GCST90018820	FLRT3	MR Egger	5.77297	4	0.216757
FlTwKY	finn-b-N14_CHRONTUBULOINTNEPHRITIS	Chronic tubulo-interstitial nephritis || id:finn-b-N14_CHRONTUBULOINTNEPHRITIS	FKBP7	Inverse variance weighted	3.05766	2	0.216789
YxjS1a	ebi-a-GCST90018820	Chronic glomerulonephritis || id:ebi-a-GCST90018820	FAM3D	Inverse variance weighted	1.52513	1	0.216846
6Ilrwt	ebi-a-GCST90018866	IgA nephropathy || id:ebi-a-GCST90018866	BIN1	Inverse variance weighted	1.52495	1	0.216872
qEz0gq	ebi-a-GCST90018866	IgA nephropathy || id:ebi-a-GCST90018866	FAM177A1	MR Egger	4.44562	3	0.217192
s8FPaQ	finn-b-N14_CHRONTUBULOINTNEPHRITIS	Chronic tubulo-interstitial nephritis || id:finn-b-N14_CHRONTUBULOINTNEPHRITIS	S100A6	Inverse variance weighted	1.52247	1	0.217245
87LYUt	ebi-a-GCST90018866	IgA nephropathy || id:ebi-a-GCST90018866	ALPPL2	MR Egger	3.05183	2	0.217422
j0GqUt	ebi-a-GCST010005	Membranous nephropathy || id:ebi-a-GCST010005	HSPB1	MR Egger	1.51994	1	0.217629
OpeF7s	finn-b-N14_CHRONTUBULOINTNEPHRITIS	Chronic tubulo-interstitial nephritis || id:finn-b-N14_CHRONTUBULOINTNEPHRITIS	ECM1	Inverse variance weighted	7.03973	5	0.217702
2Ol2I4	ebi-a-GCST90018866	IgA nephropathy || id:ebi-a-GCST90018866	OGN	MR Egger	3.0487	2	0.217762
LSLhJw	finn-b-N14_PYELONEPHR	Acute tubulo-interstitial nephritis || id:finn-b-N14_PYELONEPHR	LECT2	Inverse variance weighted	8.28768	6	0.217776
VDMqFO	ebi-a-GCST90018820	Chronic glomerulonephritis || id:ebi-a-GCST90018820	CST5	MR Egger	4.43902	3	0.217794
e9o9Ol	finn-b-N14_CHRONTUBULOINTNEPHRITIS	Chronic tubulo-interstitial nephritis || id:finn-b-N14_CHRONTUBULOINTNEPHRITIS	ENPP5	MR Egger	7.03792	5	0.217835
lOWBJw	finn-b-N14_CHRONTUBULOINTNEPHRITIS	Chronic tubulo-interstitial nephritis || id:finn-b-N14_CHRONTUBULOINTNEPHRITIS	KNG1	Inverse variance weighted	8.2867	6	0.217842
V4O6xn	finn-b-N14_PYELONEPHR	Acute tubulo-interstitial nephritis || id:finn-b-N14_PYELONEPHR	CYTL1	Inverse variance weighted	3.04735	2	0.217909
KKA4bt	finn-b-N14_PYELONEPHR	Acute tubulo-interstitial nephritis || id:finn-b-N14_PYELONEPHR	CPN2	Inverse variance weighted	4.43457	3	0.218202
XUBf8p	finn-b-N14_PYELONEPHR	Acute tubulo-interstitial nephritis || id:finn-b-N14_PYELONEPHR	IL12B	Inverse variance weighted	5.75257	4	0.218404
LrCCWM	ebi-a-GCST90018820	Chronic glomerulonephritis || id:ebi-a-GCST90018820	ERAP2	Inverse variance weighted	8.27783	6	0.218447
p1qCaw	ebi-a-GCST90018788	Acute glomerulonephritis || id:ebi-a-GCST90018788	SH3BGRL3	Inverse variance weighted	4.43084	3	0.218543
M71S6I	ebi-a-GCST90018788	Acute glomerulonephritis || id:ebi-a-GCST90018788	VIT	Inverse variance weighted	8.27409	6	0.218702
R0Bgor	finn-b-N14_CHRONTUBULOINTNEPHRITIS	Chronic tubulo-interstitial nephritis || id:finn-b-N14_CHRONTUBULOINTNEPHRITIS	VWC2	Inverse variance weighted	4.42819	3	0.218786
FKsu4H	ebi-a-GCST90018866	IgA nephropathy || id:ebi-a-GCST90018866	THBS2	MR Egger	5.74694	4	0.218861
h28f0N	finn-b-N14_CHRONTUBULOINTNEPHRITIS	Chronic tubulo-interstitial nephritis || id:finn-b-N14_CHRONTUBULOINTNEPHRITIS	HTATIP2	MR Egger	7.02186	5	0.21902
Kgfdl2	finn-b-N14_PYELONEPHR	Acute tubulo-interstitial nephritis || id:finn-b-N14_PYELONEPHR	PRCP	Inverse variance weighted	1.51063	1	0.219043
UoKU4u	finn-b-N14_PYELONEPHR	Acute tubulo-interstitial nephritis || id:finn-b-N14_PYELONEPHR	SIGLEC6	MR Egger	1.51053	1	0.219058
BuHde2	ebi-a-GCST90018788	Acute glomerulonephritis || id:ebi-a-GCST90018788	PLEKHA7	Inverse variance weighted	3.0366	2	0.219084
Niwfz5	ebi-a-GCST90018788	Acute glomerulonephritis || id:ebi-a-GCST90018788	SORD	Inverse variance weighted	1.5077	1	0.21949
I03O3H	ebi-a-GCST90018866	IgA nephropathy || id:ebi-a-GCST90018866	LRRC15	Inverse variance weighted	1.50709	1	0.219584
FUDzIy	ebi-a-GCST90018866	IgA nephropathy || id:ebi-a-GCST90018866	BDH2	MR Egger	1.50637	1	0.219693
eaG0hP	ebi-a-GCST90018820	Chronic glomerulonephritis || id:ebi-a-GCST90018820	TCN2	Inverse variance weighted	10.693	8	0.219707
6Coj0O	finn-b-N14_PYELONEPHR	Acute tubulo-interstitial nephritis || id:finn-b-N14_PYELONEPHR	CA8	Inverse variance weighted	7.0102	5	0.219883
nTsBhv	ebi-a-GCST90018788	Acute glomerulonephritis || id:ebi-a-GCST90018788	H6PD	MR Egger	4.41354	3	0.220133
3ToDLC	finn-b-N14_CHRONTUBULOINTNEPHRITIS	Chronic tubulo-interstitial nephritis || id:finn-b-N14_CHRONTUBULOINTNEPHRITIS	PLTP	Inverse variance weighted	5.72989	4	0.220248
UQVZtn	ebi-a-GCST90018788	Acute glomerulonephritis || id:ebi-a-GCST90018788	SAA2	MR Egger	3.02484	2	0.220376
DnWyBu	finn-b-N14_CHRONTUBULOINTNEPHRITIS	Chronic tubulo-interstitial nephritis || id:finn-b-N14_CHRONTUBULOINTNEPHRITIS	MRC1	Inverse variance weighted	9.47273	7	0.220473
F6BIHk	ebi-a-GCST90018788	Acute glomerulonephritis || id:ebi-a-GCST90018788	LRP11	Inverse variance weighted	15.3931	12	0.22064
uUhaSm	finn-b-N14_PYELONEPHR	Acute tubulo-interstitial nephritis || id:finn-b-N14_PYELONEPHR	APOA5	MR Egger	8.24452	6	0.220731
qE63yl	finn-b-N14_PYELONEPHR	Acute tubulo-interstitial nephritis || id:finn-b-N14_PYELONEPHR	S100A4	Inverse variance weighted	1.49735	1	0.221079
sY3zzI	ebi-a-GCST90018866	IgA nephropathy || id:ebi-a-GCST90018866	CD109	Inverse variance weighted	5.71434	4	0.221521
afv57V	ebi-a-GCST90018820	Chronic glomerulonephritis || id:ebi-a-GCST90018820	SCG3	Inverse variance weighted	3.01295	2	0.22169
pSHVuG	ebi-a-GCST90018866	IgA nephropathy || id:ebi-a-GCST90018866	COMP	Inverse variance weighted	3.01125	2	0.221878
e9o9Ol	finn-b-N14_PYELONEPHR	Acute tubulo-interstitial nephritis || id:finn-b-N14_PYELONEPHR	ENPP5	Inverse variance weighted	8.22787	6	0.22188
uvCIFt	finn-b-N14_CHRONTUBULOINTNEPHRITIS	Chronic tubulo-interstitial nephritis || id:finn-b-N14_CHRONTUBULOINTNEPHRITIS	SVEP1	MR Egger	4.39285	3	0.222049
grtOda	ebi-a-GCST90018866	IgA nephropathy || id:ebi-a-GCST90018866	IL1RN	MR Egger	1.49089	1	0.222079
NNIB9P	finn-b-N14_CHRONTUBULOINTNEPHRITIS	Chronic tubulo-interstitial nephritis || id:finn-b-N14_CHRONTUBULOINTNEPHRITIS	FCN3	Inverse variance weighted	3.0083	2	0.222206
YKgybl	ebi-a-GCST90018866	IgA nephropathy || id:ebi-a-GCST90018866	SCGB3A1	Inverse variance weighted	3.00546	2	0.222522
tW4Rkd	ebi-a-GCST010005	Membranous nephropathy || id:ebi-a-GCST010005	CCL22	Inverse variance weighted	3.00313	2	0.222781
FmH2JW	ebi-a-GCST90018866	IgA nephropathy || id:ebi-a-GCST90018866	ACAA1	Inverse variance weighted	5.69879	4	0.222801
wHiu3W	ebi-a-GCST90018820	Chronic glomerulonephritis || id:ebi-a-GCST90018820	FRZB	Inverse variance weighted	4.38407	3	0.222867
jjV73x	finn-b-N14_CHRONTUBULOINTNEPHRITIS	Chronic tubulo-interstitial nephritis || id:finn-b-N14_CHRONTUBULOINTNEPHRITIS	UGT1A1	Inverse variance weighted	1.48578	1	0.222872
eJ9j8B	finn-b-N14_CHRONTUBULOINTNEPHRITIS	Chronic tubulo-interstitial nephritis || id:finn-b-N14_CHRONTUBULOINTNEPHRITIS	SULT1A3	Inverse variance weighted	1.48573	1	0.22288
1uVHUo	ebi-a-GCST010005	Membranous nephropathy || id:ebi-a-GCST010005	NRXN3	MR Egger	4.38241	3	0.223022
CizGPO	ebi-a-GCST90018788	Acute glomerulonephritis || id:ebi-a-GCST90018788	CHRDL2	MR Egger	4.3818	3	0.223079
pSHVuG	ebi-a-GCST90018788	Acute glomerulonephritis || id:ebi-a-GCST90018788	COMP	MR Egger	1.48378	1	0.223184
94JTgV	finn-b-N14_CHRONTUBULOINTNEPHRITIS	Chronic tubulo-interstitial nephritis || id:finn-b-N14_CHRONTUBULOINTNEPHRITIS	POSTN	Inverse variance weighted	2.99931	2	0.223207
C8DO19	ebi-a-GCST90018788	Acute glomerulonephritis || id:ebi-a-GCST90018788	ITIH1	Inverse variance weighted	6.96531	5	0.223233
AavMFq	finn-b-N14_PYELONEPHR	Acute tubulo-interstitial nephritis || id:finn-b-N14_PYELONEPHR	SLITRK5	MR Egger	1.48315	1	0.223282
yjbovo	ebi-a-GCST90018820	Chronic glomerulonephritis || id:ebi-a-GCST90018820	SPP1	Inverse variance weighted	1.4827	1	0.223353
7TYPuz	ebi-a-GCST010005	Membranous nephropathy || id:ebi-a-GCST010005	AKR7A3	Inverse variance weighted	1.48264	1	0.223362
4ZQ347	ebi-a-GCST90018866	IgA nephropathy || id:ebi-a-GCST90018866	PXDN	MR Egger	1.48234	1	0.223409
xvY8SP	ebi-a-GCST90018820	Chronic glomerulonephritis || id:ebi-a-GCST90018820	FCRL3	Inverse variance weighted	2.99685	2	0.223482
yEAIiq	ebi-a-GCST90018866	IgA nephropathy || id:ebi-a-GCST90018866	PCBD1	Inverse variance weighted	2.99558	2	0.223624
C8DO19	ebi-a-GCST90018866	IgA nephropathy || id:ebi-a-GCST90018866	ITIH1	Inverse variance weighted	6.95898	5	0.223709
kjwWK2	finn-b-N14_PYELONEPHR	Acute tubulo-interstitial nephritis || id:finn-b-N14_PYELONEPHR	SCARA5	Inverse variance weighted	2.99475	2	0.223717
11N9zF	ebi-a-GCST90018866	IgA nephropathy || id:ebi-a-GCST90018866	SEMA4C	Inverse variance weighted	1.48028	1	0.22373
vp09LU	ebi-a-GCST90018866	IgA nephropathy || id:ebi-a-GCST90018866	CCL7	MR Egger	4.37453	3	0.223759
dqnl63	finn-b-N14_CHRONTUBULOINTNEPHRITIS	Chronic tubulo-interstitial nephritis || id:finn-b-N14_CHRONTUBULOINTNEPHRITIS	PLAT	Inverse variance weighted	1.47851	1	0.224008
BUMhM0	ebi-a-GCST90018820	Chronic glomerulonephritis || id:ebi-a-GCST90018820	PIANP	MR Egger	1.47809	1	0.224074
T7eenn	ebi-a-GCST90018820	Chronic glomerulonephritis || id:ebi-a-GCST90018820	FABP2	Inverse variance weighted	2.98621	2	0.224674
pBqAdF	finn-b-N14_PYELONEPHR	Acute tubulo-interstitial nephritis || id:finn-b-N14_PYELONEPHR	TNC	Inverse variance weighted	8.18696	6	0.224723
Tg0KTR	finn-b-N14_CHRONTUBULOINTNEPHRITIS	Chronic tubulo-interstitial nephritis || id:finn-b-N14_CHRONTUBULOINTNEPHRITIS	VWA2	MR Egger	5.67318	4	0.224921
2KeUkS	ebi-a-GCST90018788	Acute glomerulonephritis || id:ebi-a-GCST90018788	CST1	Inverse variance weighted	2.98344	2	0.224986
w1o1kM	ebi-a-GCST90018820	Chronic glomerulonephritis || id:ebi-a-GCST90018820	GAA	Inverse variance weighted	5.67238	4	0.224987
8m5Ip9	finn-b-N14_PYELONEPHR	Acute tubulo-interstitial nephritis || id:finn-b-N14_PYELONEPHR	PRSS57	MR Egger	1.46923	1	0.225467
udFC8K	ebi-a-GCST90018820	Chronic glomerulonephritis || id:ebi-a-GCST90018820	SPON2	MR Egger	4.35616	3	0.225485
yZSRup	finn-b-N14_CHRONTUBULOINTNEPHRITIS	Chronic tubulo-interstitial nephritis || id:finn-b-N14_CHRONTUBULOINTNEPHRITIS	IL6R	Inverse variance weighted	1.46899	1	0.225504
evKdR5	ebi-a-GCST010005	Membranous nephropathy || id:ebi-a-GCST010005	FAH	Inverse variance weighted	1.46862	1	0.225564
dpJkAN	finn-b-N14_PYELONEPHR	Acute tubulo-interstitial nephritis || id:finn-b-N14_PYELONEPHR	NID1	Inverse variance weighted	2.97574	2	0.225854
WDWk7n	ebi-a-GCST90018820	Chronic glomerulonephritis || id:ebi-a-GCST90018820	F7	MR Egger	6.92889	5	0.225983
OTpkSa	finn-b-N14_CHRONTUBULOINTNEPHRITIS	Chronic tubulo-interstitial nephritis || id:finn-b-N14_CHRONTUBULOINTNEPHRITIS	IFNGR1	Inverse variance weighted	1.46404	1	0.226288
9lB0ak	ebi-a-GCST90018820	Chronic glomerulonephritis || id:ebi-a-GCST90018820	RARRES1	MR Egger	1.46351	1	0.226372
XI8O2Q	finn-b-N14_PYELONEPHR	Acute tubulo-interstitial nephritis || id:finn-b-N14_PYELONEPHR	ISLR2	Inverse variance weighted	2.97101	2	0.226388
QhlQim	finn-b-N14_PYELONEPHR	Acute tubulo-interstitial nephritis || id:finn-b-N14_PYELONEPHR	PCDH10	Inverse variance weighted	1.46341	1	0.226389
LMZuj6	ebi-a-GCST90018820	Chronic glomerulonephritis || id:ebi-a-GCST90018820	CA3	MR Egger	4.34544	3	0.226498
PfmtAN	ebi-a-GCST90018788	Acute glomerulonephritis || id:ebi-a-GCST90018788	RETN	Inverse variance weighted	2.96967	2	0.226539
694M1p	ebi-a-GCST010005	Membranous nephropathy || id:ebi-a-GCST010005	CTSD	MR Egger	1.46245	1	0.226541
DnOfbp	ebi-a-GCST90018820	Chronic glomerulonephritis || id:ebi-a-GCST90018820	CNTN1	Inverse variance weighted	4.34291	3	0.226737
WMpnf8	ebi-a-GCST90018866	IgA nephropathy || id:ebi-a-GCST90018866	LAP3	Inverse variance weighted	1.46099	1	0.226773
rlFSwR	finn-b-N14_PYELONEPHR	Acute tubulo-interstitial nephritis || id:finn-b-N14_PYELONEPHR	IL18R1	Inverse variance weighted	9.37362	7	0.226933
Zz4sBa	ebi-a-GCST90018788	Acute glomerulonephritis || id:ebi-a-GCST90018788	NT5C	Inverse variance weighted	2.96616	2	0.226937
bSwsAL	finn-b-N14_PYELONEPHR	Acute tubulo-interstitial nephritis || id:finn-b-N14_PYELONEPHR	PGP	Inverse variance weighted	2.9641	2	0.227171
7SbuhQ	ebi-a-GCST90018820	Chronic glomerulonephritis || id:ebi-a-GCST90018820	CD36	MR Egger	1.45766	1	0.227302
fITHF8	finn-b-N14_CHRONTUBULOINTNEPHRITIS	Chronic tubulo-interstitial nephritis || id:finn-b-N14_CHRONTUBULOINTNEPHRITIS	UNC5D	Inverse variance weighted	1.45582	1	0.227597
ulSUEM	ebi-a-GCST90018788	Acute glomerulonephritis || id:ebi-a-GCST90018788	FBLN1	Inverse variance weighted	2.95981	2	0.227659
zmS9GV	finn-b-N14_PYELONEPHR	Acute tubulo-interstitial nephritis || id:finn-b-N14_PYELONEPHR	FAM151A	MR Egger	5.63466	4	0.228144
ljDP1W	finn-b-N14_PYELONEPHR	Acute tubulo-interstitial nephritis || id:finn-b-N14_PYELONEPHR	SERPINA9	MR Egger	1.45048	1	0.228451
n9RjkO	finn-b-N14_PYELONEPHR	Acute tubulo-interstitial nephritis || id:finn-b-N14_PYELONEPHR	PLA2G2A	MR Egger	6.89559	5	0.228522
WVCNCI	ebi-a-GCST90018788	Acute glomerulonephritis || id:ebi-a-GCST90018788	LGMN	Inverse variance weighted	1.44911	1	0.22867
o6KJMb	ebi-a-GCST90018866	IgA nephropathy || id:ebi-a-GCST90018866	UNC5B	MR Egger	1.44898	1	0.228692
1UFnXz	ebi-a-GCST90018788	Acute glomerulonephritis || id:ebi-a-GCST90018788	CCL17	MR Egger	2.94825	2	0.228979
c8mzgg	finn-b-N14_CHRONTUBULOINTNEPHRITIS	Chronic tubulo-interstitial nephritis || id:finn-b-N14_CHRONTUBULOINTNEPHRITIS	ASPN	Inverse variance weighted	4.319	3	0.229014
9lB0ak	ebi-a-GCST010005	Membranous nephropathy || id:ebi-a-GCST010005	RARRES1	MR Egger	1.44614	1	0.229148
uGnpDk	ebi-a-GCST90018820	Chronic glomerulonephritis || id:ebi-a-GCST90018820	MATN2	MR Egger	2.94666	2	0.229161
fohBpE	finn-b-N14_PYELONEPHR	Acute tubulo-interstitial nephritis || id:finn-b-N14_PYELONEPHR	LPO	Inverse variance weighted	2.9446	2	0.229397
Eb1c0B	finn-b-N14_PYELONEPHR	Acute tubulo-interstitial nephritis || id:finn-b-N14_PYELONEPHR	DNAJC10	Inverse variance weighted	1.44458	1	0.2294
0copvg	ebi-a-GCST010005	Membranous nephropathy || id:ebi-a-GCST010005	PROK2	Inverse variance weighted	1.44401	1	0.229491
deACvR	ebi-a-GCST90018820	Chronic glomerulonephritis || id:ebi-a-GCST90018820	ESD	MR Egger	1.44391	1	0.229508
lnarrr	finn-b-N14_PYELONEPHR	Acute tubulo-interstitial nephritis || id:finn-b-N14_PYELONEPHR	IL1RL1	MR Egger	6.8824	5	0.229535
dXch4F	ebi-a-GCST90018788	Acute glomerulonephritis || id:ebi-a-GCST90018788	PILRA	MR Egger	11.7193	9	0.2296
NMxI3Z	finn-b-N14_PYELONEPHR	Acute tubulo-interstitial nephritis || id:finn-b-N14_PYELONEPHR	IL5RA	MR Egger	4.30912	3	0.229962
aK6omc	ebi-a-GCST90018820	Chronic glomerulonephritis || id:ebi-a-GCST90018820	ANXA2	Inverse variance weighted	10.527	8	0.229969
nDtMQn	ebi-a-GCST90018866	IgA nephropathy || id:ebi-a-GCST90018866	ANXA4	Inverse variance weighted	1.44059	1	0.230045
qZTWft	ebi-a-GCST90018866	IgA nephropathy || id:ebi-a-GCST90018866	COL10A1	Inverse variance weighted	2.93676	2	0.230298
dXch4F	finn-b-N14_PYELONEPHR	Acute tubulo-interstitial nephritis || id:finn-b-N14_PYELONEPHR	PILRA	MR Egger	11.7043	9	0.230497
TSMsRg	ebi-a-GCST90018788	Acute glomerulonephritis || id:ebi-a-GCST90018788	LIPN	MR Egger	2.93274	2	0.230762
bVXo0Q	ebi-a-GCST90018788	Acute glomerulonephritis || id:ebi-a-GCST90018788	PPID	Inverse variance weighted	1.43592	1	0.230801
5jbILm	ebi-a-GCST90018866	IgA nephropathy || id:ebi-a-GCST90018866	OXT	Inverse variance weighted	4.29961	3	0.230877
ZqwGYt	ebi-a-GCST010005	Membranous nephropathy || id:ebi-a-GCST010005	BST1	MR Egger	1.43399	1	0.231114
akYSQQ	ebi-a-GCST90018866	IgA nephropathy || id:ebi-a-GCST90018866	TMEM132D	Inverse variance weighted	6.86184	5	0.23112
hgkuhl	finn-b-N14_PYELONEPHR	Acute tubulo-interstitial nephritis || id:finn-b-N14_PYELONEPHR	P4HB	Inverse variance weighted	1.43385	1	0.231137
gdsvH6	ieu-a-1081	IgA nephropathy || id:ieu-a-1081	DSC2	Inverse variance weighted	1.43374	1	0.231156
zjVtKY	ebi-a-GCST90018866	IgA nephropathy || id:ebi-a-GCST90018866	BTD	MR Egger	4.29568	3	0.231256
a22v5k	ebi-a-GCST90018866	IgA nephropathy || id:ebi-a-GCST90018866	APOF	Inverse variance weighted	2.92728	2	0.231393
dQmP7Q	finn-b-N14_CHRONTUBULOINTNEPHRITIS	Chronic tubulo-interstitial nephritis || id:finn-b-N14_CHRONTUBULOINTNEPHRITIS	COCH	Inverse variance weighted	2.92605	2	0.231535
FJVxWR	ebi-a-GCST90018866	IgA nephropathy || id:ebi-a-GCST90018866	CRABP2	Inverse variance weighted	1.43096	1	0.231608
OjxRok	ebi-a-GCST010005	Membranous nephropathy || id:ebi-a-GCST010005	CNRIP1	Inverse variance weighted	2.92392	2	0.231782
OMBMxj	finn-b-N14_CHRONTUBULOINTNEPHRITIS	Chronic tubulo-interstitial nephritis || id:finn-b-N14_CHRONTUBULOINTNEPHRITIS	LRIG3	Inverse variance weighted	2.92382	2	0.231794
OEEmG2	ebi-a-GCST010005	Membranous nephropathy || id:ebi-a-GCST010005	TNFRSF11B	MR Egger	2.92366	2	0.231812
2KeUkS	ebi-a-GCST90018820	Chronic glomerulonephritis || id:ebi-a-GCST90018820	CST1	Inverse variance weighted	2.92304	2	0.231884
VxvTLx	finn-b-N14_CHRONTUBULOINTNEPHRITIS	Chronic tubulo-interstitial nephritis || id:finn-b-N14_CHRONTUBULOINTNEPHRITIS	ROBO1	MR Egger	4.28672	3	0.232121
PTnISG	finn-b-N14_PYELONEPHR	Acute tubulo-interstitial nephritis || id:finn-b-N14_PYELONEPHR	ARL3	Inverse variance weighted	1.42746	1	0.232179
oL0hpG	ebi-a-GCST90018866	IgA nephropathy || id:ebi-a-GCST90018866	TNFAIP8	Inverse variance weighted	1.42656	1	0.232327
fffEKb	finn-b-N14_CHRONTUBULOINTNEPHRITIS	Chronic tubulo-interstitial nephritis || id:finn-b-N14_CHRONTUBULOINTNEPHRITIS	COL2A1	Inverse variance weighted	2.9181	2	0.232457
dlHM7G	finn-b-N14_CHRONTUBULOINTNEPHRITIS	Chronic tubulo-interstitial nephritis || id:finn-b-N14_CHRONTUBULOINTNEPHRITIS	SPINT3	Inverse variance weighted	1.42575	1	0.232459
grtOda	ebi-a-GCST90018820	Chronic glomerulonephritis || id:ebi-a-GCST90018820	IL1RN	MR Egger	1.42542	1	0.232513
KKA4bt	finn-b-N14_PYELONEPHR	Acute tubulo-interstitial nephritis || id:finn-b-N14_PYELONEPHR	CPN2	MR Egger	2.91693	2	0.232594
uUhaSm	ebi-a-GCST90018788	Acute glomerulonephritis || id:ebi-a-GCST90018788	APOA5	MR Egger	8.07524	6	0.232643
F6BIHk	ebi-a-GCST010005	Membranous nephropathy || id:ebi-a-GCST010005	LRP11	MR Egger	6.84161	5	0.232689
QZ2QxX	ebi-a-GCST90018820	Chronic glomerulonephritis || id:ebi-a-GCST90018820	PEAR1	MR Egger	1.4234	1	0.232845
OpeF7s	finn-b-N14_CHRONTUBULOINTNEPHRITIS	Chronic tubulo-interstitial nephritis || id:finn-b-N14_CHRONTUBULOINTNEPHRITIS	ECM1	MR Egger	5.57863	4	0.232904
BzzGNY	ebi-a-GCST90018866	IgA nephropathy || id:ebi-a-GCST90018866	FCGR2B	Inverse variance weighted	11.6641	9	0.232912
eHcePT	finn-b-N14_CHRONTUBULOINTNEPHRITIS	Chronic tubulo-interstitial nephritis || id:finn-b-N14_CHRONTUBULOINTNEPHRITIS	SERPINA12	MR Egger	5.57726	4	0.233021
F6BIHk	finn-b-N14_PYELONEPHR	Acute tubulo-interstitial nephritis || id:finn-b-N14_PYELONEPHR	LRP11	Inverse variance weighted	15.1529	12	0.233179
TtVE8J	finn-b-N14_CHRONTUBULOINTNEPHRITIS	Chronic tubulo-interstitial nephritis || id:finn-b-N14_CHRONTUBULOINTNEPHRITIS	QPCTL	Inverse variance weighted	5.57418	4	0.233285
QAxRQC	ebi-a-GCST90018820	Chronic glomerulonephritis || id:ebi-a-GCST90018820	LDHB	Inverse variance weighted	1.41939	1	0.233503
STe0aZ	ebi-a-GCST90018820	Chronic glomerulonephritis || id:ebi-a-GCST90018820	PLOD2	Inverse variance weighted	1.41925	1	0.233527
uUhaSm	ebi-a-GCST90018788	Acute glomerulonephritis || id:ebi-a-GCST90018788	APOA5	Inverse variance weighted	9.27285	7	0.233655
YiT6W8	ebi-a-GCST010005	Membranous nephropathy || id:ebi-a-GCST010005	C5	Inverse variance weighted	1.41724	1	0.233858
zx7M1F	ebi-a-GCST90018866	IgA nephropathy || id:ebi-a-GCST90018866	ROR2	Inverse variance weighted	1.41594	1	0.234073
7ZED0p	finn-b-N14_CHRONTUBULOINTNEPHRITIS	Chronic tubulo-interstitial nephritis || id:finn-b-N14_CHRONTUBULOINTNEPHRITIS	CLSTN1	MR Egger	2.90368	2	0.23414
EjSpkK	ebi-a-GCST90018820	Chronic glomerulonephritis || id:ebi-a-GCST90018820	SERPING1	Inverse variance weighted	6.82249	5	0.234181
rlFSwR	ebi-a-GCST90018866	IgA nephropathy || id:ebi-a-GCST90018866	IL18R1	Inverse variance weighted	9.26046	7	0.234493
dpJkAN	finn-b-N14_PYELONEPHR	Acute tubulo-interstitial nephritis || id:finn-b-N14_PYELONEPHR	NID1	MR Egger	1.41262	1	0.234621
Ogi6U4	finn-b-N14_PYELONEPHR	Acute tubulo-interstitial nephritis || id:finn-b-N14_PYELONEPHR	ART4	MR Egger	1.40868	1	0.235275
27G02M	finn-b-N14_CHRONTUBULOINTNEPHRITIS	Chronic tubulo-interstitial nephritis || id:finn-b-N14_CHRONTUBULOINTNEPHRITIS	GSTA1	Inverse variance weighted	6.80785	5	0.235328
zi09OR	finn-b-N14_CHRONTUBULOINTNEPHRITIS	Chronic tubulo-interstitial nephritis || id:finn-b-N14_CHRONTUBULOINTNEPHRITIS	EFEMP1	Inverse variance weighted	1.40813	1	0.235367
cvGx08	finn-b-N14_PYELONEPHR	Acute tubulo-interstitial nephritis || id:finn-b-N14_PYELONEPHR	FGL1	Inverse variance weighted	5.5495	4	0.235413
pBqAdF	ebi-a-GCST90018820	Chronic glomerulonephritis || id:ebi-a-GCST90018820	TNC	MR Egger	6.80405	5	0.235626
kGoDM7	ebi-a-GCST90018820	Chronic glomerulonephritis || id:ebi-a-GCST90018820	EIF1AD	Inverse variance weighted	4.24995	3	0.235708
Ogi6U4	finn-b-N14_PYELONEPHR	Acute tubulo-interstitial nephritis || id:finn-b-N14_PYELONEPHR	ART4	Inverse variance weighted	2.88562	2	0.236263
deACvR	finn-b-N14_CHRONTUBULOINTNEPHRITIS	Chronic tubulo-interstitial nephritis || id:finn-b-N14_CHRONTUBULOINTNEPHRITIS	ESD	Inverse variance weighted	2.88446	2	0.236401
cYCOBg	finn-b-N14_CHRONTUBULOINTNEPHRITIS	Chronic tubulo-interstitial nephritis || id:finn-b-N14_CHRONTUBULOINTNEPHRITIS	BLVRB	Inverse variance weighted	1.40163	1	0.236451
rw2zR7	finn-b-N14_CHRONTUBULOINTNEPHRITIS	Chronic tubulo-interstitial nephritis || id:finn-b-N14_CHRONTUBULOINTNEPHRITIS	COL6A2	Inverse variance weighted	1.4006	1	0.236624
dEsi7v	ebi-a-GCST90018820	Chronic glomerulonephritis || id:ebi-a-GCST90018820	ANXA7	Inverse variance weighted	1.39821	1	0.237023
U6ILOR	ebi-a-GCST90018866	IgA nephropathy || id:ebi-a-GCST90018866	PDCD1LG2	MR Egger	2.8772	2	0.23726
xvY8SP	ebi-a-GCST90018866	IgA nephropathy || id:ebi-a-GCST90018866	FCRL3	MR Egger	1.39653	1	0.237305
EO2OOZ	finn-b-N14_PYELONEPHR	Acute tubulo-interstitial nephritis || id:finn-b-N14_PYELONEPHR	NAGPA	MR Egger	2.8753	2	0.237485
cvGx08	ebi-a-GCST010005	Membranous nephropathy || id:ebi-a-GCST010005	FGL1	Inverse variance weighted	2.87483	2	0.237541
Nt4iS6	finn-b-N14_PYELONEPHR	Acute tubulo-interstitial nephritis || id:finn-b-N14_PYELONEPHR	GSN	MR Egger	2.87302	2	0.237756
ofi4KX	finn-b-N14_CHRONTUBULOINTNEPHRITIS	Chronic tubulo-interstitial nephritis || id:finn-b-N14_CHRONTUBULOINTNEPHRITIS	CD177	MR Egger	8.00362	6	0.237838
mvrCKw	finn-b-N14_PYELONEPHR	Acute tubulo-interstitial nephritis || id:finn-b-N14_PYELONEPHR	PI3	Inverse variance weighted	2.87063	2	0.23804
svDkF8	ebi-a-GCST010005	Membranous nephropathy || id:ebi-a-GCST010005	REG3G	Inverse variance weighted	2.86994	2	0.238123
b2M5iG	finn-b-N14_CHRONTUBULOINTNEPHRITIS	Chronic tubulo-interstitial nephritis || id:finn-b-N14_CHRONTUBULOINTNEPHRITIS	PSG3	MR Egger	2.86935	2	0.238193
92L5M3	ebi-a-GCST90018866	IgA nephropathy || id:ebi-a-GCST90018866	CPQ	MR Egger	4.22336	3	0.238334
608FG4	ebi-a-GCST90018788	Acute glomerulonephritis || id:ebi-a-GCST90018788	SOD3	MR Egger	4.22095	3	0.238572
VzMMBc	finn-b-N14_PYELONEPHR	Acute tubulo-interstitial nephritis || id:finn-b-N14_PYELONEPHR	GPC1	Inverse variance weighted	5.50646	4	0.239163
GylMgI	ebi-a-GCST90018788	Acute glomerulonephritis || id:ebi-a-GCST90018788	CCL8	MR Egger	7.97714	6	0.239783
qE63yl	finn-b-N14_CHRONTUBULOINTNEPHRITIS	Chronic tubulo-interstitial nephritis || id:finn-b-N14_CHRONTUBULOINTNEPHRITIS	S100A4	Inverse variance weighted	1.38121	1	0.239895
vgUZc4	finn-b-N14_CHRONTUBULOINTNEPHRITIS	Chronic tubulo-interstitial nephritis || id:finn-b-N14_CHRONTUBULOINTNEPHRITIS	IL15RA	Inverse variance weighted	5.49634	4	0.240051
vHklN6	finn-b-N14_PYELONEPHR	Acute tubulo-interstitial nephritis || id:finn-b-N14_PYELONEPHR	EDIL3	Inverse variance weighted	1.37932	1	0.240216
aK6omc	ebi-a-GCST90018866	IgA nephropathy || id:ebi-a-GCST90018866	ANXA2	MR Egger	9.17404	7	0.240401
GJvo7y	ebi-a-GCST90018788	Acute glomerulonephritis || id:ebi-a-GCST90018788	HSPG2	MR Egger	1.37792	1	0.240455
hlNQYg	finn-b-N14_PYELONEPHR	Acute tubulo-interstitial nephritis || id:finn-b-N14_PYELONEPHR	S100A7	MR Egger	4.20074	3	0.240588
0cmx2q	ebi-a-GCST90018866	IgA nephropathy || id:ebi-a-GCST90018866	MMAB	Inverse variance weighted	1.37611	1	0.240765
Nt4iS6	ebi-a-GCST90018788	Acute glomerulonephritis || id:ebi-a-GCST90018788	GSN	Inverse variance weighted	4.19794	3	0.240869
AMToUM	ebi-a-GCST90018820	Chronic glomerulonephritis || id:ebi-a-GCST90018820	CST3	Inverse variance weighted	1.37415	1	0.2411
dXch4F	ebi-a-GCST90018820	Chronic glomerulonephritis || id:ebi-a-GCST90018820	PILRA	Inverse variance weighted	12.6954	10	0.241205
LSLhJw	ebi-a-GCST90018866	IgA nephropathy || id:ebi-a-GCST90018866	LECT2	Inverse variance weighted	7.95623	6	0.241328
OrMYEO	ebi-a-GCST90018820	Chronic glomerulonephritis || id:ebi-a-GCST90018820	IFNLR1	Inverse variance weighted	2.84281	2	0.241375
k3QDIp	ebi-a-GCST90018788	Acute glomerulonephritis || id:ebi-a-GCST90018788	CLIC5	Inverse variance weighted	5.48035	4	0.241462
s6MO4P	finn-b-N14_CHRONTUBULOINTNEPHRITIS	Chronic tubulo-interstitial nephritis || id:finn-b-N14_CHRONTUBULOINTNEPHRITIS	ANXA5	Inverse variance weighted	1.37182	1	0.2415
C7YldP	ebi-a-GCST90018820	Chronic glomerulonephritis || id:ebi-a-GCST90018820	PLXNA1	Inverse variance weighted	1.37139	1	0.241573
65grae	finn-b-N14_CHRONTUBULOINTNEPHRITIS	Chronic tubulo-interstitial nephritis || id:finn-b-N14_CHRONTUBULOINTNEPHRITIS	CBLN1	MR Egger	5.4777	4	0.241697
hNjcJj	finn-b-N14_CHRONTUBULOINTNEPHRITIS	Chronic tubulo-interstitial nephritis || id:finn-b-N14_CHRONTUBULOINTNEPHRITIS	CTSZ	MR Egger	2.8399	2	0.241726
Wl2ifu	finn-b-N14_CHRONTUBULOINTNEPHRITIS	Chronic tubulo-interstitial nephritis || id:finn-b-N14_CHRONTUBULOINTNEPHRITIS	CRYZ	Inverse variance weighted	4.18861	3	0.241805
sBqgA9	ebi-a-GCST90018820	Chronic glomerulonephritis || id:ebi-a-GCST90018820	FCRL4	MR Egger	7.94872	6	0.241884
1xhiOf	ebi-a-GCST90018788	Acute glomerulonephritis || id:ebi-a-GCST90018788	F2	Inverse variance weighted	4.18758	3	0.241908
BuHde2	ebi-a-GCST90018866	IgA nephropathy || id:ebi-a-GCST90018866	PLEKHA7	MR Egger	1.36938	1	0.241919
5Dg2nP	finn-b-N14_CHRONTUBULOINTNEPHRITIS	Chronic tubulo-interstitial nephritis || id:finn-b-N14_CHRONTUBULOINTNEPHRITIS	UGDH	Inverse variance weighted	1.36783	1	0.242186
lS3z2C	ebi-a-GCST90018866	IgA nephropathy || id:ebi-a-GCST90018866	UBLCP1	Inverse variance weighted	2.83592	2	0.242207
R1MrH4	ebi-a-GCST90018788	Acute glomerulonephritis || id:ebi-a-GCST90018788	AKR1C3	MR Egger	1.36722	1	0.24229
fITHF8	ebi-a-GCST90018788	Acute glomerulonephritis || id:ebi-a-GCST90018788	UNC5D	MR Egger	1.36428	1	0.242797
1tvLZ9	ebi-a-GCST90018788	Acute glomerulonephritis || id:ebi-a-GCST90018788	FAM3B	Inverse variance weighted	4.17742	3	0.242932
RI7lVO	ebi-a-GCST90018820	Chronic glomerulonephritis || id:ebi-a-GCST90018820	SERPINA11	Inverse variance weighted	5.46254	4	0.243042
qfPuh3	finn-b-N14_CHRONTUBULOINTNEPHRITIS	Chronic tubulo-interstitial nephritis || id:finn-b-N14_CHRONTUBULOINTNEPHRITIS	FOLH1	Inverse variance weighted	1.3621	1	0.243173
kjwWK2	ebi-a-GCST90018820	Chronic glomerulonephritis || id:ebi-a-GCST90018820	SCARA5	MR Egger	1.36172	1	0.24324
1UFnXz	ebi-a-GCST90018820	Chronic glomerulonephritis || id:ebi-a-GCST90018820	CCL17	MR Egger	2.82741	2	0.243241
Eibimq	ebi-a-GCST010005	Membranous nephropathy || id:ebi-a-GCST010005	CACNA2D3	Inverse variance weighted	1.35917	1	0.243681
sBqgA9	ebi-a-GCST90018788	Acute glomerulonephritis || id:ebi-a-GCST90018788	FCRL4	MR Egger	7.92248	6	0.243838
IwbAu0	ebi-a-GCST90018820	Chronic glomerulonephritis || id:ebi-a-GCST90018820	POLM	MR Egger	1.3576	1	0.243953
2KeUkS	ebi-a-GCST90018866	IgA nephropathy || id:ebi-a-GCST90018866	CST1	Inverse variance weighted	2.82116	2	0.244002
rWjjpU	finn-b-N14_CHRONTUBULOINTNEPHRITIS	Chronic tubulo-interstitial nephritis || id:finn-b-N14_CHRONTUBULOINTNEPHRITIS	GSTO1	Inverse variance weighted	4.16644	3	0.244043
EjmcuM	ebi-a-GCST90018820	Chronic glomerulonephritis || id:ebi-a-GCST90018820	APCS	MR Egger	1.35645	1	0.244155
694M1p	finn-b-N14_CHRONTUBULOINTNEPHRITIS	Chronic tubulo-interstitial nephritis || id:finn-b-N14_CHRONTUBULOINTNEPHRITIS	CTSD	Inverse variance weighted	5.44968	4	0.244188
inNJJL	ebi-a-GCST90018788	Acute glomerulonephritis || id:ebi-a-GCST90018788	CD72	Inverse variance weighted	1.35624	1	0.244191
F21jTY	ebi-a-GCST90018866	IgA nephropathy || id:ebi-a-GCST90018866	CRISPLD2	Inverse variance weighted	6.69539	5	0.244298
UmUQEC	ebi-a-GCST90018788	Acute glomerulonephritis || id:ebi-a-GCST90018788	SLITRK6	Inverse variance weighted	4.1615	3	0.244545
31OHgX	ebi-a-GCST90018820	Chronic glomerulonephritis || id:ebi-a-GCST90018820	GSTM1	Inverse variance weighted	5.44367	4	0.244726
fabJfo	ebi-a-GCST90018820	Chronic glomerulonephritis || id:ebi-a-GCST90018820	SERPINA3	MR Egger	6.68782	5	0.244911
uu1pnh	ebi-a-GCST90018866	IgA nephropathy || id:ebi-a-GCST90018866	ANXA11	Inverse variance weighted	1.35163	1	0.244994
kVFUAW	ebi-a-GCST90018866	IgA nephropathy || id:ebi-a-GCST90018866	FUT8	Inverse variance weighted	4.15658	3	0.245045
T0cVke	finn-b-N14_PYELONEPHR	Acute tubulo-interstitial nephritis || id:finn-b-N14_PYELONEPHR	HDHD2	Inverse variance weighted	2.81116	2	0.245225
5ynm78	finn-b-N14_CHRONTUBULOINTNEPHRITIS	Chronic tubulo-interstitial nephritis || id:finn-b-N14_CHRONTUBULOINTNEPHRITIS	ACAT2	MR Egger	2.80971	2	0.245403
S3Pdv0	ebi-a-GCST90018820	Chronic glomerulonephritis || id:ebi-a-GCST90018820	PF4V1	Inverse variance weighted	2.80787	2	0.245629
gdsvH6	ebi-a-GCST90018866	IgA nephropathy || id:ebi-a-GCST90018866	DSC2	MR Egger	1.34723	1	0.245763
j0GqUt	finn-b-N14_PYELONEPHR	Acute tubulo-interstitial nephritis || id:finn-b-N14_PYELONEPHR	HSPB1	Inverse variance weighted	2.80674	2	0.245767
XfJtVw	finn-b-N14_CHRONTUBULOINTNEPHRITIS	Chronic tubulo-interstitial nephritis || id:finn-b-N14_CHRONTUBULOINTNEPHRITIS	CR2	Inverse variance weighted	1.34666	1	0.245864
fDdm4u	finn-b-N14_PYELONEPHR	Acute tubulo-interstitial nephritis || id:finn-b-N14_PYELONEPHR	IHH	Inverse variance weighted	1.34576	1	0.246021
FmH2JW	finn-b-N14_CHRONTUBULOINTNEPHRITIS	Chronic tubulo-interstitial nephritis || id:finn-b-N14_CHRONTUBULOINTNEPHRITIS	ACAA1	MR Egger	4.1464	3	0.246084
zhyBSM	ebi-a-GCST90018866	IgA nephropathy || id:ebi-a-GCST90018866	ATRN	Inverse variance weighted	6.67209	5	0.246191
39y8BI	ebi-a-GCST90018820	Chronic glomerulonephritis || id:ebi-a-GCST90018820	SMOC2	MR Egger	2.80184	2	0.24637
OpeF7s	ebi-a-GCST90018820	Chronic glomerulonephritis || id:ebi-a-GCST90018820	ECM1	MR Egger	5.42433	4	0.246462
5dHogo	ebi-a-GCST90018866	IgA nephropathy || id:ebi-a-GCST90018866	CNTFR	MR Egger	2.80095	2	0.24648
GhWCCh	finn-b-N14_PYELONEPHR	Acute tubulo-interstitial nephritis || id:finn-b-N14_PYELONEPHR	GSTM4	Inverse variance weighted	2.80084	2	0.246494
SLazAl	finn-b-N14_CHRONTUBULOINTNEPHRITIS	Chronic tubulo-interstitial nephritis || id:finn-b-N14_CHRONTUBULOINTNEPHRITIS	TP53I3	MR Egger	4.14164	3	0.246571
HNcSfY	ebi-a-GCST90018788	Acute glomerulonephritis || id:ebi-a-GCST90018788	CREG1	Inverse variance weighted	1.34245	1	0.246603
fR880O	finn-b-N14_CHRONTUBULOINTNEPHRITIS	Chronic tubulo-interstitial nephritis || id:finn-b-N14_CHRONTUBULOINTNEPHRITIS	CPA4	Inverse variance weighted	11.4395	9	0.246783
7wF0ib	ebi-a-GCST90018820	Chronic glomerulonephritis || id:ebi-a-GCST90018820	PTHLH	Inverse variance weighted	1.34126	1	0.246811
7CDFR2	finn-b-N14_CHRONTUBULOINTNEPHRITIS	Chronic tubulo-interstitial nephritis || id:finn-b-N14_CHRONTUBULOINTNEPHRITIS	ADAMTSL1	MR Egger	6.66056	5	0.247133
FdVn9N	ebi-a-GCST90018820	Chronic glomerulonephritis || id:ebi-a-GCST90018820	PGM2	MR Egger	1.3383	1	0.247334
189BYR	finn-b-N14_CHRONTUBULOINTNEPHRITIS	Chronic tubulo-interstitial nephritis || id:finn-b-N14_CHRONTUBULOINTNEPHRITIS	ALAD	Inverse variance weighted	2.79391	2	0.247349
tW4Rkd	ebi-a-GCST90018788	Acute glomerulonephritis || id:ebi-a-GCST90018788	CCL22	MR Egger	5.41416	4	0.247378
DJgf1Q	ebi-a-GCST90018866	IgA nephropathy || id:ebi-a-GCST90018866	IGLL1	Inverse variance weighted	4.13339	3	0.247416
fGPmB3	finn-b-N14_CHRONTUBULOINTNEPHRITIS	Chronic tubulo-interstitial nephritis || id:finn-b-N14_CHRONTUBULOINTNEPHRITIS	MANSC4	Inverse variance weighted	2.79334	2	0.24742
4ioZJS	ebi-a-GCST010005	Membranous nephropathy || id:ebi-a-GCST010005	ESM1	MR Egger	1.33669	1	0.247619
AYBf9S	finn-b-N14_CHRONTUBULOINTNEPHRITIS	Chronic tubulo-interstitial nephritis || id:finn-b-N14_CHRONTUBULOINTNEPHRITIS	HIBCH	MR Egger	4.13127	3	0.247634
4IIHhh	ebi-a-GCST90018788	Acute glomerulonephritis || id:ebi-a-GCST90018788	TREM2	Inverse variance weighted	2.79103	2	0.247705
sBqgA9	ebi-a-GCST90018788	Acute glomerulonephritis || id:ebi-a-GCST90018788	FCRL4	Inverse variance weighted	9.06831	7	0.247789
pmI2T7	finn-b-N14_PYELONEPHR	Acute tubulo-interstitial nephritis || id:finn-b-N14_PYELONEPHR	LEFTY2	Inverse variance weighted	4.12815	3	0.247955
E82l2Y	ebi-a-GCST90018866	IgA nephropathy || id:ebi-a-GCST90018866	PPIC	Inverse variance weighted	2.7874	2	0.248155
VIXVge	finn-b-N14_PYELONEPHR	Acute tubulo-interstitial nephritis || id:finn-b-N14_PYELONEPHR	IGFLR1	Inverse variance weighted	4.12567	3	0.24821
DKAMjg	finn-b-N14_CHRONTUBULOINTNEPHRITIS	Chronic tubulo-interstitial nephritis || id:finn-b-N14_CHRONTUBULOINTNEPHRITIS	HGD	Inverse variance weighted	1.3329	1	0.24829
CpJdvf	ebi-a-GCST90018788	Acute glomerulonephritis || id:ebi-a-GCST90018788	CD46	Inverse variance weighted	1.33247	1	0.248366
z8oaL1	ebi-a-GCST90018820	Chronic glomerulonephritis || id:ebi-a-GCST90018820	CST7	Inverse variance weighted	7.86085	6	0.248476
HlmmEt	ebi-a-GCST90018788	Acute glomerulonephritis || id:ebi-a-GCST90018788	BPI	MR Egger	1.33121	1	0.24859
XfJtVw	ebi-a-GCST90018788	Acute glomerulonephritis || id:ebi-a-GCST90018788	CR2	Inverse variance weighted	1.33077	1	0.248669
okC0SG	ebi-a-GCST90018866	IgA nephropathy || id:ebi-a-GCST90018866	RNASET2	MR Egger	2.78254	2	0.24876
V8lW95	ebi-a-GCST90018788	Acute glomerulonephritis || id:ebi-a-GCST90018788	PGLS	Inverse variance weighted	2.78246	2	0.248769
YXWY2d	ebi-a-GCST90018866	IgA nephropathy || id:ebi-a-GCST90018866	NUDT2	Inverse variance weighted	4.12019	3	0.248774
bVXo0Q	finn-b-N14_CHRONTUBULOINTNEPHRITIS	Chronic tubulo-interstitial nephritis || id:finn-b-N14_CHRONTUBULOINTNEPHRITIS	PPID	Inverse variance weighted	1.32603	1	0.249513
OpeF7s	ebi-a-GCST90018866	IgA nephropathy || id:ebi-a-GCST90018866	ECM1	MR Egger	5.38601	4	0.249933
GJvo7y	ebi-a-GCST90018820	Chronic glomerulonephritis || id:ebi-a-GCST90018820	HSPG2	MR Egger	1.32327	1	0.250006
eJ9j8B	finn-b-N14_PYELONEPHR	Acute tubulo-interstitial nephritis || id:finn-b-N14_PYELONEPHR	SULT1A3	Inverse variance weighted	1.32123	1	0.250371
AIaK9p	ebi-a-GCST010005	Membranous nephropathy || id:ebi-a-GCST010005	NRP1	Inverse variance weighted	1.32061	1	0.250483
p1qCaw	ieu-a-1081	IgA nephropathy || id:ieu-a-1081	SH3BGRL3	Inverse variance weighted	1.32007	1	0.250579
pAwZ6K	ebi-a-GCST90018866	IgA nephropathy || id:ebi-a-GCST90018866	CNTN5	Inverse variance weighted	1.31994	1	0.250603
Eb1c0B	ebi-a-GCST90018820	Chronic glomerulonephritis || id:ebi-a-GCST90018820	DNAJC10	Inverse variance weighted	1.31775	1	0.250996
8mBYqb	ebi-a-GCST90018788	Acute glomerulonephritis || id:ebi-a-GCST90018788	THSD1	Inverse variance weighted	1.31767	1	0.251011
OEEmG2	ebi-a-GCST90018866	IgA nephropathy || id:ebi-a-GCST90018866	TNFRSF11B	MR Egger	2.7638	2	0.251101
SdTU1P	ebi-a-GCST90018788	Acute glomerulonephritis || id:ebi-a-GCST90018788	FUT10	Inverse variance weighted	4.09703	3	0.251176
OtMxHs	ebi-a-GCST90018866	IgA nephropathy || id:ebi-a-GCST90018866	ST3GAL6	Inverse variance weighted	7.82412	6	0.251274
c1BeRp	ebi-a-GCST90018866	IgA nephropathy || id:ebi-a-GCST90018866	CCDC126	MR Egger	1.316	1	0.251311
22qAnA	ebi-a-GCST90018788	Acute glomerulonephritis || id:ebi-a-GCST90018788	ACP5	Inverse variance weighted	1.31559	1	0.251384
zCaaOd	finn-b-N14_CHRONTUBULOINTNEPHRITIS	Chronic tubulo-interstitial nephritis || id:finn-b-N14_CHRONTUBULOINTNEPHRITIS	CST2	MR Egger	5.37005	4	0.25139
gIHtTs	finn-b-N14_CHRONTUBULOINTNEPHRITIS	Chronic tubulo-interstitial nephritis || id:finn-b-N14_CHRONTUBULOINTNEPHRITIS	SFTPD	Inverse variance weighted	5.36997	4	0.251397
jbeqk2	ebi-a-GCST90018866	IgA nephropathy || id:ebi-a-GCST90018866	TLR3	MR Egger	7.82246	6	0.251401
IpDKKA	ebi-a-GCST010005	Membranous nephropathy || id:ebi-a-GCST010005	QSOX2	MR Egger	1.31472	1	0.251542
vN2iln	ebi-a-GCST90018820	Chronic glomerulonephritis || id:ebi-a-GCST90018820	MX1	Inverse variance weighted	2.75963	2	0.251626
2qcn6u	finn-b-N14_PYELONEPHR	Acute tubulo-interstitial nephritis || id:finn-b-N14_PYELONEPHR	ENPP2	Inverse variance weighted	1.31419	1	0.251637
re6c1s	ebi-a-GCST90018820	Chronic glomerulonephritis || id:ebi-a-GCST90018820	AKR1C4	Inverse variance weighted	7.81909	6	0.251659
SLazAl	finn-b-N14_PYELONEPHR	Acute tubulo-interstitial nephritis || id:finn-b-N14_PYELONEPHR	TP53I3	MR Egger	4.09225	3	0.251673
hlNQYg	finn-b-N14_CHRONTUBULOINTNEPHRITIS	Chronic tubulo-interstitial nephritis || id:finn-b-N14_CHRONTUBULOINTNEPHRITIS	S100A7	Inverse variance weighted	5.36558	4	0.2518
eZwOv3	finn-b-N14_CHRONTUBULOINTNEPHRITIS	Chronic tubulo-interstitial nephritis || id:finn-b-N14_CHRONTUBULOINTNEPHRITIS	SIGLEC9	Inverse variance weighted	4.09059	3	0.251847
hYIbed	ebi-a-GCST90018866	IgA nephropathy || id:ebi-a-GCST90018866	PYGL	Inverse variance weighted	1.31293	1	0.251865
MboCHp	ebi-a-GCST90018820	Chronic glomerulonephritis || id:ebi-a-GCST90018820	NT5C3L	MR Egger	13.6679	11	0.251915
6Coj0O	finn-b-N14_CHRONTUBULOINTNEPHRITIS	Chronic tubulo-interstitial nephritis || id:finn-b-N14_CHRONTUBULOINTNEPHRITIS	CA8	Inverse variance weighted	6.59872	5	0.252235
8Q75vZ	finn-b-N14_CHRONTUBULOINTNEPHRITIS	Chronic tubulo-interstitial nephritis || id:finn-b-N14_CHRONTUBULOINTNEPHRITIS	SEMA6A	MR Egger	1.31073	1	0.252263
UJREnx	ebi-a-GCST90018866	IgA nephropathy || id:ebi-a-GCST90018866	LMAN2L	Inverse variance weighted	1.30939	1	0.252505
F21jTY	ebi-a-GCST90018788	Acute glomerulonephritis || id:ebi-a-GCST90018788	CRISPLD2	MR Egger	5.3545	4	0.252818
SLazAl	ebi-a-GCST90018866	IgA nephropathy || id:ebi-a-GCST90018866	TP53I3	Inverse variance weighted	5.35417	4	0.252849
kGCYWM	finn-b-N14_CHRONTUBULOINTNEPHRITIS	Chronic tubulo-interstitial nephritis || id:finn-b-N14_CHRONTUBULOINTNEPHRITIS	SIGLEC5	Inverse variance weighted	2.74991	2	0.25285
nRBAjI	finn-b-N14_CHRONTUBULOINTNEPHRITIS	Chronic tubulo-interstitial nephritis || id:finn-b-N14_CHRONTUBULOINTNEPHRITIS	DTYMK	Inverse variance weighted	2.74903	2	0.252962
bfQBpo	ebi-a-GCST90018866	IgA nephropathy || id:ebi-a-GCST90018866	GLIPR2	Inverse variance weighted	2.749	2	0.252966
3DHtu1	ebi-a-GCST90018866	IgA nephropathy || id:ebi-a-GCST90018866	C7	Inverse variance weighted	2.7469	2	0.253232
88Inj6	ebi-a-GCST90018820	Chronic glomerulonephritis || id:ebi-a-GCST90018820	GUK1	MR Egger	1.30427	1	0.253435
Ahhq3x	ebi-a-GCST010005	Membranous nephropathy || id:ebi-a-GCST010005	TAPBPL	MR Egger	2.74499	2	0.253473
ZQJRwC	finn-b-N14_PYELONEPHR	Acute tubulo-interstitial nephritis || id:finn-b-N14_PYELONEPHR	ANGPT2	Inverse variance weighted	1.30391	1	0.2535
4ZQ347	finn-b-N14_PYELONEPHR	Acute tubulo-interstitial nephritis || id:finn-b-N14_PYELONEPHR	PXDN	MR Egger	1.30386	1	0.253509
uUhaSm	ebi-a-GCST90018866	IgA nephropathy || id:ebi-a-GCST90018866	APOA5	MR Egger	7.7936	6	0.253618
svDkF8	finn-b-N14_PYELONEPHR	Acute tubulo-interstitial nephritis || id:finn-b-N14_PYELONEPHR	REG3G	Inverse variance weighted	5.34476	4	0.253716
GWAhaL	finn-b-N14_CHRONTUBULOINTNEPHRITIS	Chronic tubulo-interstitial nephritis || id:finn-b-N14_CHRONTUBULOINTNEPHRITIS	F11	Inverse variance weighted	1.30242	1	0.253772
kuTPtQ	finn-b-N14_CHRONTUBULOINTNEPHRITIS	Chronic tubulo-interstitial nephritis || id:finn-b-N14_CHRONTUBULOINTNEPHRITIS	FAHD1	Inverse variance weighted	1.2987	1	0.25445
59MqPg	ebi-a-GCST90018788	Acute glomerulonephritis || id:ebi-a-GCST90018788	PTPRU	MR Egger	1.2985	1	0.254487
bVXo0Q	ebi-a-GCST90018866	IgA nephropathy || id:ebi-a-GCST90018866	PPID	Inverse variance weighted	1.29842	1	0.254502
e9o9Ol	ebi-a-GCST90018820	Chronic glomerulonephritis || id:ebi-a-GCST90018820	ENPP5	Inverse variance weighted	7.78105	6	0.254587
4pPh7D	finn-b-N14_PYELONEPHR	Acute tubulo-interstitial nephritis || id:finn-b-N14_PYELONEPHR	CFHR4	MR Egger	12.4722	10	0.254698
fGPmB3	finn-b-N14_CHRONTUBULOINTNEPHRITIS	Chronic tubulo-interstitial nephritis || id:finn-b-N14_CHRONTUBULOINTNEPHRITIS	MANSC4	MR Egger	1.29709	1	0.254746
GxFsQG	ebi-a-GCST90018788	Acute glomerulonephritis || id:ebi-a-GCST90018788	MMP10	Inverse variance weighted	7.77897	6	0.254748
eZwOv3	ebi-a-GCST90018820	Chronic glomerulonephritis || id:ebi-a-GCST90018820	SIGLEC9	MR Egger	2.7345	2	0.254807
pSHVuG	finn-b-N14_PYELONEPHR	Acute tubulo-interstitial nephritis || id:finn-b-N14_PYELONEPHR	COMP	MR Egger	1.29663	1	0.25483
BHcj7O	ebi-a-GCST90018788	Acute glomerulonephritis || id:ebi-a-GCST90018788	B3GNT8	Inverse variance weighted	4.05911	3	0.255151
F22AUc	ebi-a-GCST90018866	IgA nephropathy || id:ebi-a-GCST90018866	IL6ST	Inverse variance weighted	4.05902	3	0.255161
pKyU7g	ebi-a-GCST90018866	IgA nephropathy || id:ebi-a-GCST90018866	MST1	Inverse variance weighted	4.05784	3	0.255285
4ioZJS	ebi-a-GCST90018788	Acute glomerulonephritis || id:ebi-a-GCST90018788	ESM1	MR Egger	1.2933	1	0.255441
ASAYyF	finn-b-N14_PYELONEPHR	Acute tubulo-interstitial nephritis || id:finn-b-N14_PYELONEPHR	LEAP2	Inverse variance weighted	4.05628	3	0.255451
YxjS1a	ebi-a-GCST90018788	Acute glomerulonephritis || id:ebi-a-GCST90018788	FAM3D	Inverse variance weighted	1.29251	1	0.255587
59MqPg	finn-b-N14_PYELONEPHR	Acute tubulo-interstitial nephritis || id:finn-b-N14_PYELONEPHR	PTPRU	Inverse variance weighted	2.72711	2	0.25575
X8OjUO	ebi-a-GCST90018866	IgA nephropathy || id:ebi-a-GCST90018866	ARG1	Inverse variance weighted	1.28911	1	0.256212
OTpkSa	ebi-a-GCST90018820	Chronic glomerulonephritis || id:ebi-a-GCST90018820	IFNGR1	Inverse variance weighted	1.28783	1	0.256448
uu1pnh	ebi-a-GCST010005	Membranous nephropathy || id:ebi-a-GCST010005	ANXA11	Inverse variance weighted	1.28758	1	0.256495
re6c1s	ebi-a-GCST90018820	Chronic glomerulonephritis || id:ebi-a-GCST90018820	AKR1C4	MR Egger	6.54615	5	0.256639
qP6jPL	finn-b-N14_PYELONEPHR	Acute tubulo-interstitial nephritis || id:finn-b-N14_PYELONEPHR	KREMEN1	Inverse variance weighted	1.2857	1	0.256842
9S1hSf	finn-b-N14_CHRONTUBULOINTNEPHRITIS	Chronic tubulo-interstitial nephritis || id:finn-b-N14_CHRONTUBULOINTNEPHRITIS	CTSV	MR Egger	1.28526	1	0.256924
eARXyF	ebi-a-GCST90018788	Acute glomerulonephritis || id:ebi-a-GCST90018788	AP1G2	MR Egger	1.28456	1	0.257052
GxFsQG	ebi-a-GCST90018788	Acute glomerulonephritis || id:ebi-a-GCST90018788	MMP10	MR Egger	6.54094	5	0.25708
fQtVgG	ebi-a-GCST90018788	Acute glomerulonephritis || id:ebi-a-GCST90018788	QDPR	Inverse variance weighted	2.71015	2	0.257928
Cm0MK9	ebi-a-GCST90018820	Chronic glomerulonephritis || id:ebi-a-GCST90018820	ALKBH3	MR Egger	1.27891	1	0.258101
f8SPyX	finn-b-N14_CHRONTUBULOINTNEPHRITIS	Chronic tubulo-interstitial nephritis || id:finn-b-N14_CHRONTUBULOINTNEPHRITIS	FCN1	Inverse variance weighted	1.2767	1	0.258513
yfpcKX	finn-b-N14_PYELONEPHR	Acute tubulo-interstitial nephritis || id:finn-b-N14_PYELONEPHR	PTGFRN	MR Egger	6.52306	5	0.258594
2a2WZ9	ebi-a-GCST010005	Membranous nephropathy || id:ebi-a-GCST010005	MAGI2	Inverse variance weighted	1.2751	1	0.258813
G6iuy6	finn-b-N14_PYELONEPHR	Acute tubulo-interstitial nephritis || id:finn-b-N14_PYELONEPHR	DECR1	Inverse variance weighted	1.27395	1	0.259027
hlNQYg	finn-b-N14_PYELONEPHR	Acute tubulo-interstitial nephritis || id:finn-b-N14_PYELONEPHR	S100A7	Inverse variance weighted	5.28742	4	0.259057
FUDzIy	finn-b-N14_PYELONEPHR	Acute tubulo-interstitial nephritis || id:finn-b-N14_PYELONEPHR	BDH2	Inverse variance weighted	2.70061	2	0.259161
92L5M3	ebi-a-GCST90018866	IgA nephropathy || id:ebi-a-GCST90018866	CPQ	Inverse variance weighted	5.28423	4	0.259357
Tg0KTR	ebi-a-GCST90018866	IgA nephropathy || id:ebi-a-GCST90018866	VWA2	Inverse variance weighted	6.5131	5	0.259441
6tORR7	ebi-a-GCST90018820	Chronic glomerulonephritis || id:ebi-a-GCST90018820	FETUB	Inverse variance weighted	7.71576	6	0.259676
UJREnx	finn-b-N14_CHRONTUBULOINTNEPHRITIS	Chronic tubulo-interstitial nephritis || id:finn-b-N14_CHRONTUBULOINTNEPHRITIS	LMAN2L	Inverse variance weighted	1.27039	1	0.259694
Q6oMMB	ebi-a-GCST010005	Membranous nephropathy || id:ebi-a-GCST010005	RMDN1	MR Egger	1.27014	1	0.25974
kVFUAW	ebi-a-GCST90018820	Chronic glomerulonephritis || id:ebi-a-GCST90018820	FUT8	Inverse variance weighted	4.01463	3	0.259888
1Dvd2c	ebi-a-GCST90018866	IgA nephropathy || id:ebi-a-GCST90018866	PEBP1	MR Egger	5.27656	4	0.26008
j0GqUt	ebi-a-GCST90018866	IgA nephropathy || id:ebi-a-GCST90018866	HSPB1	MR Egger	1.26692	1	0.260346
BUMhM0	ebi-a-GCST90018788	Acute glomerulonephritis || id:ebi-a-GCST90018788	PIANP	Inverse variance weighted	2.69131	2	0.26037
kFuwIZ	ebi-a-GCST90018866	IgA nephropathy || id:ebi-a-GCST90018866	FCGR2A	MR Egger	11.2268	9	0.260483
tVuIwD	ebi-a-GCST90018788	Acute glomerulonephritis || id:ebi-a-GCST90018788	CAPG	Inverse variance weighted	4.00688	3	0.260722
8sLhCg	finn-b-N14_CHRONTUBULOINTNEPHRITIS	Chronic tubulo-interstitial nephritis || id:finn-b-N14_CHRONTUBULOINTNEPHRITIS	C1QTNF5	Inverse variance weighted	1.26449	1	0.260803
s6QFz2	finn-b-N14_PYELONEPHR	Acute tubulo-interstitial nephritis || id:finn-b-N14_PYELONEPHR	YWHAB	Inverse variance weighted	1.26361	1	0.260968
GoVwxC	ebi-a-GCST90018788	Acute glomerulonephritis || id:ebi-a-GCST90018788	CXCL10	Inverse variance weighted	1.26272	1	0.261136
FUDzIy	finn-b-N14_CHRONTUBULOINTNEPHRITIS	Chronic tubulo-interstitial nephritis || id:finn-b-N14_CHRONTUBULOINTNEPHRITIS	BDH2	MR Egger	1.26205	1	0.261263
iHPANx	ebi-a-GCST010005	Membranous nephropathy || id:ebi-a-GCST010005	ART3	Inverse variance weighted	1.26144	1	0.261378
oZkPT7	ebi-a-GCST90018788	Acute glomerulonephritis || id:ebi-a-GCST90018788	F5	Inverse variance weighted	1.26113	1	0.261438
dG95jC	ieu-a-1081	IgA nephropathy || id:ieu-a-1081	IL17RD	Inverse variance weighted	1.26098	1	0.261465
cZP2U5	ebi-a-GCST90018866	IgA nephropathy || id:ebi-a-GCST90018866	GFRAL	MR Egger	1.26095	1	0.261471
sxXmRM	ebi-a-GCST90018788	Acute glomerulonephritis || id:ebi-a-GCST90018788	MET	Inverse variance weighted	3.99788	3	0.261693
CQZxSN	ebi-a-GCST90018820	Chronic glomerulonephritis || id:ebi-a-GCST90018820	SMOC1	MR Egger	1.25781	1	0.262067
N7Cose	finn-b-N14_CHRONTUBULOINTNEPHRITIS	Chronic tubulo-interstitial nephritis || id:finn-b-N14_CHRONTUBULOINTNEPHRITIS	MANBA	MR Egger	2.67601	2	0.262368
WIqmDn	ebi-a-GCST90018788	Acute glomerulonephritis || id:ebi-a-GCST90018788	RTN4R	MR Egger	2.67516	2	0.26248
6kU3cG	ebi-a-GCST90018820	Chronic glomerulonephritis || id:ebi-a-GCST90018820	TXNDC5	MR Egger	5.25104	4	0.262495
3DHtu1	finn-b-N14_PYELONEPHR	Acute tubulo-interstitial nephritis || id:finn-b-N14_PYELONEPHR	C7	MR Egger	1.25537	1	0.262529
FuUuXG	ebi-a-GCST90018820	Chronic glomerulonephritis || id:ebi-a-GCST90018820	BTN3A3	MR Egger	3.98857	3	0.262701
6Coj0O	ebi-a-GCST90018820	Chronic glomerulonephritis || id:ebi-a-GCST90018820	CA8	MR Egger	5.24786	4	0.262798
oGaTu3	finn-b-N14_PYELONEPHR	Acute tubulo-interstitial nephritis || id:finn-b-N14_PYELONEPHR	RFK	Inverse variance weighted	1.25365	1	0.262857
oiawao	finn-b-N14_PYELONEPHR	Acute tubulo-interstitial nephritis || id:finn-b-N14_PYELONEPHR	NCF1	Inverse variance weighted	5.24319	4	0.263242
nFJxA2	finn-b-N14_CHRONTUBULOINTNEPHRITIS	Chronic tubulo-interstitial nephritis || id:finn-b-N14_CHRONTUBULOINTNEPHRITIS	LYVE1	Inverse variance weighted	3.98286	3	0.263321
[truncated: 5,439 more rows]
