# Supplementary material for: Systematic prioritization of potential therapeutic targets for glomerulonephritis using multi-omics Mendelian randomization
Source: PLoS Comput Biol. 2026 Apr 16;22(4):e1014174. doi: 10.1371/journal.pcbi.1014174 (PMC13108903; doi:10.1371/journal.pcbi.1014174)
Supplement: S6 Table — (XLSX) [file pcbi.1014174.s006.xlsx]

## Sheet: S6
Table S6. Results for pleiotropy test (pQTL)
id.exposure	id.outcome	outcome	exposure	egger_intercept	se	pval
06gvLx	ebi-a-GCST90018788	Acute glomerulonephritis || id:ebi-a-GCST90018788	PAM	-0.43111	0.272771	0.18915
06gvLx	ebi-a-GCST90018820	Chronic glomerulonephritis || id:ebi-a-GCST90018820	PAM	-0.124533	0.196964	0.561552
06gvLx	ebi-a-GCST90018866	IgA nephropathy || id:ebi-a-GCST90018866	PAM	-0.0500879	0.0391266	0.26969
06gvLx	finn-b-N14_CHRONTUBULOINTNEPHRITIS	Chronic tubulo-interstitial nephritis || id:finn-b-N14_CHRONTUBULOINTNEPHRITIS	PAM	-0.151707	0.201107	0.49261
06gvLx	finn-b-N14_PYELONEPHR	Acute tubulo-interstitial nephritis || id:finn-b-N14_PYELONEPHR	PAM	0.00797487	0.0570548	0.895593
06YH2r	ebi-a-GCST90018788	Acute glomerulonephritis || id:ebi-a-GCST90018788	LUM	-0.0102204	0.172955	0.955712
06YH2r	ebi-a-GCST90018820	Chronic glomerulonephritis || id:ebi-a-GCST90018820	LUM	-0.0101036	0.118373	0.936081
06YH2r	ebi-a-GCST90018866	IgA nephropathy || id:ebi-a-GCST90018866	LUM	-0.0546362	0.0346438	0.189909
06YH2r	finn-b-N14_CHRONTUBULOINTNEPHRITIS	Chronic tubulo-interstitial nephritis || id:finn-b-N14_CHRONTUBULOINTNEPHRITIS	LUM	0.0243582	0.182483	0.900258
06YH2r	finn-b-N14_PYELONEPHR	Acute tubulo-interstitial nephritis || id:finn-b-N14_PYELONEPHR	LUM	-0.000168018	0.0364859	0.996546
0BkgWF	ebi-a-GCST90018788	Acute glomerulonephritis || id:ebi-a-GCST90018788	TPSAB1	-0.00101078	0.1079	0.99268
0BkgWF	ebi-a-GCST90018820	Chronic glomerulonephritis || id:ebi-a-GCST90018820	TPSAB1	0.142495	0.0869339	0.127123
0BkgWF	ebi-a-GCST90018866	IgA nephropathy || id:ebi-a-GCST90018866	TPSAB1	-0.0168925	0.0154702	0.296299
0BkgWF	finn-b-N14_CHRONTUBULOINTNEPHRITIS	Chronic tubulo-interstitial nephritis || id:finn-b-N14_CHRONTUBULOINTNEPHRITIS	TPSAB1	0.128324	0.0722841	0.101196
0BkgWF	finn-b-N14_PYELONEPHR	Acute tubulo-interstitial nephritis || id:finn-b-N14_PYELONEPHR	TPSAB1	-0.0184572	0.017802	0.320269
0bnH4N	ebi-a-GCST010005	Membranous nephropathy || id:ebi-a-GCST010005	ITIH2	0.113214	0.138333	0.563362
0bnH4N	ebi-a-GCST90018788	Acute glomerulonephritis || id:ebi-a-GCST90018788	ITIH2	0.0757861	0.22617	0.751163
0bnH4N	ebi-a-GCST90018820	Chronic glomerulonephritis || id:ebi-a-GCST90018820	ITIH2	0.149013	0.127028	0.293605
0bnH4N	ebi-a-GCST90018866	IgA nephropathy || id:ebi-a-GCST90018866	ITIH2	-0.0205849	0.0352863	0.584967
0bnH4N	finn-b-N14_CHRONTUBULOINTNEPHRITIS	Chronic tubulo-interstitial nephritis || id:finn-b-N14_CHRONTUBULOINTNEPHRITIS	ITIH2	-0.116096	0.188958	0.565828
0bnH4N	finn-b-N14_PYELONEPHR	Acute tubulo-interstitial nephritis || id:finn-b-N14_PYELONEPHR	ITIH2	0.00960151	0.0431968	0.832895
0cmx2q	ebi-a-GCST010005	Membranous nephropathy || id:ebi-a-GCST010005	MMAB	NA	NA	NA
0cmx2q	ebi-a-GCST90018788	Acute glomerulonephritis || id:ebi-a-GCST90018788	MMAB	NA	NA	NA
0cmx2q	ebi-a-GCST90018820	Chronic glomerulonephritis || id:ebi-a-GCST90018820	MMAB	NA	NA	NA
0cmx2q	ebi-a-GCST90018866	IgA nephropathy || id:ebi-a-GCST90018866	MMAB	NA	NA	NA
0cmx2q	finn-b-N14_CHRONTUBULOINTNEPHRITIS	Chronic tubulo-interstitial nephritis || id:finn-b-N14_CHRONTUBULOINTNEPHRITIS	MMAB	NA	NA	NA
0cmx2q	finn-b-N14_PYELONEPHR	Acute tubulo-interstitial nephritis || id:finn-b-N14_PYELONEPHR	MMAB	NA	NA	NA
0copvg	ebi-a-GCST010005	Membranous nephropathy || id:ebi-a-GCST010005	PROK2	NA	NA	NA
0copvg	ebi-a-GCST90018788	Acute glomerulonephritis || id:ebi-a-GCST90018788	PROK2	0.116443	0.0784035	0.275803
0copvg	ebi-a-GCST90018820	Chronic glomerulonephritis || id:ebi-a-GCST90018820	PROK2	0.0480465	0.0957094	0.66548
0copvg	ebi-a-GCST90018866	IgA nephropathy || id:ebi-a-GCST90018866	PROK2	0.0112065	0.0127046	0.470781
0copvg	finn-b-N14_CHRONTUBULOINTNEPHRITIS	Chronic tubulo-interstitial nephritis || id:finn-b-N14_CHRONTUBULOINTNEPHRITIS	PROK2	0.0605702	0.0602343	0.420509
0copvg	finn-b-N14_PYELONEPHR	Acute tubulo-interstitial nephritis || id:finn-b-N14_PYELONEPHR	PROK2	-0.0101781	0.0154881	0.578595
0DXexm	ebi-a-GCST010005	Membranous nephropathy || id:ebi-a-GCST010005	SWAP70	-0.00800837	0.0681695	0.917216
0DXexm	ebi-a-GCST90018788	Acute glomerulonephritis || id:ebi-a-GCST90018788	SWAP70	-0.110677	0.0563965	0.144502
0DXexm	ebi-a-GCST90018820	Chronic glomerulonephritis || id:ebi-a-GCST90018820	SWAP70	-0.0385449	0.0510715	0.505256
0DXexm	ebi-a-GCST90018866	IgA nephropathy || id:ebi-a-GCST90018866	SWAP70	-0.00859523	0.0108028	0.484377
0DXexm	finn-b-N14_CHRONTUBULOINTNEPHRITIS	Chronic tubulo-interstitial nephritis || id:finn-b-N14_CHRONTUBULOINTNEPHRITIS	SWAP70	-0.0715727	0.0528977	0.268976
0DXexm	finn-b-N14_PYELONEPHR	Acute tubulo-interstitial nephritis || id:finn-b-N14_PYELONEPHR	SWAP70	-0.0037809	0.012943	0.789232
0DXexm	ieu-a-1081	IgA nephropathy || id:ieu-a-1081	SWAP70	NA	NA	NA
0f8Nm4	ebi-a-GCST010005	Membranous nephropathy || id:ebi-a-GCST010005	ADAMTS5	NA	NA	NA
0f8Nm4	ebi-a-GCST90018788	Acute glomerulonephritis || id:ebi-a-GCST90018788	ADAMTS5	NA	NA	NA
0f8Nm4	ebi-a-GCST90018820	Chronic glomerulonephritis || id:ebi-a-GCST90018820	ADAMTS5	NA	NA	NA
0f8Nm4	ebi-a-GCST90018866	IgA nephropathy || id:ebi-a-GCST90018866	ADAMTS5	NA	NA	NA
0f8Nm4	finn-b-N14_CHRONTUBULOINTNEPHRITIS	Chronic tubulo-interstitial nephritis || id:finn-b-N14_CHRONTUBULOINTNEPHRITIS	ADAMTS5	NA	NA	NA
0f8Nm4	finn-b-N14_PYELONEPHR	Acute tubulo-interstitial nephritis || id:finn-b-N14_PYELONEPHR	ADAMTS5	NA	NA	NA
0fCmbS	ebi-a-GCST010005	Membranous nephropathy || id:ebi-a-GCST010005	IGFALS	NA	NA	NA
0fCmbS	ebi-a-GCST90018788	Acute glomerulonephritis || id:ebi-a-GCST90018788	IGFALS	-0.00408261	0.106651	0.971869
0fCmbS	ebi-a-GCST90018820	Chronic glomerulonephritis || id:ebi-a-GCST90018820	IGFALS	0.0127514	0.0923319	0.898907
0fCmbS	ebi-a-GCST90018866	IgA nephropathy || id:ebi-a-GCST90018866	IGFALS	0.0134051	0.0269608	0.653197
0fCmbS	finn-b-N14_CHRONTUBULOINTNEPHRITIS	Chronic tubulo-interstitial nephritis || id:finn-b-N14_CHRONTUBULOINTNEPHRITIS	IGFALS	-0.0632309	0.0978393	0.564136
0fCmbS	finn-b-N14_PYELONEPHR	Acute tubulo-interstitial nephritis || id:finn-b-N14_PYELONEPHR	IGFALS	0.0263574	0.0232833	0.339926
0lCjO7	ebi-a-GCST010005	Membranous nephropathy || id:ebi-a-GCST010005	CR1	NA	NA	NA
0lCjO7	ebi-a-GCST90018788	Acute glomerulonephritis || id:ebi-a-GCST90018788	CR1	1.0527	1.10733	0.442111
0lCjO7	ebi-a-GCST90018820	Chronic glomerulonephritis || id:ebi-a-GCST90018820	CR1	0.443636	0.801029	0.635346
0lCjO7	ebi-a-GCST90018866	IgA nephropathy || id:ebi-a-GCST90018866	CR1	-0.0943172	0.128575	0.539554
0lCjO7	finn-b-N14_CHRONTUBULOINTNEPHRITIS	Chronic tubulo-interstitial nephritis || id:finn-b-N14_CHRONTUBULOINTNEPHRITIS	CR1	0.886673	0.879585	0.41956
0lCjO7	finn-b-N14_PYELONEPHR	Acute tubulo-interstitial nephritis || id:finn-b-N14_PYELONEPHR	CR1	-0.162978	0.371297	0.703571
0lXH2g	ebi-a-GCST90018788	Acute glomerulonephritis || id:ebi-a-GCST90018788	CXCL11	NA	NA	NA
0lXH2g	ebi-a-GCST90018820	Chronic glomerulonephritis || id:ebi-a-GCST90018820	CXCL11	NA	NA	NA
0lXH2g	ebi-a-GCST90018866	IgA nephropathy || id:ebi-a-GCST90018866	CXCL11	NA	NA	NA
0lXH2g	finn-b-N14_CHRONTUBULOINTNEPHRITIS	Chronic tubulo-interstitial nephritis || id:finn-b-N14_CHRONTUBULOINTNEPHRITIS	CXCL11	NA	NA	NA
0lXH2g	finn-b-N14_PYELONEPHR	Acute tubulo-interstitial nephritis || id:finn-b-N14_PYELONEPHR	CXCL11	NA	NA	NA
0oPWDa	ebi-a-GCST90018788	Acute glomerulonephritis || id:ebi-a-GCST90018788	PDHX	NA	NA	NA
0oPWDa	ebi-a-GCST90018820	Chronic glomerulonephritis || id:ebi-a-GCST90018820	PDHX	NA	NA	NA
0oPWDa	ebi-a-GCST90018866	IgA nephropathy || id:ebi-a-GCST90018866	PDHX	NA	NA	NA
0oPWDa	finn-b-N14_CHRONTUBULOINTNEPHRITIS	Chronic tubulo-interstitial nephritis || id:finn-b-N14_CHRONTUBULOINTNEPHRITIS	PDHX	NA	NA	NA
0oPWDa	finn-b-N14_PYELONEPHR	Acute tubulo-interstitial nephritis || id:finn-b-N14_PYELONEPHR	PDHX	NA	NA	NA
0Q96Gy	ebi-a-GCST90018788	Acute glomerulonephritis || id:ebi-a-GCST90018788	CD300C	NA	NA	NA
0Q96Gy	ebi-a-GCST90018820	Chronic glomerulonephritis || id:ebi-a-GCST90018820	CD300C	NA	NA	NA
0Q96Gy	ebi-a-GCST90018866	IgA nephropathy || id:ebi-a-GCST90018866	CD300C	NA	NA	NA
0Q96Gy	finn-b-N14_CHRONTUBULOINTNEPHRITIS	Chronic tubulo-interstitial nephritis || id:finn-b-N14_CHRONTUBULOINTNEPHRITIS	CD300C	NA	NA	NA
0Q96Gy	finn-b-N14_PYELONEPHR	Acute tubulo-interstitial nephritis || id:finn-b-N14_PYELONEPHR	CD300C	NA	NA	NA
0QxnO7	ebi-a-GCST90018788	Acute glomerulonephritis || id:ebi-a-GCST90018788	RNASE3	0.0447921	0.0652664	0.53024
0QxnO7	ebi-a-GCST90018820	Chronic glomerulonephritis || id:ebi-a-GCST90018820	RNASE3	0.036789	0.0613008	0.580757
0QxnO7	ebi-a-GCST90018866	IgA nephropathy || id:ebi-a-GCST90018866	RNASE3	-0.000733084	0.0133508	0.958844
0QxnO7	finn-b-N14_CHRONTUBULOINTNEPHRITIS	Chronic tubulo-interstitial nephritis || id:finn-b-N14_CHRONTUBULOINTNEPHRITIS	RNASE3	0.0540385	0.0935524	0.594471
0QxnO7	finn-b-N14_PYELONEPHR	Acute tubulo-interstitial nephritis || id:finn-b-N14_PYELONEPHR	RNASE3	-0.0172498	0.0190613	0.416664
0rCfy5	ebi-a-GCST90018788	Acute glomerulonephritis || id:ebi-a-GCST90018788	TSTD1	0.253224	0.29968	0.460182
0rCfy5	ebi-a-GCST90018820	Chronic glomerulonephritis || id:ebi-a-GCST90018820	TSTD1	0.115931	0.245337	0.668793
0rCfy5	ebi-a-GCST90018866	IgA nephropathy || id:ebi-a-GCST90018866	TSTD1	0.00772745	0.0452712	0.875329
0rCfy5	finn-b-N14_CHRONTUBULOINTNEPHRITIS	Chronic tubulo-interstitial nephritis || id:finn-b-N14_CHRONTUBULOINTNEPHRITIS	TSTD1	-0.181141	0.282936	0.587588
0rCfy5	finn-b-N14_PYELONEPHR	Acute tubulo-interstitial nephritis || id:finn-b-N14_PYELONEPHR	TSTD1	0.0250361	0.0676282	0.74676
0rqASk	ebi-a-GCST010005	Membranous nephropathy || id:ebi-a-GCST010005	COL15A1	NA	NA	NA
0rqASk	ebi-a-GCST90018788	Acute glomerulonephritis || id:ebi-a-GCST90018788	COL15A1	-0.0289111	0.0622292	0.687895
0rqASk	ebi-a-GCST90018820	Chronic glomerulonephritis || id:ebi-a-GCST90018820	COL15A1	0.10128	0.0618059	0.242945
0rqASk	ebi-a-GCST90018866	IgA nephropathy || id:ebi-a-GCST90018866	COL15A1	0.0212403	0.0142544	0.274668
0rqASk	finn-b-N14_CHRONTUBULOINTNEPHRITIS	Chronic tubulo-interstitial nephritis || id:finn-b-N14_CHRONTUBULOINTNEPHRITIS	COL15A1	-0.0963719	0.100473	0.438683
0rqASk	finn-b-N14_PYELONEPHR	Acute tubulo-interstitial nephritis || id:finn-b-N14_PYELONEPHR	COL15A1	0.0556078	0.0176858	0.0880048
0rqASk	ieu-a-1081	IgA nephropathy || id:ieu-a-1081	COL15A1	NA	NA	NA
0SFmBz	ebi-a-GCST010005	Membranous nephropathy || id:ebi-a-GCST010005	SIRPA	NA	NA	NA
0SFmBz	ebi-a-GCST90018788	Acute glomerulonephritis || id:ebi-a-GCST90018788	SIRPA	0.0945343	0.0656429	0.199899
0SFmBz	ebi-a-GCST90018820	Chronic glomerulonephritis || id:ebi-a-GCST90018820	SIRPA	-0.0363867	0.0587494	0.558452
0SFmBz	ebi-a-GCST90018866	IgA nephropathy || id:ebi-a-GCST90018866	SIRPA	-0.0124606	0.0132022	0.381692
0SFmBz	finn-b-N14_CHRONTUBULOINTNEPHRITIS	Chronic tubulo-interstitial nephritis || id:finn-b-N14_CHRONTUBULOINTNEPHRITIS	SIRPA	0.0433608	0.0633854	0.519457
0SFmBz	finn-b-N14_PYELONEPHR	Acute tubulo-interstitial nephritis || id:finn-b-N14_PYELONEPHR	SIRPA	0.0439539	0.0173096	0.0441239
0tbCLq	ebi-a-GCST90018788	Acute glomerulonephritis || id:ebi-a-GCST90018788	TMEM132A	0.0254402	0.072611	0.749223
0tbCLq	ebi-a-GCST90018820	Chronic glomerulonephritis || id:ebi-a-GCST90018820	TMEM132A	0.0601867	0.0619902	0.403209
0tbCLq	ebi-a-GCST90018866	IgA nephropathy || id:ebi-a-GCST90018866	TMEM132A	-0.0049336	0.012576	0.721045
0tbCLq	finn-b-N14_CHRONTUBULOINTNEPHRITIS	Chronic tubulo-interstitial nephritis || id:finn-b-N14_CHRONTUBULOINTNEPHRITIS	TMEM132A	0.0543485	0.0664544	0.473365
0tbCLq	finn-b-N14_PYELONEPHR	Acute tubulo-interstitial nephritis || id:finn-b-N14_PYELONEPHR	TMEM132A	-0.00660106	0.0163086	0.712786
0uknUL	ebi-a-GCST90018788	Acute glomerulonephritis || id:ebi-a-GCST90018788	PSAT1	NA	NA	NA
0uknUL	ebi-a-GCST90018820	Chronic glomerulonephritis || id:ebi-a-GCST90018820	PSAT1	NA	NA	NA
0uknUL	ebi-a-GCST90018866	IgA nephropathy || id:ebi-a-GCST90018866	PSAT1	NA	NA	NA
0uknUL	finn-b-N14_CHRONTUBULOINTNEPHRITIS	Chronic tubulo-interstitial nephritis || id:finn-b-N14_CHRONTUBULOINTNEPHRITIS	PSAT1	NA	NA	NA
0uknUL	finn-b-N14_PYELONEPHR	Acute tubulo-interstitial nephritis || id:finn-b-N14_PYELONEPHR	PSAT1	NA	NA	NA
11N9zF	ebi-a-GCST90018788	Acute glomerulonephritis || id:ebi-a-GCST90018788	SEMA4C	NA	NA	NA
11N9zF	ebi-a-GCST90018820	Chronic glomerulonephritis || id:ebi-a-GCST90018820	SEMA4C	NA	NA	NA
11N9zF	ebi-a-GCST90018866	IgA nephropathy || id:ebi-a-GCST90018866	SEMA4C	NA	NA	NA
189BYR	ebi-a-GCST90018788	Acute glomerulonephritis || id:ebi-a-GCST90018788	ALAD	-0.161025	0.18202	0.538914
189BYR	ebi-a-GCST90018820	Chronic glomerulonephritis || id:ebi-a-GCST90018820	ALAD	0.00361989	0.161516	0.985735
189BYR	ebi-a-GCST90018866	IgA nephropathy || id:ebi-a-GCST90018866	ALAD	-0.00977731	0.0355485	0.829128
189BYR	finn-b-N14_CHRONTUBULOINTNEPHRITIS	Chronic tubulo-interstitial nephritis || id:finn-b-N14_CHRONTUBULOINTNEPHRITIS	ALAD	0.0292745	0.270685	0.931416
189BYR	finn-b-N14_PYELONEPHR	Acute tubulo-interstitial nephritis || id:finn-b-N14_PYELONEPHR	ALAD	0.0378167	0.0398959	0.517029
1Ao2q3	ebi-a-GCST010005	Membranous nephropathy || id:ebi-a-GCST010005	SHANK3	NA	NA	NA
1Ao2q3	ebi-a-GCST90018788	Acute glomerulonephritis || id:ebi-a-GCST90018788	SHANK3	0.0471048	0.0710947	0.575749
1Ao2q3	ebi-a-GCST90018820	Chronic glomerulonephritis || id:ebi-a-GCST90018820	SHANK3	0.0423423	0.0651802	0.582582
1Ao2q3	ebi-a-GCST90018866	IgA nephropathy || id:ebi-a-GCST90018866	SHANK3	-0.012506	0.0299955	0.717219
1Ao2q3	finn-b-N14_CHRONTUBULOINTNEPHRITIS	Chronic tubulo-interstitial nephritis || id:finn-b-N14_CHRONTUBULOINTNEPHRITIS	SHANK3	-0.02624	0.0702929	0.744782
1Ao2q3	finn-b-N14_PYELONEPHR	Acute tubulo-interstitial nephritis || id:finn-b-N14_PYELONEPHR	SHANK3	-0.0186858	0.0453196	0.720104
1BnZ9q	ebi-a-GCST90018788	Acute glomerulonephritis || id:ebi-a-GCST90018788	AMY2B	-0.0286947	0.220343	0.908303
1BnZ9q	ebi-a-GCST90018820	Chronic glomerulonephritis || id:ebi-a-GCST90018820	AMY2B	0.196304	0.201898	0.433464
1BnZ9q	ebi-a-GCST90018866	IgA nephropathy || id:ebi-a-GCST90018866	AMY2B	-0.0250373	0.054484	0.690965
1BnZ9q	finn-b-N14_CHRONTUBULOINTNEPHRITIS	Chronic tubulo-interstitial nephritis || id:finn-b-N14_CHRONTUBULOINTNEPHRITIS	AMY2B	-0.13799	0.309562	0.733052
1BnZ9q	finn-b-N14_PYELONEPHR	Acute tubulo-interstitial nephritis || id:finn-b-N14_PYELONEPHR	AMY2B	0.0559156	0.0592031	0.518175
1Dvd2c	ebi-a-GCST010005	Membranous nephropathy || id:ebi-a-GCST010005	PEBP1	NA	NA	NA
1Dvd2c	ebi-a-GCST90018788	Acute glomerulonephritis || id:ebi-a-GCST90018788	PEBP1	-0.0814399	0.112601	0.50955
1Dvd2c	ebi-a-GCST90018820	Chronic glomerulonephritis || id:ebi-a-GCST90018820	PEBP1	-0.0735379	0.0600033	0.287587
1Dvd2c	ebi-a-GCST90018866	IgA nephropathy || id:ebi-a-GCST90018866	PEBP1	-0.0103065	0.0151408	0.53342
1Dvd2c	finn-b-N14_CHRONTUBULOINTNEPHRITIS	Chronic tubulo-interstitial nephritis || id:finn-b-N14_CHRONTUBULOINTNEPHRITIS	PEBP1	-0.0345206	0.0654761	0.634539
1Dvd2c	finn-b-N14_PYELONEPHR	Acute tubulo-interstitial nephritis || id:finn-b-N14_PYELONEPHR	PEBP1	-0.0193261	0.0160202	0.314137
1QlivH	ebi-a-GCST010005	Membranous nephropathy || id:ebi-a-GCST010005	AFM	NA	NA	NA
1QlivH	ebi-a-GCST90018788	Acute glomerulonephritis || id:ebi-a-GCST90018788	AFM	NA	NA	NA
1QlivH	ebi-a-GCST90018820	Chronic glomerulonephritis || id:ebi-a-GCST90018820	AFM	NA	NA	NA
1QlivH	ebi-a-GCST90018866	IgA nephropathy || id:ebi-a-GCST90018866	AFM	NA	NA	NA
1QlivH	finn-b-N14_CHRONTUBULOINTNEPHRITIS	Chronic tubulo-interstitial nephritis || id:finn-b-N14_CHRONTUBULOINTNEPHRITIS	AFM	NA	NA	NA
1QlivH	finn-b-N14_PYELONEPHR	Acute tubulo-interstitial nephritis || id:finn-b-N14_PYELONEPHR	AFM	NA	NA	NA
1tvLZ9	ebi-a-GCST010005	Membranous nephropathy || id:ebi-a-GCST010005	FAM3B	NA	NA	NA
1tvLZ9	ebi-a-GCST90018788	Acute glomerulonephritis || id:ebi-a-GCST90018788	FAM3B	-0.311894	0.622876	0.666233
1tvLZ9	ebi-a-GCST90018820	Chronic glomerulonephritis || id:ebi-a-GCST90018820	FAM3B	-0.274636	0.324266	0.486209
1tvLZ9	ebi-a-GCST90018866	IgA nephropathy || id:ebi-a-GCST90018866	FAM3B	0.0129054	0.0481891	0.813939
1tvLZ9	finn-b-N14_CHRONTUBULOINTNEPHRITIS	Chronic tubulo-interstitial nephritis || id:finn-b-N14_CHRONTUBULOINTNEPHRITIS	FAM3B	0.408656	0.342886	0.355581
1tvLZ9	finn-b-N14_PYELONEPHR	Acute tubulo-interstitial nephritis || id:finn-b-N14_PYELONEPHR	FAM3B	-0.112286	0.0842398	0.314114
1ueBu0	ebi-a-GCST010005	Membranous nephropathy || id:ebi-a-GCST010005	COLEC11	0.0338064	0.0529272	0.638136
1ueBu0	ebi-a-GCST90018788	Acute glomerulonephritis || id:ebi-a-GCST90018788	COLEC11	0.0664512	0.100348	0.537136
1ueBu0	ebi-a-GCST90018820	Chronic glomerulonephritis || id:ebi-a-GCST90018820	COLEC11	0.0846081	0.0849493	0.364986
1ueBu0	ebi-a-GCST90018866	IgA nephropathy || id:ebi-a-GCST90018866	COLEC11	0.00845873	0.0134046	0.555737
1ueBu0	finn-b-N14_CHRONTUBULOINTNEPHRITIS	Chronic tubulo-interstitial nephritis || id:finn-b-N14_CHRONTUBULOINTNEPHRITIS	COLEC11	-0.0567261	0.0737208	0.484533
1ueBu0	finn-b-N14_PYELONEPHR	Acute tubulo-interstitial nephritis || id:finn-b-N14_PYELONEPHR	COLEC11	-0.0171128	0.0165217	0.358814
1ueBu0	ieu-a-1081	IgA nephropathy || id:ieu-a-1081	COLEC11	NA	NA	NA
1UFnXz	ebi-a-GCST010005	Membranous nephropathy || id:ebi-a-GCST010005	CCL17	NA	NA	NA
1UFnXz	ebi-a-GCST90018788	Acute glomerulonephritis || id:ebi-a-GCST90018788	CCL17	-0.136952	0.197417	0.5596
1UFnXz	ebi-a-GCST90018820	Chronic glomerulonephritis || id:ebi-a-GCST90018820	CCL17	-0.134477	0.17167	0.515458
1UFnXz	ebi-a-GCST90018866	IgA nephropathy || id:ebi-a-GCST90018866	CCL17	-0.015904	0.0273707	0.619956
1UFnXz	finn-b-N14_CHRONTUBULOINTNEPHRITIS	Chronic tubulo-interstitial nephritis || id:finn-b-N14_CHRONTUBULOINTNEPHRITIS	CCL17	-0.0672058	0.159736	0.714849
1UFnXz	finn-b-N14_PYELONEPHR	Acute tubulo-interstitial nephritis || id:finn-b-N14_PYELONEPHR	CCL17	0.0357273	0.0391701	0.457995
1uVHUo	ebi-a-GCST010005	Membranous nephropathy || id:ebi-a-GCST010005	NRXN3	-0.0118239	0.0961135	0.90987
1uVHUo	ebi-a-GCST90018788	Acute glomerulonephritis || id:ebi-a-GCST90018788	NRXN3	0.0696189	0.109206	0.558462
1uVHUo	ebi-a-GCST90018820	Chronic glomerulonephritis || id:ebi-a-GCST90018820	NRXN3	0.165171	0.101687	0.179636
1uVHUo	ebi-a-GCST90018866	IgA nephropathy || id:ebi-a-GCST90018866	NRXN3	-0.00224833	0.0229283	0.926603
1uVHUo	finn-b-N14_CHRONTUBULOINTNEPHRITIS	Chronic tubulo-interstitial nephritis || id:finn-b-N14_CHRONTUBULOINTNEPHRITIS	NRXN3	0.093692	0.112699	0.452525
1uVHUo	finn-b-N14_PYELONEPHR	Acute tubulo-interstitial nephritis || id:finn-b-N14_PYELONEPHR	NRXN3	0.0572591	0.0276088	0.106753
1uVHUo	ieu-a-1081	IgA nephropathy || id:ieu-a-1081	NRXN3	NA	NA	NA
1X5gsu	ebi-a-GCST90018788	Acute glomerulonephritis || id:ebi-a-GCST90018788	NUDT9	NA	NA	NA
1X5gsu	ebi-a-GCST90018820	Chronic glomerulonephritis || id:ebi-a-GCST90018820	NUDT9	NA	NA	NA
1X5gsu	ebi-a-GCST90018866	IgA nephropathy || id:ebi-a-GCST90018866	NUDT9	NA	NA	NA
1X5gsu	finn-b-N14_CHRONTUBULOINTNEPHRITIS	Chronic tubulo-interstitial nephritis || id:finn-b-N14_CHRONTUBULOINTNEPHRITIS	NUDT9	NA	NA	NA
1X5gsu	finn-b-N14_PYELONEPHR	Acute tubulo-interstitial nephritis || id:finn-b-N14_PYELONEPHR	NUDT9	NA	NA	NA
1xhiOf	ebi-a-GCST90018788	Acute glomerulonephritis || id:ebi-a-GCST90018788	F2	-0.446605	0.304799	0.280475
1xhiOf	ebi-a-GCST90018820	Chronic glomerulonephritis || id:ebi-a-GCST90018820	F2	-0.0131134	0.350167	0.973529
1xhiOf	ebi-a-GCST90018866	IgA nephropathy || id:ebi-a-GCST90018866	F2	0.0109616	0.0371331	0.795668
1xhiOf	finn-b-N14_CHRONTUBULOINTNEPHRITIS	Chronic tubulo-interstitial nephritis || id:finn-b-N14_CHRONTUBULOINTNEPHRITIS	F2	0.074263	0.228149	0.7757
1xhiOf	finn-b-N14_PYELONEPHR	Acute tubulo-interstitial nephritis || id:finn-b-N14_PYELONEPHR	F2	-0.0623092	0.0561865	0.382934
21LwfY	ebi-a-GCST90018788	Acute glomerulonephritis || id:ebi-a-GCST90018788	CD7	NA	NA	NA
21LwfY	ebi-a-GCST90018820	Chronic glomerulonephritis || id:ebi-a-GCST90018820	CD7	NA	NA	NA
21LwfY	ebi-a-GCST90018866	IgA nephropathy || id:ebi-a-GCST90018866	CD7	NA	NA	NA
21LwfY	finn-b-N14_CHRONTUBULOINTNEPHRITIS	Chronic tubulo-interstitial nephritis || id:finn-b-N14_CHRONTUBULOINTNEPHRITIS	CD7	NA	NA	NA
21LwfY	finn-b-N14_PYELONEPHR	Acute tubulo-interstitial nephritis || id:finn-b-N14_PYELONEPHR	CD7	NA	NA	NA
22qAnA	ebi-a-GCST90018788	Acute glomerulonephritis || id:ebi-a-GCST90018788	ACP5	NA	NA	NA
22qAnA	ebi-a-GCST90018820	Chronic glomerulonephritis || id:ebi-a-GCST90018820	ACP5	NA	NA	NA
22qAnA	ebi-a-GCST90018866	IgA nephropathy || id:ebi-a-GCST90018866	ACP5	NA	NA	NA
22qAnA	finn-b-N14_CHRONTUBULOINTNEPHRITIS	Chronic tubulo-interstitial nephritis || id:finn-b-N14_CHRONTUBULOINTNEPHRITIS	ACP5	NA	NA	NA
22qAnA	finn-b-N14_PYELONEPHR	Acute tubulo-interstitial nephritis || id:finn-b-N14_PYELONEPHR	ACP5	NA	NA	NA
26TpVd	ebi-a-GCST010005	Membranous nephropathy || id:ebi-a-GCST010005	C1S	NA	NA	NA
26TpVd	ebi-a-GCST90018788	Acute glomerulonephritis || id:ebi-a-GCST90018788	C1S	0.0768666	0.113547	0.621153
26TpVd	ebi-a-GCST90018820	Chronic glomerulonephritis || id:ebi-a-GCST90018820	C1S	-0.120895	0.108799	0.466506
26TpVd	ebi-a-GCST90018866	IgA nephropathy || id:ebi-a-GCST90018866	C1S	-0.0330662	0.0408387	0.566708
26TpVd	finn-b-N14_CHRONTUBULOINTNEPHRITIS	Chronic tubulo-interstitial nephritis || id:finn-b-N14_CHRONTUBULOINTNEPHRITIS	C1S	-0.206742	0.123556	0.342933
26TpVd	finn-b-N14_PYELONEPHR	Acute tubulo-interstitial nephritis || id:finn-b-N14_PYELONEPHR	C1S	-0.0472988	0.0301478	0.361256
279YwL	ebi-a-GCST010005	Membranous nephropathy || id:ebi-a-GCST010005	CHST15	NA	NA	NA
279YwL	ebi-a-GCST90018788	Acute glomerulonephritis || id:ebi-a-GCST90018788	CHST15	NA	NA	NA
279YwL	ebi-a-GCST90018820	Chronic glomerulonephritis || id:ebi-a-GCST90018820	CHST15	NA	NA	NA
279YwL	ebi-a-GCST90018866	IgA nephropathy || id:ebi-a-GCST90018866	CHST15	NA	NA	NA
279YwL	finn-b-N14_CHRONTUBULOINTNEPHRITIS	Chronic tubulo-interstitial nephritis || id:finn-b-N14_CHRONTUBULOINTNEPHRITIS	CHST15	NA	NA	NA
279YwL	finn-b-N14_PYELONEPHR	Acute tubulo-interstitial nephritis || id:finn-b-N14_PYELONEPHR	CHST15	NA	NA	NA
27G02M	ebi-a-GCST010005	Membranous nephropathy || id:ebi-a-GCST010005	GSTA1	NA	NA	NA
27G02M	ebi-a-GCST90018788	Acute glomerulonephritis || id:ebi-a-GCST90018788	GSTA1	-0.137218	0.0868495	0.189268
27G02M	ebi-a-GCST90018820	Chronic glomerulonephritis || id:ebi-a-GCST90018820	GSTA1	-0.0320653	0.091408	0.743439
27G02M	ebi-a-GCST90018866	IgA nephropathy || id:ebi-a-GCST90018866	GSTA1	-0.0226912	0.020333	0.326946
27G02M	finn-b-N14_CHRONTUBULOINTNEPHRITIS	Chronic tubulo-interstitial nephritis || id:finn-b-N14_CHRONTUBULOINTNEPHRITIS	GSTA1	0.0930489	0.14155	0.546853
27G02M	finn-b-N14_PYELONEPHR	Acute tubulo-interstitial nephritis || id:finn-b-N14_PYELONEPHR	GSTA1	0.010791	0.0280658	0.720184
2a2WZ9	ebi-a-GCST010005	Membranous nephropathy || id:ebi-a-GCST010005	MAGI2	NA	NA	NA
2a2WZ9	ebi-a-GCST90018788	Acute glomerulonephritis || id:ebi-a-GCST90018788	MAGI2	0.182097	0.169005	0.322675
2a2WZ9	ebi-a-GCST90018820	Chronic glomerulonephritis || id:ebi-a-GCST90018820	MAGI2	-0.0898968	0.113239	0.457512
2a2WZ9	ebi-a-GCST90018866	IgA nephropathy || id:ebi-a-GCST90018866	MAGI2	-0.0633615	0.0341144	0.11264
2a2WZ9	finn-b-N14_CHRONTUBULOINTNEPHRITIS	Chronic tubulo-interstitial nephritis || id:finn-b-N14_CHRONTUBULOINTNEPHRITIS	MAGI2	-0.0960841	0.110576	0.418279
2a2WZ9	finn-b-N14_PYELONEPHR	Acute tubulo-interstitial nephritis || id:finn-b-N14_PYELONEPHR	MAGI2	-0.00715503	0.0292133	0.814677
2ayMwo	ebi-a-GCST010005	Membranous nephropathy || id:ebi-a-GCST010005	IVD	NA	NA	NA
2ayMwo	ebi-a-GCST90018788	Acute glomerulonephritis || id:ebi-a-GCST90018788	IVD	NA	NA	NA
2ayMwo	ebi-a-GCST90018820	Chronic glomerulonephritis || id:ebi-a-GCST90018820	IVD	NA	NA	NA
2ayMwo	ebi-a-GCST90018866	IgA nephropathy || id:ebi-a-GCST90018866	IVD	NA	NA	NA
2ayMwo	finn-b-N14_CHRONTUBULOINTNEPHRITIS	Chronic tubulo-interstitial nephritis || id:finn-b-N14_CHRONTUBULOINTNEPHRITIS	IVD	NA	NA	NA
2ayMwo	finn-b-N14_PYELONEPHR	Acute tubulo-interstitial nephritis || id:finn-b-N14_PYELONEPHR	IVD	NA	NA	NA
2gwxNP	ebi-a-GCST90018788	Acute glomerulonephritis || id:ebi-a-GCST90018788	SECTM1	0.0571393	0.0919716	0.597795
2gwxNP	ebi-a-GCST90018820	Chronic glomerulonephritis || id:ebi-a-GCST90018820	SECTM1	0.071392	0.082089	0.476163
2gwxNP	ebi-a-GCST90018866	IgA nephropathy || id:ebi-a-GCST90018866	SECTM1	-0.0121129	0.0255756	0.68244
2gwxNP	finn-b-N14_CHRONTUBULOINTNEPHRITIS	Chronic tubulo-interstitial nephritis || id:finn-b-N14_CHRONTUBULOINTNEPHRITIS	SECTM1	0.128522	0.0875224	0.279716
2gwxNP	finn-b-N14_PYELONEPHR	Acute tubulo-interstitial nephritis || id:finn-b-N14_PYELONEPHR	SECTM1	-0.00198459	0.0214055	0.934582
2KeUkS	ebi-a-GCST010005	Membranous nephropathy || id:ebi-a-GCST010005	CST1	NA	NA	NA
2KeUkS	ebi-a-GCST90018788	Acute glomerulonephritis || id:ebi-a-GCST90018788	CST1	-0.106742	0.173451	0.648797
2KeUkS	ebi-a-GCST90018820	Chronic glomerulonephritis || id:ebi-a-GCST90018820	CST1	-0.152479	0.0930995	0.348967
2KeUkS	ebi-a-GCST90018866	IgA nephropathy || id:ebi-a-GCST90018866	CST1	0.0278665	0.0191761	0.383706
2KeUkS	finn-b-N14_CHRONTUBULOINTNEPHRITIS	Chronic tubulo-interstitial nephritis || id:finn-b-N14_CHRONTUBULOINTNEPHRITIS	CST1	-0.0392556	0.0930035	0.745734
2KeUkS	finn-b-N14_PYELONEPHR	Acute tubulo-interstitial nephritis || id:finn-b-N14_PYELONEPHR	CST1	-0.00356897	0.05603	0.959504
2KNdhc	ebi-a-GCST90018788	Acute glomerulonephritis || id:ebi-a-GCST90018788	STARD5	0.140366	0.129033	0.473235
2KNdhc	ebi-a-GCST90018820	Chronic glomerulonephritis || id:ebi-a-GCST90018820	STARD5	0.0742239	0.176367	0.746402
2KNdhc	ebi-a-GCST90018866	IgA nephropathy || id:ebi-a-GCST90018866	STARD5	0.0356202	0.0391672	0.530171
2KNdhc	finn-b-N14_CHRONTUBULOINTNEPHRITIS	Chronic tubulo-interstitial nephritis || id:finn-b-N14_CHRONTUBULOINTNEPHRITIS	STARD5	-0.149026	0.135664	0.470141
2KNdhc	finn-b-N14_PYELONEPHR	Acute tubulo-interstitial nephritis || id:finn-b-N14_PYELONEPHR	STARD5	0.0134881	0.0330579	0.753376
2MyTVL	ebi-a-GCST010005	Membranous nephropathy || id:ebi-a-GCST010005	SEMA5A	0.0136464	0.0515402	0.835222
2MyTVL	ebi-a-GCST90018788	Acute glomerulonephritis || id:ebi-a-GCST90018788	SEMA5A	-0.00162782	0.0597734	0.979034
2MyTVL	ebi-a-GCST90018820	Chronic glomerulonephritis || id:ebi-a-GCST90018820	SEMA5A	0.00631487	0.0358344	0.865108
2MyTVL	ebi-a-GCST90018866	IgA nephropathy || id:ebi-a-GCST90018866	SEMA5A	-0.000449962	0.00769429	0.955001
2MyTVL	finn-b-N14_CHRONTUBULOINTNEPHRITIS	Chronic tubulo-interstitial nephritis || id:finn-b-N14_CHRONTUBULOINTNEPHRITIS	SEMA5A	0.0160189	0.0380514	0.686393
2MyTVL	finn-b-N14_PYELONEPHR	Acute tubulo-interstitial nephritis || id:finn-b-N14_PYELONEPHR	SEMA5A	0.0133453	0.00932412	0.195445
2Ol2I4	ebi-a-GCST010005	Membranous nephropathy || id:ebi-a-GCST010005	OGN	0.00686465	0.0596381	0.927043
2Ol2I4	ebi-a-GCST90018788	Acute glomerulonephritis || id:ebi-a-GCST90018788	OGN	-0.105254	0.0727033	0.284663
2Ol2I4	ebi-a-GCST90018820	Chronic glomerulonephritis || id:ebi-a-GCST90018820	OGN	0.0199612	0.0701703	0.802801
2Ol2I4	ebi-a-GCST90018866	IgA nephropathy || id:ebi-a-GCST90018866	OGN	0.0121467	0.0206229	0.615532
2Ol2I4	finn-b-N14_CHRONTUBULOINTNEPHRITIS	Chronic tubulo-interstitial nephritis || id:finn-b-N14_CHRONTUBULOINTNEPHRITIS	OGN	0.0014102	0.078519	0.987301
2Ol2I4	finn-b-N14_PYELONEPHR	Acute tubulo-interstitial nephritis || id:finn-b-N14_PYELONEPHR	OGN	-0.000242067	0.019209	0.99109
2qcn6u	ebi-a-GCST010005	Membranous nephropathy || id:ebi-a-GCST010005	ENPP2	NA	NA	NA
2qcn6u	ebi-a-GCST90018788	Acute glomerulonephritis || id:ebi-a-GCST90018788	ENPP2	NA	NA	NA
2qcn6u	ebi-a-GCST90018820	Chronic glomerulonephritis || id:ebi-a-GCST90018820	ENPP2	NA	NA	NA
2qcn6u	ebi-a-GCST90018866	IgA nephropathy || id:ebi-a-GCST90018866	ENPP2	NA	NA	NA
2qcn6u	finn-b-N14_CHRONTUBULOINTNEPHRITIS	Chronic tubulo-interstitial nephritis || id:finn-b-N14_CHRONTUBULOINTNEPHRITIS	ENPP2	NA	NA	NA
2qcn6u	finn-b-N14_PYELONEPHR	Acute tubulo-interstitial nephritis || id:finn-b-N14_PYELONEPHR	ENPP2	NA	NA	NA
2Tdrd7	ebi-a-GCST90018788	Acute glomerulonephritis || id:ebi-a-GCST90018788	WFDC1	-0.14261	0.0760875	0.20174
2Tdrd7	ebi-a-GCST90018820	Chronic glomerulonephritis || id:ebi-a-GCST90018820	WFDC1	-0.0892899	0.070998	0.335471
2Tdrd7	ebi-a-GCST90018866	IgA nephropathy || id:ebi-a-GCST90018866	WFDC1	0.0199048	0.0214629	0.451621
2Tdrd7	finn-b-N14_CHRONTUBULOINTNEPHRITIS	Chronic tubulo-interstitial nephritis || id:finn-b-N14_CHRONTUBULOINTNEPHRITIS	WFDC1	0.080527	0.0822373	0.430739
2Tdrd7	finn-b-N14_PYELONEPHR	Acute tubulo-interstitial nephritis || id:finn-b-N14_PYELONEPHR	WFDC1	-0.029292	0.0248299	0.359433
2tgkCT	ebi-a-GCST90018788	Acute glomerulonephritis || id:ebi-a-GCST90018788	CHMP2B	NA	NA	NA
2tgkCT	ebi-a-GCST90018820	Chronic glomerulonephritis || id:ebi-a-GCST90018820	CHMP2B	NA	NA	NA
2tgkCT	ebi-a-GCST90018866	IgA nephropathy || id:ebi-a-GCST90018866	CHMP2B	NA	NA	NA
2tgkCT	finn-b-N14_CHRONTUBULOINTNEPHRITIS	Chronic tubulo-interstitial nephritis || id:finn-b-N14_CHRONTUBULOINTNEPHRITIS	CHMP2B	NA	NA	NA
2tgkCT	finn-b-N14_PYELONEPHR	Acute tubulo-interstitial nephritis || id:finn-b-N14_PYELONEPHR	CHMP2B	NA	NA	NA
31OHgX	ebi-a-GCST90018788	Acute glomerulonephritis || id:ebi-a-GCST90018788	GSTM1	-0.17363	0.257364	0.548237
31OHgX	ebi-a-GCST90018820	Chronic glomerulonephritis || id:ebi-a-GCST90018820	GSTM1	0.142395	0.233333	0.584807
31OHgX	ebi-a-GCST90018866	IgA nephropathy || id:ebi-a-GCST90018866	GSTM1	-0.00603996	0.0380002	0.883809
31OHgX	finn-b-N14_CHRONTUBULOINTNEPHRITIS	Chronic tubulo-interstitial nephritis || id:finn-b-N14_CHRONTUBULOINTNEPHRITIS	GSTM1	-0.158343	0.178202	0.467991
31OHgX	finn-b-N14_PYELONEPHR	Acute tubulo-interstitial nephritis || id:finn-b-N14_PYELONEPHR	GSTM1	0.133362	0.0435015	0.0919594
387OKc	ebi-a-GCST010005	Membranous nephropathy || id:ebi-a-GCST010005	CLEC1B	NA	NA	NA
387OKc	ebi-a-GCST90018788	Acute glomerulonephritis || id:ebi-a-GCST90018788	CLEC1B	NA	NA	NA
387OKc	ebi-a-GCST90018820	Chronic glomerulonephritis || id:ebi-a-GCST90018820	CLEC1B	NA	NA	NA
387OKc	ebi-a-GCST90018866	IgA nephropathy || id:ebi-a-GCST90018866	CLEC1B	NA	NA	NA
387OKc	finn-b-N14_CHRONTUBULOINTNEPHRITIS	Chronic tubulo-interstitial nephritis || id:finn-b-N14_CHRONTUBULOINTNEPHRITIS	CLEC1B	NA	NA	NA
387OKc	finn-b-N14_PYELONEPHR	Acute tubulo-interstitial nephritis || id:finn-b-N14_PYELONEPHR	CLEC1B	NA	NA	NA
38kXle	ebi-a-GCST90018788	Acute glomerulonephritis || id:ebi-a-GCST90018788	MAN1C1	NA	NA	NA
38kXle	ebi-a-GCST90018820	Chronic glomerulonephritis || id:ebi-a-GCST90018820	MAN1C1	NA	NA	NA
38kXle	ebi-a-GCST90018866	IgA nephropathy || id:ebi-a-GCST90018866	MAN1C1	NA	NA	NA
38kXle	finn-b-N14_CHRONTUBULOINTNEPHRITIS	Chronic tubulo-interstitial nephritis || id:finn-b-N14_CHRONTUBULOINTNEPHRITIS	MAN1C1	NA	NA	NA
38kXle	finn-b-N14_PYELONEPHR	Acute tubulo-interstitial nephritis || id:finn-b-N14_PYELONEPHR	MAN1C1	NA	NA	NA
39y8BI	ebi-a-GCST010005	Membranous nephropathy || id:ebi-a-GCST010005	SMOC2	-0.00905642	0.0543543	0.894893
39y8BI	ebi-a-GCST90018788	Acute glomerulonephritis || id:ebi-a-GCST90018788	SMOC2	0.0324226	0.0693084	0.68595
39y8BI	ebi-a-GCST90018820	Chronic glomerulonephritis || id:ebi-a-GCST90018820	SMOC2	-0.000383418	0.0765703	0.996459
39y8BI	ebi-a-GCST90018866	IgA nephropathy || id:ebi-a-GCST90018866	SMOC2	0.0165936	0.0248416	0.572915
39y8BI	finn-b-N14_CHRONTUBULOINTNEPHRITIS	Chronic tubulo-interstitial nephritis || id:finn-b-N14_CHRONTUBULOINTNEPHRITIS	SMOC2	0.0315194	0.0724066	0.70581
39y8BI	finn-b-N14_PYELONEPHR	Acute tubulo-interstitial nephritis || id:finn-b-N14_PYELONEPHR	SMOC2	0.00997142	0.0225874	0.702022
3dfbm0	ebi-a-GCST010005	Membranous nephropathy || id:ebi-a-GCST010005	LINGO1	NA	NA	NA
3dfbm0	ebi-a-GCST90018788	Acute glomerulonephritis || id:ebi-a-GCST90018788	LINGO1	NA	NA	NA
3dfbm0	ebi-a-GCST90018820	Chronic glomerulonephritis || id:ebi-a-GCST90018820	LINGO1	NA	NA	NA
3dfbm0	ebi-a-GCST90018866	IgA nephropathy || id:ebi-a-GCST90018866	LINGO1	NA	NA	NA
3dfbm0	finn-b-N14_CHRONTUBULOINTNEPHRITIS	Chronic tubulo-interstitial nephritis || id:finn-b-N14_CHRONTUBULOINTNEPHRITIS	LINGO1	NA	NA	NA
3dfbm0	finn-b-N14_PYELONEPHR	Acute tubulo-interstitial nephritis || id:finn-b-N14_PYELONEPHR	LINGO1	NA	NA	NA
3DHtu1	ebi-a-GCST010005	Membranous nephropathy || id:ebi-a-GCST010005	C7	NA	NA	NA
3DHtu1	ebi-a-GCST90018788	Acute glomerulonephritis || id:ebi-a-GCST90018788	C7	0.0442432	0.092182	0.715123
3DHtu1	ebi-a-GCST90018820	Chronic glomerulonephritis || id:ebi-a-GCST90018820	C7	-0.076573	0.076095	0.498007
3DHtu1	ebi-a-GCST90018866	IgA nephropathy || id:ebi-a-GCST90018866	C7	-0.0158415	0.0118539	0.408964
3DHtu1	finn-b-N14_CHRONTUBULOINTNEPHRITIS	Chronic tubulo-interstitial nephritis || id:finn-b-N14_CHRONTUBULOINTNEPHRITIS	C7	0.0699818	0.0535937	0.416064
3DHtu1	finn-b-N14_PYELONEPHR	Acute tubulo-interstitial nephritis || id:finn-b-N14_PYELONEPHR	C7	0.00158312	0.0146652	0.931541
3DHtu1	ieu-a-1081	IgA nephropathy || id:ieu-a-1081	C7	NA	NA	NA
3FCcLu	ebi-a-GCST90018788	Acute glomerulonephritis || id:ebi-a-GCST90018788	PDE5A	NA	NA	NA
3FCcLu	ebi-a-GCST90018820	Chronic glomerulonephritis || id:ebi-a-GCST90018820	PDE5A	NA	NA	NA
3FCcLu	ebi-a-GCST90018866	IgA nephropathy || id:ebi-a-GCST90018866	PDE5A	NA	NA	NA
3FCcLu	finn-b-N14_CHRONTUBULOINTNEPHRITIS	Chronic tubulo-interstitial nephritis || id:finn-b-N14_CHRONTUBULOINTNEPHRITIS	PDE5A	NA	NA	NA
3FCcLu	finn-b-N14_PYELONEPHR	Acute tubulo-interstitial nephritis || id:finn-b-N14_PYELONEPHR	PDE5A	NA	NA	NA
3HvZ3g	ebi-a-GCST010005	Membranous nephropathy || id:ebi-a-GCST010005	KLK7	NA	NA	NA
3HvZ3g	ebi-a-GCST90018788	Acute glomerulonephritis || id:ebi-a-GCST90018788	KLK7	NA	NA	NA
3HvZ3g	ebi-a-GCST90018820	Chronic glomerulonephritis || id:ebi-a-GCST90018820	KLK7	NA	NA	NA
3HvZ3g	ebi-a-GCST90018866	IgA nephropathy || id:ebi-a-GCST90018866	KLK7	NA	NA	NA
3HvZ3g	finn-b-N14_CHRONTUBULOINTNEPHRITIS	Chronic tubulo-interstitial nephritis || id:finn-b-N14_CHRONTUBULOINTNEPHRITIS	KLK7	NA	NA	NA
3HvZ3g	finn-b-N14_PYELONEPHR	Acute tubulo-interstitial nephritis || id:finn-b-N14_PYELONEPHR	KLK7	NA	NA	NA
3LWzOe	ebi-a-GCST010005	Membranous nephropathy || id:ebi-a-GCST010005	FHIT	0.222434	0.209788	0.481379
3LWzOe	ebi-a-GCST90018788	Acute glomerulonephritis || id:ebi-a-GCST90018788	FHIT	0.213966	0.311071	0.616426
3LWzOe	ebi-a-GCST90018820	Chronic glomerulonephritis || id:ebi-a-GCST90018820	FHIT	0.061269	0.268514	0.857183
3LWzOe	ebi-a-GCST90018866	IgA nephropathy || id:ebi-a-GCST90018866	FHIT	-0.0360757	0.0578205	0.644877
3LWzOe	finn-b-N14_CHRONTUBULOINTNEPHRITIS	Chronic tubulo-interstitial nephritis || id:finn-b-N14_CHRONTUBULOINTNEPHRITIS	FHIT	-0.131186	0.289273	0.728952
3LWzOe	finn-b-N14_PYELONEPHR	Acute tubulo-interstitial nephritis || id:finn-b-N14_PYELONEPHR	FHIT	0.00609966	0.070857	0.945332
3ToDLC	ebi-a-GCST010005	Membranous nephropathy || id:ebi-a-GCST010005	PLTP	NA	NA	NA
3ToDLC	ebi-a-GCST90018788	Acute glomerulonephritis || id:ebi-a-GCST90018788	PLTP	0.024872	0.0780329	0.770828
3ToDLC	ebi-a-GCST90018820	Chronic glomerulonephritis || id:ebi-a-GCST90018820	PLTP	0.0390286	0.081107	0.663292
3ToDLC	ebi-a-GCST90018866	IgA nephropathy || id:ebi-a-GCST90018866	PLTP	-0.013791	0.0189563	0.519547
3ToDLC	finn-b-N14_CHRONTUBULOINTNEPHRITIS	Chronic tubulo-interstitial nephritis || id:finn-b-N14_CHRONTUBULOINTNEPHRITIS	PLTP	-0.0313074	0.146434	0.84441
3ToDLC	finn-b-N14_PYELONEPHR	Acute tubulo-interstitial nephritis || id:finn-b-N14_PYELONEPHR	PLTP	0.0318639	0.026119	0.309637
3ToDLC	ieu-a-1081	IgA nephropathy || id:ieu-a-1081	PLTP	NA	NA	NA
3xua8R	ebi-a-GCST90018788	Acute glomerulonephritis || id:ebi-a-GCST90018788	INHBB	0.0839613	0.0614019	0.30489
3xua8R	ebi-a-GCST90018820	Chronic glomerulonephritis || id:ebi-a-GCST90018820	INHBB	-0.00646994	0.0730446	0.93749
3xua8R	ebi-a-GCST90018866	IgA nephropathy || id:ebi-a-GCST90018866	INHBB	0.00755793	0.0126188	0.610016
3xua8R	finn-b-N14_CHRONTUBULOINTNEPHRITIS	Chronic tubulo-interstitial nephritis || id:finn-b-N14_CHRONTUBULOINTNEPHRITIS	INHBB	0.0604687	0.0630841	0.438941
3xua8R	finn-b-N14_PYELONEPHR	Acute tubulo-interstitial nephritis || id:finn-b-N14_PYELONEPHR	INHBB	-0.0102012	0.015401	0.57585
3Zo8v4	ebi-a-GCST010005	Membranous nephropathy || id:ebi-a-GCST010005	KL	0.136909	0.0731602	0.312431
3Zo8v4	ebi-a-GCST90018788	Acute glomerulonephritis || id:ebi-a-GCST90018788	KL	-0.0213103	0.117799	0.886065
3Zo8v4	ebi-a-GCST90018820	Chronic glomerulonephritis || id:ebi-a-GCST90018820	KL	0.0969431	0.0968436	0.499673
3Zo8v4	ebi-a-GCST90018866	IgA nephropathy || id:ebi-a-GCST90018866	KL	0.00891828	0.0278904	0.802975
3Zo8v4	finn-b-N14_CHRONTUBULOINTNEPHRITIS	Chronic tubulo-interstitial nephritis || id:finn-b-N14_CHRONTUBULOINTNEPHRITIS	KL	0.00254263	0.0947771	0.982925
3Zo8v4	finn-b-N14_PYELONEPHR	Acute tubulo-interstitial nephritis || id:finn-b-N14_PYELONEPHR	KL	-0.00520459	0.0231362	0.859135
4fERIZ	ebi-a-GCST90018788	Acute glomerulonephritis || id:ebi-a-GCST90018788	ECI2	NA	NA	NA
4fERIZ	ebi-a-GCST90018820	Chronic glomerulonephritis || id:ebi-a-GCST90018820	ECI2	NA	NA	NA
4fERIZ	ebi-a-GCST90018866	IgA nephropathy || id:ebi-a-GCST90018866	ECI2	NA	NA	NA
4fERIZ	finn-b-N14_CHRONTUBULOINTNEPHRITIS	Chronic tubulo-interstitial nephritis || id:finn-b-N14_CHRONTUBULOINTNEPHRITIS	ECI2	NA	NA	NA
4fERIZ	finn-b-N14_PYELONEPHR	Acute tubulo-interstitial nephritis || id:finn-b-N14_PYELONEPHR	ECI2	NA	NA	NA
4IIHhh	ebi-a-GCST90018788	Acute glomerulonephritis || id:ebi-a-GCST90018788	TREM2	0.30225	0.380334	0.572511
4IIHhh	ebi-a-GCST90018820	Chronic glomerulonephritis || id:ebi-a-GCST90018820	TREM2	0.102355	0.231063	0.734533
4IIHhh	ebi-a-GCST90018866	IgA nephropathy || id:ebi-a-GCST90018866	TREM2	-0.0131472	0.0712137	0.883779
4IIHhh	finn-b-N14_CHRONTUBULOINTNEPHRITIS	Chronic tubulo-interstitial nephritis || id:finn-b-N14_CHRONTUBULOINTNEPHRITIS	TREM2	-0.0293974	0.522237	0.964202
4IIHhh	finn-b-N14_PYELONEPHR	Acute tubulo-interstitial nephritis || id:finn-b-N14_PYELONEPHR	TREM2	-0.0172996	0.0656967	0.836083
4ioZJS	ebi-a-GCST010005	Membranous nephropathy || id:ebi-a-GCST010005	ESM1	0.183498	0.125089	0.380909
4ioZJS	ebi-a-GCST90018788	Acute glomerulonephritis || id:ebi-a-GCST90018788	ESM1	-0.0652112	0.159807	0.75335
4ioZJS	ebi-a-GCST90018820	Chronic glomerulonephritis || id:ebi-a-GCST90018820	ESM1	0.0123918	0.133401	0.941033
4ioZJS	ebi-a-GCST90018866	IgA nephropathy || id:ebi-a-GCST90018866	ESM1	-0.0103447	0.0725639	0.909851
4ioZJS	finn-b-N14_CHRONTUBULOINTNEPHRITIS	Chronic tubulo-interstitial nephritis || id:finn-b-N14_CHRONTUBULOINTNEPHRITIS	ESM1	-0.261707	0.326809	0.570138
4ioZJS	finn-b-N14_PYELONEPHR	Acute tubulo-interstitial nephritis || id:finn-b-N14_PYELONEPHR	ESM1	-0.0505779	0.0363899	0.397048
4L42A1	ebi-a-GCST90018788	Acute glomerulonephritis || id:ebi-a-GCST90018788	GPX7	-0.156738	0.558482	0.805346
4L42A1	ebi-a-GCST90018820	Chronic glomerulonephritis || id:ebi-a-GCST90018820	GPX7	-0.092539	0.381686	0.831029
4L42A1	ebi-a-GCST90018866	IgA nephropathy || id:ebi-a-GCST90018866	GPX7	-0.0327122	0.14576	0.843269
4L42A1	finn-b-N14_CHRONTUBULOINTNEPHRITIS	Chronic tubulo-interstitial nephritis || id:finn-b-N14_CHRONTUBULOINTNEPHRITIS	GPX7	0.100066	0.344547	0.798834
4L42A1	finn-b-N14_PYELONEPHR	Acute tubulo-interstitial nephritis || id:finn-b-N14_PYELONEPHR	GPX7	-0.0942474	0.0841291	0.379063
4pPh7D	ebi-a-GCST90018788	Acute glomerulonephritis || id:ebi-a-GCST90018788	CFHR4	-0.111631	0.276919	0.695345
4pPh7D	ebi-a-GCST90018820	Chronic glomerulonephritis || id:ebi-a-GCST90018820	CFHR4	0.270116	0.18488	0.174703
4pPh7D	ebi-a-GCST90018866	IgA nephropathy || id:ebi-a-GCST90018866	CFHR4	-0.0174622	0.0332959	0.611388
4pPh7D	finn-b-N14_CHRONTUBULOINTNEPHRITIS	Chronic tubulo-interstitial nephritis || id:finn-b-N14_CHRONTUBULOINTNEPHRITIS	CFHR4	-0.0696849	0.158123	0.668804
4pPh7D	finn-b-N14_PYELONEPHR	Acute tubulo-interstitial nephritis || id:finn-b-N14_PYELONEPHR	CFHR4	-0.0250252	0.0431785	0.575026
4tSXSu	ebi-a-GCST90018788	Acute glomerulonephritis || id:ebi-a-GCST90018788	MDK	NA	NA	NA
4tSXSu	ebi-a-GCST90018820	Chronic glomerulonephritis || id:ebi-a-GCST90018820	MDK	NA	NA	NA
4tSXSu	ebi-a-GCST90018866	IgA nephropathy || id:ebi-a-GCST90018866	MDK	NA	NA	NA
4tSXSu	finn-b-N14_CHRONTUBULOINTNEPHRITIS	Chronic tubulo-interstitial nephritis || id:finn-b-N14_CHRONTUBULOINTNEPHRITIS	MDK	NA	NA	NA
4tSXSu	finn-b-N14_PYELONEPHR	Acute tubulo-interstitial nephritis || id:finn-b-N14_PYELONEPHR	MDK	NA	NA	NA
4ZQ347	ebi-a-GCST010005	Membranous nephropathy || id:ebi-a-GCST010005	PXDN	NA	NA	NA
4ZQ347	ebi-a-GCST90018788	Acute glomerulonephritis || id:ebi-a-GCST90018788	PXDN	0.00123011	0.0942961	0.991696
4ZQ347	ebi-a-GCST90018820	Chronic glomerulonephritis || id:ebi-a-GCST90018820	PXDN	-0.0668703	0.0946847	0.60854
4ZQ347	ebi-a-GCST90018866	IgA nephropathy || id:ebi-a-GCST90018866	PXDN	-0.00756694	0.0286202	0.835448
4ZQ347	finn-b-N14_CHRONTUBULOINTNEPHRITIS	Chronic tubulo-interstitial nephritis || id:finn-b-N14_CHRONTUBULOINTNEPHRITIS	PXDN	0.00847017	0.0828237	0.93512
4ZQ347	finn-b-N14_PYELONEPHR	Acute tubulo-interstitial nephritis || id:finn-b-N14_PYELONEPHR	PXDN	-0.017984	0.0229477	0.576827
59MqPg	ebi-a-GCST90018788	Acute glomerulonephritis || id:ebi-a-GCST90018788	PTPRU	0.0445003	0.126767	0.785077
59MqPg	ebi-a-GCST90018820	Chronic glomerulonephritis || id:ebi-a-GCST90018820	PTPRU	0.0816174	0.0935785	0.543396
59MqPg	ebi-a-GCST90018866	IgA nephropathy || id:ebi-a-GCST90018866	PTPRU	0.0296656	0.0244986	0.439454
59MqPg	finn-b-N14_CHRONTUBULOINTNEPHRITIS	Chronic tubulo-interstitial nephritis || id:finn-b-N14_CHRONTUBULOINTNEPHRITIS	PTPRU	0.0640298	0.125493	0.699646
59MqPg	finn-b-N14_PYELONEPHR	Acute tubulo-interstitial nephritis || id:finn-b-N14_PYELONEPHR	PTPRU	0.0321943	0.02363	0.403088
5cbY5x	ebi-a-GCST90018788	Acute glomerulonephritis || id:ebi-a-GCST90018788	PNKP	NA	NA	NA
5cbY5x	ebi-a-GCST90018820	Chronic glomerulonephritis || id:ebi-a-GCST90018820	PNKP	NA	NA	NA
5cbY5x	ebi-a-GCST90018866	IgA nephropathy || id:ebi-a-GCST90018866	PNKP	NA	NA	NA
5cbY5x	finn-b-N14_CHRONTUBULOINTNEPHRITIS	Chronic tubulo-interstitial nephritis || id:finn-b-N14_CHRONTUBULOINTNEPHRITIS	PNKP	NA	NA	NA
5cbY5x	finn-b-N14_PYELONEPHR	Acute tubulo-interstitial nephritis || id:finn-b-N14_PYELONEPHR	PNKP	NA	NA	NA
5Dg2nP	ebi-a-GCST010005	Membranous nephropathy || id:ebi-a-GCST010005	UGDH	NA	NA	NA
5Dg2nP	ebi-a-GCST90018788	Acute glomerulonephritis || id:ebi-a-GCST90018788	UGDH	NA	NA	NA
5Dg2nP	ebi-a-GCST90018820	Chronic glomerulonephritis || id:ebi-a-GCST90018820	UGDH	NA	NA	NA
5Dg2nP	ebi-a-GCST90018866	IgA nephropathy || id:ebi-a-GCST90018866	UGDH	NA	NA	NA
5Dg2nP	finn-b-N14_CHRONTUBULOINTNEPHRITIS	Chronic tubulo-interstitial nephritis || id:finn-b-N14_CHRONTUBULOINTNEPHRITIS	UGDH	NA	NA	NA
5Dg2nP	finn-b-N14_PYELONEPHR	Acute tubulo-interstitial nephritis || id:finn-b-N14_PYELONEPHR	UGDH	NA	NA	NA
5dHogo	ebi-a-GCST90018788	Acute glomerulonephritis || id:ebi-a-GCST90018788	CNTFR	0.0825217	0.305038	0.812114
5dHogo	ebi-a-GCST90018820	Chronic glomerulonephritis || id:ebi-a-GCST90018820	CNTFR	0.187208	0.182557	0.412968
5dHogo	ebi-a-GCST90018866	IgA nephropathy || id:ebi-a-GCST90018866	CNTFR	0.03241	0.0519374	0.596304
5dHogo	finn-b-N14_CHRONTUBULOINTNEPHRITIS	Chronic tubulo-interstitial nephritis || id:finn-b-N14_CHRONTUBULOINTNEPHRITIS	CNTFR	-0.0693651	0.185241	0.744038
5dHogo	finn-b-N14_PYELONEPHR	Acute tubulo-interstitial nephritis || id:finn-b-N14_PYELONEPHR	CNTFR	-0.0186839	0.0602211	0.785713
5GsB5A	ebi-a-GCST010005	Membranous nephropathy || id:ebi-a-GCST010005	GCLM	NA	NA	NA
5GsB5A	ebi-a-GCST90018788	Acute glomerulonephritis || id:ebi-a-GCST90018788	GCLM	NA	NA	NA
5GsB5A	ebi-a-GCST90018820	Chronic glomerulonephritis || id:ebi-a-GCST90018820	GCLM	NA	NA	NA
5GsB5A	ebi-a-GCST90018866	IgA nephropathy || id:ebi-a-GCST90018866	GCLM	NA	NA	NA
5GsB5A	finn-b-N14_CHRONTUBULOINTNEPHRITIS	Chronic tubulo-interstitial nephritis || id:finn-b-N14_CHRONTUBULOINTNEPHRITIS	GCLM	NA	NA	NA
5GsB5A	finn-b-N14_PYELONEPHR	Acute tubulo-interstitial nephritis || id:finn-b-N14_PYELONEPHR	GCLM	NA	NA	NA
5GsB5A	ieu-a-1081	IgA nephropathy || id:ieu-a-1081	GCLM	NA	NA	NA
5jbILm	ebi-a-GCST90018788	Acute glomerulonephritis || id:ebi-a-GCST90018788	OXT	0.0138814	0.161581	0.939364
5jbILm	ebi-a-GCST90018820	Chronic glomerulonephritis || id:ebi-a-GCST90018820	OXT	-0.0256722	0.115752	0.845068
5jbILm	ebi-a-GCST90018866	IgA nephropathy || id:ebi-a-GCST90018866	OXT	0.0543638	0.0314346	0.225873
5jbILm	finn-b-N14_CHRONTUBULOINTNEPHRITIS	Chronic tubulo-interstitial nephritis || id:finn-b-N14_CHRONTUBULOINTNEPHRITIS	OXT	0.120205	0.122931	0.431278
5jbILm	finn-b-N14_PYELONEPHR	Acute tubulo-interstitial nephritis || id:finn-b-N14_PYELONEPHR	OXT	-0.0122739	0.0300712	0.722704
5Li1x9	ebi-a-GCST010005	Membranous nephropathy || id:ebi-a-GCST010005	C1QC	NA	NA	NA
5Li1x9	ebi-a-GCST90018788	Acute glomerulonephritis || id:ebi-a-GCST90018788	C1QC	0.0108476	0.120864	0.930999
5Li1x9	ebi-a-GCST90018820	Chronic glomerulonephritis || id:ebi-a-GCST90018820	C1QC	0.0660204	0.104523	0.54769
5Li1x9	ebi-a-GCST90018866	IgA nephropathy || id:ebi-a-GCST90018866	C1QC	-0.0290395	0.0321536	0.39646
5Li1x9	finn-b-N14_CHRONTUBULOINTNEPHRITIS	Chronic tubulo-interstitial nephritis || id:finn-b-N14_CHRONTUBULOINTNEPHRITIS	C1QC	-0.00634264	0.182312	0.973376
5Li1x9	finn-b-N14_PYELONEPHR	Acute tubulo-interstitial nephritis || id:finn-b-N14_PYELONEPHR	C1QC	0.0169182	0.0313422	0.608776
5M6wN7	ebi-a-GCST010005	Membranous nephropathy || id:ebi-a-GCST010005	PDXK	NA	NA	NA
5M6wN7	ebi-a-GCST90018788	Acute glomerulonephritis || id:ebi-a-GCST90018788	PDXK	-0.0798764	0.162801	0.657328
5M6wN7	ebi-a-GCST90018820	Chronic glomerulonephritis || id:ebi-a-GCST90018820	PDXK	-0.163293	0.138817	0.324315
5M6wN7	ebi-a-GCST90018866	IgA nephropathy || id:ebi-a-GCST90018866	PDXK	0.00790024	0.0257802	0.779302
5M6wN7	finn-b-N14_CHRONTUBULOINTNEPHRITIS	Chronic tubulo-interstitial nephritis || id:finn-b-N14_CHRONTUBULOINTNEPHRITIS	PDXK	0.173281	0.303876	0.626037
5M6wN7	finn-b-N14_PYELONEPHR	Acute tubulo-interstitial nephritis || id:finn-b-N14_PYELONEPHR	PDXK	0.0613226	0.0746356	0.49765
5PASp0	ebi-a-GCST90018788	Acute glomerulonephritis || id:ebi-a-GCST90018788	FKBP1B	NA	NA	NA
5PASp0	ebi-a-GCST90018820	Chronic glomerulonephritis || id:ebi-a-GCST90018820	FKBP1B	NA	NA	NA
5PASp0	ebi-a-GCST90018866	IgA nephropathy || id:ebi-a-GCST90018866	FKBP1B	NA	NA	NA
5PASp0	finn-b-N14_CHRONTUBULOINTNEPHRITIS	Chronic tubulo-interstitial nephritis || id:finn-b-N14_CHRONTUBULOINTNEPHRITIS	FKBP1B	NA	NA	NA
5PASp0	finn-b-N14_PYELONEPHR	Acute tubulo-interstitial nephritis || id:finn-b-N14_PYELONEPHR	FKBP1B	NA	NA	NA
5V6pXl	ebi-a-GCST90018788	Acute glomerulonephritis || id:ebi-a-GCST90018788	TMEM190	-0.0644519	0.146691	0.703307
5V6pXl	ebi-a-GCST90018820	Chronic glomerulonephritis || id:ebi-a-GCST90018820	TMEM190	-0.0840045	0.144242	0.619215
5V6pXl	ebi-a-GCST90018866	IgA nephropathy || id:ebi-a-GCST90018866	TMEM190	0.0275827	0.0649373	0.712344
5V6pXl	finn-b-N14_CHRONTUBULOINTNEPHRITIS	Chronic tubulo-interstitial nephritis || id:finn-b-N14_CHRONTUBULOINTNEPHRITIS	TMEM190	0.0422246	0.164714	0.821639
5V6pXl	finn-b-N14_PYELONEPHR	Acute tubulo-interstitial nephritis || id:finn-b-N14_PYELONEPHR	TMEM190	0.105144	0.0403046	0.12087
5ynm78	ebi-a-GCST90018788	Acute glomerulonephritis || id:ebi-a-GCST90018788	ACAT2	-0.161097	0.318103	0.662864
5ynm78	ebi-a-GCST90018820	Chronic glomerulonephritis || id:ebi-a-GCST90018820	ACAT2	-0.0827584	0.357065	0.838269
5ynm78	ebi-a-GCST90018866	IgA nephropathy || id:ebi-a-GCST90018866	ACAT2	0.0489489	0.0495651	0.427465
5ynm78	finn-b-N14_CHRONTUBULOINTNEPHRITIS	Chronic tubulo-interstitial nephritis || id:finn-b-N14_CHRONTUBULOINTNEPHRITIS	ACAT2	-0.0229096	0.247854	0.93478
5ynm78	finn-b-N14_PYELONEPHR	Acute tubulo-interstitial nephritis || id:finn-b-N14_PYELONEPHR	ACAT2	-0.0898759	0.0512953	0.221849
608FG4	ebi-a-GCST90018788	Acute glomerulonephritis || id:ebi-a-GCST90018788	SOD3	0.078707	0.073234	0.36124
608FG4	ebi-a-GCST90018820	Chronic glomerulonephritis || id:ebi-a-GCST90018820	SOD3	0.0358092	0.0626236	0.607482
608FG4	ebi-a-GCST90018866	IgA nephropathy || id:ebi-a-GCST90018866	SOD3	0.0244425	0.0165634	0.2365
608FG4	finn-b-N14_CHRONTUBULOINTNEPHRITIS	Chronic tubulo-interstitial nephritis || id:finn-b-N14_CHRONTUBULOINTNEPHRITIS	SOD3	-0.0274831	0.0749352	0.738141
608FG4	finn-b-N14_PYELONEPHR	Acute tubulo-interstitial nephritis || id:finn-b-N14_PYELONEPHR	SOD3	0.00108895	0.0265228	0.96983
608FG4	ieu-a-1081	IgA nephropathy || id:ieu-a-1081	SOD3	NA	NA	NA
60izzS	ebi-a-GCST90018788	Acute glomerulonephritis || id:ebi-a-GCST90018788	BRSK2	NA	NA	NA
60izzS	ebi-a-GCST90018820	Chronic glomerulonephritis || id:ebi-a-GCST90018820	BRSK2	NA	NA	NA
60izzS	ebi-a-GCST90018866	IgA nephropathy || id:ebi-a-GCST90018866	BRSK2	NA	NA	NA
60izzS	finn-b-N14_CHRONTUBULOINTNEPHRITIS	Chronic tubulo-interstitial nephritis || id:finn-b-N14_CHRONTUBULOINTNEPHRITIS	BRSK2	NA	NA	NA
60izzS	finn-b-N14_PYELONEPHR	Acute tubulo-interstitial nephritis || id:finn-b-N14_PYELONEPHR	BRSK2	NA	NA	NA
65grae	ebi-a-GCST90018788	Acute glomerulonephritis || id:ebi-a-GCST90018788	CBLN1	0.0559615	0.394225	0.89398
65grae	ebi-a-GCST90018820	Chronic glomerulonephritis || id:ebi-a-GCST90018820	CBLN1	0.0807741	0.284581	0.790623
65grae	ebi-a-GCST90018866	IgA nephropathy || id:ebi-a-GCST90018866	CBLN1	0.0283566	0.0491138	0.594633
65grae	finn-b-N14_CHRONTUBULOINTNEPHRITIS	Chronic tubulo-interstitial nephritis || id:finn-b-N14_CHRONTUBULOINTNEPHRITIS	CBLN1	-0.218584	0.346572	0.562475
65grae	finn-b-N14_PYELONEPHR	Acute tubulo-interstitial nephritis || id:finn-b-N14_PYELONEPHR	CBLN1	-0.037092	0.0723606	0.63524
694M1p	ebi-a-GCST010005	Membranous nephropathy || id:ebi-a-GCST010005	CTSD	-0.0285015	0.0707098	0.756075
694M1p	ebi-a-GCST90018788	Acute glomerulonephritis || id:ebi-a-GCST90018788	CTSD	-0.0590601	0.0748155	0.487512
694M1p	ebi-a-GCST90018820	Chronic glomerulonephritis || id:ebi-a-GCST90018820	CTSD	0.00304232	0.0640849	0.96512
694M1p	ebi-a-GCST90018866	IgA nephropathy || id:ebi-a-GCST90018866	CTSD	-0.000255933	0.0128807	0.985395
694M1p	finn-b-N14_CHRONTUBULOINTNEPHRITIS	Chronic tubulo-interstitial nephritis || id:finn-b-N14_CHRONTUBULOINTNEPHRITIS	CTSD	-0.0109548	0.0921001	0.912837
694M1p	finn-b-N14_PYELONEPHR	Acute tubulo-interstitial nephritis || id:finn-b-N14_PYELONEPHR	CTSD	0.0177806	0.0244524	0.519741
6acddw	ebi-a-GCST010005	Membranous nephropathy || id:ebi-a-GCST010005	FCRL1	NA	NA	NA
6acddw	ebi-a-GCST90018788	Acute glomerulonephritis || id:ebi-a-GCST90018788	FCRL1	0.0967611	0.215813	0.697788
6acddw	ebi-a-GCST90018820	Chronic glomerulonephritis || id:ebi-a-GCST90018820	FCRL1	0.0386581	0.196423	0.862162
6acddw	ebi-a-GCST90018866	IgA nephropathy || id:ebi-a-GCST90018866	FCRL1	0.00688185	0.037944	0.872795
6acddw	finn-b-N14_CHRONTUBULOINTNEPHRITIS	Chronic tubulo-interstitial nephritis || id:finn-b-N14_CHRONTUBULOINTNEPHRITIS	FCRL1	-0.234072	0.219211	0.397427
6acddw	finn-b-N14_PYELONEPHR	Acute tubulo-interstitial nephritis || id:finn-b-N14_PYELONEPHR	FCRL1	-0.0963658	0.0538215	0.215263
6Coj0O	ebi-a-GCST010005	Membranous nephropathy || id:ebi-a-GCST010005	CA8	NA	NA	NA
6Coj0O	ebi-a-GCST90018788	Acute glomerulonephritis || id:ebi-a-GCST90018788	CA8	-0.0405074	0.0794105	0.636839
6Coj0O	ebi-a-GCST90018820	Chronic glomerulonephritis || id:ebi-a-GCST90018820	CA8	-0.0751093	0.0861342	0.432421
6Coj0O	ebi-a-GCST90018866	IgA nephropathy || id:ebi-a-GCST90018866	CA8	0.00910153	0.0171631	0.62398
6Coj0O	finn-b-N14_CHRONTUBULOINTNEPHRITIS	Chronic tubulo-interstitial nephritis || id:finn-b-N14_CHRONTUBULOINTNEPHRITIS	CA8	-0.167972	0.0831831	0.113588
6Coj0O	finn-b-N14_PYELONEPHR	Acute tubulo-interstitial nephritis || id:finn-b-N14_PYELONEPHR	CA8	-0.00147949	0.0269916	0.958916
6eQVq0	ebi-a-GCST90018788	Acute glomerulonephritis || id:ebi-a-GCST90018788	NCAN	NA	NA	NA
6eQVq0	ebi-a-GCST90018820	Chronic glomerulonephritis || id:ebi-a-GCST90018820	NCAN	NA	NA	NA
6eQVq0	ebi-a-GCST90018866	IgA nephropathy || id:ebi-a-GCST90018866	NCAN	NA	NA	NA
6eQVq0	finn-b-N14_CHRONTUBULOINTNEPHRITIS	Chronic tubulo-interstitial nephritis || id:finn-b-N14_CHRONTUBULOINTNEPHRITIS	NCAN	NA	NA	NA
6eQVq0	finn-b-N14_PYELONEPHR	Acute tubulo-interstitial nephritis || id:finn-b-N14_PYELONEPHR	NCAN	NA	NA	NA
6GV2t1	ebi-a-GCST90018788	Acute glomerulonephritis || id:ebi-a-GCST90018788	TXNDC15	-0.446868	0.500679	0.536114
6GV2t1	ebi-a-GCST90018820	Chronic glomerulonephritis || id:ebi-a-GCST90018820	TXNDC15	-0.298029	0.350285	0.551203
6GV2t1	ebi-a-GCST90018866	IgA nephropathy || id:ebi-a-GCST90018866	TXNDC15	0.0770535	0.0696112	0.467723
6GV2t1	finn-b-N14_CHRONTUBULOINTNEPHRITIS	Chronic tubulo-interstitial nephritis || id:finn-b-N14_CHRONTUBULOINTNEPHRITIS	TXNDC15	0.274719	0.32977	0.557817
6GV2t1	finn-b-N14_PYELONEPHR	Acute tubulo-interstitial nephritis || id:finn-b-N14_PYELONEPHR	TXNDC15	0.0665244	0.0817825	0.565267
6Ilrwt	ebi-a-GCST010005	Membranous nephropathy || id:ebi-a-GCST010005	BIN1	NA	NA	NA
6Ilrwt	ebi-a-GCST90018788	Acute glomerulonephritis || id:ebi-a-GCST90018788	BIN1	NA	NA	NA
6Ilrwt	ebi-a-GCST90018820	Chronic glomerulonephritis || id:ebi-a-GCST90018820	BIN1	NA	NA	NA
6Ilrwt	ebi-a-GCST90018866	IgA nephropathy || id:ebi-a-GCST90018866	BIN1	NA	NA	NA
6Ilrwt	finn-b-N14_CHRONTUBULOINTNEPHRITIS	Chronic tubulo-interstitial nephritis || id:finn-b-N14_CHRONTUBULOINTNEPHRITIS	BIN1	NA	NA	NA
6Ilrwt	finn-b-N14_PYELONEPHR	Acute tubulo-interstitial nephritis || id:finn-b-N14_PYELONEPHR	BIN1	NA	NA	NA
6kU3cG	ebi-a-GCST90018788	Acute glomerulonephritis || id:ebi-a-GCST90018788	TXNDC5	0.0393366	0.132869	0.781922
6kU3cG	ebi-a-GCST90018820	Chronic glomerulonephritis || id:ebi-a-GCST90018820	TXNDC5	0.0394752	0.101923	0.718255
6kU3cG	ebi-a-GCST90018866	IgA nephropathy || id:ebi-a-GCST90018866	TXNDC5	-0.0275685	0.0221358	0.280947
6kU3cG	finn-b-N14_CHRONTUBULOINTNEPHRITIS	Chronic tubulo-interstitial nephritis || id:finn-b-N14_CHRONTUBULOINTNEPHRITIS	TXNDC5	-0.133577	0.0905298	0.214109
6kU3cG	finn-b-N14_PYELONEPHR	Acute tubulo-interstitial nephritis || id:finn-b-N14_PYELONEPHR	TXNDC5	0.0472408	0.0220114	0.0984006
6MSBbG	ebi-a-GCST90018788	Acute glomerulonephritis || id:ebi-a-GCST90018788	CALCB	NA	NA	NA
6MSBbG	ebi-a-GCST90018820	Chronic glomerulonephritis || id:ebi-a-GCST90018820	CALCB	NA	NA	NA
6MSBbG	ebi-a-GCST90018866	IgA nephropathy || id:ebi-a-GCST90018866	CALCB	NA	NA	NA
6MSBbG	finn-b-N14_CHRONTUBULOINTNEPHRITIS	Chronic tubulo-interstitial nephritis || id:finn-b-N14_CHRONTUBULOINTNEPHRITIS	CALCB	NA	NA	NA
6MSBbG	finn-b-N14_PYELONEPHR	Acute tubulo-interstitial nephritis || id:finn-b-N14_PYELONEPHR	CALCB	NA	NA	NA
6OtxJl	ebi-a-GCST010005	Membranous nephropathy || id:ebi-a-GCST010005	APMAP	NA	NA	NA
6OtxJl	ebi-a-GCST90018788	Acute glomerulonephritis || id:ebi-a-GCST90018788	APMAP	NA	NA	NA
6OtxJl	ebi-a-GCST90018820	Chronic glomerulonephritis || id:ebi-a-GCST90018820	APMAP	NA	NA	NA
6OtxJl	ebi-a-GCST90018866	IgA nephropathy || id:ebi-a-GCST90018866	APMAP	NA	NA	NA
6OtxJl	finn-b-N14_CHRONTUBULOINTNEPHRITIS	Chronic tubulo-interstitial nephritis || id:finn-b-N14_CHRONTUBULOINTNEPHRITIS	APMAP	NA	NA	NA
6OtxJl	finn-b-N14_PYELONEPHR	Acute tubulo-interstitial nephritis || id:finn-b-N14_PYELONEPHR	APMAP	NA	NA	NA
6OtxJl	ieu-a-1081	IgA nephropathy || id:ieu-a-1081	APMAP	NA	NA	NA
6qJIRt	ebi-a-GCST010005	Membranous nephropathy || id:ebi-a-GCST010005	SPOCK3	0.0279475	0.195416	0.909567
6qJIRt	ebi-a-GCST90018788	Acute glomerulonephritis || id:ebi-a-GCST90018788	SPOCK3	-0.0868475	0.169869	0.627431
6qJIRt	ebi-a-GCST90018820	Chronic glomerulonephritis || id:ebi-a-GCST90018820	SPOCK3	-0.098171	0.125426	0.463566
6qJIRt	ebi-a-GCST90018866	IgA nephropathy || id:ebi-a-GCST90018866	SPOCK3	-0.00506071	0.0251352	0.847086
6qJIRt	finn-b-N14_CHRONTUBULOINTNEPHRITIS	Chronic tubulo-interstitial nephritis || id:finn-b-N14_CHRONTUBULOINTNEPHRITIS	SPOCK3	-0.0176752	0.122928	0.890378
6qJIRt	finn-b-N14_PYELONEPHR	Acute tubulo-interstitial nephritis || id:finn-b-N14_PYELONEPHR	SPOCK3	-0.0352415	0.0301529	0.286831
6tORR7	ebi-a-GCST010005	Membranous nephropathy || id:ebi-a-GCST010005	FETUB	0.0163627	0.0865332	0.881025
6tORR7	ebi-a-GCST90018788	Acute glomerulonephritis || id:ebi-a-GCST90018788	FETUB	0.00308929	0.101833	0.976972
6tORR7	ebi-a-GCST90018820	Chronic glomerulonephritis || id:ebi-a-GCST90018820	FETUB	-0.194939	0.0814391	0.062104
6tORR7	ebi-a-GCST90018866	IgA nephropathy || id:ebi-a-GCST90018866	FETUB	0.011642	0.0170464	0.524987
6tORR7	finn-b-N14_CHRONTUBULOINTNEPHRITIS	Chronic tubulo-interstitial nephritis || id:finn-b-N14_CHRONTUBULOINTNEPHRITIS	FETUB	-0.0203784	0.0844334	0.818866
6tORR7	finn-b-N14_PYELONEPHR	Acute tubulo-interstitial nephritis || id:finn-b-N14_PYELONEPHR	FETUB	0.00479078	0.0326398	0.889042
6Tq9XK	ebi-a-GCST90018788	Acute glomerulonephritis || id:ebi-a-GCST90018788	SFRP4	NA	NA	NA
6Tq9XK	ebi-a-GCST90018820	Chronic glomerulonephritis || id:ebi-a-GCST90018820	SFRP4	NA	NA	NA
6Tq9XK	ebi-a-GCST90018866	IgA nephropathy || id:ebi-a-GCST90018866	SFRP4	NA	NA	NA
6Tq9XK	finn-b-N14_CHRONTUBULOINTNEPHRITIS	Chronic tubulo-interstitial nephritis || id:finn-b-N14_CHRONTUBULOINTNEPHRITIS	SFRP4	NA	NA	NA
6Tq9XK	finn-b-N14_PYELONEPHR	Acute tubulo-interstitial nephritis || id:finn-b-N14_PYELONEPHR	SFRP4	NA	NA	NA
6Tq9XK	ieu-a-1081	IgA nephropathy || id:ieu-a-1081	SFRP4	NA	NA	NA
6udktS	ebi-a-GCST010005	Membranous nephropathy || id:ebi-a-GCST010005	IDUA	NA	NA	NA
6udktS	ebi-a-GCST90018788	Acute glomerulonephritis || id:ebi-a-GCST90018788	IDUA	0.065049	0.13286	0.672847
6udktS	ebi-a-GCST90018820	Chronic glomerulonephritis || id:ebi-a-GCST90018820	IDUA	0.0619547	0.0944016	0.579053
6udktS	ebi-a-GCST90018866	IgA nephropathy || id:ebi-a-GCST90018866	IDUA	0.016219	0.0271034	0.610309
6udktS	finn-b-N14_CHRONTUBULOINTNEPHRITIS	Chronic tubulo-interstitial nephritis || id:finn-b-N14_CHRONTUBULOINTNEPHRITIS	IDUA	-0.125912	0.0937758	0.311469
6udktS	finn-b-N14_PYELONEPHR	Acute tubulo-interstitial nephritis || id:finn-b-N14_PYELONEPHR	IDUA	-0.037341	0.0250803	0.274952
6xZSRT	ebi-a-GCST010005	Membranous nephropathy || id:ebi-a-GCST010005	PLG	0.426829	0.400729	0.479928
6xZSRT	ebi-a-GCST90018788	Acute glomerulonephritis || id:ebi-a-GCST90018788	PLG	-0.0418928	0.27901	0.890175
6xZSRT	ebi-a-GCST90018820	Chronic glomerulonephritis || id:ebi-a-GCST90018820	PLG	-0.0525263	0.306987	0.875033
6xZSRT	ebi-a-GCST90018866	IgA nephropathy || id:ebi-a-GCST90018866	PLG	0.00013387	0.0371897	0.997354
6xZSRT	finn-b-N14_CHRONTUBULOINTNEPHRITIS	Chronic tubulo-interstitial nephritis || id:finn-b-N14_CHRONTUBULOINTNEPHRITIS	PLG	-0.34614	0.186624	0.160665
6xZSRT	finn-b-N14_PYELONEPHR	Acute tubulo-interstitial nephritis || id:finn-b-N14_PYELONEPHR	PLG	-0.0110928	0.04565	0.823675
7448ZL	ebi-a-GCST90018788	Acute glomerulonephritis || id:ebi-a-GCST90018788	VNN2	-0.254456	0.20153	0.242285
7448ZL	ebi-a-GCST90018820	Chronic glomerulonephritis || id:ebi-a-GCST90018820	VNN2	-0.192024	0.144807	0.221424
7448ZL	ebi-a-GCST90018866	IgA nephropathy || id:ebi-a-GCST90018866	VNN2	0.00827791	0.0256575	0.755245
7448ZL	finn-b-N14_CHRONTUBULOINTNEPHRITIS	Chronic tubulo-interstitial nephritis || id:finn-b-N14_CHRONTUBULOINTNEPHRITIS	VNN2	0.10883	0.147658	0.48215
7448ZL	finn-b-N14_PYELONEPHR	Acute tubulo-interstitial nephritis || id:finn-b-N14_PYELONEPHR	VNN2	0.031081	0.0362452	0.416106
74B1DW	ebi-a-GCST010005	Membranous nephropathy || id:ebi-a-GCST010005	POMGNT2	NA	NA	NA
74B1DW	ebi-a-GCST90018788	Acute glomerulonephritis || id:ebi-a-GCST90018788	POMGNT2	0.0403899	0.203007	0.874972
74B1DW	ebi-a-GCST90018820	Chronic glomerulonephritis || id:ebi-a-GCST90018820	POMGNT2	0.134452	0.0720982	0.313355
74B1DW	ebi-a-GCST90018866	IgA nephropathy || id:ebi-a-GCST90018866	POMGNT2	0.00463913	0.0145369	0.80334
74B1DW	finn-b-N14_CHRONTUBULOINTNEPHRITIS	Chronic tubulo-interstitial nephritis || id:finn-b-N14_CHRONTUBULOINTNEPHRITIS	POMGNT2	-0.00484743	0.0745389	0.958657
74B1DW	finn-b-N14_PYELONEPHR	Acute tubulo-interstitial nephritis || id:finn-b-N14_PYELONEPHR	POMGNT2	0.00569718	0.0182059	0.806928
79RXcY	ebi-a-GCST90018788	Acute glomerulonephritis || id:ebi-a-GCST90018788	KLK13	NA	NA	NA
79RXcY	ebi-a-GCST90018820	Chronic glomerulonephritis || id:ebi-a-GCST90018820	KLK13	NA	NA	NA
79RXcY	ebi-a-GCST90018866	IgA nephropathy || id:ebi-a-GCST90018866	KLK13	NA	NA	NA
79RXcY	finn-b-N14_CHRONTUBULOINTNEPHRITIS	Chronic tubulo-interstitial nephritis || id:finn-b-N14_CHRONTUBULOINTNEPHRITIS	KLK13	NA	NA	NA
79RXcY	finn-b-N14_PYELONEPHR	Acute tubulo-interstitial nephritis || id:finn-b-N14_PYELONEPHR	KLK13	NA	NA	NA
79w0UM	ebi-a-GCST010005	Membranous nephropathy || id:ebi-a-GCST010005	TNFRSF21	NA	NA	NA
79w0UM	ebi-a-GCST90018788	Acute glomerulonephritis || id:ebi-a-GCST90018788	TNFRSF21	NA	NA	NA
79w0UM	ebi-a-GCST90018820	Chronic glomerulonephritis || id:ebi-a-GCST90018820	TNFRSF21	NA	NA	NA
79w0UM	ebi-a-GCST90018866	IgA nephropathy || id:ebi-a-GCST90018866	TNFRSF21	NA	NA	NA
79w0UM	finn-b-N14_CHRONTUBULOINTNEPHRITIS	Chronic tubulo-interstitial nephritis || id:finn-b-N14_CHRONTUBULOINTNEPHRITIS	TNFRSF21	NA	NA	NA
79w0UM	finn-b-N14_PYELONEPHR	Acute tubulo-interstitial nephritis || id:finn-b-N14_PYELONEPHR	TNFRSF21	NA	NA	NA
7B7fQw	ebi-a-GCST90018788	Acute glomerulonephritis || id:ebi-a-GCST90018788	APOH	NA	NA	NA
7B7fQw	ebi-a-GCST90018820	Chronic glomerulonephritis || id:ebi-a-GCST90018820	APOH	NA	NA	NA
7B7fQw	ebi-a-GCST90018866	IgA nephropathy || id:ebi-a-GCST90018866	APOH	NA	NA	NA
7B7fQw	finn-b-N14_CHRONTUBULOINTNEPHRITIS	Chronic tubulo-interstitial nephritis || id:finn-b-N14_CHRONTUBULOINTNEPHRITIS	APOH	NA	NA	NA
7B7fQw	finn-b-N14_PYELONEPHR	Acute tubulo-interstitial nephritis || id:finn-b-N14_PYELONEPHR	APOH	NA	NA	NA
7CDFR2	ebi-a-GCST010005	Membranous nephropathy || id:ebi-a-GCST010005	ADAMTSL1	0.0640775	0.0667779	0.513135
7CDFR2	ebi-a-GCST90018788	Acute glomerulonephritis || id:ebi-a-GCST90018788	ADAMTSL1	-0.0194567	0.0890476	0.83568
7CDFR2	ebi-a-GCST90018820	Chronic glomerulonephritis || id:ebi-a-GCST90018820	ADAMTSL1	-0.121926	0.106081	0.302397
7CDFR2	ebi-a-GCST90018866	IgA nephropathy || id:ebi-a-GCST90018866	ADAMTSL1	-0.0138064	0.0174902	0.465657
7CDFR2	finn-b-N14_CHRONTUBULOINTNEPHRITIS	Chronic tubulo-interstitial nephritis || id:finn-b-N14_CHRONTUBULOINTNEPHRITIS	ADAMTSL1	0.0130916	0.105423	0.906009
7CDFR2	finn-b-N14_PYELONEPHR	Acute tubulo-interstitial nephritis || id:finn-b-N14_PYELONEPHR	ADAMTSL1	-0.0106744	0.0326658	0.757073
7fQAZz	ebi-a-GCST010005	Membranous nephropathy || id:ebi-a-GCST010005	A4GALT	-0.0555411	0.0477868	0.452313
7fQAZz	ebi-a-GCST90018788	Acute glomerulonephritis || id:ebi-a-GCST90018788	A4GALT	-0.0692796	0.0494606	0.296295
7fQAZz	ebi-a-GCST90018820	Chronic glomerulonephritis || id:ebi-a-GCST90018820	A4GALT	-0.0181329	0.0445784	0.723581
7fQAZz	ebi-a-GCST90018866	IgA nephropathy || id:ebi-a-GCST90018866	A4GALT	0.00535837	0.00979908	0.639358
7fQAZz	finn-b-N14_CHRONTUBULOINTNEPHRITIS	Chronic tubulo-interstitial nephritis || id:finn-b-N14_CHRONTUBULOINTNEPHRITIS	A4GALT	0.0111058	0.0640903	0.890769
7fQAZz	finn-b-N14_PYELONEPHR	Acute tubulo-interstitial nephritis || id:finn-b-N14_PYELONEPHR	A4GALT	-0.0198256	0.0156458	0.425329
7mDq2F	ebi-a-GCST90018788	Acute glomerulonephritis || id:ebi-a-GCST90018788	UROS	0.05808	0.0749051	0.580119
7mDq2F	ebi-a-GCST90018820	Chronic glomerulonephritis || id:ebi-a-GCST90018820	UROS	-0.119499	0.0733012	0.35028
7mDq2F	ebi-a-GCST90018866	IgA nephropathy || id:ebi-a-GCST90018866	UROS	0.00327325	0.0164262	0.874781
7mDq2F	finn-b-N14_CHRONTUBULOINTNEPHRITIS	Chronic tubulo-interstitial nephritis || id:finn-b-N14_CHRONTUBULOINTNEPHRITIS	UROS	0.0780588	0.131978	0.659973
7mDq2F	finn-b-N14_PYELONEPHR	Acute tubulo-interstitial nephritis || id:finn-b-N14_PYELONEPHR	UROS	0.00257045	0.0207517	0.921544
7MSXJy	ebi-a-GCST90018788	Acute glomerulonephritis || id:ebi-a-GCST90018788	NOTUM	NA	NA	NA
7MSXJy	ebi-a-GCST90018820	Chronic glomerulonephritis || id:ebi-a-GCST90018820	NOTUM	NA	NA	NA
7MSXJy	ebi-a-GCST90018866	IgA nephropathy || id:ebi-a-GCST90018866	NOTUM	NA	NA	NA
7MSXJy	finn-b-N14_CHRONTUBULOINTNEPHRITIS	Chronic tubulo-interstitial nephritis || id:finn-b-N14_CHRONTUBULOINTNEPHRITIS	NOTUM	NA	NA	NA
7MSXJy	finn-b-N14_PYELONEPHR	Acute tubulo-interstitial nephritis || id:finn-b-N14_PYELONEPHR	NOTUM	NA	NA	NA
7NVubU	ebi-a-GCST90018788	Acute glomerulonephritis || id:ebi-a-GCST90018788	DNAJB11	NA	NA	NA
7NVubU	ebi-a-GCST90018820	Chronic glomerulonephritis || id:ebi-a-GCST90018820	DNAJB11	NA	NA	NA
7NVubU	ebi-a-GCST90018866	IgA nephropathy || id:ebi-a-GCST90018866	DNAJB11	NA	NA	NA
7NVubU	finn-b-N14_CHRONTUBULOINTNEPHRITIS	Chronic tubulo-interstitial nephritis || id:finn-b-N14_CHRONTUBULOINTNEPHRITIS	DNAJB11	NA	NA	NA
7NVubU	finn-b-N14_PYELONEPHR	Acute tubulo-interstitial nephritis || id:finn-b-N14_PYELONEPHR	DNAJB11	NA	NA	NA
7o637A	ebi-a-GCST90018788	Acute glomerulonephritis || id:ebi-a-GCST90018788	ITPA	-0.0658436	0.0829663	0.457646
7o637A	ebi-a-GCST90018820	Chronic glomerulonephritis || id:ebi-a-GCST90018820	ITPA	0.0104862	0.107324	0.925348
7o637A	ebi-a-GCST90018866	IgA nephropathy || id:ebi-a-GCST90018866	ITPA	-0.0380613	0.0334268	0.298263
7o637A	finn-b-N14_CHRONTUBULOINTNEPHRITIS	Chronic tubulo-interstitial nephritis || id:finn-b-N14_CHRONTUBULOINTNEPHRITIS	ITPA	-0.0912652	0.167916	0.606363
7o637A	finn-b-N14_PYELONEPHR	Acute tubulo-interstitial nephritis || id:finn-b-N14_PYELONEPHR	ITPA	-0.0569593	0.040476	0.208991
7SBHsh	ebi-a-GCST010005	Membranous nephropathy || id:ebi-a-GCST010005	TREML2	NA	NA	NA
7SBHsh	ebi-a-GCST90018788	Acute glomerulonephritis || id:ebi-a-GCST90018788	TREML2	0.0697413	0.125802	0.677747
7SBHsh	ebi-a-GCST90018820	Chronic glomerulonephritis || id:ebi-a-GCST90018820	TREML2	0.0293255	0.100076	0.81853
7SBHsh	ebi-a-GCST90018866	IgA nephropathy || id:ebi-a-GCST90018866	TREML2	-0.0376522	0.0459192	0.562771
7SBHsh	finn-b-N14_CHRONTUBULOINTNEPHRITIS	Chronic tubulo-interstitial nephritis || id:finn-b-N14_CHRONTUBULOINTNEPHRITIS	TREML2	0.0801718	0.100142	0.570222
7SBHsh	finn-b-N14_PYELONEPHR	Acute tubulo-interstitial nephritis || id:finn-b-N14_PYELONEPHR	TREML2	-0.0154236	0.0324762	0.717733
7SbuhQ	ebi-a-GCST010005	Membranous nephropathy || id:ebi-a-GCST010005	CD36	NA	NA	NA
7SbuhQ	ebi-a-GCST90018788	Acute glomerulonephritis || id:ebi-a-GCST90018788	CD36	0.0242174	0.0807372	0.81448
7SbuhQ	ebi-a-GCST90018820	Chronic glomerulonephritis || id:ebi-a-GCST90018820	CD36	0.0562127	0.084003	0.624562
7SbuhQ	ebi-a-GCST90018866	IgA nephropathy || id:ebi-a-GCST90018866	CD36	0.0075367	0.016901	0.73296
7SbuhQ	finn-b-N14_CHRONTUBULOINTNEPHRITIS	Chronic tubulo-interstitial nephritis || id:finn-b-N14_CHRONTUBULOINTNEPHRITIS	CD36	0.0715927	0.0729853	0.506132
7SbuhQ	finn-b-N14_PYELONEPHR	Acute tubulo-interstitial nephritis || id:finn-b-N14_PYELONEPHR	CD36	0.00248465	0.017822	0.911814
7SbuhQ	ieu-a-1081	IgA nephropathy || id:ieu-a-1081	CD36	NA	NA	NA
7TDaen	ebi-a-GCST010005	Membranous nephropathy || id:ebi-a-GCST010005	MAN2B2	-0.00513825	0.0856851	0.96187
7TDaen	ebi-a-GCST90018788	Acute glomerulonephritis || id:ebi-a-GCST90018788	MAN2B2	0.007825	0.0788153	0.923357
7TDaen	ebi-a-GCST90018820	Chronic glomerulonephritis || id:ebi-a-GCST90018820	MAN2B2	0.0598882	0.0738509	0.44086
7TDaen	ebi-a-GCST90018866	IgA nephropathy || id:ebi-a-GCST90018866	MAN2B2	-0.0267675	0.020016	0.217896
7TDaen	finn-b-N14_CHRONTUBULOINTNEPHRITIS	Chronic tubulo-interstitial nephritis || id:finn-b-N14_CHRONTUBULOINTNEPHRITIS	MAN2B2	-0.0318768	0.0811106	0.704581
7TDaen	finn-b-N14_PYELONEPHR	Acute tubulo-interstitial nephritis || id:finn-b-N14_PYELONEPHR	MAN2B2	0.0230553	0.0282016	0.437301
7TYPuz	ebi-a-GCST010005	Membranous nephropathy || id:ebi-a-GCST010005	AKR7A3	NA	NA	NA
7TYPuz	ebi-a-GCST90018788	Acute glomerulonephritis || id:ebi-a-GCST90018788	AKR7A3	-0.0988756	0.144755	0.543593
7TYPuz	ebi-a-GCST90018820	Chronic glomerulonephritis || id:ebi-a-GCST90018820	AKR7A3	0.0576129	0.138191	0.704781
7TYPuz	ebi-a-GCST90018866	IgA nephropathy || id:ebi-a-GCST90018866	AKR7A3	0.00501866	0.0173762	0.791524
7TYPuz	finn-b-N14_CHRONTUBULOINTNEPHRITIS	Chronic tubulo-interstitial nephritis || id:finn-b-N14_CHRONTUBULOINTNEPHRITIS	AKR7A3	0.0146118	0.117158	0.912152
7TYPuz	finn-b-N14_PYELONEPHR	Acute tubulo-interstitial nephritis || id:finn-b-N14_PYELONEPHR	AKR7A3	-0.000738568	0.021071	0.975222
7wF0ib	ebi-a-GCST90018788	Acute glomerulonephritis || id:ebi-a-GCST90018788	PTHLH	NA	NA	NA
7wF0ib	ebi-a-GCST90018820	Chronic glomerulonephritis || id:ebi-a-GCST90018820	PTHLH	NA	NA	NA
7wF0ib	ebi-a-GCST90018866	IgA nephropathy || id:ebi-a-GCST90018866	PTHLH	NA	NA	NA
7wF0ib	finn-b-N14_CHRONTUBULOINTNEPHRITIS	Chronic tubulo-interstitial nephritis || id:finn-b-N14_CHRONTUBULOINTNEPHRITIS	PTHLH	NA	NA	NA
7wF0ib	finn-b-N14_PYELONEPHR	Acute tubulo-interstitial nephritis || id:finn-b-N14_PYELONEPHR	PTHLH	NA	NA	NA
7wyfMV	ebi-a-GCST90018788	Acute glomerulonephritis || id:ebi-a-GCST90018788	SPINT2	-0.0156647	0.072204	0.863993
7wyfMV	ebi-a-GCST90018820	Chronic glomerulonephritis || id:ebi-a-GCST90018820	SPINT2	-0.0212593	0.154938	0.91319
7wyfMV	ebi-a-GCST90018866	IgA nephropathy || id:ebi-a-GCST90018866	SPINT2	0.0209081	0.0159697	0.415253
7wyfMV	finn-b-N14_CHRONTUBULOINTNEPHRITIS	Chronic tubulo-interstitial nephritis || id:finn-b-N14_CHRONTUBULOINTNEPHRITIS	SPINT2	-0.114045	0.076414	0.375817
7wyfMV	finn-b-N14_PYELONEPHR	Acute tubulo-interstitial nephritis || id:finn-b-N14_PYELONEPHR	SPINT2	-0.0190589	0.0301305	0.640942
7WZ5hG	ebi-a-GCST010005	Membranous nephropathy || id:ebi-a-GCST010005	PPT1	NA	NA	NA
7WZ5hG	ebi-a-GCST90018788	Acute glomerulonephritis || id:ebi-a-GCST90018788	PPT1	NA	NA	NA
7WZ5hG	ebi-a-GCST90018820	Chronic glomerulonephritis || id:ebi-a-GCST90018820	PPT1	NA	NA	NA
7WZ5hG	ebi-a-GCST90018866	IgA nephropathy || id:ebi-a-GCST90018866	PPT1	NA	NA	NA
7WZ5hG	finn-b-N14_CHRONTUBULOINTNEPHRITIS	Chronic tubulo-interstitial nephritis || id:finn-b-N14_CHRONTUBULOINTNEPHRITIS	PPT1	NA	NA	NA
7WZ5hG	finn-b-N14_PYELONEPHR	Acute tubulo-interstitial nephritis || id:finn-b-N14_PYELONEPHR	PPT1	NA	NA	NA
7ZED0p	ebi-a-GCST90018788	Acute glomerulonephritis || id:ebi-a-GCST90018788	CLSTN1	0.045237	0.217908	0.854763
7ZED0p	ebi-a-GCST90018820	Chronic glomerulonephritis || id:ebi-a-GCST90018820	CLSTN1	0.226935	0.276961	0.498678
7ZED0p	ebi-a-GCST90018866	IgA nephropathy || id:ebi-a-GCST90018866	CLSTN1	-0.00714426	0.0268394	0.815027
7ZED0p	finn-b-N14_CHRONTUBULOINTNEPHRITIS	Chronic tubulo-interstitial nephritis || id:finn-b-N14_CHRONTUBULOINTNEPHRITIS	CLSTN1	-0.0424613	0.187731	0.842072
7ZED0p	finn-b-N14_PYELONEPHR	Acute tubulo-interstitial nephritis || id:finn-b-N14_PYELONEPHR	CLSTN1	-0.0674038	0.038104	0.218929
82vuBG	ebi-a-GCST90018788	Acute glomerulonephritis || id:ebi-a-GCST90018788	SAR1A	NA	NA	NA
82vuBG	ebi-a-GCST90018820	Chronic glomerulonephritis || id:ebi-a-GCST90018820	SAR1A	NA	NA	NA
82vuBG	ebi-a-GCST90018866	IgA nephropathy || id:ebi-a-GCST90018866	SAR1A	NA	NA	NA
82vuBG	finn-b-N14_CHRONTUBULOINTNEPHRITIS	Chronic tubulo-interstitial nephritis || id:finn-b-N14_CHRONTUBULOINTNEPHRITIS	SAR1A	NA	NA	NA
82vuBG	finn-b-N14_PYELONEPHR	Acute tubulo-interstitial nephritis || id:finn-b-N14_PYELONEPHR	SAR1A	NA	NA	NA
87LYUt	ebi-a-GCST010005	Membranous nephropathy || id:ebi-a-GCST010005	ALPPL2	NA	NA	NA
87LYUt	ebi-a-GCST90018788	Acute glomerulonephritis || id:ebi-a-GCST90018788	ALPPL2	-0.402219	0.677809	0.613078
87LYUt	ebi-a-GCST90018820	Chronic glomerulonephritis || id:ebi-a-GCST90018820	ALPPL2	-0.206588	0.283597	0.542083
87LYUt	ebi-a-GCST90018866	IgA nephropathy || id:ebi-a-GCST90018866	ALPPL2	0.0229755	0.0657627	0.760168
87LYUt	finn-b-N14_CHRONTUBULOINTNEPHRITIS	Chronic tubulo-interstitial nephritis || id:finn-b-N14_CHRONTUBULOINTNEPHRITIS	ALPPL2	-0.146045	0.942389	0.89107
87LYUt	finn-b-N14_PYELONEPHR	Acute tubulo-interstitial nephritis || id:finn-b-N14_PYELONEPHR	ALPPL2	-0.0138533	0.0771879	0.874102
88Inj6	ebi-a-GCST90018788	Acute glomerulonephritis || id:ebi-a-GCST90018788	GUK1	0.547549	1.36291	0.756802
88Inj6	ebi-a-GCST90018820	Chronic glomerulonephritis || id:ebi-a-GCST90018820	GUK1	-0.800978	1.15988	0.615247
88Inj6	ebi-a-GCST90018866	IgA nephropathy || id:ebi-a-GCST90018866	GUK1	0.187186	0.117248	0.356244
88Inj6	finn-b-N14_CHRONTUBULOINTNEPHRITIS	Chronic tubulo-interstitial nephritis || id:finn-b-N14_CHRONTUBULOINTNEPHRITIS	GUK1	-0.134515	1.49365	0.942822
88Inj6	finn-b-N14_PYELONEPHR	Acute tubulo-interstitial nephritis || id:finn-b-N14_PYELONEPHR	GUK1	-0.0563938	0.369674	0.903627
8elrog	ebi-a-GCST010005	Membranous nephropathy || id:ebi-a-GCST010005	LRIG1	NA	NA	NA
8elrog	ebi-a-GCST90018788	Acute glomerulonephritis || id:ebi-a-GCST90018788	LRIG1	-0.38993	0.255282	0.201364
8elrog	ebi-a-GCST90018820	Chronic glomerulonephritis || id:ebi-a-GCST90018820	LRIG1	0.0555664	0.184415	0.778191
8elrog	ebi-a-GCST90018866	IgA nephropathy || id:ebi-a-GCST90018866	LRIG1	0.0102011	0.0358083	0.789876
8elrog	finn-b-N14_CHRONTUBULOINTNEPHRITIS	Chronic tubulo-interstitial nephritis || id:finn-b-N14_CHRONTUBULOINTNEPHRITIS	LRIG1	0.0658096	0.221778	0.781439
8elrog	finn-b-N14_PYELONEPHR	Acute tubulo-interstitial nephritis || id:finn-b-N14_PYELONEPHR	LRIG1	-0.0310217	0.0931464	0.755827
8gZ03O	ebi-a-GCST90018788	Acute glomerulonephritis || id:ebi-a-GCST90018788	DPEP2	-0.182437	0.508264	0.78061
8gZ03O	ebi-a-GCST90018820	Chronic glomerulonephritis || id:ebi-a-GCST90018820	DPEP2	-0.494924	0.379881	0.416757
8gZ03O	ebi-a-GCST90018866	IgA nephropathy || id:ebi-a-GCST90018866	DPEP2	-0.00188195	0.0580378	0.979364
8gZ03O	finn-b-N14_CHRONTUBULOINTNEPHRITIS	Chronic tubulo-interstitial nephritis || id:finn-b-N14_CHRONTUBULOINTNEPHRITIS	DPEP2	-0.284586	0.539472	0.690968
8gZ03O	finn-b-N14_PYELONEPHR	Acute tubulo-interstitial nephritis || id:finn-b-N14_PYELONEPHR	DPEP2	0.0833816	0.10171	0.562836
8HDvF0	ebi-a-GCST90018788	Acute glomerulonephritis || id:ebi-a-GCST90018788	CTSS	-0.0188755	0.388321	0.96908
8HDvF0	ebi-a-GCST90018820	Chronic glomerulonephritis || id:ebi-a-GCST90018820	CTSS	0.0559447	0.16911	0.79661
8HDvF0	ebi-a-GCST90018866	IgA nephropathy || id:ebi-a-GCST90018866	CTSS	-0.007228	0.0247882	0.819376
8HDvF0	finn-b-N14_CHRONTUBULOINTNEPHRITIS	Chronic tubulo-interstitial nephritis || id:finn-b-N14_CHRONTUBULOINTNEPHRITIS	CTSS	-0.108685	0.130255	0.557313
8HDvF0	finn-b-N14_PYELONEPHR	Acute tubulo-interstitial nephritis || id:finn-b-N14_PYELONEPHR	CTSS	0.0274584	0.0502284	0.68151
8m5Ip9	ebi-a-GCST010005	Membranous nephropathy || id:ebi-a-GCST010005	PRSS57	NA	NA	NA
8m5Ip9	ebi-a-GCST90018788	Acute glomerulonephritis || id:ebi-a-GCST90018788	PRSS57	0.0672635	0.105055	0.587562
8m5Ip9	ebi-a-GCST90018820	Chronic glomerulonephritis || id:ebi-a-GCST90018820	PRSS57	0.0726314	0.140759	0.657237
8m5Ip9	ebi-a-GCST90018866	IgA nephropathy || id:ebi-a-GCST90018866	PRSS57	-0.0212463	0.0197957	0.39546
8m5Ip9	finn-b-N14_CHRONTUBULOINTNEPHRITIS	Chronic tubulo-interstitial nephritis || id:finn-b-N14_CHRONTUBULOINTNEPHRITIS	PRSS57	0.0317926	0.0787157	0.755629
8m5Ip9	finn-b-N14_PYELONEPHR	Acute tubulo-interstitial nephritis || id:finn-b-N14_PYELONEPHR	PRSS57	-0.0162657	0.0232431	0.611283
8mBYqb	ebi-a-GCST90018788	Acute glomerulonephritis || id:ebi-a-GCST90018788	THSD1	NA	NA	NA
8mBYqb	ebi-a-GCST90018820	Chronic glomerulonephritis || id:ebi-a-GCST90018820	THSD1	NA	NA	NA
8mBYqb	ebi-a-GCST90018866	IgA nephropathy || id:ebi-a-GCST90018866	THSD1	NA	NA	NA
8mBYqb	finn-b-N14_CHRONTUBULOINTNEPHRITIS	Chronic tubulo-interstitial nephritis || id:finn-b-N14_CHRONTUBULOINTNEPHRITIS	THSD1	NA	NA	NA
8mBYqb	finn-b-N14_PYELONEPHR	Acute tubulo-interstitial nephritis || id:finn-b-N14_PYELONEPHR	THSD1	NA	NA	NA
8n4XFn	ebi-a-GCST010005	Membranous nephropathy || id:ebi-a-GCST010005	TMEM132C	-0.0264359	0.0499973	0.649796
8n4XFn	ebi-a-GCST90018788	Acute glomerulonephritis || id:ebi-a-GCST90018788	TMEM132C	-0.0159707	0.106104	0.889906
8n4XFn	ebi-a-GCST90018820	Chronic glomerulonephritis || id:ebi-a-GCST90018820	TMEM132C	0.00146826	0.0514212	0.979014
8n4XFn	ebi-a-GCST90018866	IgA nephropathy || id:ebi-a-GCST90018866	TMEM132C	0.00687447	0.0126704	0.625143
8n4XFn	finn-b-N14_CHRONTUBULOINTNEPHRITIS	Chronic tubulo-interstitial nephritis || id:finn-b-N14_CHRONTUBULOINTNEPHRITIS	TMEM132C	-0.0474549	0.0927857	0.644304
8n4XFn	finn-b-N14_PYELONEPHR	Acute tubulo-interstitial nephritis || id:finn-b-N14_PYELONEPHR	TMEM132C	-0.0236498	0.0158614	0.232748
8n4XFn	ieu-a-1081	IgA nephropathy || id:ieu-a-1081	TMEM132C	NA	NA	NA
8Q75vZ	ebi-a-GCST90018788	Acute glomerulonephritis || id:ebi-a-GCST90018788	SEMA6A	-0.162008	0.163397	0.502718
8Q75vZ	ebi-a-GCST90018820	Chronic glomerulonephritis || id:ebi-a-GCST90018820	SEMA6A	-0.0444381	0.172212	0.839232
8Q75vZ	ebi-a-GCST90018866	IgA nephropathy || id:ebi-a-GCST90018866	SEMA6A	0.0317039	0.0469023	0.62159
8Q75vZ	finn-b-N14_CHRONTUBULOINTNEPHRITIS	Chronic tubulo-interstitial nephritis || id:finn-b-N14_CHRONTUBULOINTNEPHRITIS	SEMA6A	0.126525	0.239502	0.690592
8Q75vZ	finn-b-N14_PYELONEPHR	Acute tubulo-interstitial nephritis || id:finn-b-N14_PYELONEPHR	SEMA6A	0.00324496	0.0509914	0.959542
8qO1lV	ebi-a-GCST010005	Membranous nephropathy || id:ebi-a-GCST010005	TPSB2	NA	NA	NA
8qO1lV	ebi-a-GCST90018788	Acute glomerulonephritis || id:ebi-a-GCST90018788	TPSB2	-0.0152816	0.0907634	0.870017
8qO1lV	ebi-a-GCST90018820	Chronic glomerulonephritis || id:ebi-a-GCST90018820	TPSB2	-0.00190698	0.114081	0.987028
8qO1lV	ebi-a-GCST90018866	IgA nephropathy || id:ebi-a-GCST90018866	TPSB2	0.00851493	0.023494	0.725396
8qO1lV	finn-b-N14_CHRONTUBULOINTNEPHRITIS	Chronic tubulo-interstitial nephritis || id:finn-b-N14_CHRONTUBULOINTNEPHRITIS	TPSB2	-0.0124255	0.133284	0.927767
8qO1lV	finn-b-N14_PYELONEPHR	Acute tubulo-interstitial nephritis || id:finn-b-N14_PYELONEPHR	TPSB2	0.0151913	0.0319665	0.645948
8sLhCg	ebi-a-GCST90018788	Acute glomerulonephritis || id:ebi-a-GCST90018788	C1QTNF5	NA	NA	NA
8sLhCg	ebi-a-GCST90018820	Chronic glomerulonephritis || id:ebi-a-GCST90018820	C1QTNF5	NA	NA	NA
8sLhCg	ebi-a-GCST90018866	IgA nephropathy || id:ebi-a-GCST90018866	C1QTNF5	NA	NA	NA
8sLhCg	finn-b-N14_CHRONTUBULOINTNEPHRITIS	Chronic tubulo-interstitial nephritis || id:finn-b-N14_CHRONTUBULOINTNEPHRITIS	C1QTNF5	NA	NA	NA
8sLhCg	finn-b-N14_PYELONEPHR	Acute tubulo-interstitial nephritis || id:finn-b-N14_PYELONEPHR	C1QTNF5	NA	NA	NA
8VzLhV	ebi-a-GCST010005	Membranous nephropathy || id:ebi-a-GCST010005	CHL1	NA	NA	NA
8VzLhV	ebi-a-GCST90018788	Acute glomerulonephritis || id:ebi-a-GCST90018788	CHL1	0.138954	0.501019	0.799531
8VzLhV	ebi-a-GCST90018820	Chronic glomerulonephritis || id:ebi-a-GCST90018820	CHL1	-0.23639	0.256231	0.424274
8VzLhV	ebi-a-GCST90018866	IgA nephropathy || id:ebi-a-GCST90018866	CHL1	0.0220228	0.0414656	0.632151
8VzLhV	finn-b-N14_CHRONTUBULOINTNEPHRITIS	Chronic tubulo-interstitial nephritis || id:finn-b-N14_CHRONTUBULOINTNEPHRITIS	CHL1	-0.172692	0.242308	0.527466
8VzLhV	finn-b-N14_PYELONEPHR	Acute tubulo-interstitial nephritis || id:finn-b-N14_PYELONEPHR	CHL1	0.0899588	0.0592583	0.226289
92L5M3	ebi-a-GCST010005	Membranous nephropathy || id:ebi-a-GCST010005	CPQ	-0.141983	0.215328	0.628888
92L5M3	ebi-a-GCST90018788	Acute glomerulonephritis || id:ebi-a-GCST90018788	CPQ	-0.0548735	0.246474	0.838117
92L5M3	ebi-a-GCST90018820	Chronic glomerulonephritis || id:ebi-a-GCST90018820	CPQ	0.0632673	0.14467	0.691447
92L5M3	ebi-a-GCST90018866	IgA nephropathy || id:ebi-a-GCST90018866	CPQ	0.0305749	0.0352211	0.449216
92L5M3	finn-b-N14_CHRONTUBULOINTNEPHRITIS	Chronic tubulo-interstitial nephritis || id:finn-b-N14_CHRONTUBULOINTNEPHRITIS	CPQ	-0.157332	0.170592	0.424406
92L5M3	finn-b-N14_PYELONEPHR	Acute tubulo-interstitial nephritis || id:finn-b-N14_PYELONEPHR	CPQ	-0.0601264	0.0417133	0.245125
94JTgV	ebi-a-GCST010005	Membranous nephropathy || id:ebi-a-GCST010005	POSTN	NA	NA	NA
94JTgV	ebi-a-GCST90018788	Acute glomerulonephritis || id:ebi-a-GCST90018788	POSTN	-0.227021	0.0798724	0.21537
94JTgV	ebi-a-GCST90018820	Chronic glomerulonephritis || id:ebi-a-GCST90018820	POSTN	-0.0195203	0.0765404	0.84103
94JTgV	ebi-a-GCST90018866	IgA nephropathy || id:ebi-a-GCST90018866	POSTN	0.014997	0.0219411	0.618299
94JTgV	finn-b-N14_CHRONTUBULOINTNEPHRITIS	Chronic tubulo-interstitial nephritis || id:finn-b-N14_CHRONTUBULOINTNEPHRITIS	POSTN	0.145111	0.0856643	0.339499
94JTgV	finn-b-N14_PYELONEPHR	Acute tubulo-interstitial nephritis || id:finn-b-N14_PYELONEPHR	POSTN	0.000457565	0.0209879	0.986123
9AmJGU	ebi-a-GCST90018788	Acute glomerulonephritis || id:ebi-a-GCST90018788	EGF	-0.0398858	0.195234	0.871706
9AmJGU	ebi-a-GCST90018820	Chronic glomerulonephritis || id:ebi-a-GCST90018820	EGF	0.00343304	0.170875	0.987211
9AmJGU	ebi-a-GCST90018866	IgA nephropathy || id:ebi-a-GCST90018866	EGF	0.0235848	0.0374797	0.642434
9AmJGU	finn-b-N14_CHRONTUBULOINTNEPHRITIS	Chronic tubulo-interstitial nephritis || id:finn-b-N14_CHRONTUBULOINTNEPHRITIS	EGF	0.110512	0.13758	0.569185
9AmJGU	finn-b-N14_PYELONEPHR	Acute tubulo-interstitial nephritis || id:finn-b-N14_PYELONEPHR	EGF	-0.00832514	0.0335599	0.8452
9arN7n	ebi-a-GCST90018788	Acute glomerulonephritis || id:ebi-a-GCST90018788	SIGLEC7	NA	NA	NA
9arN7n	ebi-a-GCST90018820	Chronic glomerulonephritis || id:ebi-a-GCST90018820	SIGLEC7	NA	NA	NA
9arN7n	ebi-a-GCST90018866	IgA nephropathy || id:ebi-a-GCST90018866	SIGLEC7	NA	NA	NA
9arN7n	finn-b-N14_CHRONTUBULOINTNEPHRITIS	Chronic tubulo-interstitial nephritis || id:finn-b-N14_CHRONTUBULOINTNEPHRITIS	SIGLEC7	NA	NA	NA
9arN7n	finn-b-N14_PYELONEPHR	Acute tubulo-interstitial nephritis || id:finn-b-N14_PYELONEPHR	SIGLEC7	NA	NA	NA
9BdMU1	ebi-a-GCST010005	Membranous nephropathy || id:ebi-a-GCST010005	GSTZ1	0.0511695	0.0503177	0.416189
9BdMU1	ebi-a-GCST90018788	Acute glomerulonephritis || id:ebi-a-GCST90018788	GSTZ1	0.0168024	0.0462267	0.73111
9BdMU1	ebi-a-GCST90018820	Chronic glomerulonephritis || id:ebi-a-GCST90018820	GSTZ1	-0.0538296	0.0410612	0.246849
9BdMU1	ebi-a-GCST90018866	IgA nephropathy || id:ebi-a-GCST90018866	GSTZ1	0.0112299	0.0105693	0.336607
9BdMU1	finn-b-N14_CHRONTUBULOINTNEPHRITIS	Chronic tubulo-interstitial nephritis || id:finn-b-N14_CHRONTUBULOINTNEPHRITIS	GSTZ1	-0.0334875	0.0441368	0.482233
9BdMU1	finn-b-N14_PYELONEPHR	Acute tubulo-interstitial nephritis || id:finn-b-N14_PYELONEPHR	GSTZ1	-0.0123796	0.0134578	0.39984
9f1PWK	ebi-a-GCST010005	Membranous nephropathy || id:ebi-a-GCST010005	SERPINA4	0.041123	0.0622519	0.628351
9f1PWK	ebi-a-GCST90018788	Acute glomerulonephritis || id:ebi-a-GCST90018788	SERPINA4	0.138151	0.120074	0.314022
9f1PWK	ebi-a-GCST90018820	Chronic glomerulonephritis || id:ebi-a-GCST90018820	SERPINA4	-0.0462428	0.0998854	0.66746
9f1PWK	ebi-a-GCST90018866	IgA nephropathy || id:ebi-a-GCST90018866	SERPINA4	-0.016917	0.0162395	0.356362
9f1PWK	finn-b-N14_CHRONTUBULOINTNEPHRITIS	Chronic tubulo-interstitial nephritis || id:finn-b-N14_CHRONTUBULOINTNEPHRITIS	SERPINA4	-0.111011	0.0809501	0.242164
9f1PWK	finn-b-N14_PYELONEPHR	Acute tubulo-interstitial nephritis || id:finn-b-N14_PYELONEPHR	SERPINA4	0.00525562	0.0435496	0.909763
9lB0ak	ebi-a-GCST010005	Membranous nephropathy || id:ebi-a-GCST010005	RARRES1	0.0370739	0.0792295	0.721374
9lB0ak	ebi-a-GCST90018788	Acute glomerulonephritis || id:ebi-a-GCST90018788	RARRES1	0.0869112	0.0756466	0.455955
9lB0ak	ebi-a-GCST90018820	Chronic glomerulonephritis || id:ebi-a-GCST90018820	RARRES1	-0.00794415	0.0907341	0.944403
9lB0ak	ebi-a-GCST90018866	IgA nephropathy || id:ebi-a-GCST90018866	RARRES1	0.0134596	0.0193258	0.612715
9lB0ak	finn-b-N14_CHRONTUBULOINTNEPHRITIS	Chronic tubulo-interstitial nephritis || id:finn-b-N14_CHRONTUBULOINTNEPHRITIS	RARRES1	-0.099206	0.0861709	0.455308
9lB0ak	finn-b-N14_PYELONEPHR	Acute tubulo-interstitial nephritis || id:finn-b-N14_PYELONEPHR	RARRES1	0.0457585	0.0297827	0.367319
9lB0ak	ieu-a-1081	IgA nephropathy || id:ieu-a-1081	RARRES1	NA	NA	NA
9Q765x	ebi-a-GCST90018788	Acute glomerulonephritis || id:ebi-a-GCST90018788	NRP2	0.0766175	0.123228	0.597532
9Q765x	ebi-a-GCST90018820	Chronic glomerulonephritis || id:ebi-a-GCST90018820	NRP2	-0.120305	0.122863	0.430747
9Q765x	ebi-a-GCST90018866	IgA nephropathy || id:ebi-a-GCST90018866	NRP2	0.0156812	0.0298434	0.651715
9Q765x	finn-b-N14_CHRONTUBULOINTNEPHRITIS	Chronic tubulo-interstitial nephritis || id:finn-b-N14_CHRONTUBULOINTNEPHRITIS	NRP2	-0.0680834	0.09533	0.549215
9Q765x	finn-b-N14_PYELONEPHR	Acute tubulo-interstitial nephritis || id:finn-b-N14_PYELONEPHR	NRP2	-0.0300322	0.0248089	0.349717
9S1hSf	ebi-a-GCST90018788	Acute glomerulonephritis || id:ebi-a-GCST90018788	CTSV	-0.032819	0.137384	0.850719
9S1hSf	ebi-a-GCST90018820	Chronic glomerulonephritis || id:ebi-a-GCST90018820	CTSV	-0.115672	0.129935	0.536927
9S1hSf	ebi-a-GCST90018866	IgA nephropathy || id:ebi-a-GCST90018866	CTSV	-0.0642724	0.0490033	0.414701
9S1hSf	finn-b-N14_CHRONTUBULOINTNEPHRITIS	Chronic tubulo-interstitial nephritis || id:finn-b-N14_CHRONTUBULOINTNEPHRITIS	CTSV	0.121386	0.163141	0.592764
9S1hSf	finn-b-N14_PYELONEPHR	Acute tubulo-interstitial nephritis || id:finn-b-N14_PYELONEPHR	CTSV	0.0344059	0.0351219	0.506556
9S1hSf	ieu-a-1081	IgA nephropathy || id:ieu-a-1081	CTSV	NA	NA	NA
9u16Zf	ebi-a-GCST90018788	Acute glomerulonephritis || id:ebi-a-GCST90018788	METTL24	0.0439747	0.117384	0.77181
9u16Zf	ebi-a-GCST90018820	Chronic glomerulonephritis || id:ebi-a-GCST90018820	METTL24	0.178128	0.123656	0.386314
9u16Zf	ebi-a-GCST90018866	IgA nephropathy || id:ebi-a-GCST90018866	METTL24	0.00529374	0.0404007	0.917056
9u16Zf	finn-b-N14_CHRONTUBULOINTNEPHRITIS	Chronic tubulo-interstitial nephritis || id:finn-b-N14_CHRONTUBULOINTNEPHRITIS	METTL24	0.0534082	0.148659	0.780426
9u16Zf	finn-b-N14_PYELONEPHR	Acute tubulo-interstitial nephritis || id:finn-b-N14_PYELONEPHR	METTL24	-0.0197813	0.0364701	0.683608
9XzILL	ebi-a-GCST90018788	Acute glomerulonephritis || id:ebi-a-GCST90018788	ITIH3	0.39388	0.147924	0.116836
9XzILL	ebi-a-GCST90018820	Chronic glomerulonephritis || id:ebi-a-GCST90018820	ITIH3	-0.158442	0.10746	0.278312
9XzILL	ebi-a-GCST90018866	IgA nephropathy || id:ebi-a-GCST90018866	ITIH3	0.0237073	0.0387744	0.603163
9XzILL	finn-b-N14_CHRONTUBULOINTNEPHRITIS	Chronic tubulo-interstitial nephritis || id:finn-b-N14_CHRONTUBULOINTNEPHRITIS	ITIH3	0.15636	0.109217	0.288575
9XzILL	finn-b-N14_PYELONEPHR	Acute tubulo-interstitial nephritis || id:finn-b-N14_PYELONEPHR	ITIH3	0.0128251	0.0269468	0.681038
A1m6Xh	ebi-a-GCST90018788	Acute glomerulonephritis || id:ebi-a-GCST90018788	CTSH	-0.00783378	0.110169	0.945058
A1m6Xh	ebi-a-GCST90018820	Chronic glomerulonephritis || id:ebi-a-GCST90018820	CTSH	-0.147401	0.104416	0.195737
A1m6Xh	ebi-a-GCST90018866	IgA nephropathy || id:ebi-a-GCST90018866	CTSH	0.0192439	0.0239364	0.447858
A1m6Xh	finn-b-N14_CHRONTUBULOINTNEPHRITIS	Chronic tubulo-interstitial nephritis || id:finn-b-N14_CHRONTUBULOINTNEPHRITIS	CTSH	0.156465	0.102024	0.163667
A1m6Xh	finn-b-N14_PYELONEPHR	Acute tubulo-interstitial nephritis || id:finn-b-N14_PYELONEPHR	CTSH	-0.0101151	0.0248793	0.694987
a22v5k	ebi-a-GCST90018788	Acute glomerulonephritis || id:ebi-a-GCST90018788	APOF	0.148375	0.129345	0.456446
a22v5k	ebi-a-GCST90018820	Chronic glomerulonephritis || id:ebi-a-GCST90018820	APOF	-0.0941306	0.136498	0.61566
a22v5k	ebi-a-GCST90018866	IgA nephropathy || id:ebi-a-GCST90018866	APOF	0.0769105	0.0455395	0.340336
a22v5k	finn-b-N14_CHRONTUBULOINTNEPHRITIS	Chronic tubulo-interstitial nephritis || id:finn-b-N14_CHRONTUBULOINTNEPHRITIS	APOF	-0.0656247	0.301746	0.863669
a22v5k	finn-b-N14_PYELONEPHR	Acute tubulo-interstitial nephritis || id:finn-b-N14_PYELONEPHR	APOF	-0.0144761	0.0739084	0.876867
A5KkDS	ebi-a-GCST90018788	Acute glomerulonephritis || id:ebi-a-GCST90018788	CHI3L1	-0.108031	0.0631902	0.336938
A5KkDS	ebi-a-GCST90018820	Chronic glomerulonephritis || id:ebi-a-GCST90018820	CHI3L1	0.056	0.0586602	0.514768
A5KkDS	ebi-a-GCST90018866	IgA nephropathy || id:ebi-a-GCST90018866	CHI3L1	-0.0147877	0.0130271	0.459757
A5KkDS	finn-b-N14_CHRONTUBULOINTNEPHRITIS	Chronic tubulo-interstitial nephritis || id:finn-b-N14_CHRONTUBULOINTNEPHRITIS	CHI3L1	-0.0152932	0.0646289	0.852077
A5KkDS	finn-b-N14_PYELONEPHR	Acute tubulo-interstitial nephritis || id:finn-b-N14_PYELONEPHR	CHI3L1	0.0285572	0.015824	0.322128
a9nI2I	ebi-a-GCST010005	Membranous nephropathy || id:ebi-a-GCST010005	HSP90B1	0.0216797	0.0667244	0.776085
a9nI2I	ebi-a-GCST90018788	Acute glomerulonephritis || id:ebi-a-GCST90018788	HSP90B1	-0.109289	0.0704191	0.218472
a9nI2I	ebi-a-GCST90018820	Chronic glomerulonephritis || id:ebi-a-GCST90018820	HSP90B1	0.0755209	0.107735	0.53379
a9nI2I	ebi-a-GCST90018866	IgA nephropathy || id:ebi-a-GCST90018866	HSP90B1	0.00356473	0.017752	0.853693
a9nI2I	finn-b-N14_CHRONTUBULOINTNEPHRITIS	Chronic tubulo-interstitial nephritis || id:finn-b-N14_CHRONTUBULOINTNEPHRITIS	HSP90B1	0.0134345	0.0769222	0.872476
a9nI2I	finn-b-N14_PYELONEPHR	Acute tubulo-interstitial nephritis || id:finn-b-N14_PYELONEPHR	HSP90B1	-0.0212495	0.0208896	0.383939
a9nI2I	ieu-a-1081	IgA nephropathy || id:ieu-a-1081	HSP90B1	NA	NA	NA
AaLq7q	ebi-a-GCST010005	Membranous nephropathy || id:ebi-a-GCST010005	TNFAIP6	NA	NA	NA
AaLq7q	ebi-a-GCST90018788	Acute glomerulonephritis || id:ebi-a-GCST90018788	TNFAIP6	-0.0354518	0.0958603	0.726658
AaLq7q	ebi-a-GCST90018820	Chronic glomerulonephritis || id:ebi-a-GCST90018820	TNFAIP6	-0.0232036	0.0764089	0.773605
AaLq7q	ebi-a-GCST90018866	IgA nephropathy || id:ebi-a-GCST90018866	TNFAIP6	-0.00697924	0.015424	0.669871
AaLq7q	finn-b-N14_CHRONTUBULOINTNEPHRITIS	Chronic tubulo-interstitial nephritis || id:finn-b-N14_CHRONTUBULOINTNEPHRITIS	TNFAIP6	0.161623	0.0705357	0.0705288
AaLq7q	finn-b-N14_PYELONEPHR	Acute tubulo-interstitial nephritis || id:finn-b-N14_PYELONEPHR	TNFAIP6	-0.00387551	0.0172331	0.830968
AaLq7q	ieu-a-1081	IgA nephropathy || id:ieu-a-1081	TNFAIP6	NA	NA	NA
AavMFq	ebi-a-GCST90018788	Acute glomerulonephritis || id:ebi-a-GCST90018788	SLITRK5	2.57528	1.04631	0.245683
AavMFq	ebi-a-GCST90018820	Chronic glomerulonephritis || id:ebi-a-GCST90018820	SLITRK5	-0.0172594	0.745584	0.985266
AavMFq	ebi-a-GCST90018866	IgA nephropathy || id:ebi-a-GCST90018866	SLITRK5	-0.0183159	0.16735	0.9306
AavMFq	finn-b-N14_CHRONTUBULOINTNEPHRITIS	Chronic tubulo-interstitial nephritis || id:finn-b-N14_CHRONTUBULOINTNEPHRITIS	SLITRK5	0.267254	0.753571	0.783033
AavMFq	finn-b-N14_PYELONEPHR	Acute tubulo-interstitial nephritis || id:finn-b-N14_PYELONEPHR	SLITRK5	0.0604527	0.225966	0.833582
AbFVXN	ebi-a-GCST010005	Membranous nephropathy || id:ebi-a-GCST010005	APOC1	NA	NA	NA
AbFVXN	ebi-a-GCST90018788	Acute glomerulonephritis || id:ebi-a-GCST90018788	APOC1	0.142145	0.268368	0.633039
AbFVXN	ebi-a-GCST90018820	Chronic glomerulonephritis || id:ebi-a-GCST90018820	APOC1	-0.293813	0.284833	0.37817
AbFVXN	ebi-a-GCST90018866	IgA nephropathy || id:ebi-a-GCST90018866	APOC1	-0.0296351	0.0386983	0.499534
AbFVXN	finn-b-N14_CHRONTUBULOINTNEPHRITIS	Chronic tubulo-interstitial nephritis || id:finn-b-N14_CHRONTUBULOINTNEPHRITIS	APOC1	0.238292	0.188149	0.294731
AbFVXN	finn-b-N14_PYELONEPHR	Acute tubulo-interstitial nephritis || id:finn-b-N14_PYELONEPHR	APOC1	0.0367177	0.0467293	0.489358
ac8v3g	ebi-a-GCST010005	Membranous nephropathy || id:ebi-a-GCST010005	CXCL16	0.0580502	0.049819	0.451515
ac8v3g	ebi-a-GCST90018788	Acute glomerulonephritis || id:ebi-a-GCST90018788	CXCL16	-0.0681569	0.154662	0.735752
ac8v3g	ebi-a-GCST90018820	Chronic glomerulonephritis || id:ebi-a-GCST90018820	CXCL16	0.0385593	0.090351	0.743206
ac8v3g	ebi-a-GCST90018866	IgA nephropathy || id:ebi-a-GCST90018866	CXCL16	-0.00460307	0.01398	0.797503
ac8v3g	finn-b-N14_CHRONTUBULOINTNEPHRITIS	Chronic tubulo-interstitial nephritis || id:finn-b-N14_CHRONTUBULOINTNEPHRITIS	CXCL16	-0.0752662	0.0686504	0.470756
ac8v3g	finn-b-N14_PYELONEPHR	Acute tubulo-interstitial nephritis || id:finn-b-N14_PYELONEPHR	CXCL16	-0.014513	0.021416	0.62084
ACFrgI	ebi-a-GCST90018788	Acute glomerulonephritis || id:ebi-a-GCST90018788	PLA2R1	0.0344412	0.248174	0.89238
ACFrgI	ebi-a-GCST90018820	Chronic glomerulonephritis || id:ebi-a-GCST90018820	PLA2R1	-0.277201	0.18965	0.174539
ACFrgI	ebi-a-GCST90018866	IgA nephropathy || id:ebi-a-GCST90018866	PLA2R1	0.0709051	0.0616526	0.276874
ACFrgI	finn-b-N14_CHRONTUBULOINTNEPHRITIS	Chronic tubulo-interstitial nephritis || id:finn-b-N14_CHRONTUBULOINTNEPHRITIS	PLA2R1	0.15915	0.18827	0.417694
ACFrgI	finn-b-N14_PYELONEPHR	Acute tubulo-interstitial nephritis || id:finn-b-N14_PYELONEPHR	PLA2R1	0.0101599	0.0461793	0.83029
AdD1xF	ebi-a-GCST010005	Membranous nephropathy || id:ebi-a-GCST010005	SPON1	0.0581748	0.115714	0.703437
AdD1xF	ebi-a-GCST90018788	Acute glomerulonephritis || id:ebi-a-GCST90018788	SPON1	-0.0172404	0.147261	0.917499
AdD1xF	ebi-a-GCST90018820	Chronic glomerulonephritis || id:ebi-a-GCST90018820	SPON1	-0.0315499	0.1527	0.855436
AdD1xF	ebi-a-GCST90018866	IgA nephropathy || id:ebi-a-GCST90018866	SPON1	0.0010673	0.0479074	0.984249
AdD1xF	finn-b-N14_CHRONTUBULOINTNEPHRITIS	Chronic tubulo-interstitial nephritis || id:finn-b-N14_CHRONTUBULOINTNEPHRITIS	SPON1	0.139085	0.139405	0.423533
AdD1xF	finn-b-N14_PYELONEPHR	Acute tubulo-interstitial nephritis || id:finn-b-N14_PYELONEPHR	SPON1	-0.0280543	0.0341672	0.497896
afv57V	ebi-a-GCST90018788	Acute glomerulonephritis || id:ebi-a-GCST90018788	SCG3	-0.374946	0.410926	0.529126
afv57V	ebi-a-GCST90018820	Chronic glomerulonephritis || id:ebi-a-GCST90018820	SCG3	0.436066	0.289792	0.373404
afv57V	ebi-a-GCST90018866	IgA nephropathy || id:ebi-a-GCST90018866	SCG3	-0.0354473	0.051859	0.61829
afv57V	finn-b-N14_CHRONTUBULOINTNEPHRITIS	Chronic tubulo-interstitial nephritis || id:finn-b-N14_CHRONTUBULOINTNEPHRITIS	SCG3	-0.0799836	0.673812	0.924783
afv57V	finn-b-N14_PYELONEPHR	Acute tubulo-interstitial nephritis || id:finn-b-N14_PYELONEPHR	SCG3	-0.0330209	0.0697745	0.718601
Ah56jv	ebi-a-GCST010005	Membranous nephropathy || id:ebi-a-GCST010005	CNTN4	-0.00157068	0.0463689	0.975106
Ah56jv	ebi-a-GCST90018788	Acute glomerulonephritis || id:ebi-a-GCST90018788	CNTN4	-0.121261	0.0851426	0.204251
Ah56jv	ebi-a-GCST90018820	Chronic glomerulonephritis || id:ebi-a-GCST90018820	CNTN4	0.145471	0.069756	0.0821162
Ah56jv	ebi-a-GCST90018866	IgA nephropathy || id:ebi-a-GCST90018866	CNTN4	0.00986673	0.0134262	0.490124
Ah56jv	finn-b-N14_CHRONTUBULOINTNEPHRITIS	Chronic tubulo-interstitial nephritis || id:finn-b-N14_CHRONTUBULOINTNEPHRITIS	CNTN4	-0.0373932	0.0632568	0.576007
Ah56jv	finn-b-N14_PYELONEPHR	Acute tubulo-interstitial nephritis || id:finn-b-N14_PYELONEPHR	CNTN4	0.0090878	0.0154881	0.578756
AHC1or	ebi-a-GCST010005	Membranous nephropathy || id:ebi-a-GCST010005	TESC	-0.0388457	0.0620663	0.643984
AHC1or	ebi-a-GCST90018788	Acute glomerulonephritis || id:ebi-a-GCST90018788	TESC	0.0380123	0.137602	0.808287
AHC1or	ebi-a-GCST90018820	Chronic glomerulonephritis || id:ebi-a-GCST90018820	TESC	-0.0503098	0.0980739	0.659009
AHC1or	ebi-a-GCST90018866	IgA nephropathy || id:ebi-a-GCST90018866	TESC	0.00229293	0.0176561	0.908555
AHC1or	finn-b-N14_CHRONTUBULOINTNEPHRITIS	Chronic tubulo-interstitial nephritis || id:finn-b-N14_CHRONTUBULOINTNEPHRITIS	TESC	0.0129178	0.0985706	0.907728
AHC1or	finn-b-N14_PYELONEPHR	Acute tubulo-interstitial nephritis || id:finn-b-N14_PYELONEPHR	TESC	0.0332946	0.0342927	0.434017
Ahhq3x	ebi-a-GCST010005	Membranous nephropathy || id:ebi-a-GCST010005	TAPBPL	-0.105691	0.0585936	0.213033
Ahhq3x	ebi-a-GCST90018788	Acute glomerulonephritis || id:ebi-a-GCST90018788	TAPBPL	0.0131767	0.0946666	0.894732
Ahhq3x	ebi-a-GCST90018820	Chronic glomerulonephritis || id:ebi-a-GCST90018820	TAPBPL	-0.00731335	0.0961656	0.942329
Ahhq3x	ebi-a-GCST90018866	IgA nephropathy || id:ebi-a-GCST90018866	TAPBPL	-0.0154229	0.0258403	0.576601
Ahhq3x	finn-b-N14_CHRONTUBULOINTNEPHRITIS	Chronic tubulo-interstitial nephritis || id:finn-b-N14_CHRONTUBULOINTNEPHRITIS	TAPBPL	0.0578072	0.0917413	0.556293
Ahhq3x	finn-b-N14_PYELONEPHR	Acute tubulo-interstitial nephritis || id:finn-b-N14_PYELONEPHR	TAPBPL	0.0184198	0.0232347	0.46385
Ahhq3x	ieu-a-1081	IgA nephropathy || id:ieu-a-1081	TAPBPL	NA	NA	NA
AhMR1M	ebi-a-GCST010005	Membranous nephropathy || id:ebi-a-GCST010005	ADAM23	-0.131989	0.0565654	0.144809
AhMR1M	ebi-a-GCST90018788	Acute glomerulonephritis || id:ebi-a-GCST90018788	ADAM23	-0.181748	0.0970887	0.134523
AhMR1M	ebi-a-GCST90018820	Chronic glomerulonephritis || id:ebi-a-GCST90018820	ADAM23	-0.0107909	0.0647947	0.875811
AhMR1M	ebi-a-GCST90018866	IgA nephropathy || id:ebi-a-GCST90018866	ADAM23	-0.00803169	0.0152592	0.626479
AhMR1M	finn-b-N14_CHRONTUBULOINTNEPHRITIS	Chronic tubulo-interstitial nephritis || id:finn-b-N14_CHRONTUBULOINTNEPHRITIS	ADAM23	0.0258621	0.116147	0.834703
AhMR1M	finn-b-N14_PYELONEPHR	Acute tubulo-interstitial nephritis || id:finn-b-N14_PYELONEPHR	ADAM23	-0.00889895	0.0177444	0.642358
AhMR1M	ieu-a-1081	IgA nephropathy || id:ieu-a-1081	ADAM23	NA	NA	NA
AIaK9p	ebi-a-GCST010005	Membranous nephropathy || id:ebi-a-GCST010005	NRP1	NA	NA	NA
AIaK9p	ebi-a-GCST90018788	Acute glomerulonephritis || id:ebi-a-GCST90018788	NRP1	-0.380398	0.329435	0.331842
AIaK9p	ebi-a-GCST90018820	Chronic glomerulonephritis || id:ebi-a-GCST90018820	NRP1	0.0972963	0.225169	0.69484
AIaK9p	ebi-a-GCST90018866	IgA nephropathy || id:ebi-a-GCST90018866	NRP1	-0.0355212	0.03811	0.420054
AIaK9p	finn-b-N14_CHRONTUBULOINTNEPHRITIS	Chronic tubulo-interstitial nephritis || id:finn-b-N14_CHRONTUBULOINTNEPHRITIS	NRP1	0.23057	0.231119	0.423565
AIaK9p	finn-b-N14_PYELONEPHR	Acute tubulo-interstitial nephritis || id:finn-b-N14_PYELONEPHR	NRP1	-0.0585234	0.0779206	0.53096
AjcQjv	ebi-a-GCST90018788	Acute glomerulonephritis || id:ebi-a-GCST90018788	UGT1A6	-0.00288559	0.73388	0.997497
AjcQjv	ebi-a-GCST90018820	Chronic glomerulonephritis || id:ebi-a-GCST90018820	UGT1A6	-0.211648	0.377804	0.674913
AjcQjv	ebi-a-GCST90018866	IgA nephropathy || id:ebi-a-GCST90018866	UGT1A6	0.042846	0.128178	0.794631
AjcQjv	finn-b-N14_CHRONTUBULOINTNEPHRITIS	Chronic tubulo-interstitial nephritis || id:finn-b-N14_CHRONTUBULOINTNEPHRITIS	UGT1A6	-0.277875	0.373122	0.592488
AjcQjv	finn-b-N14_PYELONEPHR	Acute tubulo-interstitial nephritis || id:finn-b-N14_PYELONEPHR	UGT1A6	-0.0934762	0.0917574	0.494093
AJpg2h	ebi-a-GCST90018788	Acute glomerulonephritis || id:ebi-a-GCST90018788	FCER2	NA	NA	NA
AJpg2h	ebi-a-GCST90018820	Chronic glomerulonephritis || id:ebi-a-GCST90018820	FCER2	NA	NA	NA
AJpg2h	ebi-a-GCST90018866	IgA nephropathy || id:ebi-a-GCST90018866	FCER2	NA	NA	NA
AJz0Uv	ebi-a-GCST010005	Membranous nephropathy || id:ebi-a-GCST010005	INHBC	0.00383333	0.0453613	0.937977
AJz0Uv	ebi-a-GCST90018788	Acute glomerulonephritis || id:ebi-a-GCST90018788	INHBC	-0.0359985	0.0437682	0.442255
AJz0Uv	ebi-a-GCST90018820	Chronic glomerulonephritis || id:ebi-a-GCST90018820	INHBC	0.00364468	0.0413004	0.932551
AJz0Uv	ebi-a-GCST90018866	IgA nephropathy || id:ebi-a-GCST90018866	INHBC	0.0047167	0.00957952	0.639952
AJz0Uv	finn-b-N14_CHRONTUBULOINTNEPHRITIS	Chronic tubulo-interstitial nephritis || id:finn-b-N14_CHRONTUBULOINTNEPHRITIS	INHBC	-0.0193549	0.0695594	0.791961
AJz0Uv	finn-b-N14_PYELONEPHR	Acute tubulo-interstitial nephritis || id:finn-b-N14_PYELONEPHR	INHBC	-0.00564866	0.0111103	0.632792
AJz0Uv	ieu-a-1081	IgA nephropathy || id:ieu-a-1081	INHBC	-0.0875883	0.12979	0.622075
AK4Knc	ebi-a-GCST90018788	Acute glomerulonephritis || id:ebi-a-GCST90018788	CCL11	NA	NA	NA
AK4Knc	ebi-a-GCST90018820	Chronic glomerulonephritis || id:ebi-a-GCST90018820	CCL11	NA	NA	NA
AK4Knc	ebi-a-GCST90018866	IgA nephropathy || id:ebi-a-GCST90018866	CCL11	NA	NA	NA
AK4Knc	finn-b-N14_CHRONTUBULOINTNEPHRITIS	Chronic tubulo-interstitial nephritis || id:finn-b-N14_CHRONTUBULOINTNEPHRITIS	CCL11	NA	NA	NA
AK4Knc	finn-b-N14_PYELONEPHR	Acute tubulo-interstitial nephritis || id:finn-b-N14_PYELONEPHR	CCL11	NA	NA	NA
aK6omc	ebi-a-GCST010005	Membranous nephropathy || id:ebi-a-GCST010005	ANXA2	0.0749168	0.159271	0.684395
aK6omc	ebi-a-GCST90018788	Acute glomerulonephritis || id:ebi-a-GCST90018788	ANXA2	-0.0523306	0.0369665	0.199804
aK6omc	ebi-a-GCST90018820	Chronic glomerulonephritis || id:ebi-a-GCST90018820	ANXA2	-0.0938343	0.0329776	0.0248516
aK6omc	ebi-a-GCST90018866	IgA nephropathy || id:ebi-a-GCST90018866	ANXA2	-0.0124353	0.00817521	0.172043
aK6omc	finn-b-N14_CHRONTUBULOINTNEPHRITIS	Chronic tubulo-interstitial nephritis || id:finn-b-N14_CHRONTUBULOINTNEPHRITIS	ANXA2	-0.0214903	0.0352302	0.561135
aK6omc	finn-b-N14_PYELONEPHR	Acute tubulo-interstitial nephritis || id:finn-b-N14_PYELONEPHR	ANXA2	0.00369523	0.00861963	0.681026
AKP8Sl	ebi-a-GCST90018788	Acute glomerulonephritis || id:ebi-a-GCST90018788	MATN4	-0.332709	0.533197	0.596321
AKP8Sl	ebi-a-GCST90018820	Chronic glomerulonephritis || id:ebi-a-GCST90018820	MATN4	-0.661542	0.385458	0.228253
AKP8Sl	ebi-a-GCST90018866	IgA nephropathy || id:ebi-a-GCST90018866	MATN4	-0.0088244	0.0617788	0.899509
AKP8Sl	finn-b-N14_CHRONTUBULOINTNEPHRITIS	Chronic tubulo-interstitial nephritis || id:finn-b-N14_CHRONTUBULOINTNEPHRITIS	MATN4	0.975228	0.402086	0.136126
AKP8Sl	finn-b-N14_PYELONEPHR	Acute tubulo-interstitial nephritis || id:finn-b-N14_PYELONEPHR	MATN4	0.12632	0.0985281	0.328355
akYSQQ	ebi-a-GCST010005	Membranous nephropathy || id:ebi-a-GCST010005	TMEM132D	-0.00233584	0.0573767	0.971225
akYSQQ	ebi-a-GCST90018788	Acute glomerulonephritis || id:ebi-a-GCST90018788	TMEM132D	-0.0169439	0.0756973	0.833852
akYSQQ	ebi-a-GCST90018820	Chronic glomerulonephritis || id:ebi-a-GCST90018820	TMEM132D	0.0402102	0.0709691	0.601274
akYSQQ	ebi-a-GCST90018866	IgA nephropathy || id:ebi-a-GCST90018866	TMEM132D	0.00300459	0.0202754	0.889364
akYSQQ	finn-b-N14_CHRONTUBULOINTNEPHRITIS	Chronic tubulo-interstitial nephritis || id:finn-b-N14_CHRONTUBULOINTNEPHRITIS	TMEM132D	0.0482875	0.106104	0.679956
akYSQQ	finn-b-N14_PYELONEPHR	Acute tubulo-interstitial nephritis || id:finn-b-N14_PYELONEPHR	TMEM132D	0.00050361	0.0193094	0.980831
aLwUmA	ebi-a-GCST90018788	Acute glomerulonephritis || id:ebi-a-GCST90018788	CST4	-0.175029	0.240739	0.599789
aLwUmA	ebi-a-GCST90018820	Chronic glomerulonephritis || id:ebi-a-GCST90018820	CST4	0.168347	0.170372	0.503805
aLwUmA	ebi-a-GCST90018866	IgA nephropathy || id:ebi-a-GCST90018866	CST4	-0.0090006	0.0354274	0.841613
aLwUmA	finn-b-N14_CHRONTUBULOINTNEPHRITIS	Chronic tubulo-interstitial nephritis || id:finn-b-N14_CHRONTUBULOINTNEPHRITIS	CST4	-0.0374797	0.164517	0.857401
aLwUmA	finn-b-N14_PYELONEPHR	Acute tubulo-interstitial nephritis || id:finn-b-N14_PYELONEPHR	CST4	-0.0290873	0.0402134	0.601343
AMToUM	ebi-a-GCST90018788	Acute glomerulonephritis || id:ebi-a-GCST90018788	CST3	NA	NA	NA
AMToUM	ebi-a-GCST90018820	Chronic glomerulonephritis || id:ebi-a-GCST90018820	CST3	NA	NA	NA
AMToUM	ebi-a-GCST90018866	IgA nephropathy || id:ebi-a-GCST90018866	CST3	NA	NA	NA
AMToUM	finn-b-N14_CHRONTUBULOINTNEPHRITIS	Chronic tubulo-interstitial nephritis || id:finn-b-N14_CHRONTUBULOINTNEPHRITIS	CST3	NA	NA	NA
AMToUM	finn-b-N14_PYELONEPHR	Acute tubulo-interstitial nephritis || id:finn-b-N14_PYELONEPHR	CST3	NA	NA	NA
AOvp2R	ebi-a-GCST010005	Membranous nephropathy || id:ebi-a-GCST010005	SLIT2	NA	NA	NA
AOvp2R	ebi-a-GCST90018788	Acute glomerulonephritis || id:ebi-a-GCST90018788	SLIT2	NA	NA	NA
AOvp2R	ebi-a-GCST90018820	Chronic glomerulonephritis || id:ebi-a-GCST90018820	SLIT2	NA	NA	NA
AOvp2R	ebi-a-GCST90018866	IgA nephropathy || id:ebi-a-GCST90018866	SLIT2	NA	NA	NA
AOvp2R	finn-b-N14_CHRONTUBULOINTNEPHRITIS	Chronic tubulo-interstitial nephritis || id:finn-b-N14_CHRONTUBULOINTNEPHRITIS	SLIT2	NA	NA	NA
AOvp2R	finn-b-N14_PYELONEPHR	Acute tubulo-interstitial nephritis || id:finn-b-N14_PYELONEPHR	SLIT2	NA	NA	NA
ASAYyF	ebi-a-GCST90018788	Acute glomerulonephritis || id:ebi-a-GCST90018788	LEAP2	-0.0594393	0.0685744	0.477434
ASAYyF	ebi-a-GCST90018820	Chronic glomerulonephritis || id:ebi-a-GCST90018820	LEAP2	-0.0158813	0.113065	0.901165
ASAYyF	ebi-a-GCST90018866	IgA nephropathy || id:ebi-a-GCST90018866	LEAP2	0.0141824	0.0132865	0.397559
ASAYyF	finn-b-N14_CHRONTUBULOINTNEPHRITIS	Chronic tubulo-interstitial nephritis || id:finn-b-N14_CHRONTUBULOINTNEPHRITIS	LEAP2	0.044125	0.0711552	0.598418
ASAYyF	finn-b-N14_PYELONEPHR	Acute tubulo-interstitial nephritis || id:finn-b-N14_PYELONEPHR	LEAP2	0.0309792	0.0163934	0.199373
asQafh	ebi-a-GCST90018788	Acute glomerulonephritis || id:ebi-a-GCST90018788	GHR	NA	NA	NA
asQafh	ebi-a-GCST90018820	Chronic glomerulonephritis || id:ebi-a-GCST90018820	GHR	NA	NA	NA
asQafh	ebi-a-GCST90018866	IgA nephropathy || id:ebi-a-GCST90018866	GHR	NA	NA	NA
asQafh	finn-b-N14_CHRONTUBULOINTNEPHRITIS	Chronic tubulo-interstitial nephritis || id:finn-b-N14_CHRONTUBULOINTNEPHRITIS	GHR	NA	NA	NA
asQafh	finn-b-N14_PYELONEPHR	Acute tubulo-interstitial nephritis || id:finn-b-N14_PYELONEPHR	GHR	NA	NA	NA
AvWxz7	ebi-a-GCST90018788	Acute glomerulonephritis || id:ebi-a-GCST90018788	TEK	-0.327242	0.6755	0.675932
AvWxz7	ebi-a-GCST90018820	Chronic glomerulonephritis || id:ebi-a-GCST90018820	TEK	0.00729614	0.302694	0.982958
AvWxz7	ebi-a-GCST90018866	IgA nephropathy || id:ebi-a-GCST90018866	TEK	-0.0244197	0.0653568	0.744564
AvWxz7	finn-b-N14_CHRONTUBULOINTNEPHRITIS	Chronic tubulo-interstitial nephritis || id:finn-b-N14_CHRONTUBULOINTNEPHRITIS	TEK	0.159934	0.296313	0.643429
AvWxz7	finn-b-N14_PYELONEPHR	Acute tubulo-interstitial nephritis || id:finn-b-N14_PYELONEPHR	TEK	-0.0224322	0.0726972	0.786823
aXhSq2	ebi-a-GCST010005	Membranous nephropathy || id:ebi-a-GCST010005	DNAJB4	NA	NA	NA
aXhSq2	ebi-a-GCST90018788	Acute glomerulonephritis || id:ebi-a-GCST90018788	DNAJB4	-0.0351105	0.330573	0.932636
aXhSq2	ebi-a-GCST90018820	Chronic glomerulonephritis || id:ebi-a-GCST90018820	DNAJB4	-0.0568463	0.310713	0.884802
aXhSq2	ebi-a-GCST90018866	IgA nephropathy || id:ebi-a-GCST90018866	DNAJB4	-0.0508093	0.107783	0.719563
aXhSq2	finn-b-N14_CHRONTUBULOINTNEPHRITIS	Chronic tubulo-interstitial nephritis || id:finn-b-N14_CHRONTUBULOINTNEPHRITIS	DNAJB4	-0.0727386	0.337088	0.864701
aXhSq2	finn-b-N14_PYELONEPHR	Acute tubulo-interstitial nephritis || id:finn-b-N14_PYELONEPHR	DNAJB4	0.0178842	0.0906019	0.875931
aXndpG	ebi-a-GCST90018788	Acute glomerulonephritis || id:ebi-a-GCST90018788	GLUL	NA	NA	NA
aXndpG	ebi-a-GCST90018820	Chronic glomerulonephritis || id:ebi-a-GCST90018820	GLUL	NA	NA	NA
aXndpG	ebi-a-GCST90018866	IgA nephropathy || id:ebi-a-GCST90018866	GLUL	NA	NA	NA
aXndpG	finn-b-N14_CHRONTUBULOINTNEPHRITIS	Chronic tubulo-interstitial nephritis || id:finn-b-N14_CHRONTUBULOINTNEPHRITIS	GLUL	NA	NA	NA
aXndpG	finn-b-N14_PYELONEPHR	Acute tubulo-interstitial nephritis || id:finn-b-N14_PYELONEPHR	GLUL	NA	NA	NA
AXoZNZ	ebi-a-GCST90018788	Acute glomerulonephritis || id:ebi-a-GCST90018788	BCHE	NA	NA	NA
AXoZNZ	ebi-a-GCST90018820	Chronic glomerulonephritis || id:ebi-a-GCST90018820	BCHE	NA	NA	NA
AXoZNZ	ebi-a-GCST90018866	IgA nephropathy || id:ebi-a-GCST90018866	BCHE	NA	NA	NA
AXoZNZ	finn-b-N14_CHRONTUBULOINTNEPHRITIS	Chronic tubulo-interstitial nephritis || id:finn-b-N14_CHRONTUBULOINTNEPHRITIS	BCHE	NA	NA	NA
AXoZNZ	finn-b-N14_PYELONEPHR	Acute tubulo-interstitial nephritis || id:finn-b-N14_PYELONEPHR	BCHE	NA	NA	NA
AYBf9S	ebi-a-GCST90018788	Acute glomerulonephritis || id:ebi-a-GCST90018788	HIBCH	-0.098839	0.101536	0.402132
AYBf9S	ebi-a-GCST90018820	Chronic glomerulonephritis || id:ebi-a-GCST90018820	HIBCH	-0.0136485	0.0844908	0.881935
AYBf9S	ebi-a-GCST90018866	IgA nephropathy || id:ebi-a-GCST90018866	HIBCH	-0.0134432	0.0195153	0.540408
AYBf9S	finn-b-N14_CHRONTUBULOINTNEPHRITIS	Chronic tubulo-interstitial nephritis || id:finn-b-N14_CHRONTUBULOINTNEPHRITIS	HIBCH	-0.172282	0.0999413	0.183207
AYBf9S	finn-b-N14_PYELONEPHR	Acute tubulo-interstitial nephritis || id:finn-b-N14_PYELONEPHR	HIBCH	0.00856512	0.0207515	0.707517
b2M5iG	ebi-a-GCST90018788	Acute glomerulonephritis || id:ebi-a-GCST90018788	PSG3	2.3132	1.22954	0.311023
b2M5iG	ebi-a-GCST90018820	Chronic glomerulonephritis || id:ebi-a-GCST90018820	PSG3	-0.175683	0.882612	0.874917
b2M5iG	ebi-a-GCST90018866	IgA nephropathy || id:ebi-a-GCST90018866	PSG3	-0.176779	0.13346	0.411678
b2M5iG	finn-b-N14_CHRONTUBULOINTNEPHRITIS	Chronic tubulo-interstitial nephritis || id:finn-b-N14_CHRONTUBULOINTNEPHRITIS	PSG3	-0.319496	0.554287	0.622564
b2M5iG	finn-b-N14_PYELONEPHR	Acute tubulo-interstitial nephritis || id:finn-b-N14_PYELONEPHR	PSG3	-0.0883721	0.113713	0.518399
B5lXgA	ebi-a-GCST90018788	Acute glomerulonephritis || id:ebi-a-GCST90018788	SMAP1	-0.0286291	0.201415	0.899996
B5lXgA	ebi-a-GCST90018820	Chronic glomerulonephritis || id:ebi-a-GCST90018820	SMAP1	-0.101475	0.180229	0.630113
B5lXgA	ebi-a-GCST90018866	IgA nephropathy || id:ebi-a-GCST90018866	SMAP1	-0.0372007	0.0757843	0.67209
B5lXgA	finn-b-N14_CHRONTUBULOINTNEPHRITIS	Chronic tubulo-interstitial nephritis || id:finn-b-N14_CHRONTUBULOINTNEPHRITIS	SMAP1	0.0197233	0.204493	0.931957
B5lXgA	finn-b-N14_PYELONEPHR	Acute tubulo-interstitial nephritis || id:finn-b-N14_PYELONEPHR	SMAP1	0.113854	0.0499529	0.150279
B9TlP7	ebi-a-GCST010005	Membranous nephropathy || id:ebi-a-GCST010005	CCL21	NA	NA	NA
B9TlP7	ebi-a-GCST90018788	Acute glomerulonephritis || id:ebi-a-GCST90018788	CCL21	NA	NA	NA
B9TlP7	ebi-a-GCST90018820	Chronic glomerulonephritis || id:ebi-a-GCST90018820	CCL21	NA	NA	NA
B9TlP7	ebi-a-GCST90018866	IgA nephropathy || id:ebi-a-GCST90018866	CCL21	NA	NA	NA
B9TlP7	finn-b-N14_CHRONTUBULOINTNEPHRITIS	Chronic tubulo-interstitial nephritis || id:finn-b-N14_CHRONTUBULOINTNEPHRITIS	CCL21	NA	NA	NA
B9TlP7	finn-b-N14_PYELONEPHR	Acute tubulo-interstitial nephritis || id:finn-b-N14_PYELONEPHR	CCL21	NA	NA	NA
bafnDz	ebi-a-GCST010005	Membranous nephropathy || id:ebi-a-GCST010005	PDGFRL	0.0214964	0.0472111	0.727989
bafnDz	ebi-a-GCST90018788	Acute glomerulonephritis || id:ebi-a-GCST90018788	PDGFRL	0.0324625	0.0475011	0.564898
bafnDz	ebi-a-GCST90018820	Chronic glomerulonephritis || id:ebi-a-GCST90018820	PDGFRL	-0.0971946	0.068237	0.290368
bafnDz	ebi-a-GCST90018866	IgA nephropathy || id:ebi-a-GCST90018866	PDGFRL	0.00280762	0.01122	0.825765
bafnDz	finn-b-N14_CHRONTUBULOINTNEPHRITIS	Chronic tubulo-interstitial nephritis || id:finn-b-N14_CHRONTUBULOINTNEPHRITIS	PDGFRL	-0.0465451	0.085358	0.640237
bafnDz	finn-b-N14_PYELONEPHR	Acute tubulo-interstitial nephritis || id:finn-b-N14_PYELONEPHR	PDGFRL	0.0175231	0.0128547	0.306007
bCg8O1	ebi-a-GCST90018788	Acute glomerulonephritis || id:ebi-a-GCST90018788	GKN2	NA	NA	NA
bCg8O1	ebi-a-GCST90018820	Chronic glomerulonephritis || id:ebi-a-GCST90018820	GKN2	NA	NA	NA
bCg8O1	ebi-a-GCST90018866	IgA nephropathy || id:ebi-a-GCST90018866	GKN2	NA	NA	NA
bCg8O1	finn-b-N14_CHRONTUBULOINTNEPHRITIS	Chronic tubulo-interstitial nephritis || id:finn-b-N14_CHRONTUBULOINTNEPHRITIS	GKN2	NA	NA	NA
bCg8O1	finn-b-N14_PYELONEPHR	Acute tubulo-interstitial nephritis || id:finn-b-N14_PYELONEPHR	GKN2	NA	NA	NA
bfQBpo	ebi-a-GCST90018788	Acute glomerulonephritis || id:ebi-a-GCST90018788	GLIPR2	0.260299	0.127256	0.289481
bfQBpo	ebi-a-GCST90018820	Chronic glomerulonephritis || id:ebi-a-GCST90018820	GLIPR2	0.041655	0.153869	0.83169
bfQBpo	ebi-a-GCST90018866	IgA nephropathy || id:ebi-a-GCST90018866	GLIPR2	0.0206535	0.0258299	0.570603
bfQBpo	finn-b-N14_CHRONTUBULOINTNEPHRITIS	Chronic tubulo-interstitial nephritis || id:finn-b-N14_CHRONTUBULOINTNEPHRITIS	GLIPR2	-0.0735491	0.105184	0.611523
bfQBpo	finn-b-N14_PYELONEPHR	Acute tubulo-interstitial nephritis || id:finn-b-N14_PYELONEPHR	GLIPR2	0.0416894	0.0256914	0.351597
bH4Bnf	ebi-a-GCST90018788	Acute glomerulonephritis || id:ebi-a-GCST90018788	B4GALT7	0.163849	0.132375	0.303845
bH4Bnf	ebi-a-GCST90018820	Chronic glomerulonephritis || id:ebi-a-GCST90018820	B4GALT7	0.110872	0.191689	0.603557
bH4Bnf	ebi-a-GCST90018866	IgA nephropathy || id:ebi-a-GCST90018866	B4GALT7	0.0165678	0.0588383	0.79657
bH4Bnf	finn-b-N14_CHRONTUBULOINTNEPHRITIS	Chronic tubulo-interstitial nephritis || id:finn-b-N14_CHRONTUBULOINTNEPHRITIS	B4GALT7	0.0169059	0.344086	0.963902
bH4Bnf	finn-b-N14_PYELONEPHR	Acute tubulo-interstitial nephritis || id:finn-b-N14_PYELONEPHR	B4GALT7	0.0158666	0.066811	0.827575
BHcj7O	ebi-a-GCST010005	Membranous nephropathy || id:ebi-a-GCST010005	B3GNT8	0.0269495	0.0409491	0.629447
BHcj7O	ebi-a-GCST90018788	Acute glomerulonephritis || id:ebi-a-GCST90018788	B3GNT8	-0.0691671	0.055858	0.341245
BHcj7O	ebi-a-GCST90018820	Chronic glomerulonephritis || id:ebi-a-GCST90018820	B3GNT8	0.00187118	0.0501628	0.973633
BHcj7O	ebi-a-GCST90018866	IgA nephropathy || id:ebi-a-GCST90018866	B3GNT8	0.00416041	0.0114444	0.751039
BHcj7O	finn-b-N14_CHRONTUBULOINTNEPHRITIS	Chronic tubulo-interstitial nephritis || id:finn-b-N14_CHRONTUBULOINTNEPHRITIS	B3GNT8	-0.12253	0.0566114	0.162858
BHcj7O	finn-b-N14_PYELONEPHR	Acute tubulo-interstitial nephritis || id:finn-b-N14_PYELONEPHR	B3GNT8	0.0159099	0.0138156	0.36857
BHcj7O	ieu-a-1081	IgA nephropathy || id:ieu-a-1081	B3GNT8	NA	NA	NA
BiOlSU	ebi-a-GCST90018788	Acute glomerulonephritis || id:ebi-a-GCST90018788	LGALS3BP	0.299942	0.508641	0.660805
BiOlSU	ebi-a-GCST90018820	Chronic glomerulonephritis || id:ebi-a-GCST90018820	LGALS3BP	-0.690192	0.712544	0.510143
BiOlSU	ebi-a-GCST90018866	IgA nephropathy || id:ebi-a-GCST90018866	LGALS3BP	-0.01998	0.0630101	0.804518
BiOlSU	finn-b-N14_CHRONTUBULOINTNEPHRITIS	Chronic tubulo-interstitial nephritis || id:finn-b-N14_CHRONTUBULOINTNEPHRITIS	LGALS3BP	-0.0112355	0.469102	0.984755
BiOlSU	finn-b-N14_PYELONEPHR	Acute tubulo-interstitial nephritis || id:finn-b-N14_PYELONEPHR	LGALS3BP	0.0389109	0.173402	0.859473
bKvMdu	ebi-a-GCST010005	Membranous nephropathy || id:ebi-a-GCST010005	SFTPB	-0.0221086	0.357684	0.9607
bKvMdu	ebi-a-GCST90018788	Acute glomerulonephritis || id:ebi-a-GCST90018788	SFTPB	-0.44501	0.307891	0.285236
bKvMdu	ebi-a-GCST90018820	Chronic glomerulonephritis || id:ebi-a-GCST90018820	SFTPB	0.154962	0.215996	0.547586
bKvMdu	ebi-a-GCST90018866	IgA nephropathy || id:ebi-a-GCST90018866	SFTPB	-0.0335768	0.0402372	0.491812
bKvMdu	finn-b-N14_CHRONTUBULOINTNEPHRITIS	Chronic tubulo-interstitial nephritis || id:finn-b-N14_CHRONTUBULOINTNEPHRITIS	SFTPB	-0.149044	0.209011	0.549767
bKvMdu	finn-b-N14_PYELONEPHR	Acute tubulo-interstitial nephritis || id:finn-b-N14_PYELONEPHR	SFTPB	0.0242615	0.051313	0.682922
BLBEyo	ebi-a-GCST90018788	Acute glomerulonephritis || id:ebi-a-GCST90018788	AMY1A	-0.268058	0.166584	0.205958
BLBEyo	ebi-a-GCST90018820	Chronic glomerulonephritis || id:ebi-a-GCST90018820	AMY1A	0.0667853	0.160379	0.705101
BLBEyo	ebi-a-GCST90018866	IgA nephropathy || id:ebi-a-GCST90018866	AMY1A	-0.0106804	0.0269621	0.718504
BLBEyo	finn-b-N14_CHRONTUBULOINTNEPHRITIS	Chronic tubulo-interstitial nephritis || id:finn-b-N14_CHRONTUBULOINTNEPHRITIS	AMY1A	-0.12542	0.289676	0.707258
BLBEyo	finn-b-N14_PYELONEPHR	Acute tubulo-interstitial nephritis || id:finn-b-N14_PYELONEPHR	AMY1A	-0.0345674	0.0708308	0.67379
bltKRK	ebi-a-GCST90018788	Acute glomerulonephritis || id:ebi-a-GCST90018788	CRISP2	0.0951063	0.156487	0.586267
bltKRK	ebi-a-GCST90018820	Chronic glomerulonephritis || id:ebi-a-GCST90018820	CRISP2	0.13623	0.123329	0.349967
bltKRK	ebi-a-GCST90018866	IgA nephropathy || id:ebi-a-GCST90018866	CRISP2	-0.0360784	0.0261048	0.26088
bltKRK	finn-b-N14_CHRONTUBULOINTNEPHRITIS	Chronic tubulo-interstitial nephritis || id:finn-b-N14_CHRONTUBULOINTNEPHRITIS	CRISP2	-0.161396	0.12727	0.294221
bltKRK	finn-b-N14_PYELONEPHR	Acute tubulo-interstitial nephritis || id:finn-b-N14_PYELONEPHR	CRISP2	-0.0260887	0.0313467	0.466317
BMKvvF	ebi-a-GCST90018788	Acute glomerulonephritis || id:ebi-a-GCST90018788	HPGDS	0.0532471	0.0923079	0.589042
BMKvvF	ebi-a-GCST90018820	Chronic glomerulonephritis || id:ebi-a-GCST90018820	HPGDS	-0.0175993	0.0838032	0.841951
BMKvvF	ebi-a-GCST90018866	IgA nephropathy || id:ebi-a-GCST90018866	HPGDS	0.000691811	0.0167426	0.96864
BMKvvF	finn-b-N14_CHRONTUBULOINTNEPHRITIS	Chronic tubulo-interstitial nephritis || id:finn-b-N14_CHRONTUBULOINTNEPHRITIS	HPGDS	0.0255919	0.105048	0.817204
BMKvvF	finn-b-N14_PYELONEPHR	Acute tubulo-interstitial nephritis || id:finn-b-N14_PYELONEPHR	HPGDS	-0.0297683	0.0214002	0.222943
bn6f4y	ebi-a-GCST010005	Membranous nephropathy || id:ebi-a-GCST010005	DSG2	NA	NA	NA
bn6f4y	ebi-a-GCST90018788	Acute glomerulonephritis || id:ebi-a-GCST90018788	DSG2	-0.0400247	0.132821	0.782833
bn6f4y	ebi-a-GCST90018820	Chronic glomerulonephritis || id:ebi-a-GCST90018820	DSG2	0.188939	0.130842	0.244459
bn6f4y	ebi-a-GCST90018866	IgA nephropathy || id:ebi-a-GCST90018866	DSG2	-0.00800719	0.0312302	0.814225
bn6f4y	finn-b-N14_CHRONTUBULOINTNEPHRITIS	Chronic tubulo-interstitial nephritis || id:finn-b-N14_CHRONTUBULOINTNEPHRITIS	DSG2	-0.0141729	0.150553	0.930934
bn6f4y	finn-b-N14_PYELONEPHR	Acute tubulo-interstitial nephritis || id:finn-b-N14_PYELONEPHR	DSG2	-0.0307478	0.0388044	0.486017
BOGzXq	ebi-a-GCST010005	Membranous nephropathy || id:ebi-a-GCST010005	DBI	NA	NA	NA
BOGzXq	ebi-a-GCST90018788	Acute glomerulonephritis || id:ebi-a-GCST90018788	DBI	NA	NA	NA
BOGzXq	ebi-a-GCST90018820	Chronic glomerulonephritis || id:ebi-a-GCST90018820	DBI	NA	NA	NA
BOGzXq	ebi-a-GCST90018866	IgA nephropathy || id:ebi-a-GCST90018866	DBI	NA	NA	NA
BOGzXq	finn-b-N14_CHRONTUBULOINTNEPHRITIS	Chronic tubulo-interstitial nephritis || id:finn-b-N14_CHRONTUBULOINTNEPHRITIS	DBI	NA	NA	NA
BOGzXq	finn-b-N14_PYELONEPHR	Acute tubulo-interstitial nephritis || id:finn-b-N14_PYELONEPHR	DBI	NA	NA	NA
BP5mzV	ebi-a-GCST90018788	Acute glomerulonephritis || id:ebi-a-GCST90018788	FGFR1	NA	NA	NA
BP5mzV	ebi-a-GCST90018820	Chronic glomerulonephritis || id:ebi-a-GCST90018820	FGFR1	NA	NA	NA
BP5mzV	ebi-a-GCST90018866	IgA nephropathy || id:ebi-a-GCST90018866	FGFR1	NA	NA	NA
BP5mzV	finn-b-N14_CHRONTUBULOINTNEPHRITIS	Chronic tubulo-interstitial nephritis || id:finn-b-N14_CHRONTUBULOINTNEPHRITIS	FGFR1	NA	NA	NA
BP5mzV	finn-b-N14_PYELONEPHR	Acute tubulo-interstitial nephritis || id:finn-b-N14_PYELONEPHR	FGFR1	NA	NA	NA
bpRrpx	ebi-a-GCST90018788	Acute glomerulonephritis || id:ebi-a-GCST90018788	EGLN1	-0.263039	0.719583	0.749747
bpRrpx	ebi-a-GCST90018820	Chronic glomerulonephritis || id:ebi-a-GCST90018820	EGLN1	0.0231635	0.320401	0.948946
bpRrpx	ebi-a-GCST90018866	IgA nephropathy || id:ebi-a-GCST90018866	EGLN1	-0.0574745	0.0874355	0.5785
bpRrpx	finn-b-N14_CHRONTUBULOINTNEPHRITIS	Chronic tubulo-interstitial nephritis || id:finn-b-N14_CHRONTUBULOINTNEPHRITIS	EGLN1	0.414186	0.339905	0.347249
bpRrpx	finn-b-N14_PYELONEPHR	Acute tubulo-interstitial nephritis || id:finn-b-N14_PYELONEPHR	EGLN1	-0.0852688	0.158201	0.643866
BPSTZC	ebi-a-GCST90018788	Acute glomerulonephritis || id:ebi-a-GCST90018788	DKK1	0.365004	0.440884	0.494794
BPSTZC	ebi-a-GCST90018820	Chronic glomerulonephritis || id:ebi-a-GCST90018820	DKK1	-0.426438	0.222563	0.195426
BPSTZC	ebi-a-GCST90018866	IgA nephropathy || id:ebi-a-GCST90018866	DKK1	-0.0135653	0.0450173	0.791603
BPSTZC	finn-b-N14_CHRONTUBULOINTNEPHRITIS	Chronic tubulo-interstitial nephritis || id:finn-b-N14_CHRONTUBULOINTNEPHRITIS	DKK1	-0.339585	0.220054	0.262757
BPSTZC	finn-b-N14_PYELONEPHR	Acute tubulo-interstitial nephritis || id:finn-b-N14_PYELONEPHR	DKK1	0.0433798	0.053645	0.503619
BQqa88	ebi-a-GCST90018788	Acute glomerulonephritis || id:ebi-a-GCST90018788	PDGFA	-0.445428	1.43866	0.808854
BQqa88	ebi-a-GCST90018820	Chronic glomerulonephritis || id:ebi-a-GCST90018820	PDGFA	-0.310526	0.741621	0.747559
BQqa88	ebi-a-GCST90018866	IgA nephropathy || id:ebi-a-GCST90018866	PDGFA	-0.0498107	0.110507	0.730408
BQqa88	finn-b-N14_CHRONTUBULOINTNEPHRITIS	Chronic tubulo-interstitial nephritis || id:finn-b-N14_CHRONTUBULOINTNEPHRITIS	PDGFA	-0.963828	0.838431	0.455777
BQqa88	finn-b-N14_PYELONEPHR	Acute tubulo-interstitial nephritis || id:finn-b-N14_PYELONEPHR	PDGFA	-0.0921974	0.262125	0.784685
BRnPwa	ebi-a-GCST90018788	Acute glomerulonephritis || id:ebi-a-GCST90018788	INPP5B	NA	NA	NA
BRnPwa	ebi-a-GCST90018820	Chronic glomerulonephritis || id:ebi-a-GCST90018820	INPP5B	NA	NA	NA
BRnPwa	ebi-a-GCST90018866	IgA nephropathy || id:ebi-a-GCST90018866	INPP5B	NA	NA	NA
BRnPwa	finn-b-N14_CHRONTUBULOINTNEPHRITIS	Chronic tubulo-interstitial nephritis || id:finn-b-N14_CHRONTUBULOINTNEPHRITIS	INPP5B	NA	NA	NA
BRnPwa	finn-b-N14_PYELONEPHR	Acute tubulo-interstitial nephritis || id:finn-b-N14_PYELONEPHR	INPP5B	NA	NA	NA
bSwsAL	ebi-a-GCST90018788	Acute glomerulonephritis || id:ebi-a-GCST90018788	PGP	0.354029	0.656632	0.685203
bSwsAL	ebi-a-GCST90018820	Chronic glomerulonephritis || id:ebi-a-GCST90018820	PGP	-0.414359	0.462841	0.53515
bSwsAL	ebi-a-GCST90018866	IgA nephropathy || id:ebi-a-GCST90018866	PGP	-0.0121216	0.084666	0.909471
bSwsAL	finn-b-N14_CHRONTUBULOINTNEPHRITIS	Chronic tubulo-interstitial nephritis || id:finn-b-N14_CHRONTUBULOINTNEPHRITIS	PGP	1.62612	0.468477	0.178571
bSwsAL	finn-b-N14_PYELONEPHR	Acute tubulo-interstitial nephritis || id:finn-b-N14_PYELONEPHR	PGP	0.192175	0.112478	0.337111
BtvfUo	ebi-a-GCST010005	Membranous nephropathy || id:ebi-a-GCST010005	GGH	NA	NA	NA
BtvfUo	ebi-a-GCST90018788	Acute glomerulonephritis || id:ebi-a-GCST90018788	GGH	-0.0439632	0.131912	0.7952
BtvfUo	ebi-a-GCST90018820	Chronic glomerulonephritis || id:ebi-a-GCST90018820	GGH	-0.133687	0.0736591	0.320599
BtvfUo	ebi-a-GCST90018866	IgA nephropathy || id:ebi-a-GCST90018866	GGH	-0.00152809	0.0151049	0.935815
BtvfUo	finn-b-N14_CHRONTUBULOINTNEPHRITIS	Chronic tubulo-interstitial nephritis || id:finn-b-N14_CHRONTUBULOINTNEPHRITIS	GGH	0.0443533	0.103675	0.742647
BtvfUo	finn-b-N14_PYELONEPHR	Acute tubulo-interstitial nephritis || id:finn-b-N14_PYELONEPHR	GGH	0.0127896	0.0189324	0.621773
BuHde2	ebi-a-GCST010005	Membranous nephropathy || id:ebi-a-GCST010005	PLEKHA7	NA	NA	NA
BuHde2	ebi-a-GCST90018788	Acute glomerulonephritis || id:ebi-a-GCST90018788	PLEKHA7	-0.0413271	0.173324	0.850987
BuHde2	ebi-a-GCST90018820	Chronic glomerulonephritis || id:ebi-a-GCST90018820	PLEKHA7	0.104425	0.0845484	0.433283
BuHde2	ebi-a-GCST90018866	IgA nephropathy || id:ebi-a-GCST90018866	PLEKHA7	0.00697936	0.0199455	0.785711
BuHde2	finn-b-N14_CHRONTUBULOINTNEPHRITIS	Chronic tubulo-interstitial nephritis || id:finn-b-N14_CHRONTUBULOINTNEPHRITIS	PLEKHA7	0.185244	0.0882847	0.283131
BuHde2	finn-b-N14_PYELONEPHR	Acute tubulo-interstitial nephritis || id:finn-b-N14_PYELONEPHR	PLEKHA7	0.0241073	0.0216513	0.465863
BUMhM0	ebi-a-GCST90018788	Acute glomerulonephritis || id:ebi-a-GCST90018788	PIANP	1.0279	0.789306	0.416889
BUMhM0	ebi-a-GCST90018820	Chronic glomerulonephritis || id:ebi-a-GCST90018820	PIANP	0.052433	0.709354	0.953029
BUMhM0	ebi-a-GCST90018866	IgA nephropathy || id:ebi-a-GCST90018866	PIANP	0.00870072	0.0762315	0.927652
BUMhM0	finn-b-N14_CHRONTUBULOINTNEPHRITIS	Chronic tubulo-interstitial nephritis || id:finn-b-N14_CHRONTUBULOINTNEPHRITIS	PIANP	NA	NA	NA
BUMhM0	finn-b-N14_PYELONEPHR	Acute tubulo-interstitial nephritis || id:finn-b-N14_PYELONEPHR	PIANP	NA	NA	NA
bVXo0Q	ebi-a-GCST90018788	Acute glomerulonephritis || id:ebi-a-GCST90018788	PPID	NA	NA	NA
bVXo0Q	ebi-a-GCST90018820	Chronic glomerulonephritis || id:ebi-a-GCST90018820	PPID	NA	NA	NA
bVXo0Q	ebi-a-GCST90018866	IgA nephropathy || id:ebi-a-GCST90018866	PPID	NA	NA	NA
bVXo0Q	finn-b-N14_CHRONTUBULOINTNEPHRITIS	Chronic tubulo-interstitial nephritis || id:finn-b-N14_CHRONTUBULOINTNEPHRITIS	PPID	NA	NA	NA
bVXo0Q	finn-b-N14_PYELONEPHR	Acute tubulo-interstitial nephritis || id:finn-b-N14_PYELONEPHR	PPID	NA	NA	NA
BzzGNY	ebi-a-GCST90018788	Acute glomerulonephritis || id:ebi-a-GCST90018788	FCGR2B	0.354752	0.141292	0.0363278
BzzGNY	ebi-a-GCST90018820	Chronic glomerulonephritis || id:ebi-a-GCST90018820	FCGR2B	0.00885519	0.177625	0.961462
BzzGNY	ebi-a-GCST90018866	IgA nephropathy || id:ebi-a-GCST90018866	FCGR2B	0.0515863	0.0224129	0.0503418
BzzGNY	finn-b-N14_CHRONTUBULOINTNEPHRITIS	Chronic tubulo-interstitial nephritis || id:finn-b-N14_CHRONTUBULOINTNEPHRITIS	FCGR2B	0.189335	0.14464	0.226879
BzzGNY	finn-b-N14_PYELONEPHR	Acute tubulo-interstitial nephritis || id:finn-b-N14_PYELONEPHR	FCGR2B	-0.0153786	0.0304184	0.626791
C02CQz	ebi-a-GCST010005	Membranous nephropathy || id:ebi-a-GCST010005	AHSG	NA	NA	NA
C02CQz	ebi-a-GCST90018788	Acute glomerulonephritis || id:ebi-a-GCST90018788	AHSG	-0.196405	0.0971028	0.292309
C02CQz	ebi-a-GCST90018820	Chronic glomerulonephritis || id:ebi-a-GCST90018820	AHSG	0.08778	0.0824654	0.480133
C02CQz	ebi-a-GCST90018866	IgA nephropathy || id:ebi-a-GCST90018866	AHSG	-0.0210486	0.0276882	0.586198
C02CQz	finn-b-N14_CHRONTUBULOINTNEPHRITIS	Chronic tubulo-interstitial nephritis || id:finn-b-N14_CHRONTUBULOINTNEPHRITIS	AHSG	0.1179	0.0853989	0.39908
C02CQz	finn-b-N14_PYELONEPHR	Acute tubulo-interstitial nephritis || id:finn-b-N14_PYELONEPHR	AHSG	-0.0429441	0.020874	0.288035
C02CQz	ieu-a-1081	IgA nephropathy || id:ieu-a-1081	AHSG	NA	NA	NA
c1BeRp	ebi-a-GCST010005	Membranous nephropathy || id:ebi-a-GCST010005	CCDC126	NA	NA	NA
c1BeRp	ebi-a-GCST90018788	Acute glomerulonephritis || id:ebi-a-GCST90018788	CCDC126	-0.124653	0.0727197	0.336203
c1BeRp	ebi-a-GCST90018820	Chronic glomerulonephritis || id:ebi-a-GCST90018820	CCDC126	-0.0188446	0.0641153	0.818011
c1BeRp	ebi-a-GCST90018866	IgA nephropathy || id:ebi-a-GCST90018866	CCDC126	0.0042756	0.0146147	0.81881
c1BeRp	finn-b-N14_CHRONTUBULOINTNEPHRITIS	Chronic tubulo-interstitial nephritis || id:finn-b-N14_CHRONTUBULOINTNEPHRITIS	CCDC126	-0.0151309	0.069779	0.864059
c1BeRp	finn-b-N14_PYELONEPHR	Acute tubulo-interstitial nephritis || id:finn-b-N14_PYELONEPHR	CCDC126	-0.0133571	0.0292954	0.727662
c1BeRp	ieu-a-1081	IgA nephropathy || id:ieu-a-1081	CCDC126	NA	NA	NA
c2Ha8J	ebi-a-GCST010005	Membranous nephropathy || id:ebi-a-GCST010005	CNDP1	NA	NA	NA
c2Ha8J	ebi-a-GCST90018788	Acute glomerulonephritis || id:ebi-a-GCST90018788	CNDP1	-0.040638	0.146022	0.806915
c2Ha8J	ebi-a-GCST90018820	Chronic glomerulonephritis || id:ebi-a-GCST90018820	CNDP1	0.0264226	0.207971	0.910523
c2Ha8J	ebi-a-GCST90018866	IgA nephropathy || id:ebi-a-GCST90018866	CNDP1	-0.0191156	0.0270487	0.552987
c2Ha8J	finn-b-N14_CHRONTUBULOINTNEPHRITIS	Chronic tubulo-interstitial nephritis || id:finn-b-N14_CHRONTUBULOINTNEPHRITIS	CNDP1	0.0344486	0.128894	0.814303
c2Ha8J	finn-b-N14_PYELONEPHR	Acute tubulo-interstitial nephritis || id:finn-b-N14_PYELONEPHR	CNDP1	0.0833608	0.0436453	0.196327
c5r6Iq	ebi-a-GCST010005	Membranous nephropathy || id:ebi-a-GCST010005	IL1R2	NA	NA	NA
c5r6Iq	ebi-a-GCST90018788	Acute glomerulonephritis || id:ebi-a-GCST90018788	IL1R2	-0.0807678	0.16101	0.704002
c5r6Iq	ebi-a-GCST90018820	Chronic glomerulonephritis || id:ebi-a-GCST90018820	IL1R2	0.0428782	0.159784	0.833095
c5r6Iq	ebi-a-GCST90018866	IgA nephropathy || id:ebi-a-GCST90018866	IL1R2	-0.000802364	0.0646725	0.992102
c5r6Iq	finn-b-N14_CHRONTUBULOINTNEPHRITIS	Chronic tubulo-interstitial nephritis || id:finn-b-N14_CHRONTUBULOINTNEPHRITIS	IL1R2	-0.0824441	0.225883	0.777207
c5r6Iq	finn-b-N14_PYELONEPHR	Acute tubulo-interstitial nephritis || id:finn-b-N14_PYELONEPHR	IL1R2	0.00981554	0.0427401	0.856288
C7YldP	ebi-a-GCST90018788	Acute glomerulonephritis || id:ebi-a-GCST90018788	PLXNA1	NA	NA	NA
C7YldP	ebi-a-GCST90018820	Chronic glomerulonephritis || id:ebi-a-GCST90018820	PLXNA1	NA	NA	NA
C7YldP	ebi-a-GCST90018866	IgA nephropathy || id:ebi-a-GCST90018866	PLXNA1	NA	NA	NA
C7YldP	finn-b-N14_CHRONTUBULOINTNEPHRITIS	Chronic tubulo-interstitial nephritis || id:finn-b-N14_CHRONTUBULOINTNEPHRITIS	PLXNA1	NA	NA	NA
C7YldP	finn-b-N14_PYELONEPHR	Acute tubulo-interstitial nephritis || id:finn-b-N14_PYELONEPHR	PLXNA1	NA	NA	NA
C8DO19	ebi-a-GCST90018788	Acute glomerulonephritis || id:ebi-a-GCST90018788	ITIH1	0.358157	0.434862	0.456432
C8DO19	ebi-a-GCST90018820	Chronic glomerulonephritis || id:ebi-a-GCST90018820	ITIH1	-0.465724	0.253333	0.139859
C8DO19	ebi-a-GCST90018866	IgA nephropathy || id:ebi-a-GCST90018866	ITIH1	0.0128676	0.056373	0.83064
C8DO19	finn-b-N14_CHRONTUBULOINTNEPHRITIS	Chronic tubulo-interstitial nephritis || id:finn-b-N14_CHRONTUBULOINTNEPHRITIS	ITIH1	0.0779761	0.252347	0.772745
C8DO19	finn-b-N14_PYELONEPHR	Acute tubulo-interstitial nephritis || id:finn-b-N14_PYELONEPHR	ITIH1	0.0708288	0.0621898	0.318317
c8mzgg	ebi-a-GCST90018788	Acute glomerulonephritis || id:ebi-a-GCST90018788	ASPN	0.0542008	0.301726	0.873991
c8mzgg	ebi-a-GCST90018820	Chronic glomerulonephritis || id:ebi-a-GCST90018820	ASPN	-0.110349	0.216151	0.660456
c8mzgg	ebi-a-GCST90018866	IgA nephropathy || id:ebi-a-GCST90018866	ASPN	-0.0101457	0.0393492	0.820638
c8mzgg	finn-b-N14_CHRONTUBULOINTNEPHRITIS	Chronic tubulo-interstitial nephritis || id:finn-b-N14_CHRONTUBULOINTNEPHRITIS	ASPN	-0.133576	0.298175	0.698021
c8mzgg	finn-b-N14_PYELONEPHR	Acute tubulo-interstitial nephritis || id:finn-b-N14_PYELONEPHR	ASPN	-0.0183196	0.0520912	0.758673
C8vnrG	ebi-a-GCST010005	Membranous nephropathy || id:ebi-a-GCST010005	GMPR	NA	NA	NA
C8vnrG	ebi-a-GCST90018788	Acute glomerulonephritis || id:ebi-a-GCST90018788	GMPR	-0.0753593	0.0860821	0.421393
C8vnrG	ebi-a-GCST90018820	Chronic glomerulonephritis || id:ebi-a-GCST90018820	GMPR	0.0415818	0.0774564	0.614395
C8vnrG	ebi-a-GCST90018866	IgA nephropathy || id:ebi-a-GCST90018866	GMPR	-0.00208018	0.0177352	0.911195
C8vnrG	finn-b-N14_CHRONTUBULOINTNEPHRITIS	Chronic tubulo-interstitial nephritis || id:finn-b-N14_CHRONTUBULOINTNEPHRITIS	GMPR	0.00620476	0.0826659	0.943079
C8vnrG	finn-b-N14_PYELONEPHR	Acute tubulo-interstitial nephritis || id:finn-b-N14_PYELONEPHR	GMPR	0.00415798	0.0217922	0.856186
CbjLO5	ebi-a-GCST010005	Membranous nephropathy || id:ebi-a-GCST010005	GAS1	NA	NA	NA
CbjLO5	ebi-a-GCST90018788	Acute glomerulonephritis || id:ebi-a-GCST90018788	GAS1	NA	NA	NA
CbjLO5	ebi-a-GCST90018820	Chronic glomerulonephritis || id:ebi-a-GCST90018820	GAS1	NA	NA	NA
CbjLO5	ebi-a-GCST90018866	IgA nephropathy || id:ebi-a-GCST90018866	GAS1	NA	NA	NA
CbjLO5	finn-b-N14_CHRONTUBULOINTNEPHRITIS	Chronic tubulo-interstitial nephritis || id:finn-b-N14_CHRONTUBULOINTNEPHRITIS	GAS1	NA	NA	NA
CbjLO5	finn-b-N14_PYELONEPHR	Acute tubulo-interstitial nephritis || id:finn-b-N14_PYELONEPHR	GAS1	NA	NA	NA
CDswRR	ebi-a-GCST010005	Membranous nephropathy || id:ebi-a-GCST010005	ENTPD5	NA	NA	NA
CDswRR	ebi-a-GCST90018788	Acute glomerulonephritis || id:ebi-a-GCST90018788	ENTPD5	0.0452555	0.193165	0.822554
CDswRR	ebi-a-GCST90018820	Chronic glomerulonephritis || id:ebi-a-GCST90018820	ENTPD5	-2.01578e-05	0.139033	0.999889
CDswRR	ebi-a-GCST90018866	IgA nephropathy || id:ebi-a-GCST90018866	ENTPD5	0.0332502	0.0254125	0.238614
CDswRR	finn-b-N14_CHRONTUBULOINTNEPHRITIS	Chronic tubulo-interstitial nephritis || id:finn-b-N14_CHRONTUBULOINTNEPHRITIS	ENTPD5	-0.0574336	0.139723	0.702101
CDswRR	finn-b-N14_PYELONEPHR	Acute tubulo-interstitial nephritis || id:finn-b-N14_PYELONEPHR	ENTPD5	0.0392787	0.0344731	0.318136
CeMk6b	ebi-a-GCST90018788	Acute glomerulonephritis || id:ebi-a-GCST90018788	CFHR5	0.272105	0.285217	0.514976
CeMk6b	ebi-a-GCST90018820	Chronic glomerulonephritis || id:ebi-a-GCST90018820	CFHR5	0.070306	0.198724	0.783521
CeMk6b	ebi-a-GCST90018866	IgA nephropathy || id:ebi-a-GCST90018866	CFHR5	0.000184145	0.0384793	0.996953
CeMk6b	finn-b-N14_CHRONTUBULOINTNEPHRITIS	Chronic tubulo-interstitial nephritis || id:finn-b-N14_CHRONTUBULOINTNEPHRITIS	CFHR5	0.138436	0.254774	0.68313
CeMk6b	finn-b-N14_PYELONEPHR	Acute tubulo-interstitial nephritis || id:finn-b-N14_PYELONEPHR	CFHR5	-0.0217485	0.0486387	0.732316
CFH4Nm	ebi-a-GCST010005	Membranous nephropathy || id:ebi-a-GCST010005	CD55	NA	NA	NA
CFH4Nm	ebi-a-GCST90018788	Acute glomerulonephritis || id:ebi-a-GCST90018788	CD55	-0.0950423	0.0547963	0.181247
CFH4Nm	ebi-a-GCST90018820	Chronic glomerulonephritis || id:ebi-a-GCST90018820	CD55	0.0204555	0.0553055	0.736052
CFH4Nm	ebi-a-GCST90018866	IgA nephropathy || id:ebi-a-GCST90018866	CD55	-0.00129267	0.0131223	0.927741
CFH4Nm	finn-b-N14_CHRONTUBULOINTNEPHRITIS	Chronic tubulo-interstitial nephritis || id:finn-b-N14_CHRONTUBULOINTNEPHRITIS	CD55	0.000197954	0.0637984	0.997719
CFH4Nm	finn-b-N14_PYELONEPHR	Acute tubulo-interstitial nephritis || id:finn-b-N14_PYELONEPHR	CD55	0.00090081	0.0156178	0.957632
CgV3QS	ebi-a-GCST90018788	Acute glomerulonephritis || id:ebi-a-GCST90018788	KLK11	NA	NA	NA
CgV3QS	ebi-a-GCST90018820	Chronic glomerulonephritis || id:ebi-a-GCST90018820	KLK11	NA	NA	NA
CgV3QS	ebi-a-GCST90018866	IgA nephropathy || id:ebi-a-GCST90018866	KLK11	NA	NA	NA
CgV3QS	finn-b-N14_CHRONTUBULOINTNEPHRITIS	Chronic tubulo-interstitial nephritis || id:finn-b-N14_CHRONTUBULOINTNEPHRITIS	KLK11	NA	NA	NA
CgV3QS	finn-b-N14_PYELONEPHR	Acute tubulo-interstitial nephritis || id:finn-b-N14_PYELONEPHR	KLK11	NA	NA	NA
cHZTPn	ebi-a-GCST90018788	Acute glomerulonephritis || id:ebi-a-GCST90018788	CD14	-0.0871586	0.30673	0.80301
cHZTPn	ebi-a-GCST90018820	Chronic glomerulonephritis || id:ebi-a-GCST90018820	CD14	-0.0157552	0.2166	0.948634
cHZTPn	ebi-a-GCST90018866	IgA nephropathy || id:ebi-a-GCST90018866	CD14	-0.0667719	0.0471693	0.292552
cHZTPn	finn-b-N14_CHRONTUBULOINTNEPHRITIS	Chronic tubulo-interstitial nephritis || id:finn-b-N14_CHRONTUBULOINTNEPHRITIS	CD14	0.25674	0.20759	0.341698
cHZTPn	finn-b-N14_PYELONEPHR	Acute tubulo-interstitial nephritis || id:finn-b-N14_PYELONEPHR	CD14	0.0509478	0.0506034	0.420039
CIyb1Q	ebi-a-GCST010005	Membranous nephropathy || id:ebi-a-GCST010005	EDAR	-1.28385	0.391446	0.188406
CIyb1Q	ebi-a-GCST90018788	Acute glomerulonephritis || id:ebi-a-GCST90018788	EDAR	-0.18362	0.137941	0.3146
CIyb1Q	ebi-a-GCST90018820	Chronic glomerulonephritis || id:ebi-a-GCST90018820	EDAR	-0.00833187	0.123564	0.952374
CIyb1Q	ebi-a-GCST90018866	IgA nephropathy || id:ebi-a-GCST90018866	EDAR	-0.0227956	0.0205655	0.383117
CIyb1Q	finn-b-N14_CHRONTUBULOINTNEPHRITIS	Chronic tubulo-interstitial nephritis || id:finn-b-N14_CHRONTUBULOINTNEPHRITIS	EDAR	0.121001	0.116313	0.407447
CIyb1Q	finn-b-N14_PYELONEPHR	Acute tubulo-interstitial nephritis || id:finn-b-N14_PYELONEPHR	EDAR	0.0259689	0.0285086	0.458496
CizGPO	ebi-a-GCST010005	Membranous nephropathy || id:ebi-a-GCST010005	CHRDL2	NA	NA	NA
CizGPO	ebi-a-GCST90018788	Acute glomerulonephritis || id:ebi-a-GCST90018788	CHRDL2	-0.020205	0.117223	0.874123
CizGPO	ebi-a-GCST90018820	Chronic glomerulonephritis || id:ebi-a-GCST90018820	CHRDL2	0.0311565	0.0792124	0.720363
CizGPO	ebi-a-GCST90018866	IgA nephropathy || id:ebi-a-GCST90018866	CHRDL2	0.00159804	0.0172656	0.932091
CizGPO	finn-b-N14_CHRONTUBULOINTNEPHRITIS	Chronic tubulo-interstitial nephritis || id:finn-b-N14_CHRONTUBULOINTNEPHRITIS	CHRDL2	0.0199417	0.0939206	0.845462
CizGPO	finn-b-N14_PYELONEPHR	Acute tubulo-interstitial nephritis || id:finn-b-N14_PYELONEPHR	CHRDL2	0.0196539	0.0200157	0.398545
cJC0Xd	ebi-a-GCST010005	Membranous nephropathy || id:ebi-a-GCST010005	TGFBR3	NA	NA	NA
cJC0Xd	ebi-a-GCST90018788	Acute glomerulonephritis || id:ebi-a-GCST90018788	TGFBR3	NA	NA	NA
cJC0Xd	ebi-a-GCST90018820	Chronic glomerulonephritis || id:ebi-a-GCST90018820	TGFBR3	NA	NA	NA
cJC0Xd	ebi-a-GCST90018866	IgA nephropathy || id:ebi-a-GCST90018866	TGFBR3	NA	NA	NA
cJC0Xd	finn-b-N14_CHRONTUBULOINTNEPHRITIS	Chronic tubulo-interstitial nephritis || id:finn-b-N14_CHRONTUBULOINTNEPHRITIS	TGFBR3	NA	NA	NA
cJC0Xd	finn-b-N14_PYELONEPHR	Acute tubulo-interstitial nephritis || id:finn-b-N14_PYELONEPHR	TGFBR3	NA	NA	NA
CjzPGJ	ebi-a-GCST90018788	Acute glomerulonephritis || id:ebi-a-GCST90018788	FAM171B	NA	NA	NA
CjzPGJ	ebi-a-GCST90018820	Chronic glomerulonephritis || id:ebi-a-GCST90018820	FAM171B	NA	NA	NA
CjzPGJ	ebi-a-GCST90018866	IgA nephropathy || id:ebi-a-GCST90018866	FAM171B	NA	NA	NA
CjzPGJ	finn-b-N14_CHRONTUBULOINTNEPHRITIS	Chronic tubulo-interstitial nephritis || id:finn-b-N14_CHRONTUBULOINTNEPHRITIS	FAM171B	NA	NA	NA
CjzPGJ	finn-b-N14_PYELONEPHR	Acute tubulo-interstitial nephritis || id:finn-b-N14_PYELONEPHR	FAM171B	NA	NA	NA
cKQ97a	ebi-a-GCST90018788	Acute glomerulonephritis || id:ebi-a-GCST90018788	PRSS3	-0.113538	0.538395	0.852514
cKQ97a	ebi-a-GCST90018820	Chronic glomerulonephritis || id:ebi-a-GCST90018820	PRSS3	-0.185017	0.387644	0.680228
cKQ97a	ebi-a-GCST90018866	IgA nephropathy || id:ebi-a-GCST90018866	PRSS3	-0.0515529	0.0629938	0.499136
cKQ97a	finn-b-N14_CHRONTUBULOINTNEPHRITIS	Chronic tubulo-interstitial nephritis || id:finn-b-N14_CHRONTUBULOINTNEPHRITIS	PRSS3	0.29352	0.333805	0.471974
cKQ97a	finn-b-N14_PYELONEPHR	Acute tubulo-interstitial nephritis || id:finn-b-N14_PYELONEPHR	PRSS3	-0.00461896	0.0820355	0.960218
cKQ97a	ieu-a-1081	IgA nephropathy || id:ieu-a-1081	PRSS3	NA	NA	NA
Cm0MK9	ebi-a-GCST010005	Membranous nephropathy || id:ebi-a-GCST010005	ALKBH3	0.0101118	0.0648327	0.901501
Cm0MK9	ebi-a-GCST90018788	Acute glomerulonephritis || id:ebi-a-GCST90018788	ALKBH3	0.0697584	0.0686278	0.494799
Cm0MK9	ebi-a-GCST90018820	Chronic glomerulonephritis || id:ebi-a-GCST90018820	ALKBH3	-0.00784086	0.0722768	0.931206
Cm0MK9	ebi-a-GCST90018866	IgA nephropathy || id:ebi-a-GCST90018866	ALKBH3	0.00717494	0.0252989	0.82407
Cm0MK9	finn-b-N14_CHRONTUBULOINTNEPHRITIS	Chronic tubulo-interstitial nephritis || id:finn-b-N14_CHRONTUBULOINTNEPHRITIS	ALKBH3	0.226781	0.0893399	0.23891
Cm0MK9	finn-b-N14_PYELONEPHR	Acute tubulo-interstitial nephritis || id:finn-b-N14_PYELONEPHR	ALKBH3	0.014556	0.0305783	0.717161
cnnx2i	ebi-a-GCST90018788	Acute glomerulonephritis || id:ebi-a-GCST90018788	PLA2G12B	NA	NA	NA
cnnx2i	ebi-a-GCST90018820	Chronic glomerulonephritis || id:ebi-a-GCST90018820	PLA2G12B	NA	NA	NA
cnnx2i	ebi-a-GCST90018866	IgA nephropathy || id:ebi-a-GCST90018866	PLA2G12B	NA	NA	NA
cnnx2i	finn-b-N14_CHRONTUBULOINTNEPHRITIS	Chronic tubulo-interstitial nephritis || id:finn-b-N14_CHRONTUBULOINTNEPHRITIS	PLA2G12B	NA	NA	NA
cnnx2i	finn-b-N14_PYELONEPHR	Acute tubulo-interstitial nephritis || id:finn-b-N14_PYELONEPHR	PLA2G12B	NA	NA	NA
CpJdvf	ebi-a-GCST90018788	Acute glomerulonephritis || id:ebi-a-GCST90018788	CD46	NA	NA	NA
CpJdvf	ebi-a-GCST90018820	Chronic glomerulonephritis || id:ebi-a-GCST90018820	CD46	NA	NA	NA
CpJdvf	ebi-a-GCST90018866	IgA nephropathy || id:ebi-a-GCST90018866	CD46	NA	NA	NA
CpJdvf	finn-b-N14_CHRONTUBULOINTNEPHRITIS	Chronic tubulo-interstitial nephritis || id:finn-b-N14_CHRONTUBULOINTNEPHRITIS	CD46	NA	NA	NA
CpJdvf	finn-b-N14_PYELONEPHR	Acute tubulo-interstitial nephritis || id:finn-b-N14_PYELONEPHR	CD46	NA	NA	NA
CQZxSN	ebi-a-GCST010005	Membranous nephropathy || id:ebi-a-GCST010005	SMOC1	NA	NA	NA
CQZxSN	ebi-a-GCST90018788	Acute glomerulonephritis || id:ebi-a-GCST90018788	SMOC1	-0.0408372	0.109353	0.772468
CQZxSN	ebi-a-GCST90018820	Chronic glomerulonephritis || id:ebi-a-GCST90018820	SMOC1	0.179073	0.103784	0.334389
CQZxSN	ebi-a-GCST90018866	IgA nephropathy || id:ebi-a-GCST90018866	SMOC1	0.00122694	0.019339	0.959664
CQZxSN	finn-b-N14_CHRONTUBULOINTNEPHRITIS	Chronic tubulo-interstitial nephritis || id:finn-b-N14_CHRONTUBULOINTNEPHRITIS	SMOC1	-0.0454831	0.101739	0.732362
CQZxSN	finn-b-N14_PYELONEPHR	Acute tubulo-interstitial nephritis || id:finn-b-N14_PYELONEPHR	SMOC1	-0.0175878	0.0740985	0.851639
cSOoOF	ebi-a-GCST90018788	Acute glomerulonephritis || id:ebi-a-GCST90018788	PPIL1	0.15343	0.236179	0.562233
cSOoOF	ebi-a-GCST90018820	Chronic glomerulonephritis || id:ebi-a-GCST90018820	PPIL1	-0.0626384	0.166589	0.731928
cSOoOF	ebi-a-GCST90018866	IgA nephropathy || id:ebi-a-GCST90018866	PPIL1	-0.026803	0.0294744	0.4302
cSOoOF	finn-b-N14_CHRONTUBULOINTNEPHRITIS	Chronic tubulo-interstitial nephritis || id:finn-b-N14_CHRONTUBULOINTNEPHRITIS	PPIL1	0.0850258	0.255699	0.761374
cSOoOF	finn-b-N14_PYELONEPHR	Acute tubulo-interstitial nephritis || id:finn-b-N14_PYELONEPHR	PPIL1	0.0363887	0.0398096	0.428081
cvGx08	ebi-a-GCST010005	Membranous nephropathy || id:ebi-a-GCST010005	FGL1	0.0443672	0.10655	0.748815
cvGx08	ebi-a-GCST90018788	Acute glomerulonephritis || id:ebi-a-GCST90018788	FGL1	0.0308463	0.191326	0.882163
cvGx08	ebi-a-GCST90018820	Chronic glomerulonephritis || id:ebi-a-GCST90018820	FGL1	0.0107277	0.0938287	0.916196
cvGx08	ebi-a-GCST90018866	IgA nephropathy || id:ebi-a-GCST90018866	FGL1	0.0231696	0.0247475	0.418216
cvGx08	finn-b-N14_CHRONTUBULOINTNEPHRITIS	Chronic tubulo-interstitial nephritis || id:finn-b-N14_CHRONTUBULOINTNEPHRITIS	FGL1	-0.028858	0.0945999	0.780266
cvGx08	finn-b-N14_PYELONEPHR	Acute tubulo-interstitial nephritis || id:finn-b-N14_PYELONEPHR	FGL1	-0.0186416	0.0296776	0.57448
cVXd2J	ebi-a-GCST90018788	Acute glomerulonephritis || id:ebi-a-GCST90018788	FCGR3B	0.313948	0.22734	0.261183
cVXd2J	ebi-a-GCST90018820	Chronic glomerulonephritis || id:ebi-a-GCST90018820	FCGR3B	-0.0643196	0.162088	0.718044
cVXd2J	ebi-a-GCST90018866	IgA nephropathy || id:ebi-a-GCST90018866	FCGR3B	0.0386816	0.0368027	0.370426
cVXd2J	finn-b-N14_CHRONTUBULOINTNEPHRITIS	Chronic tubulo-interstitial nephritis || id:finn-b-N14_CHRONTUBULOINTNEPHRITIS	FCGR3B	0.530502	0.183154	0.0626811
cVXd2J	finn-b-N14_PYELONEPHR	Acute tubulo-interstitial nephritis || id:finn-b-N14_PYELONEPHR	FCGR3B	-0.0138755	0.045136	0.778633
cyBnBs	ebi-a-GCST010005	Membranous nephropathy || id:ebi-a-GCST010005	AIF1L	NA	NA	NA
cyBnBs	ebi-a-GCST90018788	Acute glomerulonephritis || id:ebi-a-GCST90018788	AIF1L	-0.0509893	0.0657954	0.519439
cyBnBs	ebi-a-GCST90018820	Chronic glomerulonephritis || id:ebi-a-GCST90018820	AIF1L	-0.0238124	0.0546939	0.705771
cyBnBs	ebi-a-GCST90018866	IgA nephropathy || id:ebi-a-GCST90018866	AIF1L	0.00779207	0.0112545	0.560298
cyBnBs	finn-b-N14_CHRONTUBULOINTNEPHRITIS	Chronic tubulo-interstitial nephritis || id:finn-b-N14_CHRONTUBULOINTNEPHRITIS	AIF1L	-0.0137152	0.0566188	0.831171
cyBnBs	finn-b-N14_PYELONEPHR	Acute tubulo-interstitial nephritis || id:finn-b-N14_PYELONEPHR	AIF1L	-0.00103693	0.0138246	0.947037
cYCOBg	ebi-a-GCST90018788	Acute glomerulonephritis || id:ebi-a-GCST90018788	BLVRB	NA	NA	NA
cYCOBg	ebi-a-GCST90018820	Chronic glomerulonephritis || id:ebi-a-GCST90018820	BLVRB	NA	NA	NA
cYCOBg	ebi-a-GCST90018866	IgA nephropathy || id:ebi-a-GCST90018866	BLVRB	NA	NA	NA
cYCOBg	finn-b-N14_CHRONTUBULOINTNEPHRITIS	Chronic tubulo-interstitial nephritis || id:finn-b-N14_CHRONTUBULOINTNEPHRITIS	BLVRB	NA	NA	NA
cYCOBg	finn-b-N14_PYELONEPHR	Acute tubulo-interstitial nephritis || id:finn-b-N14_PYELONEPHR	BLVRB	NA	NA	NA
CzlZlQ	ebi-a-GCST90018788	Acute glomerulonephritis || id:ebi-a-GCST90018788	CRTAC1	0.11125	0.124908	0.423443
CzlZlQ	ebi-a-GCST90018820	Chronic glomerulonephritis || id:ebi-a-GCST90018820	CRTAC1	0.200607	0.0893908	0.0882141
CzlZlQ	ebi-a-GCST90018866	IgA nephropathy || id:ebi-a-GCST90018866	CRTAC1	-0.0214556	0.0338502	0.560621
CzlZlQ	finn-b-N14_CHRONTUBULOINTNEPHRITIS	Chronic tubulo-interstitial nephritis || id:finn-b-N14_CHRONTUBULOINTNEPHRITIS	CRTAC1	-0.150382	0.0954818	0.213337
CzlZlQ	finn-b-N14_PYELONEPHR	Acute tubulo-interstitial nephritis || id:finn-b-N14_PYELONEPHR	CRTAC1	-5.06832e-05	0.0232818	0.9984
cZP2U5	ebi-a-GCST010005	Membranous nephropathy || id:ebi-a-GCST010005	GFRAL	NA	NA	NA
cZP2U5	ebi-a-GCST90018788	Acute glomerulonephritis || id:ebi-a-GCST90018788	GFRAL	0.49727	0.212215	0.256788
cZP2U5	ebi-a-GCST90018820	Chronic glomerulonephritis || id:ebi-a-GCST90018820	GFRAL	0.320558	0.159421	0.293803
cZP2U5	ebi-a-GCST90018866	IgA nephropathy || id:ebi-a-GCST90018866	GFRAL	-0.00238494	0.0369678	0.958986
cZP2U5	finn-b-N14_CHRONTUBULOINTNEPHRITIS	Chronic tubulo-interstitial nephritis || id:finn-b-N14_CHRONTUBULOINTNEPHRITIS	GFRAL	0.00663467	0.155344	0.972827
cZP2U5	finn-b-N14_PYELONEPHR	Acute tubulo-interstitial nephritis || id:finn-b-N14_PYELONEPHR	GFRAL	0.0377521	0.0381081	0.502987
D0f2eU	ebi-a-GCST010005	Membranous nephropathy || id:ebi-a-GCST010005	OLFM2	NA	NA	NA
D0f2eU	ebi-a-GCST90018788	Acute glomerulonephritis || id:ebi-a-GCST90018788	OLFM2	0.124897	0.10096	0.283715
D0f2eU	ebi-a-GCST90018820	Chronic glomerulonephritis || id:ebi-a-GCST90018820	OLFM2	-0.0837747	0.0816951	0.363111
D0f2eU	ebi-a-GCST90018866	IgA nephropathy || id:ebi-a-GCST90018866	OLFM2	-0.00136026	0.0188114	0.945826
D0f2eU	finn-b-N14_CHRONTUBULOINTNEPHRITIS	Chronic tubulo-interstitial nephritis || id:finn-b-N14_CHRONTUBULOINTNEPHRITIS	OLFM2	-0.142442	0.0876433	0.179435
D0f2eU	finn-b-N14_PYELONEPHR	Acute tubulo-interstitial nephritis || id:finn-b-N14_PYELONEPHR	OLFM2	-0.0050393	0.0232436	0.83897
D2DJBS	ebi-a-GCST010005	Membranous nephropathy || id:ebi-a-GCST010005	HEBP1	0.0532515	0.0445608	0.443584
D2DJBS	ebi-a-GCST90018788	Acute glomerulonephritis || id:ebi-a-GCST90018788	HEBP1	0.0914758	0.0633611	0.244535
D2DJBS	ebi-a-GCST90018820	Chronic glomerulonephritis || id:ebi-a-GCST90018820	HEBP1	-0.00522592	0.0575213	0.933336
D2DJBS	ebi-a-GCST90018866	IgA nephropathy || id:ebi-a-GCST90018866	HEBP1	0.0106812	0.0120493	0.440664
D2DJBS	finn-b-N14_CHRONTUBULOINTNEPHRITIS	Chronic tubulo-interstitial nephritis || id:finn-b-N14_CHRONTUBULOINTNEPHRITIS	HEBP1	0.018919	0.0626085	0.782254
D2DJBS	finn-b-N14_PYELONEPHR	Acute tubulo-interstitial nephritis || id:finn-b-N14_PYELONEPHR	HEBP1	0.0314664	0.0153388	0.132582
D7vF1F	ebi-a-GCST010005	Membranous nephropathy || id:ebi-a-GCST010005	GPC5	NA	NA	NA
D7vF1F	ebi-a-GCST90018788	Acute glomerulonephritis || id:ebi-a-GCST90018788	GPC5	0.059552	0.0980717	0.586576
D7vF1F	ebi-a-GCST90018820	Chronic glomerulonephritis || id:ebi-a-GCST90018820	GPC5	0.0772711	0.0524093	0.236825
D7vF1F	ebi-a-GCST90018866	IgA nephropathy || id:ebi-a-GCST90018866	GPC5	0.00605435	0.0108634	0.616194
D7vF1F	finn-b-N14_CHRONTUBULOINTNEPHRITIS	Chronic tubulo-interstitial nephritis || id:finn-b-N14_CHRONTUBULOINTNEPHRITIS	GPC5	0.0594567	0.0630632	0.445299
D7vF1F	finn-b-N14_PYELONEPHR	Acute tubulo-interstitial nephritis || id:finn-b-N14_PYELONEPHR	GPC5	-0.00188128	0.0240535	0.94478
D7vF1F	ieu-a-1081	IgA nephropathy || id:ieu-a-1081	GPC5	NA	NA	NA
D7XhP3	ebi-a-GCST90018788	Acute glomerulonephritis || id:ebi-a-GCST90018788	DPEP1	-0.0693125	0.108873	0.589506
D7XhP3	ebi-a-GCST90018820	Chronic glomerulonephritis || id:ebi-a-GCST90018820	DPEP1	-0.137973	0.0910845	0.269044
D7XhP3	ebi-a-GCST90018866	IgA nephropathy || id:ebi-a-GCST90018866	DPEP1	0.0584711	0.0166585	0.0724575
D7XhP3	finn-b-N14_CHRONTUBULOINTNEPHRITIS	Chronic tubulo-interstitial nephritis || id:finn-b-N14_CHRONTUBULOINTNEPHRITIS	DPEP1	0.0357335	0.0825692	0.707379
D7XhP3	finn-b-N14_PYELONEPHR	Acute tubulo-interstitial nephritis || id:finn-b-N14_PYELONEPHR	DPEP1	-0.0286983	0.0201144	0.289779
d9dxwG	ebi-a-GCST90018788	Acute glomerulonephritis || id:ebi-a-GCST90018788	PDCD6	-0.416262	0.268487	0.364686
d9dxwG	ebi-a-GCST90018820	Chronic glomerulonephritis || id:ebi-a-GCST90018820	PDCD6	-0.208003	0.230236	0.53227
d9dxwG	ebi-a-GCST90018866	IgA nephropathy || id:ebi-a-GCST90018866	PDCD6	0.0195758	0.0421605	0.723264
d9dxwG	finn-b-N14_CHRONTUBULOINTNEPHRITIS	Chronic tubulo-interstitial nephritis || id:finn-b-N14_CHRONTUBULOINTNEPHRITIS	PDCD6	0.289393	0.239557	0.440196
d9dxwG	finn-b-N14_PYELONEPHR	Acute tubulo-interstitial nephritis || id:finn-b-N14_PYELONEPHR	PDCD6	-0.0447215	0.0585732	0.584864
dASdnh	ebi-a-GCST90018788	Acute glomerulonephritis || id:ebi-a-GCST90018788	NTN1	-0.0387348	0.0630918	0.649471
dASdnh	ebi-a-GCST90018820	Chronic glomerulonephritis || id:ebi-a-GCST90018820	NTN1	0.00419304	0.0539739	0.950642
dASdnh	ebi-a-GCST90018866	IgA nephropathy || id:ebi-a-GCST90018866	NTN1	-0.0298766	0.010624	0.217501
dASdnh	finn-b-N14_CHRONTUBULOINTNEPHRITIS	Chronic tubulo-interstitial nephritis || id:finn-b-N14_CHRONTUBULOINTNEPHRITIS	NTN1	-0.0633241	0.0951727	0.626242
dASdnh	finn-b-N14_PYELONEPHR	Acute tubulo-interstitial nephritis || id:finn-b-N14_PYELONEPHR	NTN1	-0.00707218	0.0184937	0.767474
DawmYn	ebi-a-GCST90018788	Acute glomerulonephritis || id:ebi-a-GCST90018788	RGMA	-0.100366	0.2278	0.735803
DawmYn	ebi-a-GCST90018820	Chronic glomerulonephritis || id:ebi-a-GCST90018820	RGMA	0.16427	0.217135	0.587681
DawmYn	ebi-a-GCST90018866	IgA nephropathy || id:ebi-a-GCST90018866	RGMA	-0.0151511	0.0479846	0.805295
DawmYn	finn-b-N14_CHRONTUBULOINTNEPHRITIS	Chronic tubulo-interstitial nephritis || id:finn-b-N14_CHRONTUBULOINTNEPHRITIS	RGMA	-0.335248	0.250523	0.408555
DawmYn	finn-b-N14_PYELONEPHR	Acute tubulo-interstitial nephritis || id:finn-b-N14_PYELONEPHR	RGMA	0.0481592	0.0614311	0.576724
dB4JwB	ebi-a-GCST90018788	Acute glomerulonephritis || id:ebi-a-GCST90018788	B4GALT2	NA	NA	NA
dB4JwB	ebi-a-GCST90018820	Chronic glomerulonephritis || id:ebi-a-GCST90018820	B4GALT2	NA	NA	NA
dB4JwB	ebi-a-GCST90018866	IgA nephropathy || id:ebi-a-GCST90018866	B4GALT2	NA	NA	NA
dB4JwB	finn-b-N14_CHRONTUBULOINTNEPHRITIS	Chronic tubulo-interstitial nephritis || id:finn-b-N14_CHRONTUBULOINTNEPHRITIS	B4GALT2	NA	NA	NA
dB4JwB	finn-b-N14_PYELONEPHR	Acute tubulo-interstitial nephritis || id:finn-b-N14_PYELONEPHR	B4GALT2	NA	NA	NA
DbTrXX	ebi-a-GCST90018788	Acute glomerulonephritis || id:ebi-a-GCST90018788	HGFAC	0.0112228	0.372873	0.976965
DbTrXX	ebi-a-GCST90018820	Chronic glomerulonephritis || id:ebi-a-GCST90018820	HGFAC	-0.0697081	0.184628	0.718753
DbTrXX	ebi-a-GCST90018866	IgA nephropathy || id:ebi-a-GCST90018866	HGFAC	-0.0341217	0.0348126	0.364862
DbTrXX	finn-b-N14_CHRONTUBULOINTNEPHRITIS	Chronic tubulo-interstitial nephritis || id:finn-b-N14_CHRONTUBULOINTNEPHRITIS	HGFAC	-0.0355398	0.283018	0.904962
DbTrXX	finn-b-N14_PYELONEPHR	Acute tubulo-interstitial nephritis || id:finn-b-N14_PYELONEPHR	HGFAC	-0.0597298	0.044528	0.237492
ddsLvN	ebi-a-GCST90018788	Acute glomerulonephritis || id:ebi-a-GCST90018788	HAVCR1	0.347957	0.39496	0.471249
ddsLvN	ebi-a-GCST90018820	Chronic glomerulonephritis || id:ebi-a-GCST90018820	HAVCR1	0.0561891	0.26565	0.852081
ddsLvN	ebi-a-GCST90018866	IgA nephropathy || id:ebi-a-GCST90018866	HAVCR1	-0.0759277	0.0521476	0.282671
ddsLvN	finn-b-N14_CHRONTUBULOINTNEPHRITIS	Chronic tubulo-interstitial nephritis || id:finn-b-N14_CHRONTUBULOINTNEPHRITIS	HAVCR1	0.00416249	0.452257	0.993492
ddsLvN	finn-b-N14_PYELONEPHR	Acute tubulo-interstitial nephritis || id:finn-b-N14_PYELONEPHR	HAVCR1	0.0739247	0.06218	0.356509
deACvR	ebi-a-GCST90018788	Acute glomerulonephritis || id:ebi-a-GCST90018788	ESD	0.0901844	0.104011	0.545252
deACvR	ebi-a-GCST90018820	Chronic glomerulonephritis || id:ebi-a-GCST90018820	ESD	0.0808372	0.12865	0.642853
deACvR	ebi-a-GCST90018866	IgA nephropathy || id:ebi-a-GCST90018866	ESD	0.0554489	0.0336163	0.346962
deACvR	finn-b-N14_CHRONTUBULOINTNEPHRITIS	Chronic tubulo-interstitial nephritis || id:finn-b-N14_CHRONTUBULOINTNEPHRITIS	ESD	0.142789	0.171067	0.557206
deACvR	finn-b-N14_PYELONEPHR	Acute tubulo-interstitial nephritis || id:finn-b-N14_PYELONEPHR	ESD	0.0219542	0.0320768	0.617903
dEsi7v	ebi-a-GCST90018788	Acute glomerulonephritis || id:ebi-a-GCST90018788	ANXA7	NA	NA	NA
dEsi7v	ebi-a-GCST90018820	Chronic glomerulonephritis || id:ebi-a-GCST90018820	ANXA7	NA	NA	NA
dEsi7v	ebi-a-GCST90018866	IgA nephropathy || id:ebi-a-GCST90018866	ANXA7	NA	NA	NA
DG5pYu	ebi-a-GCST010005	Membranous nephropathy || id:ebi-a-GCST010005	SMPDL3A	NA	NA	NA
DG5pYu	ebi-a-GCST90018788	Acute glomerulonephritis || id:ebi-a-GCST90018788	SMPDL3A	NA	NA	NA
DG5pYu	ebi-a-GCST90018820	Chronic glomerulonephritis || id:ebi-a-GCST90018820	SMPDL3A	NA	NA	NA
DG5pYu	ebi-a-GCST90018866	IgA nephropathy || id:ebi-a-GCST90018866	SMPDL3A	NA	NA	NA
DG5pYu	finn-b-N14_CHRONTUBULOINTNEPHRITIS	Chronic tubulo-interstitial nephritis || id:finn-b-N14_CHRONTUBULOINTNEPHRITIS	SMPDL3A	NA	NA	NA
DG5pYu	finn-b-N14_PYELONEPHR	Acute tubulo-interstitial nephritis || id:finn-b-N14_PYELONEPHR	SMPDL3A	NA	NA	NA
DG5pYu	ieu-a-1081	IgA nephropathy || id:ieu-a-1081	SMPDL3A	NA	NA	NA
dG95jC	ebi-a-GCST010005	Membranous nephropathy || id:ebi-a-GCST010005	IL17RD	-0.0042436	0.0827006	0.967362
dG95jC	ebi-a-GCST90018788	Acute glomerulonephritis || id:ebi-a-GCST90018788	IL17RD	0.118809	0.140337	0.459407
dG95jC	ebi-a-GCST90018820	Chronic glomerulonephritis || id:ebi-a-GCST90018820	IL17RD	0.168654	0.107275	0.213959
dG95jC	ebi-a-GCST90018866	IgA nephropathy || id:ebi-a-GCST90018866	IL17RD	0.0138477	0.0214929	0.565259
dG95jC	finn-b-N14_CHRONTUBULOINTNEPHRITIS	Chronic tubulo-interstitial nephritis || id:finn-b-N14_CHRONTUBULOINTNEPHRITIS	IL17RD	-0.00948989	0.105513	0.934003
dG95jC	finn-b-N14_PYELONEPHR	Acute tubulo-interstitial nephritis || id:finn-b-N14_PYELONEPHR	IL17RD	0.0185037	0.0258174	0.525308
dG95jC	ieu-a-1081	IgA nephropathy || id:ieu-a-1081	IL17RD	NA	NA	NA
DJgf1Q	ebi-a-GCST90018788	Acute glomerulonephritis || id:ebi-a-GCST90018788	IGLL1	0.0210424	0.200582	0.926023
DJgf1Q	ebi-a-GCST90018820	Chronic glomerulonephritis || id:ebi-a-GCST90018820	IGLL1	-0.141072	0.174244	0.503167
DJgf1Q	ebi-a-GCST90018866	IgA nephropathy || id:ebi-a-GCST90018866	IGLL1	0.0137607	0.021252	0.583708
DJgf1Q	finn-b-N14_CHRONTUBULOINTNEPHRITIS	Chronic tubulo-interstitial nephritis || id:finn-b-N14_CHRONTUBULOINTNEPHRITIS	IGLL1	0.00135666	0.0794315	0.987924
DJgf1Q	finn-b-N14_PYELONEPHR	Acute tubulo-interstitial nephritis || id:finn-b-N14_PYELONEPHR	IGLL1	0.00486072	0.02886	0.881742
DKAMjg	ebi-a-GCST90018788	Acute glomerulonephritis || id:ebi-a-GCST90018788	HGD	NA	NA	NA
DKAMjg	ebi-a-GCST90018820	Chronic glomerulonephritis || id:ebi-a-GCST90018820	HGD	NA	NA	NA
DKAMjg	ebi-a-GCST90018866	IgA nephropathy || id:ebi-a-GCST90018866	HGD	NA	NA	NA
DKAMjg	finn-b-N14_CHRONTUBULOINTNEPHRITIS	Chronic tubulo-interstitial nephritis || id:finn-b-N14_CHRONTUBULOINTNEPHRITIS	HGD	NA	NA	NA
DKAMjg	finn-b-N14_PYELONEPHR	Acute tubulo-interstitial nephritis || id:finn-b-N14_PYELONEPHR	HGD	NA	NA	NA
dlHM7G	ebi-a-GCST90018788	Acute glomerulonephritis || id:ebi-a-GCST90018788	SPINT3	0.0392122	0.193886	0.872961
dlHM7G	ebi-a-GCST90018820	Chronic glomerulonephritis || id:ebi-a-GCST90018820	SPINT3	-0.128719	0.189306	0.619845
dlHM7G	ebi-a-GCST90018866	IgA nephropathy || id:ebi-a-GCST90018866	SPINT3	0.00522194	0.0437672	0.924401
dlHM7G	finn-b-N14_CHRONTUBULOINTNEPHRITIS	Chronic tubulo-interstitial nephritis || id:finn-b-N14_CHRONTUBULOINTNEPHRITIS	SPINT3	NA	NA	NA
dlHM7G	finn-b-N14_PYELONEPHR	Acute tubulo-interstitial nephritis || id:finn-b-N14_PYELONEPHR	SPINT3	NA	NA	NA
DnOfbp	ebi-a-GCST010005	Membranous nephropathy || id:ebi-a-GCST010005	CNTN1	-0.0779165	0.0841012	0.52429
DnOfbp	ebi-a-GCST90018788	Acute glomerulonephritis || id:ebi-a-GCST90018788	CNTN1	-0.0110848	0.0894339	0.912693
DnOfbp	ebi-a-GCST90018820	Chronic glomerulonephritis || id:ebi-a-GCST90018820	CNTN1	0.125887	0.0931993	0.30931
DnOfbp	ebi-a-GCST90018866	IgA nephropathy || id:ebi-a-GCST90018866	CNTN1	-0.0051923	0.0190755	0.810996
DnOfbp	finn-b-N14_CHRONTUBULOINTNEPHRITIS	Chronic tubulo-interstitial nephritis || id:finn-b-N14_CHRONTUBULOINTNEPHRITIS	CNTN1	-0.0299029	0.105376	0.803264
DnOfbp	finn-b-N14_PYELONEPHR	Acute tubulo-interstitial nephritis || id:finn-b-N14_PYELONEPHR	CNTN1	-0.0246836	0.0250318	0.428042
DnWyBu	ebi-a-GCST90018788	Acute glomerulonephritis || id:ebi-a-GCST90018788	MRC1	0.124085	0.201039	0.556627
DnWyBu	ebi-a-GCST90018820	Chronic glomerulonephritis || id:ebi-a-GCST90018820	MRC1	0.205592	0.149496	0.211454
DnWyBu	ebi-a-GCST90018866	IgA nephropathy || id:ebi-a-GCST90018866	MRC1	-0.00915687	0.0367546	0.810408
DnWyBu	finn-b-N14_CHRONTUBULOINTNEPHRITIS	Chronic tubulo-interstitial nephritis || id:finn-b-N14_CHRONTUBULOINTNEPHRITIS	MRC1	-0.402002	0.163434	0.0491381
DnWyBu	finn-b-N14_PYELONEPHR	Acute tubulo-interstitial nephritis || id:finn-b-N14_PYELONEPHR	MRC1	0.0245503	0.0399443	0.561378
Do8SD8	ebi-a-GCST90018788	Acute glomerulonephritis || id:ebi-a-GCST90018788	S100A2	NA	NA	NA
Do8SD8	ebi-a-GCST90018820	Chronic glomerulonephritis || id:ebi-a-GCST90018820	S100A2	NA	NA	NA
Do8SD8	ebi-a-GCST90018866	IgA nephropathy || id:ebi-a-GCST90018866	S100A2	NA	NA	NA
Do8SD8	finn-b-N14_CHRONTUBULOINTNEPHRITIS	Chronic tubulo-interstitial nephritis || id:finn-b-N14_CHRONTUBULOINTNEPHRITIS	S100A2	NA	NA	NA
Do8SD8	finn-b-N14_PYELONEPHR	Acute tubulo-interstitial nephritis || id:finn-b-N14_PYELONEPHR	S100A2	NA	NA	NA
dOoMkD	ebi-a-GCST90018788	Acute glomerulonephritis || id:ebi-a-GCST90018788	UST	NA	NA	NA
dOoMkD	ebi-a-GCST90018820	Chronic glomerulonephritis || id:ebi-a-GCST90018820	UST	NA	NA	NA
dOoMkD	ebi-a-GCST90018866	IgA nephropathy || id:ebi-a-GCST90018866	UST	NA	NA	NA
dOoMkD	finn-b-N14_CHRONTUBULOINTNEPHRITIS	Chronic tubulo-interstitial nephritis || id:finn-b-N14_CHRONTUBULOINTNEPHRITIS	UST	NA	NA	NA
dOoMkD	finn-b-N14_PYELONEPHR	Acute tubulo-interstitial nephritis || id:finn-b-N14_PYELONEPHR	UST	NA	NA	NA
dpJkAN	ebi-a-GCST90018788	Acute glomerulonephritis || id:ebi-a-GCST90018788	NID1	-0.10047	0.0995533	0.497081
dpJkAN	ebi-a-GCST90018820	Chronic glomerulonephritis || id:ebi-a-GCST90018820	NID1	0.0137611	0.0822462	0.894461
dpJkAN	ebi-a-GCST90018866	IgA nephropathy || id:ebi-a-GCST90018866	NID1	0.0153558	0.0203498	0.588468
dpJkAN	finn-b-N14_CHRONTUBULOINTNEPHRITIS	Chronic tubulo-interstitial nephritis || id:finn-b-N14_CHRONTUBULOINTNEPHRITIS	NID1	0.146479	0.0830407	0.328327
dpJkAN	finn-b-N14_PYELONEPHR	Acute tubulo-interstitial nephritis || id:finn-b-N14_PYELONEPHR	NID1	0.0254588	0.0242023	0.483896
dQmP7Q	ebi-a-GCST90018788	Acute glomerulonephritis || id:ebi-a-GCST90018788	COCH	-0.307406	0.3245	0.517217
dQmP7Q	ebi-a-GCST90018820	Chronic glomerulonephritis || id:ebi-a-GCST90018820	COCH	-0.0310234	0.270236	0.927234
dQmP7Q	ebi-a-GCST90018866	IgA nephropathy || id:ebi-a-GCST90018866	COCH	0.141589	0.0796638	0.326266
dQmP7Q	finn-b-N14_CHRONTUBULOINTNEPHRITIS	Chronic tubulo-interstitial nephritis || id:finn-b-N14_CHRONTUBULOINTNEPHRITIS	COCH	-0.322667	0.188768	0.336985
dQmP7Q	finn-b-N14_PYELONEPHR	Acute tubulo-interstitial nephritis || id:finn-b-N14_PYELONEPHR	COCH	-0.061438	0.0458599	0.408214
dqMpXF	ebi-a-GCST010005	Membranous nephropathy || id:ebi-a-GCST010005	POGLUT1	NA	NA	NA
dqMpXF	ebi-a-GCST90018788	Acute glomerulonephritis || id:ebi-a-GCST90018788	POGLUT1	-0.118354	0.0740103	0.355766
dqMpXF	ebi-a-GCST90018820	Chronic glomerulonephritis || id:ebi-a-GCST90018820	POGLUT1	-0.088048	0.0650358	0.405012
dqMpXF	ebi-a-GCST90018866	IgA nephropathy || id:ebi-a-GCST90018866	POGLUT1	0.0126459	0.0141405	0.535486
dqMpXF	finn-b-N14_CHRONTUBULOINTNEPHRITIS	Chronic tubulo-interstitial nephritis || id:finn-b-N14_CHRONTUBULOINTNEPHRITIS	POGLUT1	0.0212177	0.203307	0.9338
dqMpXF	finn-b-N14_PYELONEPHR	Acute tubulo-interstitial nephritis || id:finn-b-N14_PYELONEPHR	POGLUT1	0.0224225	0.0169682	0.412407
dqnl63	ebi-a-GCST90018788	Acute glomerulonephritis || id:ebi-a-GCST90018788	PLAT	NA	NA	NA
dqnl63	ebi-a-GCST90018820	Chronic glomerulonephritis || id:ebi-a-GCST90018820	PLAT	NA	NA	NA
dqnl63	ebi-a-GCST90018866	IgA nephropathy || id:ebi-a-GCST90018866	PLAT	NA	NA	NA
dqnl63	finn-b-N14_CHRONTUBULOINTNEPHRITIS	Chronic tubulo-interstitial nephritis || id:finn-b-N14_CHRONTUBULOINTNEPHRITIS	PLAT	NA	NA	NA
dqnl63	finn-b-N14_PYELONEPHR	Acute tubulo-interstitial nephritis || id:finn-b-N14_PYELONEPHR	PLAT	NA	NA	NA
DQv5nG	ebi-a-GCST010005	Membranous nephropathy || id:ebi-a-GCST010005	UROD	NA	NA	NA
DQv5nG	ebi-a-GCST90018788	Acute glomerulonephritis || id:ebi-a-GCST90018788	UROD	NA	NA	NA
DQv5nG	ebi-a-GCST90018820	Chronic glomerulonephritis || id:ebi-a-GCST90018820	UROD	NA	NA	NA
DQv5nG	ebi-a-GCST90018866	IgA nephropathy || id:ebi-a-GCST90018866	UROD	NA	NA	NA
DQv5nG	finn-b-N14_CHRONTUBULOINTNEPHRITIS	Chronic tubulo-interstitial nephritis || id:finn-b-N14_CHRONTUBULOINTNEPHRITIS	UROD	NA	NA	NA
DQv5nG	finn-b-N14_PYELONEPHR	Acute tubulo-interstitial nephritis || id:finn-b-N14_PYELONEPHR	UROD	NA	NA	NA
dTKq4k	ebi-a-GCST90018788	Acute glomerulonephritis || id:ebi-a-GCST90018788	HAPLN1	0.134381	0.13499	0.501439
dTKq4k	ebi-a-GCST90018820	Chronic glomerulonephritis || id:ebi-a-GCST90018820	HAPLN1	0.139226	0.118824	0.449773
dTKq4k	ebi-a-GCST90018866	IgA nephropathy || id:ebi-a-GCST90018866	HAPLN1	0.0290944	0.0240504	0.439759
dTKq4k	finn-b-N14_CHRONTUBULOINTNEPHRITIS	Chronic tubulo-interstitial nephritis || id:finn-b-N14_CHRONTUBULOINTNEPHRITIS	HAPLN1	-0.0158392	0.130614	0.923174
dTKq4k	finn-b-N14_PYELONEPHR	Acute tubulo-interstitial nephritis || id:finn-b-N14_PYELONEPHR	HAPLN1	0.0668563	0.0318301	0.282877
DtPEaP	ebi-a-GCST90018788	Acute glomerulonephritis || id:ebi-a-GCST90018788	REG1B	-0.0127767	0.114504	0.914793
DtPEaP	ebi-a-GCST90018820	Chronic glomerulonephritis || id:ebi-a-GCST90018820	REG1B	0.289003	0.18609	0.171407
DtPEaP	ebi-a-GCST90018866	IgA nephropathy || id:ebi-a-GCST90018866	REG1B	-0.0149588	0.0280345	0.612807
DtPEaP	finn-b-N14_CHRONTUBULOINTNEPHRITIS	Chronic tubulo-interstitial nephritis || id:finn-b-N14_CHRONTUBULOINTNEPHRITIS	REG1B	-0.193005	0.166622	0.290742
DtPEaP	finn-b-N14_PYELONEPHR	Acute tubulo-interstitial nephritis || id:finn-b-N14_PYELONEPHR	REG1B	-0.0757145	0.0668037	0.300298
dUd4Di	ebi-a-GCST010005	Membranous nephropathy || id:ebi-a-GCST010005	PGLYRP2	NA	NA	NA
dUd4Di	ebi-a-GCST90018788	Acute glomerulonephritis || id:ebi-a-GCST90018788	PGLYRP2	-0.00827694	0.107202	0.950945
dUd4Di	ebi-a-GCST90018820	Chronic glomerulonephritis || id:ebi-a-GCST90018820	PGLYRP2	-0.00652806	0.0838667	0.950546
dUd4Di	ebi-a-GCST90018866	IgA nephropathy || id:ebi-a-GCST90018866	PGLYRP2	-0.00330656	0.0167004	0.875564
dUd4Di	finn-b-N14_CHRONTUBULOINTNEPHRITIS	Chronic tubulo-interstitial nephritis || id:finn-b-N14_CHRONTUBULOINTNEPHRITIS	PGLYRP2	-0.0347118	0.0837808	0.749943
dUd4Di	finn-b-N14_PYELONEPHR	Acute tubulo-interstitial nephritis || id:finn-b-N14_PYELONEPHR	PGLYRP2	0.0125129	0.0205228	0.651434
dwPfJW	ebi-a-GCST90018788	Acute glomerulonephritis || id:ebi-a-GCST90018788	PLAU	0.207972	0.496276	0.715887
dwPfJW	ebi-a-GCST90018820	Chronic glomerulonephritis || id:ebi-a-GCST90018820	PLAU	-0.139741	0.47124	0.794778
dwPfJW	ebi-a-GCST90018866	IgA nephropathy || id:ebi-a-GCST90018866	PLAU	-0.158136	0.0797957	0.186008
dwPfJW	finn-b-N14_CHRONTUBULOINTNEPHRITIS	Chronic tubulo-interstitial nephritis || id:finn-b-N14_CHRONTUBULOINTNEPHRITIS	PLAU	0.144087	0.747622	0.86497
dwPfJW	finn-b-N14_PYELONEPHR	Acute tubulo-interstitial nephritis || id:finn-b-N14_PYELONEPHR	PLAU	-0.0458473	0.0774891	0.614048
dWq0LQ	ebi-a-GCST010005	Membranous nephropathy || id:ebi-a-GCST010005	ANG	-0.0644255	0.0561574	0.456417
dWq0LQ	ebi-a-GCST90018788	Acute glomerulonephritis || id:ebi-a-GCST90018788	ANG	-0.0584611	0.0725581	0.456999
dWq0LQ	ebi-a-GCST90018820	Chronic glomerulonephritis || id:ebi-a-GCST90018820	ANG	-0.0356525	0.0474964	0.486674
dWq0LQ	ebi-a-GCST90018866	IgA nephropathy || id:ebi-a-GCST90018866	ANG	-0.00640332	0.00961923	0.535091
dWq0LQ	finn-b-N14_CHRONTUBULOINTNEPHRITIS	Chronic tubulo-interstitial nephritis || id:finn-b-N14_CHRONTUBULOINTNEPHRITIS	ANG	0.040038	0.0487723	0.449048
dWq0LQ	finn-b-N14_PYELONEPHR	Acute tubulo-interstitial nephritis || id:finn-b-N14_PYELONEPHR	ANG	-0.0176322	0.0118972	0.198427
dXch4F	ebi-a-GCST90018788	Acute glomerulonephritis || id:ebi-a-GCST90018788	PILRA	0.115291	0.103593	0.29458
dXch4F	ebi-a-GCST90018820	Chronic glomerulonephritis || id:ebi-a-GCST90018820	PILRA	0.0555324	0.0943853	0.57076
dXch4F	ebi-a-GCST90018866	IgA nephropathy || id:ebi-a-GCST90018866	PILRA	0.0265286	0.0157654	0.126723
dXch4F	finn-b-N14_CHRONTUBULOINTNEPHRITIS	Chronic tubulo-interstitial nephritis || id:finn-b-N14_CHRONTUBULOINTNEPHRITIS	PILRA	-0.0621074	0.0906676	0.510598
dXch4F	finn-b-N14_PYELONEPHR	Acute tubulo-interstitial nephritis || id:finn-b-N14_PYELONEPHR	PILRA	-0.0280241	0.0253756	0.29808
E4bRW8	ebi-a-GCST90018788	Acute glomerulonephritis || id:ebi-a-GCST90018788	GNPTG	-0.0657911	0.132027	0.705692
E4bRW8	ebi-a-GCST90018820	Chronic glomerulonephritis || id:ebi-a-GCST90018820	GNPTG	-0.172523	0.104614	0.347019
E4bRW8	ebi-a-GCST90018866	IgA nephropathy || id:ebi-a-GCST90018866	GNPTG	0.0371876	0.0196849	0.309934
E4bRW8	finn-b-N14_CHRONTUBULOINTNEPHRITIS	Chronic tubulo-interstitial nephritis || id:finn-b-N14_CHRONTUBULOINTNEPHRITIS	GNPTG	0.152801	0.107676	0.390797
E4bRW8	finn-b-N14_PYELONEPHR	Acute tubulo-interstitial nephritis || id:finn-b-N14_PYELONEPHR	GNPTG	-0.0273493	0.0263486	0.488137
E4K22N	ebi-a-GCST90018788	Acute glomerulonephritis || id:ebi-a-GCST90018788	RECQL	NA	NA	NA
E4K22N	ebi-a-GCST90018820	Chronic glomerulonephritis || id:ebi-a-GCST90018820	RECQL	NA	NA	NA
E4K22N	ebi-a-GCST90018866	IgA nephropathy || id:ebi-a-GCST90018866	RECQL	NA	NA	NA
e5z1Sj	ebi-a-GCST010005	Membranous nephropathy || id:ebi-a-GCST010005	ROBO2	NA	NA	NA
e5z1Sj	ebi-a-GCST90018788	Acute glomerulonephritis || id:ebi-a-GCST90018788	ROBO2	-0.41188	0.398675	0.48963
e5z1Sj	ebi-a-GCST90018820	Chronic glomerulonephritis || id:ebi-a-GCST90018820	ROBO2	-0.0737581	0.302779	0.84788
e5z1Sj	ebi-a-GCST90018866	IgA nephropathy || id:ebi-a-GCST90018866	ROBO2	-0.0247909	0.0797237	0.808071
e5z1Sj	finn-b-N14_CHRONTUBULOINTNEPHRITIS	Chronic tubulo-interstitial nephritis || id:finn-b-N14_CHRONTUBULOINTNEPHRITIS	ROBO2	-0.59228	0.423026	0.394841
e5z1Sj	finn-b-N14_PYELONEPHR	Acute tubulo-interstitial nephritis || id:finn-b-N14_PYELONEPHR	ROBO2	-0.183093	0.0713113	0.236444
E7P1dC	ebi-a-GCST010005	Membranous nephropathy || id:ebi-a-GCST010005	F13B	NA	NA	NA
E7P1dC	ebi-a-GCST90018788	Acute glomerulonephritis || id:ebi-a-GCST90018788	F13B	-0.118572	0.110459	0.477457
E7P1dC	ebi-a-GCST90018820	Chronic glomerulonephritis || id:ebi-a-GCST90018820	F13B	0.172347	0.126655	0.403461
E7P1dC	ebi-a-GCST90018866	IgA nephropathy || id:ebi-a-GCST90018866	F13B	-0.00310659	0.0181721	0.892209
E7P1dC	finn-b-N14_CHRONTUBULOINTNEPHRITIS	Chronic tubulo-interstitial nephritis || id:finn-b-N14_CHRONTUBULOINTNEPHRITIS	F13B	NA	NA	NA
E7P1dC	finn-b-N14_PYELONEPHR	Acute tubulo-interstitial nephritis || id:finn-b-N14_PYELONEPHR	F13B	NA	NA	NA
E82l2Y	ebi-a-GCST010005	Membranous nephropathy || id:ebi-a-GCST010005	PPIC	NA	NA	NA
E82l2Y	ebi-a-GCST90018788	Acute glomerulonephritis || id:ebi-a-GCST90018788	PPIC	0.00225546	0.109223	0.986856
E82l2Y	ebi-a-GCST90018820	Chronic glomerulonephritis || id:ebi-a-GCST90018820	PPIC	0.0664127	0.08638	0.582726
E82l2Y	ebi-a-GCST90018866	IgA nephropathy || id:ebi-a-GCST90018866	PPIC	0.0290745	0.0174148	0.343561
E82l2Y	finn-b-N14_CHRONTUBULOINTNEPHRITIS	Chronic tubulo-interstitial nephritis || id:finn-b-N14_CHRONTUBULOINTNEPHRITIS	PPIC	-0.039546	0.0868843	0.728078
E82l2Y	finn-b-N14_PYELONEPHR	Acute tubulo-interstitial nephritis || id:finn-b-N14_PYELONEPHR	PPIC	-0.0111626	0.0212773	0.692414
e9gvRh	ebi-a-GCST010005	Membranous nephropathy || id:ebi-a-GCST010005	PDGFRB	0.0852401	0.0503688	0.23266
e9gvRh	ebi-a-GCST90018788	Acute glomerulonephritis || id:ebi-a-GCST90018788	PDGFRB	-0.0116371	0.0507557	0.826269
e9gvRh	ebi-a-GCST90018820	Chronic glomerulonephritis || id:ebi-a-GCST90018820	PDGFRB	-0.0178892	0.0656422	0.794354
e9gvRh	ebi-a-GCST90018866	IgA nephropathy || id:ebi-a-GCST90018866	PDGFRB	-0.00740627	0.0118122	0.553752
e9gvRh	finn-b-N14_CHRONTUBULOINTNEPHRITIS	Chronic tubulo-interstitial nephritis || id:finn-b-N14_CHRONTUBULOINTNEPHRITIS	PDGFRB	0.0860353	0.0865236	0.365704
e9gvRh	finn-b-N14_PYELONEPHR	Acute tubulo-interstitial nephritis || id:finn-b-N14_PYELONEPHR	PDGFRB	-0.0116347	0.0152651	0.480345
e9o9Ol	ebi-a-GCST010005	Membranous nephropathy || id:ebi-a-GCST010005	ENPP5	0.0753657	0.204233	0.774945
e9o9Ol	ebi-a-GCST90018788	Acute glomerulonephritis || id:ebi-a-GCST90018788	ENPP5	-0.0261513	0.180556	0.890496
e9o9Ol	ebi-a-GCST90018820	Chronic glomerulonephritis || id:ebi-a-GCST90018820	ENPP5	0.261523	0.168166	0.18063
e9o9Ol	ebi-a-GCST90018866	IgA nephropathy || id:ebi-a-GCST90018866	ENPP5	-0.0215129	0.0504192	0.687359
e9o9Ol	finn-b-N14_CHRONTUBULOINTNEPHRITIS	Chronic tubulo-interstitial nephritis || id:finn-b-N14_CHRONTUBULOINTNEPHRITIS	ENPP5	-0.0274913	0.214183	0.902872
e9o9Ol	finn-b-N14_PYELONEPHR	Acute tubulo-interstitial nephritis || id:finn-b-N14_PYELONEPHR	ENPP5	-0.035232	0.0545085	0.54654
eaG0hP	ebi-a-GCST010005	Membranous nephropathy || id:ebi-a-GCST010005	TCN2	-0.175886	0.0901357	0.190289
eaG0hP	ebi-a-GCST90018788	Acute glomerulonephritis || id:ebi-a-GCST90018788	TCN2	0.213998	0.131923	0.148803
eaG0hP	ebi-a-GCST90018820	Chronic glomerulonephritis || id:ebi-a-GCST90018820	TCN2	0.0100349	0.106597	0.927637
eaG0hP	ebi-a-GCST90018866	IgA nephropathy || id:ebi-a-GCST90018866	TCN2	0.0293054	0.0185146	0.157476
eaG0hP	finn-b-N14_CHRONTUBULOINTNEPHRITIS	Chronic tubulo-interstitial nephritis || id:finn-b-N14_CHRONTUBULOINTNEPHRITIS	TCN2	-0.16729	0.0883486	0.100156
eaG0hP	finn-b-N14_PYELONEPHR	Acute tubulo-interstitial nephritis || id:finn-b-N14_PYELONEPHR	TCN2	-0.00156621	0.0215488	0.944092
eaG0hP	ieu-a-1081	IgA nephropathy || id:ieu-a-1081	TCN2	NA	NA	NA
eARXyF	ebi-a-GCST010005	Membranous nephropathy || id:ebi-a-GCST010005	AP1G2	NA	NA	NA
eARXyF	ebi-a-GCST90018788	Acute glomerulonephritis || id:ebi-a-GCST90018788	AP1G2	0.108697	0.263191	0.750662
eARXyF	ebi-a-GCST90018820	Chronic glomerulonephritis || id:ebi-a-GCST90018820	AP1G2	-0.189265	0.174028	0.473316
eARXyF	ebi-a-GCST90018866	IgA nephropathy || id:ebi-a-GCST90018866	AP1G2	-0.0473542	0.0612997	0.581264
eARXyF	finn-b-N14_CHRONTUBULOINTNEPHRITIS	Chronic tubulo-interstitial nephritis || id:finn-b-N14_CHRONTUBULOINTNEPHRITIS	AP1G2	0.0710231	0.188218	0.770291
eARXyF	finn-b-N14_PYELONEPHR	Acute tubulo-interstitial nephritis || id:finn-b-N14_PYELONEPHR	AP1G2	0.0308784	0.046184	0.624816
Eb1c0B	ebi-a-GCST90018788	Acute glomerulonephritis || id:ebi-a-GCST90018788	DNAJC10	NA	NA	NA
Eb1c0B	ebi-a-GCST90018820	Chronic glomerulonephritis || id:ebi-a-GCST90018820	DNAJC10	NA	NA	NA
Eb1c0B	ebi-a-GCST90018866	IgA nephropathy || id:ebi-a-GCST90018866	DNAJC10	NA	NA	NA
Eb1c0B	finn-b-N14_CHRONTUBULOINTNEPHRITIS	Chronic tubulo-interstitial nephritis || id:finn-b-N14_CHRONTUBULOINTNEPHRITIS	DNAJC10	NA	NA	NA
Eb1c0B	finn-b-N14_PYELONEPHR	Acute tubulo-interstitial nephritis || id:finn-b-N14_PYELONEPHR	DNAJC10	NA	NA	NA
EBa53t	ebi-a-GCST90018788	Acute glomerulonephritis || id:ebi-a-GCST90018788	IL22RA2	NA	NA	NA
EBa53t	ebi-a-GCST90018820	Chronic glomerulonephritis || id:ebi-a-GCST90018820	IL22RA2	NA	NA	NA
EBa53t	ebi-a-GCST90018866	IgA nephropathy || id:ebi-a-GCST90018866	IL22RA2	NA	NA	NA
EBa53t	finn-b-N14_CHRONTUBULOINTNEPHRITIS	Chronic tubulo-interstitial nephritis || id:finn-b-N14_CHRONTUBULOINTNEPHRITIS	IL22RA2	NA	NA	NA
EBa53t	finn-b-N14_PYELONEPHR	Acute tubulo-interstitial nephritis || id:finn-b-N14_PYELONEPHR	IL22RA2	NA	NA	NA
EEr7Qn	ebi-a-GCST010005	Membranous nephropathy || id:ebi-a-GCST010005	SPARCL1	-0.0587914	0.499023	0.925342
EEr7Qn	ebi-a-GCST90018788	Acute glomerulonephritis || id:ebi-a-GCST90018788	SPARCL1	-0.455974	0.441957	0.410634
EEr7Qn	ebi-a-GCST90018820	Chronic glomerulonephritis || id:ebi-a-GCST90018820	SPARCL1	0.151677	0.328601	0.689721
EEr7Qn	ebi-a-GCST90018866	IgA nephropathy || id:ebi-a-GCST90018866	SPARCL1	-0.0834022	0.115654	0.54573
EEr7Qn	finn-b-N14_CHRONTUBULOINTNEPHRITIS	Chronic tubulo-interstitial nephritis || id:finn-b-N14_CHRONTUBULOINTNEPHRITIS	SPARCL1	1.04093	0.396036	0.11938
EEr7Qn	finn-b-N14_PYELONEPHR	Acute tubulo-interstitial nephritis || id:finn-b-N14_PYELONEPHR	SPARCL1	0.0125434	0.0747109	0.88211
eHcePT	ebi-a-GCST010005	Membranous nephropathy || id:ebi-a-GCST010005	SERPINA12	0.021317	0.0496032	0.696375
eHcePT	ebi-a-GCST90018788	Acute glomerulonephritis || id:ebi-a-GCST90018788	SERPINA12	-0.0360737	0.0617865	0.590664
eHcePT	ebi-a-GCST90018820	Chronic glomerulonephritis || id:ebi-a-GCST90018820	SERPINA12	0.060521	0.0955041	0.560703
eHcePT	ebi-a-GCST90018866	IgA nephropathy || id:ebi-a-GCST90018866	SERPINA12	0.0090289	0.0135947	0.542923
eHcePT	finn-b-N14_CHRONTUBULOINTNEPHRITIS	Chronic tubulo-interstitial nephritis || id:finn-b-N14_CHRONTUBULOINTNEPHRITIS	SERPINA12	-0.0102581	0.0783753	0.902186
eHcePT	finn-b-N14_PYELONEPHR	Acute tubulo-interstitial nephritis || id:finn-b-N14_PYELONEPHR	SERPINA12	0.0260212	0.0162524	0.184616
eHcePT	ieu-a-1081	IgA nephropathy || id:ieu-a-1081	SERPINA12	NA	NA	NA
Eibimq	ebi-a-GCST010005	Membranous nephropathy || id:ebi-a-GCST010005	CACNA2D3	NA	NA	NA
Eibimq	ebi-a-GCST90018788	Acute glomerulonephritis || id:ebi-a-GCST90018788	CACNA2D3	0.270217	0.243382	0.347874
Eibimq	ebi-a-GCST90018820	Chronic glomerulonephritis || id:ebi-a-GCST90018820	CACNA2D3	-0.0321389	0.160434	0.854038
Eibimq	ebi-a-GCST90018866	IgA nephropathy || id:ebi-a-GCST90018866	CACNA2D3	-0.0185643	0.0288053	0.565156
Eibimq	finn-b-N14_CHRONTUBULOINTNEPHRITIS	Chronic tubulo-interstitial nephritis || id:finn-b-N14_CHRONTUBULOINTNEPHRITIS	CACNA2D3	-0.188122	0.158697	0.321195
Eibimq	finn-b-N14_PYELONEPHR	Acute tubulo-interstitial nephritis || id:finn-b-N14_PYELONEPHR	CACNA2D3	-0.0170015	0.0389512	0.691991
einJu7	ebi-a-GCST90018788	Acute glomerulonephritis || id:ebi-a-GCST90018788	IGFBP2	NA	NA	NA
einJu7	ebi-a-GCST90018820	Chronic glomerulonephritis || id:ebi-a-GCST90018820	IGFBP2	NA	NA	NA
einJu7	ebi-a-GCST90018866	IgA nephropathy || id:ebi-a-GCST90018866	IGFBP2	NA	NA	NA
einJu7	finn-b-N14_CHRONTUBULOINTNEPHRITIS	Chronic tubulo-interstitial nephritis || id:finn-b-N14_CHRONTUBULOINTNEPHRITIS	IGFBP2	NA	NA	NA
einJu7	finn-b-N14_PYELONEPHR	Acute tubulo-interstitial nephritis || id:finn-b-N14_PYELONEPHR	IGFBP2	NA	NA	NA
eJ9j8B	ebi-a-GCST90018788	Acute glomerulonephritis || id:ebi-a-GCST90018788	SULT1A3	NA	NA	NA
eJ9j8B	ebi-a-GCST90018820	Chronic glomerulonephritis || id:ebi-a-GCST90018820	SULT1A3	NA	NA	NA
eJ9j8B	ebi-a-GCST90018866	IgA nephropathy || id:ebi-a-GCST90018866	SULT1A3	NA	NA	NA
eJ9j8B	finn-b-N14_CHRONTUBULOINTNEPHRITIS	Chronic tubulo-interstitial nephritis || id:finn-b-N14_CHRONTUBULOINTNEPHRITIS	SULT1A3	NA	NA	NA
eJ9j8B	finn-b-N14_PYELONEPHR	Acute tubulo-interstitial nephritis || id:finn-b-N14_PYELONEPHR	SULT1A3	NA	NA	NA
EjmcuM	ebi-a-GCST010005	Membranous nephropathy || id:ebi-a-GCST010005	APCS	NA	NA	NA
EjmcuM	ebi-a-GCST90018788	Acute glomerulonephritis || id:ebi-a-GCST90018788	APCS	0.247501	0.249259	0.502253
EjmcuM	ebi-a-GCST90018820	Chronic glomerulonephritis || id:ebi-a-GCST90018820	APCS	-0.102321	0.217868	0.720478
EjmcuM	ebi-a-GCST90018866	IgA nephropathy || id:ebi-a-GCST90018866	APCS	0.00438781	0.0524679	0.946884
EjmcuM	finn-b-N14_CHRONTUBULOINTNEPHRITIS	Chronic tubulo-interstitial nephritis || id:finn-b-N14_CHRONTUBULOINTNEPHRITIS	APCS	0.199002	0.182668	0.472772
EjmcuM	finn-b-N14_PYELONEPHR	Acute tubulo-interstitial nephritis || id:finn-b-N14_PYELONEPHR	APCS	-0.0505238	0.125147	0.755725
EjSpkK	ebi-a-GCST010005	Membranous nephropathy || id:ebi-a-GCST010005	SERPING1	NA	NA	NA
EjSpkK	ebi-a-GCST90018788	Acute glomerulonephritis || id:ebi-a-GCST90018788	SERPING1	0.00250405	0.205625	0.990867
EjSpkK	ebi-a-GCST90018820	Chronic glomerulonephritis || id:ebi-a-GCST90018820	SERPING1	0.0117936	0.18883	0.953196
EjSpkK	ebi-a-GCST90018866	IgA nephropathy || id:ebi-a-GCST90018866	SERPING1	-8.66474e-05	0.0360028	0.998195
EjSpkK	finn-b-N14_CHRONTUBULOINTNEPHRITIS	Chronic tubulo-interstitial nephritis || id:finn-b-N14_CHRONTUBULOINTNEPHRITIS	SERPING1	0.0581334	0.143305	0.705752
EjSpkK	finn-b-N14_PYELONEPHR	Acute tubulo-interstitial nephritis || id:finn-b-N14_PYELONEPHR	SERPING1	0.00460542	0.0351562	0.902101
EKbrvw	ebi-a-GCST90018788	Acute glomerulonephritis || id:ebi-a-GCST90018788	MMP1	-0.121473	0.107324	0.339998
EKbrvw	ebi-a-GCST90018820	Chronic glomerulonephritis || id:ebi-a-GCST90018820	MMP1	0.0352808	0.0755086	0.67217
EKbrvw	ebi-a-GCST90018866	IgA nephropathy || id:ebi-a-GCST90018866	MMP1	0.0198498	0.0169986	0.327282
EKbrvw	finn-b-N14_CHRONTUBULOINTNEPHRITIS	Chronic tubulo-interstitial nephritis || id:finn-b-N14_CHRONTUBULOINTNEPHRITIS	MMP1	-0.0567467	0.10708	0.632865
EKbrvw	finn-b-N14_PYELONEPHR	Acute tubulo-interstitial nephritis || id:finn-b-N14_PYELONEPHR	MMP1	-0.0125201	0.0183314	0.543631
ekZwWd	ebi-a-GCST90018788	Acute glomerulonephritis || id:ebi-a-GCST90018788	AKR1B1	NA	NA	NA
ekZwWd	ebi-a-GCST90018820	Chronic glomerulonephritis || id:ebi-a-GCST90018820	AKR1B1	NA	NA	NA
ekZwWd	ebi-a-GCST90018866	IgA nephropathy || id:ebi-a-GCST90018866	AKR1B1	NA	NA	NA
ekZwWd	finn-b-N14_CHRONTUBULOINTNEPHRITIS	Chronic tubulo-interstitial nephritis || id:finn-b-N14_CHRONTUBULOINTNEPHRITIS	AKR1B1	NA	NA	NA
ekZwWd	finn-b-N14_PYELONEPHR	Acute tubulo-interstitial nephritis || id:finn-b-N14_PYELONEPHR	AKR1B1	NA	NA	NA
elMLWc	ebi-a-GCST90018788	Acute glomerulonephritis || id:ebi-a-GCST90018788	C6	NA	NA	NA
elMLWc	ebi-a-GCST90018820	Chronic glomerulonephritis || id:ebi-a-GCST90018820	C6	NA	NA	NA
elMLWc	ebi-a-GCST90018866	IgA nephropathy || id:ebi-a-GCST90018866	C6	NA	NA	NA
elMLWc	finn-b-N14_CHRONTUBULOINTNEPHRITIS	Chronic tubulo-interstitial nephritis || id:finn-b-N14_CHRONTUBULOINTNEPHRITIS	C6	NA	NA	NA
elMLWc	finn-b-N14_PYELONEPHR	Acute tubulo-interstitial nephritis || id:finn-b-N14_PYELONEPHR	C6	NA	NA	NA
enrF2b	ebi-a-GCST90018788	Acute glomerulonephritis || id:ebi-a-GCST90018788	COLGALT1	NA	NA	NA
enrF2b	ebi-a-GCST90018820	Chronic glomerulonephritis || id:ebi-a-GCST90018820	COLGALT1	NA	NA	NA
enrF2b	ebi-a-GCST90018866	IgA nephropathy || id:ebi-a-GCST90018866	COLGALT1	NA	NA	NA
enrF2b	finn-b-N14_CHRONTUBULOINTNEPHRITIS	Chronic tubulo-interstitial nephritis || id:finn-b-N14_CHRONTUBULOINTNEPHRITIS	COLGALT1	NA	NA	NA
enrF2b	finn-b-N14_PYELONEPHR	Acute tubulo-interstitial nephritis || id:finn-b-N14_PYELONEPHR	COLGALT1	NA	NA	NA
enUUbB	ebi-a-GCST90018788	Acute glomerulonephritis || id:ebi-a-GCST90018788	UCMA	1.22068	1.03633	0.448116
enUUbB	ebi-a-GCST90018820	Chronic glomerulonephritis || id:ebi-a-GCST90018820	UCMA	-0.224369	0.712782	0.805857
enUUbB	ebi-a-GCST90018866	IgA nephropathy || id:ebi-a-GCST90018866	UCMA	0.145526	0.158405	0.526961
enUUbB	finn-b-N14_CHRONTUBULOINTNEPHRITIS	Chronic tubulo-interstitial nephritis || id:finn-b-N14_CHRONTUBULOINTNEPHRITIS	UCMA	-0.97354	0.662301	0.380306
enUUbB	finn-b-N14_PYELONEPHR	Acute tubulo-interstitial nephritis || id:finn-b-N14_PYELONEPHR	UCMA	0.0796729	0.210798	0.76995
EO2OOZ	ebi-a-GCST010005	Membranous nephropathy || id:ebi-a-GCST010005	NAGPA	NA	NA	NA
EO2OOZ	ebi-a-GCST90018788	Acute glomerulonephritis || id:ebi-a-GCST90018788	NAGPA	0.00562886	0.0609548	0.934841
EO2OOZ	ebi-a-GCST90018820	Chronic glomerulonephritis || id:ebi-a-GCST90018820	NAGPA	-0.00973338	0.057256	0.880653
EO2OOZ	ebi-a-GCST90018866	IgA nephropathy || id:ebi-a-GCST90018866	NAGPA	-0.00379745	0.0126585	0.792491
EO2OOZ	finn-b-N14_CHRONTUBULOINTNEPHRITIS	Chronic tubulo-interstitial nephritis || id:finn-b-N14_CHRONTUBULOINTNEPHRITIS	NAGPA	0.0446582	0.0637162	0.555939
EO2OOZ	finn-b-N14_PYELONEPHR	Acute tubulo-interstitial nephritis || id:finn-b-N14_PYELONEPHR	NAGPA	-0.00700034	0.0187069	0.744196
etAGQ0	ebi-a-GCST90018788	Acute glomerulonephritis || id:ebi-a-GCST90018788	COL1A1	-0.163765	0.307371	0.688352
etAGQ0	ebi-a-GCST90018820	Chronic glomerulonephritis || id:ebi-a-GCST90018820	COL1A1	0.0731667	0.218372	0.794181
etAGQ0	ebi-a-GCST90018866	IgA nephropathy || id:ebi-a-GCST90018866	COL1A1	0.0505288	0.0386681	0.415841
etAGQ0	finn-b-N14_CHRONTUBULOINTNEPHRITIS	Chronic tubulo-interstitial nephritis || id:finn-b-N14_CHRONTUBULOINTNEPHRITIS	COL1A1	-0.00112082	0.216099	0.996698
etAGQ0	finn-b-N14_PYELONEPHR	Acute tubulo-interstitial nephritis || id:finn-b-N14_PYELONEPHR	COL1A1	0.040153	0.0529201	0.586785
ETVMWI	ebi-a-GCST010005	Membranous nephropathy || id:ebi-a-GCST010005	B4GALT6	NA	NA	NA
ETVMWI	ebi-a-GCST90018788	Acute glomerulonephritis || id:ebi-a-GCST90018788	B4GALT6	0.0572946	0.150403	0.768291
ETVMWI	ebi-a-GCST90018820	Chronic glomerulonephritis || id:ebi-a-GCST90018820	B4GALT6	-0.0313861	0.0610605	0.697734
ETVMWI	ebi-a-GCST90018866	IgA nephropathy || id:ebi-a-GCST90018866	B4GALT6	-0.00169877	0.0130434	0.917551
ETVMWI	finn-b-N14_CHRONTUBULOINTNEPHRITIS	Chronic tubulo-interstitial nephritis || id:finn-b-N14_CHRONTUBULOINTNEPHRITIS	B4GALT6	0.0408993	0.0831102	0.708864
ETVMWI	finn-b-N14_PYELONEPHR	Acute tubulo-interstitial nephritis || id:finn-b-N14_PYELONEPHR	B4GALT6	0.00655752	0.0158708	0.750561
evKdR5	ebi-a-GCST010005	Membranous nephropathy || id:ebi-a-GCST010005	FAH	NA	NA	NA
evKdR5	ebi-a-GCST90018788	Acute glomerulonephritis || id:ebi-a-GCST90018788	FAH	-0.0222839	0.0456429	0.650946
evKdR5	ebi-a-GCST90018820	Chronic glomerulonephritis || id:ebi-a-GCST90018820	FAH	0.00400551	0.0413433	0.927479
evKdR5	ebi-a-GCST90018866	IgA nephropathy || id:ebi-a-GCST90018866	FAH	0.00318113	0.00844676	0.72559
evKdR5	finn-b-N14_CHRONTUBULOINTNEPHRITIS	Chronic tubulo-interstitial nephritis || id:finn-b-N14_CHRONTUBULOINTNEPHRITIS	FAH	0.0569806	0.0461343	0.304703
evKdR5	finn-b-N14_PYELONEPHR	Acute tubulo-interstitial nephritis || id:finn-b-N14_PYELONEPHR	FAH	0.0208888	0.0112954	0.161535
Ex0NJC	ebi-a-GCST90018788	Acute glomerulonephritis || id:ebi-a-GCST90018788	SERPINE2	-0.242614	0.181284	0.238428
Ex0NJC	ebi-a-GCST90018820	Chronic glomerulonephritis || id:ebi-a-GCST90018820	SERPINE2	-0.0586628	0.162936	0.733528
Ex0NJC	ebi-a-GCST90018866	IgA nephropathy || id:ebi-a-GCST90018866	SERPINE2	-0.0225063	0.0586007	0.716722
Ex0NJC	finn-b-N14_CHRONTUBULOINTNEPHRITIS	Chronic tubulo-interstitial nephritis || id:finn-b-N14_CHRONTUBULOINTNEPHRITIS	SERPINE2	0.255617	0.172524	0.19853
Ex0NJC	finn-b-N14_PYELONEPHR	Acute tubulo-interstitial nephritis || id:finn-b-N14_PYELONEPHR	SERPINE2	0.0231939	0.0563592	0.697725
eZwOv3	ebi-a-GCST010005	Membranous nephropathy || id:ebi-a-GCST010005	SIGLEC9	NA	NA	NA
eZwOv3	ebi-a-GCST90018788	Acute glomerulonephritis || id:ebi-a-GCST90018788	SIGLEC9	-0.0328691	0.0649142	0.662914
eZwOv3	ebi-a-GCST90018820	Chronic glomerulonephritis || id:ebi-a-GCST90018820	SIGLEC9	-0.13101	0.0692881	0.19921
eZwOv3	ebi-a-GCST90018866	IgA nephropathy || id:ebi-a-GCST90018866	SIGLEC9	-0.0123576	0.0133313	0.451804
eZwOv3	finn-b-N14_CHRONTUBULOINTNEPHRITIS	Chronic tubulo-interstitial nephritis || id:finn-b-N14_CHRONTUBULOINTNEPHRITIS	SIGLEC9	0.0220198	0.0901046	0.829721
eZwOv3	finn-b-N14_PYELONEPHR	Acute tubulo-interstitial nephritis || id:finn-b-N14_PYELONEPHR	SIGLEC9	0.0285471	0.0156025	0.208797
F21jTY	ebi-a-GCST90018788	Acute glomerulonephritis || id:ebi-a-GCST90018788	CRISPLD2	-0.104396	0.230752	0.674419
F21jTY	ebi-a-GCST90018820	Chronic glomerulonephritis || id:ebi-a-GCST90018820	CRISPLD2	0.0751008	0.202763	0.729873
F21jTY	ebi-a-GCST90018866	IgA nephropathy || id:ebi-a-GCST90018866	CRISPLD2	-0.00941036	0.0287578	0.759904
F21jTY	finn-b-N14_CHRONTUBULOINTNEPHRITIS	Chronic tubulo-interstitial nephritis || id:finn-b-N14_CHRONTUBULOINTNEPHRITIS	CRISPLD2	-0.0918192	0.496312	0.865027
F21jTY	finn-b-N14_PYELONEPHR	Acute tubulo-interstitial nephritis || id:finn-b-N14_PYELONEPHR	CRISPLD2	-0.00313806	0.0562201	0.958997
F22AUc	ebi-a-GCST010005	Membranous nephropathy || id:ebi-a-GCST010005	IL6ST	NA	NA	NA
F22AUc	ebi-a-GCST90018788	Acute glomerulonephritis || id:ebi-a-GCST90018788	IL6ST	-0.176259	0.442224	0.728733
F22AUc	ebi-a-GCST90018820	Chronic glomerulonephritis || id:ebi-a-GCST90018820	IL6ST	0.553385	0.319266	0.225179
F22AUc	ebi-a-GCST90018866	IgA nephropathy || id:ebi-a-GCST90018866	IL6ST	-0.108791	0.0589603	0.20631
F22AUc	finn-b-N14_CHRONTUBULOINTNEPHRITIS	Chronic tubulo-interstitial nephritis || id:finn-b-N14_CHRONTUBULOINTNEPHRITIS	IL6ST	-0.210734	0.311373	0.568323
F22AUc	finn-b-N14_PYELONEPHR	Acute tubulo-interstitial nephritis || id:finn-b-N14_PYELONEPHR	IL6ST	-0.0782372	0.0756752	0.409838
F41mO2	ebi-a-GCST90018788	Acute glomerulonephritis || id:ebi-a-GCST90018788	EFNB2	NA	NA	NA
F41mO2	ebi-a-GCST90018820	Chronic glomerulonephritis || id:ebi-a-GCST90018820	EFNB2	NA	NA	NA
F41mO2	ebi-a-GCST90018866	IgA nephropathy || id:ebi-a-GCST90018866	EFNB2	NA	NA	NA
f4IJ34	ebi-a-GCST90018788	Acute glomerulonephritis || id:ebi-a-GCST90018788	ACYP2	NA	NA	NA
f4IJ34	ebi-a-GCST90018820	Chronic glomerulonephritis || id:ebi-a-GCST90018820	ACYP2	NA	NA	NA
f4IJ34	ebi-a-GCST90018866	IgA nephropathy || id:ebi-a-GCST90018866	ACYP2	NA	NA	NA
f4IJ34	finn-b-N14_CHRONTUBULOINTNEPHRITIS	Chronic tubulo-interstitial nephritis || id:finn-b-N14_CHRONTUBULOINTNEPHRITIS	ACYP2	NA	NA	NA
f4IJ34	finn-b-N14_PYELONEPHR	Acute tubulo-interstitial nephritis || id:finn-b-N14_PYELONEPHR	ACYP2	NA	NA	NA
F6BIHk	ebi-a-GCST010005	Membranous nephropathy || id:ebi-a-GCST010005	LRP11	-0.0207912	0.0336809	0.564061
F6BIHk	ebi-a-GCST90018788	Acute glomerulonephritis || id:ebi-a-GCST90018788	LRP11	-0.00573668	0.0412958	0.892026
F6BIHk	ebi-a-GCST90018820	Chronic glomerulonephritis || id:ebi-a-GCST90018820	LRP11	-0.0395713	0.0331293	0.257422
F6BIHk	ebi-a-GCST90018866	IgA nephropathy || id:ebi-a-GCST90018866	LRP11	0.000175613	0.00745834	0.981637
F6BIHk	finn-b-N14_CHRONTUBULOINTNEPHRITIS	Chronic tubulo-interstitial nephritis || id:finn-b-N14_CHRONTUBULOINTNEPHRITIS	LRP11	-0.03672	0.048902	0.468479
F6BIHk	finn-b-N14_PYELONEPHR	Acute tubulo-interstitial nephritis || id:finn-b-N14_PYELONEPHR	LRP11	-0.00438456	0.0105181	0.684801
F6BIHk	ieu-a-1081	IgA nephropathy || id:ieu-a-1081	LRP11	0.0448764	0.0753026	0.657859
f8SPyX	ebi-a-GCST90018788	Acute glomerulonephritis || id:ebi-a-GCST90018788	FCN1	NA	NA	NA
f8SPyX	ebi-a-GCST90018820	Chronic glomerulonephritis || id:ebi-a-GCST90018820	FCN1	NA	NA	NA
f8SPyX	ebi-a-GCST90018866	IgA nephropathy || id:ebi-a-GCST90018866	FCN1	NA	NA	NA
f8SPyX	finn-b-N14_CHRONTUBULOINTNEPHRITIS	Chronic tubulo-interstitial nephritis || id:finn-b-N14_CHRONTUBULOINTNEPHRITIS	FCN1	NA	NA	NA
f8SPyX	finn-b-N14_PYELONEPHR	Acute tubulo-interstitial nephritis || id:finn-b-N14_PYELONEPHR	FCN1	NA	NA	NA
F9z9rN	ebi-a-GCST90018788	Acute glomerulonephritis || id:ebi-a-GCST90018788	IGDCC4	0.061041	0.149281	0.699539
F9z9rN	ebi-a-GCST90018820	Chronic glomerulonephritis || id:ebi-a-GCST90018820	IGDCC4	-0.00667412	0.105136	0.951843
F9z9rN	ebi-a-GCST90018866	IgA nephropathy || id:ebi-a-GCST90018866	IGDCC4	-0.0273598	0.0237514	0.301437
F9z9rN	finn-b-N14_CHRONTUBULOINTNEPHRITIS	Chronic tubulo-interstitial nephritis || id:finn-b-N14_CHRONTUBULOINTNEPHRITIS	IGDCC4	-0.0100555	0.0980994	0.922341
F9z9rN	finn-b-N14_PYELONEPHR	Acute tubulo-interstitial nephritis || id:finn-b-N14_PYELONEPHR	IGDCC4	-0.0129617	0.0240457	0.612981
fabJfo	ebi-a-GCST010005	Membranous nephropathy || id:ebi-a-GCST010005	SERPINA3	-0.0333681	0.0507416	0.557743
fabJfo	ebi-a-GCST90018788	Acute glomerulonephritis || id:ebi-a-GCST90018788	SERPINA3	0.0775197	0.081348	0.384383
fabJfo	ebi-a-GCST90018820	Chronic glomerulonephritis || id:ebi-a-GCST90018820	SERPINA3	0.136533	0.0944257	0.207828
fabJfo	ebi-a-GCST90018866	IgA nephropathy || id:ebi-a-GCST90018866	SERPINA3	-0.00399426	0.0141984	0.789737
fabJfo	finn-b-N14_CHRONTUBULOINTNEPHRITIS	Chronic tubulo-interstitial nephritis || id:finn-b-N14_CHRONTUBULOINTNEPHRITIS	SERPINA3	-0.111486	0.0887957	0.264765
fabJfo	finn-b-N14_PYELONEPHR	Acute tubulo-interstitial nephritis || id:finn-b-N14_PYELONEPHR	SERPINA3	0.00105613	0.0175513	0.954348
fabJfo	ieu-a-1081	IgA nephropathy || id:ieu-a-1081	SERPINA3	-0.0205888	0.0974883	0.867498
fAtKnG	ebi-a-GCST90018788	Acute glomerulonephritis || id:ebi-a-GCST90018788	TEC	NA	NA	NA
fAtKnG	ebi-a-GCST90018820	Chronic glomerulonephritis || id:ebi-a-GCST90018820	TEC	NA	NA	NA
fAtKnG	ebi-a-GCST90018866	IgA nephropathy || id:ebi-a-GCST90018866	TEC	NA	NA	NA
fAtKnG	finn-b-N14_CHRONTUBULOINTNEPHRITIS	Chronic tubulo-interstitial nephritis || id:finn-b-N14_CHRONTUBULOINTNEPHRITIS	TEC	NA	NA	NA
fAtKnG	finn-b-N14_PYELONEPHR	Acute tubulo-interstitial nephritis || id:finn-b-N14_PYELONEPHR	TEC	NA	NA	NA
fBHWcX	ebi-a-GCST90018788	Acute glomerulonephritis || id:ebi-a-GCST90018788	ITIH5	0.262626	0.524757	0.643027
fBHWcX	ebi-a-GCST90018820	Chronic glomerulonephritis || id:ebi-a-GCST90018820	ITIH5	-0.744354	0.303398	0.0701884
fBHWcX	ebi-a-GCST90018866	IgA nephropathy || id:ebi-a-GCST90018866	ITIH5	0.0248856	0.0567096	0.68345
fBHWcX	finn-b-N14_CHRONTUBULOINTNEPHRITIS	Chronic tubulo-interstitial nephritis || id:finn-b-N14_CHRONTUBULOINTNEPHRITIS	ITIH5	-0.149325	0.274343	0.624083
fBHWcX	finn-b-N14_PYELONEPHR	Acute tubulo-interstitial nephritis || id:finn-b-N14_PYELONEPHR	ITIH5	-0.0690806	0.0850984	0.476351
fDdm4u	ebi-a-GCST90018788	Acute glomerulonephritis || id:ebi-a-GCST90018788	IHH	NA	NA	NA
fDdm4u	ebi-a-GCST90018820	Chronic glomerulonephritis || id:ebi-a-GCST90018820	IHH	NA	NA	NA
fDdm4u	ebi-a-GCST90018866	IgA nephropathy || id:ebi-a-GCST90018866	IHH	NA	NA	NA
fDdm4u	finn-b-N14_CHRONTUBULOINTNEPHRITIS	Chronic tubulo-interstitial nephritis || id:finn-b-N14_CHRONTUBULOINTNEPHRITIS	IHH	NA	NA	NA
fDdm4u	finn-b-N14_PYELONEPHR	Acute tubulo-interstitial nephritis || id:finn-b-N14_PYELONEPHR	IHH	NA	NA	NA
FdVn9N	ebi-a-GCST010005	Membranous nephropathy || id:ebi-a-GCST010005	PGM2	NA	NA	NA
FdVn9N	ebi-a-GCST90018788	Acute glomerulonephritis || id:ebi-a-GCST90018788	PGM2	0.0723597	0.0711615	0.494685
FdVn9N	ebi-a-GCST90018820	Chronic glomerulonephritis || id:ebi-a-GCST90018820	PGM2	0.07808	0.0806159	0.510172
FdVn9N	ebi-a-GCST90018866	IgA nephropathy || id:ebi-a-GCST90018866	PGM2	0.00117284	0.0338687	0.977963
FdVn9N	finn-b-N14_CHRONTUBULOINTNEPHRITIS	Chronic tubulo-interstitial nephritis || id:finn-b-N14_CHRONTUBULOINTNEPHRITIS	PGM2	0.0307234	0.0804795	0.767838
FdVn9N	finn-b-N14_PYELONEPHR	Acute tubulo-interstitial nephritis || id:finn-b-N14_PYELONEPHR	PGM2	-0.00319131	0.0197888	0.89821
fffEKb	ebi-a-GCST90018788	Acute glomerulonephritis || id:ebi-a-GCST90018788	COL2A1	-0.15143	0.129593	0.36304
fffEKb	ebi-a-GCST90018820	Chronic glomerulonephritis || id:ebi-a-GCST90018820	COL2A1	-0.111518	0.140346	0.51016
fffEKb	ebi-a-GCST90018866	IgA nephropathy || id:ebi-a-GCST90018866	COL2A1	-0.0309341	0.0436798	0.552232
fffEKb	finn-b-N14_CHRONTUBULOINTNEPHRITIS	Chronic tubulo-interstitial nephritis || id:finn-b-N14_CHRONTUBULOINTNEPHRITIS	COL2A1	0.140137	0.343266	0.753249
fffEKb	finn-b-N14_PYELONEPHR	Acute tubulo-interstitial nephritis || id:finn-b-N14_PYELONEPHR	COL2A1	0.00124738	0.0529864	0.985016
fffEKb	ieu-a-1081	IgA nephropathy || id:ieu-a-1081	COL2A1	NA	NA	NA
FFTcxJ	ebi-a-GCST010005	Membranous nephropathy || id:ebi-a-GCST010005	LY9	-0.0719694	0.0534358	0.40659
FFTcxJ	ebi-a-GCST90018788	Acute glomerulonephritis || id:ebi-a-GCST90018788	LY9	-0.0402935	0.0685055	0.66152
FFTcxJ	ebi-a-GCST90018820	Chronic glomerulonephritis || id:ebi-a-GCST90018820	LY9	NA	NA	NA
FFTcxJ	ebi-a-GCST90018866	IgA nephropathy || id:ebi-a-GCST90018866	LY9	0.00373376	0.0146678	0.841316
FFTcxJ	finn-b-N14_CHRONTUBULOINTNEPHRITIS	Chronic tubulo-interstitial nephritis || id:finn-b-N14_CHRONTUBULOINTNEPHRITIS	LY9	0.003412	0.070614	0.969263
FFTcxJ	finn-b-N14_PYELONEPHR	Acute tubulo-interstitial nephritis || id:finn-b-N14_PYELONEPHR	LY9	-0.011232	0.0312311	0.780214
fGPmB3	ebi-a-GCST90018788	Acute glomerulonephritis || id:ebi-a-GCST90018788	MANSC4	-0.329398	0.475618	0.614386
fGPmB3	ebi-a-GCST90018820	Chronic glomerulonephritis || id:ebi-a-GCST90018820	MANSC4	-0.13876	0.217232	0.638122
fGPmB3	ebi-a-GCST90018866	IgA nephropathy || id:ebi-a-GCST90018866	MANSC4	0.0718138	0.0413124	0.33234
fGPmB3	finn-b-N14_CHRONTUBULOINTNEPHRITIS	Chronic tubulo-interstitial nephritis || id:finn-b-N14_CHRONTUBULOINTNEPHRITIS	MANSC4	-0.267024	0.248618	0.477285
fGPmB3	finn-b-N14_PYELONEPHR	Acute tubulo-interstitial nephritis || id:finn-b-N14_PYELONEPHR	MANSC4	-0.0651737	0.0534404	0.43723
fITHF8	ebi-a-GCST90018788	Acute glomerulonephritis || id:ebi-a-GCST90018788	UNC5D	-0.153512	0.292947	0.692715
fITHF8	ebi-a-GCST90018820	Chronic glomerulonephritis || id:ebi-a-GCST90018820	UNC5D	0.103147	0.193449	0.688149
fITHF8	ebi-a-GCST90018866	IgA nephropathy || id:ebi-a-GCST90018866	UNC5D	-0.0154144	0.0256863	0.65591
fITHF8	finn-b-N14_CHRONTUBULOINTNEPHRITIS	Chronic tubulo-interstitial nephritis || id:finn-b-N14_CHRONTUBULOINTNEPHRITIS	UNC5D	NA	NA	NA
fITHF8	finn-b-N14_PYELONEPHR	Acute tubulo-interstitial nephritis || id:finn-b-N14_PYELONEPHR	UNC5D	NA	NA	NA
FJVxWR	ebi-a-GCST90018788	Acute glomerulonephritis || id:ebi-a-GCST90018788	CRABP2	NA	NA	NA
FJVxWR	ebi-a-GCST90018820	Chronic glomerulonephritis || id:ebi-a-GCST90018820	CRABP2	NA	NA	NA
FJVxWR	ebi-a-GCST90018866	IgA nephropathy || id:ebi-a-GCST90018866	CRABP2	NA	NA	NA
FJVxWR	finn-b-N14_CHRONTUBULOINTNEPHRITIS	Chronic tubulo-interstitial nephritis || id:finn-b-N14_CHRONTUBULOINTNEPHRITIS	CRABP2	NA	NA	NA
FJVxWR	finn-b-N14_PYELONEPHR	Acute tubulo-interstitial nephritis || id:finn-b-N14_PYELONEPHR	CRABP2	NA	NA	NA
FKsu4H	ebi-a-GCST010005	Membranous nephropathy || id:ebi-a-GCST010005	THBS2	0.0335541	0.0479443	0.522581
FKsu4H	ebi-a-GCST90018788	Acute glomerulonephritis || id:ebi-a-GCST90018788	THBS2	-0.00872245	0.0665689	0.902078
FKsu4H	ebi-a-GCST90018820	Chronic glomerulonephritis || id:ebi-a-GCST90018820	THBS2	0.00344318	0.0586003	0.955964
FKsu4H	ebi-a-GCST90018866	IgA nephropathy || id:ebi-a-GCST90018866	THBS2	0.0161749	0.0167464	0.388803
FKsu4H	finn-b-N14_CHRONTUBULOINTNEPHRITIS	Chronic tubulo-interstitial nephritis || id:finn-b-N14_CHRONTUBULOINTNEPHRITIS	THBS2	0.0228482	0.0621865	0.731925
FKsu4H	finn-b-N14_PYELONEPHR	Acute tubulo-interstitial nephritis || id:finn-b-N14_PYELONEPHR	THBS2	-0.000914073	0.0151628	0.954821
fKWehR	ebi-a-GCST90018788	Acute glomerulonephritis || id:ebi-a-GCST90018788	MPO	-0.0496466	0.237077	0.847542
fKWehR	ebi-a-GCST90018820	Chronic glomerulonephritis || id:ebi-a-GCST90018820	MPO	-0.268853	0.362402	0.51197
fKWehR	ebi-a-GCST90018866	IgA nephropathy || id:ebi-a-GCST90018866	MPO	-0.0056431	0.0314755	0.869139
fKWehR	finn-b-N14_CHRONTUBULOINTNEPHRITIS	Chronic tubulo-interstitial nephritis || id:finn-b-N14_CHRONTUBULOINTNEPHRITIS	MPO	0.0879535	0.159846	0.620474
fKWehR	finn-b-N14_PYELONEPHR	Acute tubulo-interstitial nephritis || id:finn-b-N14_PYELONEPHR	MPO	0.0222879	0.0615291	0.741191
FlLXNc	ebi-a-GCST010005	Membranous nephropathy || id:ebi-a-GCST010005	DKK3	NA	NA	NA
FlLXNc	ebi-a-GCST90018788	Acute glomerulonephritis || id:ebi-a-GCST90018788	DKK3	0.178978	0.378707	0.718939
FlLXNc	ebi-a-GCST90018820	Chronic glomerulonephritis || id:ebi-a-GCST90018820	DKK3	-0.181127	0.161185	0.462954
FlLXNc	ebi-a-GCST90018866	IgA nephropathy || id:ebi-a-GCST90018866	DKK3	-0.00384566	0.0381847	0.9361
FlLXNc	finn-b-N14_CHRONTUBULOINTNEPHRITIS	Chronic tubulo-interstitial nephritis || id:finn-b-N14_CHRONTUBULOINTNEPHRITIS	DKK3	-0.0172872	0.177509	0.938196
FlLXNc	finn-b-N14_PYELONEPHR	Acute tubulo-interstitial nephritis || id:finn-b-N14_PYELONEPHR	DKK3	0.0407925	0.0778407	0.692702
FlTwKY	ebi-a-GCST90018788	Acute glomerulonephritis || id:ebi-a-GCST90018788	FKBP7	0.0278896	0.225278	0.921585
FlTwKY	ebi-a-GCST90018820	Chronic glomerulonephritis || id:ebi-a-GCST90018820	FKBP7	0.174724	0.191908	0.529816
FlTwKY	ebi-a-GCST90018866	IgA nephropathy || id:ebi-a-GCST90018866	FKBP7	0.0136216	0.0377244	0.779403
FlTwKY	finn-b-N14_CHRONTUBULOINTNEPHRITIS	Chronic tubulo-interstitial nephritis || id:finn-b-N14_CHRONTUBULOINTNEPHRITIS	FKBP7	-0.319881	0.202068	0.358672
FlTwKY	finn-b-N14_PYELONEPHR	Acute tubulo-interstitial nephritis || id:finn-b-N14_PYELONEPHR	FKBP7	-0.11131	0.0495685	0.266714
FmH2JW	ebi-a-GCST010005	Membranous nephropathy || id:ebi-a-GCST010005	ACAA1	-0.00844837	0.101727	0.94725
FmH2JW	ebi-a-GCST90018788	Acute glomerulonephritis || id:ebi-a-GCST90018788	ACAA1	0.000956327	0.143253	0.995093
FmH2JW	ebi-a-GCST90018820	Chronic glomerulonephritis || id:ebi-a-GCST90018820	ACAA1	0.0512953	0.0591918	0.449917
FmH2JW	ebi-a-GCST90018866	IgA nephropathy || id:ebi-a-GCST90018866	ACAA1	0.00658225	0.0158331	0.705557
FmH2JW	finn-b-N14_CHRONTUBULOINTNEPHRITIS	Chronic tubulo-interstitial nephritis || id:finn-b-N14_CHRONTUBULOINTNEPHRITIS	ACAA1	-0.0850457	0.0752945	0.340837
FmH2JW	finn-b-N14_PYELONEPHR	Acute tubulo-interstitial nephritis || id:finn-b-N14_PYELONEPHR	ACAA1	-0.0327603	0.0208611	0.214349
FMJev2	ebi-a-GCST010005	Membranous nephropathy || id:ebi-a-GCST010005	PLXNB2	NA	NA	NA
FMJev2	ebi-a-GCST90018788	Acute glomerulonephritis || id:ebi-a-GCST90018788	PLXNB2	0.0418008	0.102289	0.710213
FMJev2	ebi-a-GCST90018820	Chronic glomerulonephritis || id:ebi-a-GCST90018820	PLXNB2	0.0368059	0.0750649	0.657528
FMJev2	ebi-a-GCST90018866	IgA nephropathy || id:ebi-a-GCST90018866	PLXNB2	-0.00761129	0.0150366	0.647581
FMJev2	finn-b-N14_CHRONTUBULOINTNEPHRITIS	Chronic tubulo-interstitial nephritis || id:finn-b-N14_CHRONTUBULOINTNEPHRITIS	PLXNB2	0.108338	0.0756841	0.247697
FMJev2	finn-b-N14_PYELONEPHR	Acute tubulo-interstitial nephritis || id:finn-b-N14_PYELONEPHR	PLXNB2	-0.0455602	0.018518	0.090842
fNJcU4	ebi-a-GCST010005	Membranous nephropathy || id:ebi-a-GCST010005	TPST1	NA	NA	NA
fNJcU4	ebi-a-GCST90018788	Acute glomerulonephritis || id:ebi-a-GCST90018788	TPST1	NA	NA	NA
fNJcU4	ebi-a-GCST90018820	Chronic glomerulonephritis || id:ebi-a-GCST90018820	TPST1	NA	NA	NA
fNJcU4	ebi-a-GCST90018866	IgA nephropathy || id:ebi-a-GCST90018866	TPST1	NA	NA	NA
fNJcU4	finn-b-N14_CHRONTUBULOINTNEPHRITIS	Chronic tubulo-interstitial nephritis || id:finn-b-N14_CHRONTUBULOINTNEPHRITIS	TPST1	NA	NA	NA
fNJcU4	finn-b-N14_PYELONEPHR	Acute tubulo-interstitial nephritis || id:finn-b-N14_PYELONEPHR	TPST1	NA	NA	NA
fohBpE	ebi-a-GCST010005	Membranous nephropathy || id:ebi-a-GCST010005	LPO	NA	NA	NA
fohBpE	ebi-a-GCST90018788	Acute glomerulonephritis || id:ebi-a-GCST90018788	LPO	-0.0377768	0.097711	0.76514
fohBpE	ebi-a-GCST90018820	Chronic glomerulonephritis || id:ebi-a-GCST90018820	LPO	-0.0406571	0.135437	0.814341
fohBpE	ebi-a-GCST90018866	IgA nephropathy || id:ebi-a-GCST90018866	LPO	-0.0296673	0.0245497	0.440086
fohBpE	finn-b-N14_CHRONTUBULOINTNEPHRITIS	Chronic tubulo-interstitial nephritis || id:finn-b-N14_CHRONTUBULOINTNEPHRITIS	LPO	-0.0353894	0.130946	0.831962
fohBpE	finn-b-N14_PYELONEPHR	Acute tubulo-interstitial nephritis || id:finn-b-N14_PYELONEPHR	LPO	-0.0443837	0.029691	0.375344
FQSoUb	ebi-a-GCST90018788	Acute glomerulonephritis || id:ebi-a-GCST90018788	BPIFB1	NA	NA	NA
FQSoUb	ebi-a-GCST90018820	Chronic glomerulonephritis || id:ebi-a-GCST90018820	BPIFB1	NA	NA	NA
FQSoUb	ebi-a-GCST90018866	IgA nephropathy || id:ebi-a-GCST90018866	BPIFB1	NA	NA	NA
FQSoUb	finn-b-N14_CHRONTUBULOINTNEPHRITIS	Chronic tubulo-interstitial nephritis || id:finn-b-N14_CHRONTUBULOINTNEPHRITIS	BPIFB1	NA	NA	NA
FQSoUb	finn-b-N14_PYELONEPHR	Acute tubulo-interstitial nephritis || id:finn-b-N14_PYELONEPHR	BPIFB1	NA	NA	NA
fQtVgG	ebi-a-GCST90018788	Acute glomerulonephritis || id:ebi-a-GCST90018788	QDPR	-0.49175	0.311932	0.359868
fQtVgG	ebi-a-GCST90018820	Chronic glomerulonephritis || id:ebi-a-GCST90018820	QDPR	-0.00203722	0.224035	0.994211
fQtVgG	ebi-a-GCST90018866	IgA nephropathy || id:ebi-a-GCST90018866	QDPR	0.0474831	0.0405113	0.449666
fQtVgG	finn-b-N14_CHRONTUBULOINTNEPHRITIS	Chronic tubulo-interstitial nephritis || id:finn-b-N14_CHRONTUBULOINTNEPHRITIS	QDPR	-0.243389	0.19254	0.426075
fQtVgG	finn-b-N14_PYELONEPHR	Acute tubulo-interstitial nephritis || id:finn-b-N14_PYELONEPHR	QDPR	-0.0452807	0.046892	0.511128
fR880O	ebi-a-GCST010005	Membranous nephropathy || id:ebi-a-GCST010005	CPA4	NA	NA	NA
fR880O	ebi-a-GCST90018788	Acute glomerulonephritis || id:ebi-a-GCST90018788	CPA4	-0.0356825	0.197648	0.861222
fR880O	ebi-a-GCST90018820	Chronic glomerulonephritis || id:ebi-a-GCST90018820	CPA4	0.0189435	0.139386	0.895253
fR880O	ebi-a-GCST90018866	IgA nephropathy || id:ebi-a-GCST90018866	CPA4	0.0222994	0.029426	0.470295
fR880O	finn-b-N14_CHRONTUBULOINTNEPHRITIS	Chronic tubulo-interstitial nephritis || id:finn-b-N14_CHRONTUBULOINTNEPHRITIS	CPA4	0.078214	0.160045	0.638169
fR880O	finn-b-N14_PYELONEPHR	Acute tubulo-interstitial nephritis || id:finn-b-N14_PYELONEPHR	CPA4	-0.00207693	0.034885	0.953985
FroUOi	ebi-a-GCST010005	Membranous nephropathy || id:ebi-a-GCST010005	KLKB1	NA	NA	NA
FroUOi	ebi-a-GCST90018788	Acute glomerulonephritis || id:ebi-a-GCST90018788	KLKB1	-0.00205041	0.0797614	0.981826
FroUOi	ebi-a-GCST90018820	Chronic glomerulonephritis || id:ebi-a-GCST90018820	KLKB1	0.0744847	0.154529	0.677391
FroUOi	ebi-a-GCST90018866	IgA nephropathy || id:ebi-a-GCST90018866	KLKB1	0.00153859	0.0150481	0.935134
FroUOi	finn-b-N14_CHRONTUBULOINTNEPHRITIS	Chronic tubulo-interstitial nephritis || id:finn-b-N14_CHRONTUBULOINTNEPHRITIS	KLKB1	0.0284737	0.0748778	0.740333
FroUOi	finn-b-N14_PYELONEPHR	Acute tubulo-interstitial nephritis || id:finn-b-N14_PYELONEPHR	KLKB1	0.00150277	0.0210883	0.949675
frr3wX	ebi-a-GCST90018788	Acute glomerulonephritis || id:ebi-a-GCST90018788	AKR1A1	NA	NA	NA
frr3wX	ebi-a-GCST90018820	Chronic glomerulonephritis || id:ebi-a-GCST90018820	AKR1A1	NA	NA	NA
frr3wX	ebi-a-GCST90018866	IgA nephropathy || id:ebi-a-GCST90018866	AKR1A1	NA	NA	NA
frr3wX	finn-b-N14_CHRONTUBULOINTNEPHRITIS	Chronic tubulo-interstitial nephritis || id:finn-b-N14_CHRONTUBULOINTNEPHRITIS	AKR1A1	NA	NA	NA
frr3wX	finn-b-N14_PYELONEPHR	Acute tubulo-interstitial nephritis || id:finn-b-N14_PYELONEPHR	AKR1A1	NA	NA	NA
fryfxb	ebi-a-GCST010005	Membranous nephropathy || id:ebi-a-GCST010005	ANTXR2	NA	NA	NA
fryfxb	ebi-a-GCST90018788	Acute glomerulonephritis || id:ebi-a-GCST90018788	ANTXR2	NA	NA	NA
fryfxb	ebi-a-GCST90018820	Chronic glomerulonephritis || id:ebi-a-GCST90018820	ANTXR2	NA	NA	NA
fryfxb	ebi-a-GCST90018866	IgA nephropathy || id:ebi-a-GCST90018866	ANTXR2	NA	NA	NA
fryfxb	finn-b-N14_CHRONTUBULOINTNEPHRITIS	Chronic tubulo-interstitial nephritis || id:finn-b-N14_CHRONTUBULOINTNEPHRITIS	ANTXR2	NA	NA	NA
fryfxb	finn-b-N14_PYELONEPHR	Acute tubulo-interstitial nephritis || id:finn-b-N14_PYELONEPHR	ANTXR2	NA	NA	NA
fSrwtu	ebi-a-GCST90018788	Acute glomerulonephritis || id:ebi-a-GCST90018788	GRAMD1C	0.0746044	0.103368	0.510392
fSrwtu	ebi-a-GCST90018820	Chronic glomerulonephritis || id:ebi-a-GCST90018820	GRAMD1C	0.022607	0.0923408	0.818642
fSrwtu	ebi-a-GCST90018866	IgA nephropathy || id:ebi-a-GCST90018866	GRAMD1C	0.00607959	0.0285897	0.841998
fSrwtu	finn-b-N14_CHRONTUBULOINTNEPHRITIS	Chronic tubulo-interstitial nephritis || id:finn-b-N14_CHRONTUBULOINTNEPHRITIS	GRAMD1C	0.143613	0.0986746	0.219253
fSrwtu	finn-b-N14_PYELONEPHR	Acute tubulo-interstitial nephritis || id:finn-b-N14_PYELONEPHR	GRAMD1C	0.0195683	0.024138	0.463023
fTtmNA	ebi-a-GCST90018788	Acute glomerulonephritis || id:ebi-a-GCST90018788	LANCL1	NA	NA	NA
fTtmNA	ebi-a-GCST90018820	Chronic glomerulonephritis || id:ebi-a-GCST90018820	LANCL1	NA	NA	NA
fTtmNA	ebi-a-GCST90018866	IgA nephropathy || id:ebi-a-GCST90018866	LANCL1	NA	NA	NA
fTtmNA	finn-b-N14_CHRONTUBULOINTNEPHRITIS	Chronic tubulo-interstitial nephritis || id:finn-b-N14_CHRONTUBULOINTNEPHRITIS	LANCL1	NA	NA	NA
fTtmNA	finn-b-N14_PYELONEPHR	Acute tubulo-interstitial nephritis || id:finn-b-N14_PYELONEPHR	LANCL1	NA	NA	NA
FUDzIy	ebi-a-GCST010005	Membranous nephropathy || id:ebi-a-GCST010005	BDH2	-0.114696	0.0693766	0.346317
FUDzIy	ebi-a-GCST90018788	Acute glomerulonephritis || id:ebi-a-GCST90018788	BDH2	0.0458247	0.0955893	0.715415
FUDzIy	ebi-a-GCST90018820	Chronic glomerulonephritis || id:ebi-a-GCST90018820	BDH2	-0.0176706	0.0883557	0.874337
FUDzIy	ebi-a-GCST90018866	IgA nephropathy || id:ebi-a-GCST90018866	BDH2	0.00908528	0.0226318	0.756973
FUDzIy	finn-b-N14_CHRONTUBULOINTNEPHRITIS	Chronic tubulo-interstitial nephritis || id:finn-b-N14_CHRONTUBULOINTNEPHRITIS	BDH2	-0.0057144	0.11003	0.966967
FUDzIy	finn-b-N14_PYELONEPHR	Acute tubulo-interstitial nephritis || id:finn-b-N14_PYELONEPHR	BDH2	0.0250577	0.0304785	0.561943
FuUuXG	ebi-a-GCST90018788	Acute glomerulonephritis || id:ebi-a-GCST90018788	BTN3A3	-0.0811622	0.228323	0.745761
FuUuXG	ebi-a-GCST90018820	Chronic glomerulonephritis || id:ebi-a-GCST90018820	BTN3A3	0.174089	0.20527	0.458688
FuUuXG	ebi-a-GCST90018866	IgA nephropathy || id:ebi-a-GCST90018866	BTN3A3	-0.0106468	0.047376	0.836627
FuUuXG	finn-b-N14_CHRONTUBULOINTNEPHRITIS	Chronic tubulo-interstitial nephritis || id:finn-b-N14_CHRONTUBULOINTNEPHRITIS	BTN3A3	-0.174514	0.204084	0.455346
FuUuXG	finn-b-N14_PYELONEPHR	Acute tubulo-interstitial nephritis || id:finn-b-N14_PYELONEPHR	BTN3A3	-0.0258514	0.0458084	0.611964
fyC5iL	ebi-a-GCST010005	Membranous nephropathy || id:ebi-a-GCST010005	PCSK7	0.00441792	0.0666524	0.951323
fyC5iL	ebi-a-GCST90018788	Acute glomerulonephritis || id:ebi-a-GCST90018788	PCSK7	0.00681771	0.0431065	0.88052
fyC5iL	ebi-a-GCST90018820	Chronic glomerulonephritis || id:ebi-a-GCST90018820	PCSK7	0.00736311	0.0442042	0.874235
fyC5iL	ebi-a-GCST90018866	IgA nephropathy || id:ebi-a-GCST90018866	PCSK7	0.00326579	0.0192057	0.871643
fyC5iL	finn-b-N14_CHRONTUBULOINTNEPHRITIS	Chronic tubulo-interstitial nephritis || id:finn-b-N14_CHRONTUBULOINTNEPHRITIS	PCSK7	0.017865	0.0575023	0.771558
fyC5iL	finn-b-N14_PYELONEPHR	Acute tubulo-interstitial nephritis || id:finn-b-N14_PYELONEPHR	PCSK7	0.0160673	0.0144885	0.329627
fyC5iL	ieu-a-1081	IgA nephropathy || id:ieu-a-1081	PCSK7	NA	NA	NA
FYN1S8	ebi-a-GCST010005	Membranous nephropathy || id:ebi-a-GCST010005	GLTPD2	NA	NA	NA
FYN1S8	ebi-a-GCST90018788	Acute glomerulonephritis || id:ebi-a-GCST90018788	GLTPD2	0.103518	0.129131	0.506867
FYN1S8	ebi-a-GCST90018820	Chronic glomerulonephritis || id:ebi-a-GCST90018820	GLTPD2	0.191401	0.0935601	0.177416
FYN1S8	ebi-a-GCST90018866	IgA nephropathy || id:ebi-a-GCST90018866	GLTPD2	0.0293278	0.0423729	0.56041
FYN1S8	finn-b-N14_CHRONTUBULOINTNEPHRITIS	Chronic tubulo-interstitial nephritis || id:finn-b-N14_CHRONTUBULOINTNEPHRITIS	GLTPD2	-0.0555954	0.1031	0.643723
FYN1S8	finn-b-N14_PYELONEPHR	Acute tubulo-interstitial nephritis || id:finn-b-N14_PYELONEPHR	GLTPD2	0.0162041	0.0251327	0.585175
FYN1S8	ieu-a-1081	IgA nephropathy || id:ieu-a-1081	GLTPD2	NA	NA	NA
g14SOX	ebi-a-GCST90018788	Acute glomerulonephritis || id:ebi-a-GCST90018788	GNMT	NA	NA	NA
g14SOX	ebi-a-GCST90018820	Chronic glomerulonephritis || id:ebi-a-GCST90018820	GNMT	NA	NA	NA
g14SOX	ebi-a-GCST90018866	IgA nephropathy || id:ebi-a-GCST90018866	GNMT	NA	NA	NA
g14SOX	finn-b-N14_CHRONTUBULOINTNEPHRITIS	Chronic tubulo-interstitial nephritis || id:finn-b-N14_CHRONTUBULOINTNEPHRITIS	GNMT	NA	NA	NA
g14SOX	finn-b-N14_PYELONEPHR	Acute tubulo-interstitial nephritis || id:finn-b-N14_PYELONEPHR	GNMT	NA	NA	NA
G2AS7h	ebi-a-GCST010005	Membranous nephropathy || id:ebi-a-GCST010005	NDST1	NA	NA	NA
G2AS7h	ebi-a-GCST90018788	Acute glomerulonephritis || id:ebi-a-GCST90018788	NDST1	NA	NA	NA
G2AS7h	ebi-a-GCST90018820	Chronic glomerulonephritis || id:ebi-a-GCST90018820	NDST1	NA	NA	NA
G2AS7h	ebi-a-GCST90018866	IgA nephropathy || id:ebi-a-GCST90018866	NDST1	NA	NA	NA
G2AS7h	finn-b-N14_CHRONTUBULOINTNEPHRITIS	Chronic tubulo-interstitial nephritis || id:finn-b-N14_CHRONTUBULOINTNEPHRITIS	NDST1	NA	NA	NA
G2AS7h	finn-b-N14_PYELONEPHR	Acute tubulo-interstitial nephritis || id:finn-b-N14_PYELONEPHR	NDST1	NA	NA	NA
G2HnKp	ebi-a-GCST010005	Membranous nephropathy || id:ebi-a-GCST010005	PNLIPRP2	0.136272	0.100229	0.40372
G2HnKp	ebi-a-GCST90018788	Acute glomerulonephritis || id:ebi-a-GCST90018788	PNLIPRP2	-0.00466421	0.0915735	0.961031
G2HnKp	ebi-a-GCST90018820	Chronic glomerulonephritis || id:ebi-a-GCST90018820	PNLIPRP2	0.149054	0.0590481	0.0450261
G2HnKp	ebi-a-GCST90018866	IgA nephropathy || id:ebi-a-GCST90018866	PNLIPRP2	0.0119858	0.0203077	0.576588
G2HnKp	finn-b-N14_CHRONTUBULOINTNEPHRITIS	Chronic tubulo-interstitial nephritis || id:finn-b-N14_CHRONTUBULOINTNEPHRITIS	PNLIPRP2	-0.0572182	0.0644591	0.40889
G2HnKp	finn-b-N14_PYELONEPHR	Acute tubulo-interstitial nephritis || id:finn-b-N14_PYELONEPHR	PNLIPRP2	-0.0136437	0.0166648	0.444244
g2Qzhj	ebi-a-GCST90018788	Acute glomerulonephritis || id:ebi-a-GCST90018788	ALDOC	NA	NA	NA
g2Qzhj	ebi-a-GCST90018820	Chronic glomerulonephritis || id:ebi-a-GCST90018820	ALDOC	NA	NA	NA
g2Qzhj	ebi-a-GCST90018866	IgA nephropathy || id:ebi-a-GCST90018866	ALDOC	NA	NA	NA
g2Qzhj	finn-b-N14_CHRONTUBULOINTNEPHRITIS	Chronic tubulo-interstitial nephritis || id:finn-b-N14_CHRONTUBULOINTNEPHRITIS	ALDOC	NA	NA	NA
g2Qzhj	finn-b-N14_PYELONEPHR	Acute tubulo-interstitial nephritis || id:finn-b-N14_PYELONEPHR	ALDOC	NA	NA	NA
g5ogXC	ebi-a-GCST010005	Membranous nephropathy || id:ebi-a-GCST010005	COLEC12	NA	NA	NA
g5ogXC	ebi-a-GCST90018788	Acute glomerulonephritis || id:ebi-a-GCST90018788	COLEC12	-0.523936	0.274966	0.307677
g5ogXC	ebi-a-GCST90018820	Chronic glomerulonephritis || id:ebi-a-GCST90018820	COLEC12	0.349604	0.226543	0.366036
g5ogXC	ebi-a-GCST90018866	IgA nephropathy || id:ebi-a-GCST90018866	COLEC12	-0.0882805	0.0494479	0.325046
g5ogXC	finn-b-N14_CHRONTUBULOINTNEPHRITIS	Chronic tubulo-interstitial nephritis || id:finn-b-N14_CHRONTUBULOINTNEPHRITIS	COLEC12	-0.106623	0.232545	0.726315
g5ogXC	finn-b-N14_PYELONEPHR	Acute tubulo-interstitial nephritis || id:finn-b-N14_PYELONEPHR	COLEC12	0.0708553	0.0569968	0.431262
G6iuy6	ebi-a-GCST90018788	Acute glomerulonephritis || id:ebi-a-GCST90018788	DECR1	NA	NA	NA
G6iuy6	ebi-a-GCST90018820	Chronic glomerulonephritis || id:ebi-a-GCST90018820	DECR1	NA	NA	NA
G6iuy6	ebi-a-GCST90018866	IgA nephropathy || id:ebi-a-GCST90018866	DECR1	NA	NA	NA
G6iuy6	finn-b-N14_CHRONTUBULOINTNEPHRITIS	Chronic tubulo-interstitial nephritis || id:finn-b-N14_CHRONTUBULOINTNEPHRITIS	DECR1	NA	NA	NA
G6iuy6	finn-b-N14_PYELONEPHR	Acute tubulo-interstitial nephritis || id:finn-b-N14_PYELONEPHR	DECR1	NA	NA	NA
G8AELB	ebi-a-GCST90018788	Acute glomerulonephritis || id:ebi-a-GCST90018788	MMP19	NA	NA	NA
G8AELB	ebi-a-GCST90018820	Chronic glomerulonephritis || id:ebi-a-GCST90018820	MMP19	NA	NA	NA
G8AELB	ebi-a-GCST90018866	IgA nephropathy || id:ebi-a-GCST90018866	MMP19	NA	NA	NA
G8AELB	finn-b-N14_CHRONTUBULOINTNEPHRITIS	Chronic tubulo-interstitial nephritis || id:finn-b-N14_CHRONTUBULOINTNEPHRITIS	MMP19	NA	NA	NA
G8AELB	finn-b-N14_PYELONEPHR	Acute tubulo-interstitial nephritis || id:finn-b-N14_PYELONEPHR	MMP19	NA	NA	NA
GB0fft	ebi-a-GCST90018788	Acute glomerulonephritis || id:ebi-a-GCST90018788	CPNE1	0.00341943	0.190833	0.987331
GB0fft	ebi-a-GCST90018820	Chronic glomerulonephritis || id:ebi-a-GCST90018820	CPNE1	0.235034	0.145981	0.248681
GB0fft	ebi-a-GCST90018866	IgA nephropathy || id:ebi-a-GCST90018866	CPNE1	0.0311494	0.0380105	0.498625
GB0fft	finn-b-N14_CHRONTUBULOINTNEPHRITIS	Chronic tubulo-interstitial nephritis || id:finn-b-N14_CHRONTUBULOINTNEPHRITIS	CPNE1	0.0834256	0.14211	0.662055
GB0fft	finn-b-N14_PYELONEPHR	Acute tubulo-interstitial nephritis || id:finn-b-N14_PYELONEPHR	CPNE1	0.0159076	0.0347539	0.726727
GBEMze	ebi-a-GCST010005	Membranous nephropathy || id:ebi-a-GCST010005	PCSK1	NA	NA	NA
GBEMze	ebi-a-GCST90018788	Acute glomerulonephritis || id:ebi-a-GCST90018788	PCSK1	0.0141813	0.14448	0.924561
GBEMze	ebi-a-GCST90018820	Chronic glomerulonephritis || id:ebi-a-GCST90018820	PCSK1	0.226664	0.115716	0.0909802
GBEMze	ebi-a-GCST90018866	IgA nephropathy || id:ebi-a-GCST90018866	PCSK1	-0.0241388	0.024609	0.359322
GBEMze	finn-b-N14_CHRONTUBULOINTNEPHRITIS	Chronic tubulo-interstitial nephritis || id:finn-b-N14_CHRONTUBULOINTNEPHRITIS	PCSK1	0.019195	0.127981	0.885008
GBEMze	finn-b-N14_PYELONEPHR	Acute tubulo-interstitial nephritis || id:finn-b-N14_PYELONEPHR	PCSK1	-0.0535723	0.029165	0.108844
gcCNod	ebi-a-GCST90018788	Acute glomerulonephritis || id:ebi-a-GCST90018788	RNPEP	NA	NA	NA
gcCNod	ebi-a-GCST90018820	Chronic glomerulonephritis || id:ebi-a-GCST90018820	RNPEP	NA	NA	NA
gcCNod	ebi-a-GCST90018866	IgA nephropathy || id:ebi-a-GCST90018866	RNPEP	NA	NA	NA
gcCNod	finn-b-N14_CHRONTUBULOINTNEPHRITIS	Chronic tubulo-interstitial nephritis || id:finn-b-N14_CHRONTUBULOINTNEPHRITIS	RNPEP	NA	NA	NA
gcCNod	finn-b-N14_PYELONEPHR	Acute tubulo-interstitial nephritis || id:finn-b-N14_PYELONEPHR	RNPEP	NA	NA	NA
gdFQYy	ebi-a-GCST010005	Membranous nephropathy || id:ebi-a-GCST010005	CD33	NA	NA	NA
gdFQYy	ebi-a-GCST90018788	Acute glomerulonephritis || id:ebi-a-GCST90018788	CD33	0.0166639	0.0735145	0.841737
gdFQYy	ebi-a-GCST90018820	Chronic glomerulonephritis || id:ebi-a-GCST90018820	CD33	0.0270582	0.0904304	0.793005
gdFQYy	ebi-a-GCST90018866	IgA nephropathy || id:ebi-a-GCST90018866	CD33	-0.0029219	0.0102312	0.802056
gdFQYy	finn-b-N14_CHRONTUBULOINTNEPHRITIS	Chronic tubulo-interstitial nephritis || id:finn-b-N14_CHRONTUBULOINTNEPHRITIS	CD33	-0.0889391	0.0526519	0.233244
gdFQYy	finn-b-N14_PYELONEPHR	Acute tubulo-interstitial nephritis || id:finn-b-N14_PYELONEPHR	CD33	0.00591313	0.0159545	0.74649
gdsvH6	ebi-a-GCST010005	Membranous nephropathy || id:ebi-a-GCST010005	DSC2	0.0270134	0.0637735	0.744925
gdsvH6	ebi-a-GCST90018788	Acute glomerulonephritis || id:ebi-a-GCST90018788	DSC2	0.26206	0.129468	0.292125
gdsvH6	ebi-a-GCST90018820	Chronic glomerulonephritis || id:ebi-a-GCST90018820	DSC2	0.0990482	0.0927086	0.478961
gdsvH6	ebi-a-GCST90018866	IgA nephropathy || id:ebi-a-GCST90018866	DSC2	-0.0254934	0.0209383	0.437746
gdsvH6	finn-b-N14_CHRONTUBULOINTNEPHRITIS	Chronic tubulo-interstitial nephritis || id:finn-b-N14_CHRONTUBULOINTNEPHRITIS	DSC2	-0.153591	0.0926934	0.345682
gdsvH6	finn-b-N14_PYELONEPHR	Acute tubulo-interstitial nephritis || id:finn-b-N14_PYELONEPHR	DSC2	-0.0125167	0.022686	0.679032
gdsvH6	ieu-a-1081	IgA nephropathy || id:ieu-a-1081	DSC2	NA	NA	NA
ge8RNz	ebi-a-GCST90018788	Acute glomerulonephritis || id:ebi-a-GCST90018788	PTK7	NA	NA	NA
ge8RNz	ebi-a-GCST90018820	Chronic glomerulonephritis || id:ebi-a-GCST90018820	PTK7	NA	NA	NA
ge8RNz	ebi-a-GCST90018866	IgA nephropathy || id:ebi-a-GCST90018866	PTK7	NA	NA	NA
ge8RNz	finn-b-N14_CHRONTUBULOINTNEPHRITIS	Chronic tubulo-interstitial nephritis || id:finn-b-N14_CHRONTUBULOINTNEPHRITIS	PTK7	NA	NA	NA
ge8RNz	finn-b-N14_PYELONEPHR	Acute tubulo-interstitial nephritis || id:finn-b-N14_PYELONEPHR	PTK7	NA	NA	NA
gG17I1	ebi-a-GCST010005	Membranous nephropathy || id:ebi-a-GCST010005	CRELD1	0.236262	0.977201	0.84898
gG17I1	ebi-a-GCST90018788	Acute glomerulonephritis || id:ebi-a-GCST90018788	CRELD1	-0.0845703	0.113505	0.484376
gG17I1	ebi-a-GCST90018820	Chronic glomerulonephritis || id:ebi-a-GCST90018820	CRELD1	-0.00138701	0.139382	0.992383
gG17I1	ebi-a-GCST90018866	IgA nephropathy || id:ebi-a-GCST90018866	CRELD1	0.0515894	0.030539	0.142124
gG17I1	finn-b-N14_CHRONTUBULOINTNEPHRITIS	Chronic tubulo-interstitial nephritis || id:finn-b-N14_CHRONTUBULOINTNEPHRITIS	CRELD1	-0.193121	0.14011	0.217286
gG17I1	finn-b-N14_PYELONEPHR	Acute tubulo-interstitial nephritis || id:finn-b-N14_PYELONEPHR	CRELD1	-0.0364424	0.0342449	0.328192
GhWCCh	ebi-a-GCST90018788	Acute glomerulonephritis || id:ebi-a-GCST90018788	GSTM4	-0.127481	0.336041	0.74091
GhWCCh	ebi-a-GCST90018820	Chronic glomerulonephritis || id:ebi-a-GCST90018820	GSTM4	0.00963252	0.305204	0.977689
GhWCCh	ebi-a-GCST90018866	IgA nephropathy || id:ebi-a-GCST90018866	GSTM4	-0.0626587	0.0392438	0.25142
GhWCCh	finn-b-N14_CHRONTUBULOINTNEPHRITIS	Chronic tubulo-interstitial nephritis || id:finn-b-N14_CHRONTUBULOINTNEPHRITIS	GSTM4	-0.00101932	0.317063	0.997953
GhWCCh	finn-b-N14_PYELONEPHR	Acute tubulo-interstitial nephritis || id:finn-b-N14_PYELONEPHR	GSTM4	0.0921735	0.061264	0.373449
gIHtTs	ebi-a-GCST010005	Membranous nephropathy || id:ebi-a-GCST010005	SFTPD	NA	NA	NA
gIHtTs	ebi-a-GCST90018788	Acute glomerulonephritis || id:ebi-a-GCST90018788	SFTPD	0.0196762	0.0608875	0.762766
gIHtTs	ebi-a-GCST90018820	Chronic glomerulonephritis || id:ebi-a-GCST90018820	SFTPD	-0.00341643	0.0885308	0.971066
gIHtTs	ebi-a-GCST90018866	IgA nephropathy || id:ebi-a-GCST90018866	SFTPD	-0.000674262	0.0120911	0.958203
gIHtTs	finn-b-N14_CHRONTUBULOINTNEPHRITIS	Chronic tubulo-interstitial nephritis || id:finn-b-N14_CHRONTUBULOINTNEPHRITIS	SFTPD	-0.0801382	0.0756516	0.367199
gIHtTs	finn-b-N14_PYELONEPHR	Acute tubulo-interstitial nephritis || id:finn-b-N14_PYELONEPHR	SFTPD	-0.00258931	0.0233519	0.918712
GIz3Nb	ebi-a-GCST010005	Membranous nephropathy || id:ebi-a-GCST010005	DNER	0.0753897	0.154166	0.710451
GIz3Nb	ebi-a-GCST90018788	Acute glomerulonephritis || id:ebi-a-GCST90018788	DNER	0.0134725	0.0786088	0.874828
GIz3Nb	ebi-a-GCST90018820	Chronic glomerulonephritis || id:ebi-a-GCST90018820	DNER	0.0721183	0.0690661	0.373129
GIz3Nb	ebi-a-GCST90018866	IgA nephropathy || id:ebi-a-GCST90018866	DNER	-0.00458378	0.0149014	0.7785
GIz3Nb	finn-b-N14_CHRONTUBULOINTNEPHRITIS	Chronic tubulo-interstitial nephritis || id:finn-b-N14_CHRONTUBULOINTNEPHRITIS	DNER	0.0345765	0.0750471	0.676338
GIz3Nb	finn-b-N14_PYELONEPHR	Acute tubulo-interstitial nephritis || id:finn-b-N14_PYELONEPHR	DNER	0.0248657	0.018362	0.268648
GIz3Nb	ieu-a-1081	IgA nephropathy || id:ieu-a-1081	DNER	NA	NA	NA
GJIj3I	ebi-a-GCST90018788	Acute glomerulonephritis || id:ebi-a-GCST90018788	TPST2	NA	NA	NA
GJIj3I	ebi-a-GCST90018820	Chronic glomerulonephritis || id:ebi-a-GCST90018820	TPST2	NA	NA	NA
GJIj3I	ebi-a-GCST90018866	IgA nephropathy || id:ebi-a-GCST90018866	TPST2	NA	NA	NA
GJIj3I	finn-b-N14_CHRONTUBULOINTNEPHRITIS	Chronic tubulo-interstitial nephritis || id:finn-b-N14_CHRONTUBULOINTNEPHRITIS	TPST2	NA	NA	NA
GJIj3I	finn-b-N14_PYELONEPHR	Acute tubulo-interstitial nephritis || id:finn-b-N14_PYELONEPHR	TPST2	NA	NA	NA
GJvo7y	ebi-a-GCST90018788	Acute glomerulonephritis || id:ebi-a-GCST90018788	HSPG2	0.0046492	0.205296	0.985585
GJvo7y	ebi-a-GCST90018820	Chronic glomerulonephritis || id:ebi-a-GCST90018820	HSPG2	0.00624753	0.166321	0.976098
GJvo7y	ebi-a-GCST90018866	IgA nephropathy || id:ebi-a-GCST90018866	HSPG2	0.0017935	0.0763901	0.985056
GJvo7y	finn-b-N14_CHRONTUBULOINTNEPHRITIS	Chronic tubulo-interstitial nephritis || id:finn-b-N14_CHRONTUBULOINTNEPHRITIS	HSPG2	0.119747	0.146468	0.563685
GJvo7y	finn-b-N14_PYELONEPHR	Acute tubulo-interstitial nephritis || id:finn-b-N14_PYELONEPHR	HSPG2	-0.0457162	0.0527636	0.54548
gm3nxy	ebi-a-GCST90018788	Acute glomerulonephritis || id:ebi-a-GCST90018788	MMP2	NA	NA	NA
gm3nxy	ebi-a-GCST90018820	Chronic glomerulonephritis || id:ebi-a-GCST90018820	MMP2	NA	NA	NA
gm3nxy	ebi-a-GCST90018866	IgA nephropathy || id:ebi-a-GCST90018866	MMP2	NA	NA	NA
gm3nxy	finn-b-N14_CHRONTUBULOINTNEPHRITIS	Chronic tubulo-interstitial nephritis || id:finn-b-N14_CHRONTUBULOINTNEPHRITIS	MMP2	NA	NA	NA
gm3nxy	finn-b-N14_PYELONEPHR	Acute tubulo-interstitial nephritis || id:finn-b-N14_PYELONEPHR	MMP2	NA	NA	NA
Gmc7Se	ebi-a-GCST010005	Membranous nephropathy || id:ebi-a-GCST010005	GOLM1	-0.0898581	0.131984	0.619467
Gmc7Se	ebi-a-GCST90018788	Acute glomerulonephritis || id:ebi-a-GCST90018788	GOLM1	-0.278524	0.143563	0.147699
Gmc7Se	ebi-a-GCST90018820	Chronic glomerulonephritis || id:ebi-a-GCST90018820	GOLM1	-0.157602	0.157672	0.391186
Gmc7Se	ebi-a-GCST90018866	IgA nephropathy || id:ebi-a-GCST90018866	GOLM1	-0.00952181	0.0370581	0.813837
Gmc7Se	finn-b-N14_CHRONTUBULOINTNEPHRITIS	Chronic tubulo-interstitial nephritis || id:finn-b-N14_CHRONTUBULOINTNEPHRITIS	GOLM1	-0.22858	0.208475	0.38728
Gmc7Se	finn-b-N14_PYELONEPHR	Acute tubulo-interstitial nephritis || id:finn-b-N14_PYELONEPHR	GOLM1	-0.0273482	0.0511807	0.646549
GoVwxC	ebi-a-GCST90018788	Acute glomerulonephritis || id:ebi-a-GCST90018788	CXCL10	NA	NA	NA
GoVwxC	ebi-a-GCST90018820	Chronic glomerulonephritis || id:ebi-a-GCST90018820	CXCL10	NA	NA	NA
GoVwxC	ebi-a-GCST90018866	IgA nephropathy || id:ebi-a-GCST90018866	CXCL10	NA	NA	NA
GoVwxC	finn-b-N14_CHRONTUBULOINTNEPHRITIS	Chronic tubulo-interstitial nephritis || id:finn-b-N14_CHRONTUBULOINTNEPHRITIS	CXCL10	NA	NA	NA
GoVwxC	finn-b-N14_PYELONEPHR	Acute tubulo-interstitial nephritis || id:finn-b-N14_PYELONEPHR	CXCL10	NA	NA	NA
greszH	ebi-a-GCST90018788	Acute glomerulonephritis || id:ebi-a-GCST90018788	TPP1	0.0269726	0.141985	0.861461
greszH	ebi-a-GCST90018820	Chronic glomerulonephritis || id:ebi-a-GCST90018820	TPP1	0.185115	0.140034	0.27795
greszH	ebi-a-GCST90018866	IgA nephropathy || id:ebi-a-GCST90018866	TPP1	0.00162381	0.0260959	0.954298
greszH	finn-b-N14_CHRONTUBULOINTNEPHRITIS	Chronic tubulo-interstitial nephritis || id:finn-b-N14_CHRONTUBULOINTNEPHRITIS	TPP1	-0.101492	0.118337	0.481454
greszH	finn-b-N14_PYELONEPHR	Acute tubulo-interstitial nephritis || id:finn-b-N14_PYELONEPHR	TPP1	-0.00481524	0.0289462	0.883177
greszH	ieu-a-1081	IgA nephropathy || id:ieu-a-1081	TPP1	NA	NA	NA
grtOda	ebi-a-GCST010005	Membranous nephropathy || id:ebi-a-GCST010005	IL1RN	NA	NA	NA
grtOda	ebi-a-GCST90018788	Acute glomerulonephritis || id:ebi-a-GCST90018788	IL1RN	-0.420595	0.322934	0.416858
grtOda	ebi-a-GCST90018820	Chronic glomerulonephritis || id:ebi-a-GCST90018820	IL1RN	-0.0226256	0.299735	0.952036
grtOda	ebi-a-GCST90018866	IgA nephropathy || id:ebi-a-GCST90018866	IL1RN	0.0103098	0.0548287	0.881674
grtOda	finn-b-N14_CHRONTUBULOINTNEPHRITIS	Chronic tubulo-interstitial nephritis || id:finn-b-N14_CHRONTUBULOINTNEPHRITIS	IL1RN	-0.129692	0.261219	0.706626
grtOda	finn-b-N14_PYELONEPHR	Acute tubulo-interstitial nephritis || id:finn-b-N14_PYELONEPHR	IL1RN	0.0555255	0.0637957	0.544054
GSIwlM	ebi-a-GCST90018788	Acute glomerulonephritis || id:ebi-a-GCST90018788	IDH1	0.130883	0.26734	0.710165
GSIwlM	ebi-a-GCST90018820	Chronic glomerulonephritis || id:ebi-a-GCST90018820	IDH1	-0.398677	0.277626	0.387246
GSIwlM	ebi-a-GCST90018866	IgA nephropathy || id:ebi-a-GCST90018866	IDH1	0.0131074	0.039444	0.795758
GSIwlM	finn-b-N14_CHRONTUBULOINTNEPHRITIS	Chronic tubulo-interstitial nephritis || id:finn-b-N14_CHRONTUBULOINTNEPHRITIS	IDH1	0.0949564	0.229773	0.750518
GSIwlM	finn-b-N14_PYELONEPHR	Acute tubulo-interstitial nephritis || id:finn-b-N14_PYELONEPHR	IDH1	-0.0359955	0.139811	0.83958
gTrz0j	ebi-a-GCST010005	Membranous nephropathy || id:ebi-a-GCST010005	IL16	NA	NA	NA
gTrz0j	ebi-a-GCST90018788	Acute glomerulonephritis || id:ebi-a-GCST90018788	IL16	-0.075102	0.281574	0.802869
gTrz0j	ebi-a-GCST90018820	Chronic glomerulonephritis || id:ebi-a-GCST90018820	IL16	-0.284392	0.200524	0.229107
gTrz0j	ebi-a-GCST90018866	IgA nephropathy || id:ebi-a-GCST90018866	IL16	-0.0240351	0.031562	0.488771
gTrz0j	finn-b-N14_CHRONTUBULOINTNEPHRITIS	Chronic tubulo-interstitial nephritis || id:finn-b-N14_CHRONTUBULOINTNEPHRITIS	IL16	0.111389	0.159076	0.522376
gTrz0j	finn-b-N14_PYELONEPHR	Acute tubulo-interstitial nephritis || id:finn-b-N14_PYELONEPHR	IL16	-0.0055321	0.0391375	0.894426
gvNXrh	ebi-a-GCST90018788	Acute glomerulonephritis || id:ebi-a-GCST90018788	NDRG3	0.162505	1.63032	0.936753
gvNXrh	ebi-a-GCST90018820	Chronic glomerulonephritis || id:ebi-a-GCST90018820	NDRG3	-1.88521	2.13566	0.539602
gvNXrh	ebi-a-GCST90018866	IgA nephropathy || id:ebi-a-GCST90018866	NDRG3	0.107511	0.383075	0.825813
gvNXrh	finn-b-N14_CHRONTUBULOINTNEPHRITIS	Chronic tubulo-interstitial nephritis || id:finn-b-N14_CHRONTUBULOINTNEPHRITIS	NDRG3	0.547598	0.802823	0.618916
gvNXrh	finn-b-N14_PYELONEPHR	Acute tubulo-interstitial nephritis || id:finn-b-N14_PYELONEPHR	NDRG3	-0.0582939	0.196782	0.816654
GWAhaL	ebi-a-GCST90018788	Acute glomerulonephritis || id:ebi-a-GCST90018788	F11	NA	NA	NA
GWAhaL	ebi-a-GCST90018820	Chronic glomerulonephritis || id:ebi-a-GCST90018820	F11	NA	NA	NA
GWAhaL	ebi-a-GCST90018866	IgA nephropathy || id:ebi-a-GCST90018866	F11	NA	NA	NA
GWAhaL	finn-b-N14_CHRONTUBULOINTNEPHRITIS	Chronic tubulo-interstitial nephritis || id:finn-b-N14_CHRONTUBULOINTNEPHRITIS	F11	NA	NA	NA
GWAhaL	finn-b-N14_PYELONEPHR	Acute tubulo-interstitial nephritis || id:finn-b-N14_PYELONEPHR	F11	NA	NA	NA
gXamRj	ebi-a-GCST90018788	Acute glomerulonephritis || id:ebi-a-GCST90018788	MTHFD2	NA	NA	NA
gXamRj	ebi-a-GCST90018820	Chronic glomerulonephritis || id:ebi-a-GCST90018820	MTHFD2	NA	NA	NA
gXamRj	ebi-a-GCST90018866	IgA nephropathy || id:ebi-a-GCST90018866	MTHFD2	NA	NA	NA
gXamRj	finn-b-N14_CHRONTUBULOINTNEPHRITIS	Chronic tubulo-interstitial nephritis || id:finn-b-N14_CHRONTUBULOINTNEPHRITIS	MTHFD2	NA	NA	NA
gXamRj	finn-b-N14_PYELONEPHR	Acute tubulo-interstitial nephritis || id:finn-b-N14_PYELONEPHR	MTHFD2	NA	NA	NA
GxFsQG	ebi-a-GCST010005	Membranous nephropathy || id:ebi-a-GCST010005	MMP10	-0.046612	0.0498147	0.521137
GxFsQG	ebi-a-GCST90018788	Acute glomerulonephritis || id:ebi-a-GCST90018788	MMP10	-0.0736068	0.0756634	0.375323
GxFsQG	ebi-a-GCST90018820	Chronic glomerulonephritis || id:ebi-a-GCST90018820	MMP10	-0.0829247	0.0581885	0.213444
GxFsQG	ebi-a-GCST90018866	IgA nephropathy || id:ebi-a-GCST90018866	MMP10	-0.0272788	0.0125432	0.0816476
GxFsQG	finn-b-N14_CHRONTUBULOINTNEPHRITIS	Chronic tubulo-interstitial nephritis || id:finn-b-N14_CHRONTUBULOINTNEPHRITIS	MMP10	0.00560733	0.0690149	0.938397
GxFsQG	finn-b-N14_PYELONEPHR	Acute tubulo-interstitial nephritis || id:finn-b-N14_PYELONEPHR	MMP10	-0.0161418	0.0153298	0.340559
GylMgI	ebi-a-GCST010005	Membranous nephropathy || id:ebi-a-GCST010005	CCL8	NA	NA	NA
GylMgI	ebi-a-GCST90018788	Acute glomerulonephritis || id:ebi-a-GCST90018788	CCL8	0.127452	0.0737849	0.134849
GylMgI	ebi-a-GCST90018820	Chronic glomerulonephritis || id:ebi-a-GCST90018820	CCL8	0.0190074	0.0638531	0.77599
GylMgI	ebi-a-GCST90018866	IgA nephropathy || id:ebi-a-GCST90018866	CCL8	-0.00193598	0.0148476	0.90052
GylMgI	finn-b-N14_CHRONTUBULOINTNEPHRITIS	Chronic tubulo-interstitial nephritis || id:finn-b-N14_CHRONTUBULOINTNEPHRITIS	CCL8	0.0819784	0.0742455	0.311829
GylMgI	finn-b-N14_PYELONEPHR	Acute tubulo-interstitial nephritis || id:finn-b-N14_PYELONEPHR	CCL8	-0.0116136	0.0181866	0.546684
h28f0N	ebi-a-GCST010005	Membranous nephropathy || id:ebi-a-GCST010005	HTATIP2	-0.0386052	0.0649937	0.61276
h28f0N	ebi-a-GCST90018788	Acute glomerulonephritis || id:ebi-a-GCST90018788	HTATIP2	0.0145961	0.0769808	0.857074
h28f0N	ebi-a-GCST90018820	Chronic glomerulonephritis || id:ebi-a-GCST90018820	HTATIP2	-0.0873631	0.0720772	0.279629
h28f0N	ebi-a-GCST90018866	IgA nephropathy || id:ebi-a-GCST90018866	HTATIP2	-0.0187441	0.0176486	0.336787
h28f0N	finn-b-N14_CHRONTUBULOINTNEPHRITIS	Chronic tubulo-interstitial nephritis || id:finn-b-N14_CHRONTUBULOINTNEPHRITIS	HTATIP2	-0.0484676	0.0928978	0.624137
h28f0N	finn-b-N14_PYELONEPHR	Acute tubulo-interstitial nephritis || id:finn-b-N14_PYELONEPHR	HTATIP2	-0.00455736	0.0191211	0.821076
h28f0N	ieu-a-1081	IgA nephropathy || id:ieu-a-1081	HTATIP2	NA	NA	NA
h323qP	ebi-a-GCST90018788	Acute glomerulonephritis || id:ebi-a-GCST90018788	LCP1	0.293473	0.147996	0.297348
h323qP	ebi-a-GCST90018820	Chronic glomerulonephritis || id:ebi-a-GCST90018820	LCP1	-0.113337	0.110501	0.491934
h323qP	ebi-a-GCST90018866	IgA nephropathy || id:ebi-a-GCST90018866	LCP1	-0.0307953	0.0590611	0.694021
h323qP	finn-b-N14_CHRONTUBULOINTNEPHRITIS	Chronic tubulo-interstitial nephritis || id:finn-b-N14_CHRONTUBULOINTNEPHRITIS	LCP1	-0.0297875	0.117423	0.841841
h323qP	finn-b-N14_PYELONEPHR	Acute tubulo-interstitial nephritis || id:finn-b-N14_PYELONEPHR	LCP1	0.000794762	0.0259902	0.980539
H6u36o	ebi-a-GCST010005	Membranous nephropathy || id:ebi-a-GCST010005	NTN4	NA	NA	NA
H6u36o	ebi-a-GCST90018788	Acute glomerulonephritis || id:ebi-a-GCST90018788	NTN4	NA	NA	NA
H6u36o	ebi-a-GCST90018820	Chronic glomerulonephritis || id:ebi-a-GCST90018820	NTN4	NA	NA	NA
H6u36o	ebi-a-GCST90018866	IgA nephropathy || id:ebi-a-GCST90018866	NTN4	NA	NA	NA
H6u36o	finn-b-N14_CHRONTUBULOINTNEPHRITIS	Chronic tubulo-interstitial nephritis || id:finn-b-N14_CHRONTUBULOINTNEPHRITIS	NTN4	NA	NA	NA
H6u36o	finn-b-N14_PYELONEPHR	Acute tubulo-interstitial nephritis || id:finn-b-N14_PYELONEPHR	NTN4	NA	NA	NA
h8Rro5	ebi-a-GCST90018788	Acute glomerulonephritis || id:ebi-a-GCST90018788	SRGN	-0.0804817	0.169435	0.717692
h8Rro5	ebi-a-GCST90018820	Chronic glomerulonephritis || id:ebi-a-GCST90018820	SRGN	-0.0245606	0.248378	0.937252
h8Rro5	ebi-a-GCST90018866	IgA nephropathy || id:ebi-a-GCST90018866	SRGN	-0.00937584	0.0340485	0.828936
h8Rro5	finn-b-N14_CHRONTUBULOINTNEPHRITIS	Chronic tubulo-interstitial nephritis || id:finn-b-N14_CHRONTUBULOINTNEPHRITIS	SRGN	-0.0598915	0.211423	0.824264
h8Rro5	finn-b-N14_PYELONEPHR	Acute tubulo-interstitial nephritis || id:finn-b-N14_PYELONEPHR	SRGN	0.0146511	0.0288665	0.701
hAMORN	ebi-a-GCST90018788	Acute glomerulonephritis || id:ebi-a-GCST90018788	VWA1	-0.00778757	0.115016	0.948642
hAMORN	ebi-a-GCST90018820	Chronic glomerulonephritis || id:ebi-a-GCST90018820	VWA1	0.0641332	0.0804772	0.46165
hAMORN	ebi-a-GCST90018866	IgA nephropathy || id:ebi-a-GCST90018866	VWA1	0.0232849	0.0180349	0.253136
hAMORN	finn-b-N14_CHRONTUBULOINTNEPHRITIS	Chronic tubulo-interstitial nephritis || id:finn-b-N14_CHRONTUBULOINTNEPHRITIS	VWA1	-0.0948733	0.078612	0.293977
hAMORN	finn-b-N14_PYELONEPHR	Acute tubulo-interstitial nephritis || id:finn-b-N14_PYELONEPHR	VWA1	-0.00789395	0.0332483	0.823993
Hb1LzI	ebi-a-GCST90018788	Acute glomerulonephritis || id:ebi-a-GCST90018788	GRHPR	NA	NA	NA
Hb1LzI	ebi-a-GCST90018820	Chronic glomerulonephritis || id:ebi-a-GCST90018820	GRHPR	NA	NA	NA
Hb1LzI	ebi-a-GCST90018866	IgA nephropathy || id:ebi-a-GCST90018866	GRHPR	NA	NA	NA
hB54Sq	ebi-a-GCST010005	Membranous nephropathy || id:ebi-a-GCST010005	HS6ST1	NA	NA	NA
hB54Sq	ebi-a-GCST90018788	Acute glomerulonephritis || id:ebi-a-GCST90018788	HS6ST1	NA	NA	NA
hB54Sq	ebi-a-GCST90018820	Chronic glomerulonephritis || id:ebi-a-GCST90018820	HS6ST1	NA	NA	NA
hB54Sq	ebi-a-GCST90018866	IgA nephropathy || id:ebi-a-GCST90018866	HS6ST1	NA	NA	NA
hB54Sq	finn-b-N14_CHRONTUBULOINTNEPHRITIS	Chronic tubulo-interstitial nephritis || id:finn-b-N14_CHRONTUBULOINTNEPHRITIS	HS6ST1	NA	NA	NA
hB54Sq	finn-b-N14_PYELONEPHR	Acute tubulo-interstitial nephritis || id:finn-b-N14_PYELONEPHR	HS6ST1	NA	NA	NA
heBVqz	ebi-a-GCST010005	Membranous nephropathy || id:ebi-a-GCST010005	IL1RAP	-0.00178046	0.0393118	0.967991
[truncated: 2,522 more rows]
