# Supplementary material for: Systematic prioritization of potential therapeutic targets for glomerulonephritis using multi-omics Mendelian randomization
Source: PLoS Comput Biol. 2026 Apr 16;22(4):e1014174. doi: 10.1371/journal.pcbi.1014174 (PMC13108903; doi:10.1371/journal.pcbi.1014174)
Supplement: S7 Table — (XLSX) [file pcbi.1014174.s007.xlsx]

## Sheet: S7
Table S7. Results for heterogeneity test (eQTL)
id.exposure	id.outcome	outcome	exposure	method	Q	Q_df	Q_pval
00BygK	ebi-a-GCST90018788	Acute glomerulonephritis || id:ebi-a-GCST90018788	NBL1	MR Egger	6.90615	7	0.438716
00BygK	ebi-a-GCST90018788	Acute glomerulonephritis || id:ebi-a-GCST90018788	NBL1	Inverse variance weighted	7.17285	8	0.518103
00BygK	ebi-a-GCST90018820	Chronic glomerulonephritis || id:ebi-a-GCST90018820	NBL1	MR Egger	3.38941	7	0.846797
00BygK	ebi-a-GCST90018820	Chronic glomerulonephritis || id:ebi-a-GCST90018820	NBL1	Inverse variance weighted	3.39323	8	0.907316
00BygK	ebi-a-GCST90018866	IgA nephropathy || id:ebi-a-GCST90018866	NBL1	MR Egger	2.86132	7	0.897528
00BygK	ebi-a-GCST90018866	IgA nephropathy || id:ebi-a-GCST90018866	NBL1	Inverse variance weighted	2.8889	8	0.941135
00BygK	finn-b-N14_CHRONTUBULOINTNEPHRITIS	Chronic tubulo-interstitial nephritis || id:finn-b-N14_CHRONTUBULOINTNEPHRITIS	NBL1	MR Egger	7.67627	6	0.262793
00BygK	finn-b-N14_CHRONTUBULOINTNEPHRITIS	Chronic tubulo-interstitial nephritis || id:finn-b-N14_CHRONTUBULOINTNEPHRITIS	NBL1	Inverse variance weighted	7.68713	7	0.360989
00BygK	finn-b-N14_PYELONEPHR	Acute tubulo-interstitial nephritis || id:finn-b-N14_PYELONEPHR	NBL1	MR Egger	2.09157	6	0.911087
00BygK	finn-b-N14_PYELONEPHR	Acute tubulo-interstitial nephritis || id:finn-b-N14_PYELONEPHR	NBL1	Inverse variance weighted	2.15955	7	0.950484
03LzEU	ebi-a-GCST90018788	Acute glomerulonephritis || id:ebi-a-GCST90018788	QPRT	Inverse variance weighted	1.96357	1	0.161132
03LzEU	ebi-a-GCST90018820	Chronic glomerulonephritis || id:ebi-a-GCST90018820	QPRT	Inverse variance weighted	0.0507007	1	0.821849
03LzEU	ebi-a-GCST90018866	IgA nephropathy || id:ebi-a-GCST90018866	QPRT	Inverse variance weighted	4.95567	1	0.0260052
03LzEU	finn-b-N14_CHRONTUBULOINTNEPHRITIS	Chronic tubulo-interstitial nephritis || id:finn-b-N14_CHRONTUBULOINTNEPHRITIS	QPRT	Inverse variance weighted	0.127358	1	0.721187
03LzEU	finn-b-N14_PYELONEPHR	Acute tubulo-interstitial nephritis || id:finn-b-N14_PYELONEPHR	QPRT	Inverse variance weighted	2.41087	1	0.120495
03QgXC	ebi-a-GCST90018788	Acute glomerulonephritis || id:ebi-a-GCST90018788	PTPN1	Inverse variance weighted	0.0952331	1	0.757627
03QgXC	ebi-a-GCST90018820	Chronic glomerulonephritis || id:ebi-a-GCST90018820	PTPN1	Inverse variance weighted	0.564916	1	0.452286
03QgXC	ebi-a-GCST90018866	IgA nephropathy || id:ebi-a-GCST90018866	PTPN1	Inverse variance weighted	0.461469	1	0.496938
03QgXC	finn-b-N14_CHRONTUBULOINTNEPHRITIS	Chronic tubulo-interstitial nephritis || id:finn-b-N14_CHRONTUBULOINTNEPHRITIS	PTPN1	Inverse variance weighted	0.485728	1	0.485839
03QgXC	finn-b-N14_PYELONEPHR	Acute tubulo-interstitial nephritis || id:finn-b-N14_PYELONEPHR	PTPN1	Inverse variance weighted	0.122366	1	0.726483
04GazE	ebi-a-GCST010005	Membranous nephropathy || id:ebi-a-GCST010005	PPIE	Inverse variance weighted	0.714653	1	0.397903
04GazE	ebi-a-GCST90018788	Acute glomerulonephritis || id:ebi-a-GCST90018788	PPIE	MR Egger	5.51578	4	0.238346
04GazE	ebi-a-GCST90018788	Acute glomerulonephritis || id:ebi-a-GCST90018788	PPIE	Inverse variance weighted	5.5233	5	0.355398
04GazE	ebi-a-GCST90018820	Chronic glomerulonephritis || id:ebi-a-GCST90018820	PPIE	MR Egger	3.90597	4	0.418881
04GazE	ebi-a-GCST90018820	Chronic glomerulonephritis || id:ebi-a-GCST90018820	PPIE	Inverse variance weighted	6.56246	5	0.255266
04GazE	ebi-a-GCST90018866	IgA nephropathy || id:ebi-a-GCST90018866	PPIE	MR Egger	4.60169	4	0.33066
04GazE	ebi-a-GCST90018866	IgA nephropathy || id:ebi-a-GCST90018866	PPIE	Inverse variance weighted	4.94336	5	0.422832
04GazE	finn-b-N14_CHRONTUBULOINTNEPHRITIS	Chronic tubulo-interstitial nephritis || id:finn-b-N14_CHRONTUBULOINTNEPHRITIS	PPIE	MR Egger	5.68511	3	0.127977
04GazE	finn-b-N14_CHRONTUBULOINTNEPHRITIS	Chronic tubulo-interstitial nephritis || id:finn-b-N14_CHRONTUBULOINTNEPHRITIS	PPIE	Inverse variance weighted	7.03106	4	0.134256
04GazE	finn-b-N14_PYELONEPHR	Acute tubulo-interstitial nephritis || id:finn-b-N14_PYELONEPHR	PPIE	MR Egger	4.1583	3	0.244871
04GazE	finn-b-N14_PYELONEPHR	Acute tubulo-interstitial nephritis || id:finn-b-N14_PYELONEPHR	PPIE	Inverse variance weighted	4.24775	4	0.373513
04QjXL	ebi-a-GCST90018788	Acute glomerulonephritis || id:ebi-a-GCST90018788	RLN2	Inverse variance weighted	0.0648121	1	0.799046
04QjXL	ebi-a-GCST90018820	Chronic glomerulonephritis || id:ebi-a-GCST90018820	RLN2	Inverse variance weighted	1.03377	1	0.309275
04QjXL	ebi-a-GCST90018866	IgA nephropathy || id:ebi-a-GCST90018866	RLN2	Inverse variance weighted	0.0216996	1	0.882889
055prh	ebi-a-GCST90018788	Acute glomerulonephritis || id:ebi-a-GCST90018788	SPHK1	MR Egger	2.14541	4	0.709036
055prh	ebi-a-GCST90018788	Acute glomerulonephritis || id:ebi-a-GCST90018788	SPHK1	Inverse variance weighted	5.5129	5	0.356534
055prh	ebi-a-GCST90018820	Chronic glomerulonephritis || id:ebi-a-GCST90018820	SPHK1	MR Egger	2.50699	4	0.643385
055prh	ebi-a-GCST90018820	Chronic glomerulonephritis || id:ebi-a-GCST90018820	SPHK1	Inverse variance weighted	2.80773	5	0.729599
055prh	ebi-a-GCST90018866	IgA nephropathy || id:ebi-a-GCST90018866	SPHK1	MR Egger	1.37662	4	0.848248
055prh	ebi-a-GCST90018866	IgA nephropathy || id:ebi-a-GCST90018866	SPHK1	Inverse variance weighted	1.49523	5	0.91362
055prh	finn-b-N14_CHRONTUBULOINTNEPHRITIS	Chronic tubulo-interstitial nephritis || id:finn-b-N14_CHRONTUBULOINTNEPHRITIS	SPHK1	MR Egger	2.35393	4	0.670968
055prh	finn-b-N14_CHRONTUBULOINTNEPHRITIS	Chronic tubulo-interstitial nephritis || id:finn-b-N14_CHRONTUBULOINTNEPHRITIS	SPHK1	Inverse variance weighted	3.57479	5	0.612103
055prh	finn-b-N14_PYELONEPHR	Acute tubulo-interstitial nephritis || id:finn-b-N14_PYELONEPHR	SPHK1	MR Egger	10.0817	4	0.0390734
055prh	finn-b-N14_PYELONEPHR	Acute tubulo-interstitial nephritis || id:finn-b-N14_PYELONEPHR	SPHK1	Inverse variance weighted	10.2675	5	0.0680008
05miNO	ebi-a-GCST010005	Membranous nephropathy || id:ebi-a-GCST010005	PVR	Inverse variance weighted	0.34471	1	0.557123
05miNO	ebi-a-GCST90018788	Acute glomerulonephritis || id:ebi-a-GCST90018788	PVR	MR Egger	0.28088	1	0.596125
05miNO	ebi-a-GCST90018788	Acute glomerulonephritis || id:ebi-a-GCST90018788	PVR	Inverse variance weighted	0.291772	2	0.864256
05miNO	ebi-a-GCST90018820	Chronic glomerulonephritis || id:ebi-a-GCST90018820	PVR	MR Egger	0.443574	1	0.505402
05miNO	ebi-a-GCST90018820	Chronic glomerulonephritis || id:ebi-a-GCST90018820	PVR	Inverse variance weighted	0.732284	2	0.693404
05miNO	ebi-a-GCST90018866	IgA nephropathy || id:ebi-a-GCST90018866	PVR	MR Egger	2.35055	1	0.125239
05miNO	ebi-a-GCST90018866	IgA nephropathy || id:ebi-a-GCST90018866	PVR	Inverse variance weighted	3.84226	2	0.146442
05miNO	finn-b-N14_CHRONTUBULOINTNEPHRITIS	Chronic tubulo-interstitial nephritis || id:finn-b-N14_CHRONTUBULOINTNEPHRITIS	PVR	MR Egger	0.595376	1	0.440348
05miNO	finn-b-N14_CHRONTUBULOINTNEPHRITIS	Chronic tubulo-interstitial nephritis || id:finn-b-N14_CHRONTUBULOINTNEPHRITIS	PVR	Inverse variance weighted	0.826929	2	0.661355
05miNO	finn-b-N14_PYELONEPHR	Acute tubulo-interstitial nephritis || id:finn-b-N14_PYELONEPHR	PVR	MR Egger	0.626213	1	0.428748
05miNO	finn-b-N14_PYELONEPHR	Acute tubulo-interstitial nephritis || id:finn-b-N14_PYELONEPHR	PVR	Inverse variance weighted	0.934509	2	0.626721
06lCt1	ebi-a-GCST90018788	Acute glomerulonephritis || id:ebi-a-GCST90018788	DNAJA1	Inverse variance weighted	0.0959331	1	0.756766
06lCt1	ebi-a-GCST90018820	Chronic glomerulonephritis || id:ebi-a-GCST90018820	DNAJA1	Inverse variance weighted	0.747225	1	0.387356
06lCt1	ebi-a-GCST90018866	IgA nephropathy || id:ebi-a-GCST90018866	DNAJA1	Inverse variance weighted	0.00639256	1	0.936274
06lCt1	finn-b-N14_CHRONTUBULOINTNEPHRITIS	Chronic tubulo-interstitial nephritis || id:finn-b-N14_CHRONTUBULOINTNEPHRITIS	DNAJA1	Inverse variance weighted	0.0285979	1	0.865711
06lCt1	finn-b-N14_PYELONEPHR	Acute tubulo-interstitial nephritis || id:finn-b-N14_PYELONEPHR	DNAJA1	Inverse variance weighted	2.70405	1	0.100093
073Ljs	ebi-a-GCST90018788	Acute glomerulonephritis || id:ebi-a-GCST90018788	PRIM1	MR Egger	0.326046	1	0.567997
073Ljs	ebi-a-GCST90018788	Acute glomerulonephritis || id:ebi-a-GCST90018788	PRIM1	Inverse variance weighted	0.521319	2	0.770543
073Ljs	ebi-a-GCST90018820	Chronic glomerulonephritis || id:ebi-a-GCST90018820	PRIM1	MR Egger	6.25168	1	0.0124075
073Ljs	ebi-a-GCST90018820	Chronic glomerulonephritis || id:ebi-a-GCST90018820	PRIM1	Inverse variance weighted	6.47327	2	0.039296
073Ljs	ebi-a-GCST90018866	IgA nephropathy || id:ebi-a-GCST90018866	PRIM1	MR Egger	0.819528	1	0.365318
073Ljs	ebi-a-GCST90018866	IgA nephropathy || id:ebi-a-GCST90018866	PRIM1	Inverse variance weighted	1.62888	2	0.442888
073Ljs	finn-b-N14_CHRONTUBULOINTNEPHRITIS	Chronic tubulo-interstitial nephritis || id:finn-b-N14_CHRONTUBULOINTNEPHRITIS	PRIM1	MR Egger	1.73184	1	0.188176
073Ljs	finn-b-N14_CHRONTUBULOINTNEPHRITIS	Chronic tubulo-interstitial nephritis || id:finn-b-N14_CHRONTUBULOINTNEPHRITIS	PRIM1	Inverse variance weighted	2.08445	2	0.352668
073Ljs	finn-b-N14_PYELONEPHR	Acute tubulo-interstitial nephritis || id:finn-b-N14_PYELONEPHR	PRIM1	MR Egger	0.66206	1	0.415834
073Ljs	finn-b-N14_PYELONEPHR	Acute tubulo-interstitial nephritis || id:finn-b-N14_PYELONEPHR	PRIM1	Inverse variance weighted	1.13731	2	0.566288
07wgMc	ebi-a-GCST010005	Membranous nephropathy || id:ebi-a-GCST010005	KLRC1	Inverse variance weighted	0.404248	1	0.524904
07wgMc	ebi-a-GCST90018788	Acute glomerulonephritis || id:ebi-a-GCST90018788	KLRC1	MR Egger	0.309922	2	0.856449
07wgMc	ebi-a-GCST90018788	Acute glomerulonephritis || id:ebi-a-GCST90018788	KLRC1	Inverse variance weighted	0.324596	3	0.955338
07wgMc	ebi-a-GCST90018820	Chronic glomerulonephritis || id:ebi-a-GCST90018820	KLRC1	MR Egger	3.26677	2	0.195268
07wgMc	ebi-a-GCST90018820	Chronic glomerulonephritis || id:ebi-a-GCST90018820	KLRC1	Inverse variance weighted	3.27556	3	0.351059
07wgMc	ebi-a-GCST90018866	IgA nephropathy || id:ebi-a-GCST90018866	KLRC1	MR Egger	0.85327	2	0.652702
07wgMc	ebi-a-GCST90018866	IgA nephropathy || id:ebi-a-GCST90018866	KLRC1	Inverse variance weighted	0.906938	3	0.823753
07wgMc	finn-b-N14_CHRONTUBULOINTNEPHRITIS	Chronic tubulo-interstitial nephritis || id:finn-b-N14_CHRONTUBULOINTNEPHRITIS	KLRC1	MR Egger	4.73507	3	0.192257
07wgMc	finn-b-N14_CHRONTUBULOINTNEPHRITIS	Chronic tubulo-interstitial nephritis || id:finn-b-N14_CHRONTUBULOINTNEPHRITIS	KLRC1	Inverse variance weighted	5.22258	4	0.265212
07wgMc	finn-b-N14_PYELONEPHR	Acute tubulo-interstitial nephritis || id:finn-b-N14_PYELONEPHR	KLRC1	MR Egger	1.5185	3	0.678007
07wgMc	finn-b-N14_PYELONEPHR	Acute tubulo-interstitial nephritis || id:finn-b-N14_PYELONEPHR	KLRC1	Inverse variance weighted	5.83089	4	0.212139
09Ofss	ebi-a-GCST010005	Membranous nephropathy || id:ebi-a-GCST010005	MTHFR	MR Egger	0.310873	1	0.577145
09Ofss	ebi-a-GCST010005	Membranous nephropathy || id:ebi-a-GCST010005	MTHFR	Inverse variance weighted	0.620951	2	0.733098
09Ofss	ebi-a-GCST90018788	Acute glomerulonephritis || id:ebi-a-GCST90018788	MTHFR	MR Egger	1.86861	4	0.759909
09Ofss	ebi-a-GCST90018788	Acute glomerulonephritis || id:ebi-a-GCST90018788	MTHFR	Inverse variance weighted	4.20158	5	0.520773
09Ofss	ebi-a-GCST90018820	Chronic glomerulonephritis || id:ebi-a-GCST90018820	MTHFR	MR Egger	10.6679	4	0.0305615
09Ofss	ebi-a-GCST90018820	Chronic glomerulonephritis || id:ebi-a-GCST90018820	MTHFR	Inverse variance weighted	11.341	5	0.0450234
09Ofss	ebi-a-GCST90018866	IgA nephropathy || id:ebi-a-GCST90018866	MTHFR	MR Egger	2.21435	4	0.696403
09Ofss	ebi-a-GCST90018866	IgA nephropathy || id:ebi-a-GCST90018866	MTHFR	Inverse variance weighted	2.74507	5	0.739216
09Ofss	finn-b-N14_CHRONTUBULOINTNEPHRITIS	Chronic tubulo-interstitial nephritis || id:finn-b-N14_CHRONTUBULOINTNEPHRITIS	MTHFR	MR Egger	12.7574	4	0.012524
09Ofss	finn-b-N14_CHRONTUBULOINTNEPHRITIS	Chronic tubulo-interstitial nephritis || id:finn-b-N14_CHRONTUBULOINTNEPHRITIS	MTHFR	Inverse variance weighted	13.1659	5	0.0218724
09Ofss	finn-b-N14_PYELONEPHR	Acute tubulo-interstitial nephritis || id:finn-b-N14_PYELONEPHR	MTHFR	MR Egger	1.76899	4	0.778151
09Ofss	finn-b-N14_PYELONEPHR	Acute tubulo-interstitial nephritis || id:finn-b-N14_PYELONEPHR	MTHFR	Inverse variance weighted	1.84458	5	0.870205
0AOfYI	ebi-a-GCST010005	Membranous nephropathy || id:ebi-a-GCST010005	HEBP1	MR Egger	1.06148	1	0.302878
0AOfYI	ebi-a-GCST010005	Membranous nephropathy || id:ebi-a-GCST010005	HEBP1	Inverse variance weighted	1.08463	2	0.5814
0AOfYI	ebi-a-GCST90018788	Acute glomerulonephritis || id:ebi-a-GCST90018788	HEBP1	MR Egger	1.39526	2	0.497764
0AOfYI	ebi-a-GCST90018788	Acute glomerulonephritis || id:ebi-a-GCST90018788	HEBP1	Inverse variance weighted	1.77945	3	0.619418
0AOfYI	ebi-a-GCST90018820	Chronic glomerulonephritis || id:ebi-a-GCST90018820	HEBP1	MR Egger	0.0657003	2	0.967684
0AOfYI	ebi-a-GCST90018820	Chronic glomerulonephritis || id:ebi-a-GCST90018820	HEBP1	Inverse variance weighted	2.02129	3	0.568001
0AOfYI	ebi-a-GCST90018866	IgA nephropathy || id:ebi-a-GCST90018866	HEBP1	MR Egger	0.268295	2	0.874461
0AOfYI	ebi-a-GCST90018866	IgA nephropathy || id:ebi-a-GCST90018866	HEBP1	Inverse variance weighted	0.470119	3	0.925405
0AOfYI	finn-b-N14_CHRONTUBULOINTNEPHRITIS	Chronic tubulo-interstitial nephritis || id:finn-b-N14_CHRONTUBULOINTNEPHRITIS	HEBP1	MR Egger	0.621832	2	0.732776
0AOfYI	finn-b-N14_CHRONTUBULOINTNEPHRITIS	Chronic tubulo-interstitial nephritis || id:finn-b-N14_CHRONTUBULOINTNEPHRITIS	HEBP1	Inverse variance weighted	1.28351	3	0.733053
0AOfYI	finn-b-N14_PYELONEPHR	Acute tubulo-interstitial nephritis || id:finn-b-N14_PYELONEPHR	HEBP1	MR Egger	2.07539	2	0.35427
0AOfYI	finn-b-N14_PYELONEPHR	Acute tubulo-interstitial nephritis || id:finn-b-N14_PYELONEPHR	HEBP1	Inverse variance weighted	2.37001	3	0.499241
0DFdyL	ebi-a-GCST90018788	Acute glomerulonephritis || id:ebi-a-GCST90018788	XRCC5	Inverse variance weighted	0.367689	1	0.544267
0DFdyL	ebi-a-GCST90018820	Chronic glomerulonephritis || id:ebi-a-GCST90018820	XRCC5	Inverse variance weighted	0.0308181	1	0.860647
0DFdyL	ebi-a-GCST90018866	IgA nephropathy || id:ebi-a-GCST90018866	XRCC5	Inverse variance weighted	0.24337	1	0.621783
0DFdyL	finn-b-N14_CHRONTUBULOINTNEPHRITIS	Chronic tubulo-interstitial nephritis || id:finn-b-N14_CHRONTUBULOINTNEPHRITIS	XRCC5	Inverse variance weighted	0.0127262	1	0.910181
0DFdyL	finn-b-N14_PYELONEPHR	Acute tubulo-interstitial nephritis || id:finn-b-N14_PYELONEPHR	XRCC5	Inverse variance weighted	1.12169	1	0.289555
0DWFGf	ebi-a-GCST90018788	Acute glomerulonephritis || id:ebi-a-GCST90018788	TOR2A	Inverse variance weighted	0.0650833	1	0.798635
0DWFGf	ebi-a-GCST90018820	Chronic glomerulonephritis || id:ebi-a-GCST90018820	TOR2A	Inverse variance weighted	0.363743	1	0.546435
0DWFGf	ebi-a-GCST90018866	IgA nephropathy || id:ebi-a-GCST90018866	TOR2A	Inverse variance weighted	1.56395	1	0.211088
0DWFGf	finn-b-N14_CHRONTUBULOINTNEPHRITIS	Chronic tubulo-interstitial nephritis || id:finn-b-N14_CHRONTUBULOINTNEPHRITIS	TOR2A	Inverse variance weighted	0.177864	1	0.673216
0DWFGf	finn-b-N14_PYELONEPHR	Acute tubulo-interstitial nephritis || id:finn-b-N14_PYELONEPHR	TOR2A	Inverse variance weighted	0.0620911	1	0.803221
0EaWEQ	ebi-a-GCST90018788	Acute glomerulonephritis || id:ebi-a-GCST90018788	NDUFS7	Inverse variance weighted	1.47606	1	0.224392
0EaWEQ	ebi-a-GCST90018820	Chronic glomerulonephritis || id:ebi-a-GCST90018820	NDUFS7	Inverse variance weighted	1.67506	1	0.195582
0EaWEQ	ebi-a-GCST90018866	IgA nephropathy || id:ebi-a-GCST90018866	NDUFS7	Inverse variance weighted	2.74883	1	0.0973259
0EaWEQ	finn-b-N14_CHRONTUBULOINTNEPHRITIS	Chronic tubulo-interstitial nephritis || id:finn-b-N14_CHRONTUBULOINTNEPHRITIS	NDUFS7	Inverse variance weighted	0.386419	1	0.534188
0EaWEQ	finn-b-N14_PYELONEPHR	Acute tubulo-interstitial nephritis || id:finn-b-N14_PYELONEPHR	NDUFS7	Inverse variance weighted	0.023934	1	0.877053
0G0BHN	ebi-a-GCST90018788	Acute glomerulonephritis || id:ebi-a-GCST90018788	UQCR10	Inverse variance weighted	0.823998	1	0.364014
0G0BHN	ebi-a-GCST90018820	Chronic glomerulonephritis || id:ebi-a-GCST90018820	UQCR10	Inverse variance weighted	0.84181	1	0.35888
0G0BHN	ebi-a-GCST90018866	IgA nephropathy || id:ebi-a-GCST90018866	UQCR10	Inverse variance weighted	5.19914	1	0.022598
0hlsRk	ebi-a-GCST010005	Membranous nephropathy || id:ebi-a-GCST010005	MSH2	Inverse variance weighted	2.39622	1	0.121628
0hlsRk	ebi-a-GCST90018788	Acute glomerulonephritis || id:ebi-a-GCST90018788	MSH2	MR Egger	2.15755	3	0.540357
0hlsRk	ebi-a-GCST90018788	Acute glomerulonephritis || id:ebi-a-GCST90018788	MSH2	Inverse variance weighted	2.28441	4	0.683609
0hlsRk	ebi-a-GCST90018820	Chronic glomerulonephritis || id:ebi-a-GCST90018820	MSH2	MR Egger	2.30963	3	0.510678
0hlsRk	ebi-a-GCST90018820	Chronic glomerulonephritis || id:ebi-a-GCST90018820	MSH2	Inverse variance weighted	2.37021	4	0.668017
0hlsRk	ebi-a-GCST90018866	IgA nephropathy || id:ebi-a-GCST90018866	MSH2	MR Egger	5.96086	3	0.11353
0hlsRk	ebi-a-GCST90018866	IgA nephropathy || id:ebi-a-GCST90018866	MSH2	Inverse variance weighted	6.08731	4	0.192722
0hlsRk	finn-b-N14_CHRONTUBULOINTNEPHRITIS	Chronic tubulo-interstitial nephritis || id:finn-b-N14_CHRONTUBULOINTNEPHRITIS	MSH2	MR Egger	0.321888	3	0.955861
0hlsRk	finn-b-N14_CHRONTUBULOINTNEPHRITIS	Chronic tubulo-interstitial nephritis || id:finn-b-N14_CHRONTUBULOINTNEPHRITIS	MSH2	Inverse variance weighted	0.565009	4	0.966872
0hlsRk	finn-b-N14_PYELONEPHR	Acute tubulo-interstitial nephritis || id:finn-b-N14_PYELONEPHR	MSH2	MR Egger	0.743818	3	0.862852
0hlsRk	finn-b-N14_PYELONEPHR	Acute tubulo-interstitial nephritis || id:finn-b-N14_PYELONEPHR	MSH2	Inverse variance weighted	2.33298	4	0.674771
0hvq6D	ebi-a-GCST010005	Membranous nephropathy || id:ebi-a-GCST010005	CDKN2B	MR Egger	0.0661609	1	0.797011
0hvq6D	ebi-a-GCST010005	Membranous nephropathy || id:ebi-a-GCST010005	CDKN2B	Inverse variance weighted	0.388728	2	0.823358
0hvq6D	ebi-a-GCST90018788	Acute glomerulonephritis || id:ebi-a-GCST90018788	CDKN2B	MR Egger	4.64187	4	0.326055
0hvq6D	ebi-a-GCST90018788	Acute glomerulonephritis || id:ebi-a-GCST90018788	CDKN2B	Inverse variance weighted	4.71038	5	0.452237
0hvq6D	ebi-a-GCST90018820	Chronic glomerulonephritis || id:ebi-a-GCST90018820	CDKN2B	MR Egger	1.57569	4	0.813155
0hvq6D	ebi-a-GCST90018820	Chronic glomerulonephritis || id:ebi-a-GCST90018820	CDKN2B	Inverse variance weighted	4.45374	5	0.486097
0hvq6D	ebi-a-GCST90018866	IgA nephropathy || id:ebi-a-GCST90018866	CDKN2B	MR Egger	2.91885	4	0.571497
0hvq6D	ebi-a-GCST90018866	IgA nephropathy || id:ebi-a-GCST90018866	CDKN2B	Inverse variance weighted	3.03823	5	0.694092
0hvq6D	finn-b-N14_CHRONTUBULOINTNEPHRITIS	Chronic tubulo-interstitial nephritis || id:finn-b-N14_CHRONTUBULOINTNEPHRITIS	CDKN2B	MR Egger	1.56799	4	0.814533
0hvq6D	finn-b-N14_CHRONTUBULOINTNEPHRITIS	Chronic tubulo-interstitial nephritis || id:finn-b-N14_CHRONTUBULOINTNEPHRITIS	CDKN2B	Inverse variance weighted	2.31082	5	0.804676
0hvq6D	finn-b-N14_PYELONEPHR	Acute tubulo-interstitial nephritis || id:finn-b-N14_PYELONEPHR	CDKN2B	MR Egger	2.35925	4	0.670003
0hvq6D	finn-b-N14_PYELONEPHR	Acute tubulo-interstitial nephritis || id:finn-b-N14_PYELONEPHR	CDKN2B	Inverse variance weighted	2.46263	5	0.782113
0I3jzF	ebi-a-GCST010005	Membranous nephropathy || id:ebi-a-GCST010005	FKBP1A	Inverse variance weighted	1.78265	1	0.181824
0I3jzF	ebi-a-GCST90018788	Acute glomerulonephritis || id:ebi-a-GCST90018788	FKBP1A	MR Egger	3.32075	3	0.344764
0I3jzF	ebi-a-GCST90018788	Acute glomerulonephritis || id:ebi-a-GCST90018788	FKBP1A	Inverse variance weighted	3.57479	4	0.466598
0I3jzF	ebi-a-GCST90018820	Chronic glomerulonephritis || id:ebi-a-GCST90018820	FKBP1A	MR Egger	1.80659	3	0.613501
0I3jzF	ebi-a-GCST90018820	Chronic glomerulonephritis || id:ebi-a-GCST90018820	FKBP1A	Inverse variance weighted	1.94457	4	0.745953
0I3jzF	ebi-a-GCST90018866	IgA nephropathy || id:ebi-a-GCST90018866	FKBP1A	MR Egger	1.93577	3	0.585845
0I3jzF	ebi-a-GCST90018866	IgA nephropathy || id:ebi-a-GCST90018866	FKBP1A	Inverse variance weighted	4.54472	4	0.337277
0I3jzF	finn-b-N14_CHRONTUBULOINTNEPHRITIS	Chronic tubulo-interstitial nephritis || id:finn-b-N14_CHRONTUBULOINTNEPHRITIS	FKBP1A	MR Egger	1.56563	3	0.667207
0I3jzF	finn-b-N14_CHRONTUBULOINTNEPHRITIS	Chronic tubulo-interstitial nephritis || id:finn-b-N14_CHRONTUBULOINTNEPHRITIS	FKBP1A	Inverse variance weighted	2.11412	4	0.714779
0I3jzF	finn-b-N14_PYELONEPHR	Acute tubulo-interstitial nephritis || id:finn-b-N14_PYELONEPHR	FKBP1A	MR Egger	7.48167	3	0.0580313
0I3jzF	finn-b-N14_PYELONEPHR	Acute tubulo-interstitial nephritis || id:finn-b-N14_PYELONEPHR	FKBP1A	Inverse variance weighted	9.03971	4	0.0601146
0LtirW	ebi-a-GCST010005	Membranous nephropathy || id:ebi-a-GCST010005	CYP2C8	Inverse variance weighted	0.0507701	1	0.821729
0LtirW	ebi-a-GCST90018788	Acute glomerulonephritis || id:ebi-a-GCST90018788	CYP2C8	Inverse variance weighted	1.52854	1	0.216331
0LtirW	ebi-a-GCST90018820	Chronic glomerulonephritis || id:ebi-a-GCST90018820	CYP2C8	Inverse variance weighted	0.246073	1	0.619854
0LtirW	ebi-a-GCST90018866	IgA nephropathy || id:ebi-a-GCST90018866	CYP2C8	Inverse variance weighted	0.34527	1	0.556803
0LtirW	finn-b-N14_CHRONTUBULOINTNEPHRITIS	Chronic tubulo-interstitial nephritis || id:finn-b-N14_CHRONTUBULOINTNEPHRITIS	CYP2C8	Inverse variance weighted	0.453249	1	0.500796
0LtirW	finn-b-N14_PYELONEPHR	Acute tubulo-interstitial nephritis || id:finn-b-N14_PYELONEPHR	CYP2C8	Inverse variance weighted	0.060866	1	0.805132
0MmYL3	ebi-a-GCST90018788	Acute glomerulonephritis || id:ebi-a-GCST90018788	SLC22A4	MR Egger	10.4391	7	0.165026
0MmYL3	ebi-a-GCST90018788	Acute glomerulonephritis || id:ebi-a-GCST90018788	SLC22A4	Inverse variance weighted	10.6089	8	0.224862
0MmYL3	ebi-a-GCST90018820	Chronic glomerulonephritis || id:ebi-a-GCST90018820	SLC22A4	MR Egger	5.52346	7	0.596356
0MmYL3	ebi-a-GCST90018820	Chronic glomerulonephritis || id:ebi-a-GCST90018820	SLC22A4	Inverse variance weighted	9.14288	8	0.330386
0MmYL3	ebi-a-GCST90018866	IgA nephropathy || id:ebi-a-GCST90018866	SLC22A4	MR Egger	10.3954	7	0.167249
0MmYL3	ebi-a-GCST90018866	IgA nephropathy || id:ebi-a-GCST90018866	SLC22A4	Inverse variance weighted	10.6448	8	0.222646
0MmYL3	finn-b-N14_CHRONTUBULOINTNEPHRITIS	Chronic tubulo-interstitial nephritis || id:finn-b-N14_CHRONTUBULOINTNEPHRITIS	SLC22A4	MR Egger	17.4823	7	0.0145374
0MmYL3	finn-b-N14_CHRONTUBULOINTNEPHRITIS	Chronic tubulo-interstitial nephritis || id:finn-b-N14_CHRONTUBULOINTNEPHRITIS	SLC22A4	Inverse variance weighted	17.8693	8	0.0222278
0MmYL3	finn-b-N14_PYELONEPHR	Acute tubulo-interstitial nephritis || id:finn-b-N14_PYELONEPHR	SLC22A4	MR Egger	3.12582	7	0.873124
0MmYL3	finn-b-N14_PYELONEPHR	Acute tubulo-interstitial nephritis || id:finn-b-N14_PYELONEPHR	SLC22A4	Inverse variance weighted	3.57926	8	0.892952
0mv4hE	ebi-a-GCST010005	Membranous nephropathy || id:ebi-a-GCST010005	GPR27	Inverse variance weighted	0.0137212	1	0.906751
0mv4hE	ebi-a-GCST90018788	Acute glomerulonephritis || id:ebi-a-GCST90018788	GPR27	Inverse variance weighted	0.000353491	1	0.985
0mv4hE	ebi-a-GCST90018820	Chronic glomerulonephritis || id:ebi-a-GCST90018820	GPR27	MR Egger	1.34509	1	0.246139
0mv4hE	ebi-a-GCST90018820	Chronic glomerulonephritis || id:ebi-a-GCST90018820	GPR27	Inverse variance weighted	1.38898	2	0.499329
0mv4hE	ebi-a-GCST90018866	IgA nephropathy || id:ebi-a-GCST90018866	GPR27	MR Egger	0.0499851	1	0.823089
0mv4hE	ebi-a-GCST90018866	IgA nephropathy || id:ebi-a-GCST90018866	GPR27	Inverse variance weighted	2.23385	2	0.327284
0mv4hE	finn-b-N14_CHRONTUBULOINTNEPHRITIS	Chronic tubulo-interstitial nephritis || id:finn-b-N14_CHRONTUBULOINTNEPHRITIS	GPR27	MR Egger	1.92729	1	0.165055
0mv4hE	finn-b-N14_CHRONTUBULOINTNEPHRITIS	Chronic tubulo-interstitial nephritis || id:finn-b-N14_CHRONTUBULOINTNEPHRITIS	GPR27	Inverse variance weighted	2.41697	2	0.298649
0mv4hE	finn-b-N14_PYELONEPHR	Acute tubulo-interstitial nephritis || id:finn-b-N14_PYELONEPHR	GPR27	MR Egger	0.0533277	1	0.817371
0mv4hE	finn-b-N14_PYELONEPHR	Acute tubulo-interstitial nephritis || id:finn-b-N14_PYELONEPHR	GPR27	Inverse variance weighted	0.396509	2	0.820161
0oZ79C	ebi-a-GCST90018788	Acute glomerulonephritis || id:ebi-a-GCST90018788	PIGT	MR Egger	0.307251	2	0.857593
0oZ79C	ebi-a-GCST90018788	Acute glomerulonephritis || id:ebi-a-GCST90018788	PIGT	Inverse variance weighted	0.334071	3	0.953498
0oZ79C	ebi-a-GCST90018820	Chronic glomerulonephritis || id:ebi-a-GCST90018820	PIGT	MR Egger	2.91841	2	0.232421
0oZ79C	ebi-a-GCST90018820	Chronic glomerulonephritis || id:ebi-a-GCST90018820	PIGT	Inverse variance weighted	3.59	3	0.309275
0oZ79C	ebi-a-GCST90018866	IgA nephropathy || id:ebi-a-GCST90018866	PIGT	MR Egger	1.6111	2	0.446842
0oZ79C	ebi-a-GCST90018866	IgA nephropathy || id:ebi-a-GCST90018866	PIGT	Inverse variance weighted	1.61169	3	0.656741
0oZ79C	finn-b-N14_CHRONTUBULOINTNEPHRITIS	Chronic tubulo-interstitial nephritis || id:finn-b-N14_CHRONTUBULOINTNEPHRITIS	PIGT	MR Egger	0.449157	2	0.798853
0oZ79C	finn-b-N14_CHRONTUBULOINTNEPHRITIS	Chronic tubulo-interstitial nephritis || id:finn-b-N14_CHRONTUBULOINTNEPHRITIS	PIGT	Inverse variance weighted	1.67056	3	0.643498
0oZ79C	finn-b-N14_PYELONEPHR	Acute tubulo-interstitial nephritis || id:finn-b-N14_PYELONEPHR	PIGT	MR Egger	0.748668	2	0.687747
0oZ79C	finn-b-N14_PYELONEPHR	Acute tubulo-interstitial nephritis || id:finn-b-N14_PYELONEPHR	PIGT	Inverse variance weighted	0.775779	3	0.855251
0P9m8y	ebi-a-GCST010005	Membranous nephropathy || id:ebi-a-GCST010005	WEE1	Inverse variance weighted	1.61944	1	0.20317
0P9m8y	ebi-a-GCST90018788	Acute glomerulonephritis || id:ebi-a-GCST90018788	WEE1	Inverse variance weighted	3.24672	1	0.0715666
0P9m8y	ebi-a-GCST90018820	Chronic glomerulonephritis || id:ebi-a-GCST90018820	WEE1	Inverse variance weighted	0.0171112	1	0.895926
0P9m8y	ebi-a-GCST90018866	IgA nephropathy || id:ebi-a-GCST90018866	WEE1	Inverse variance weighted	2.67351	1	0.10203
0P9m8y	finn-b-N14_CHRONTUBULOINTNEPHRITIS	Chronic tubulo-interstitial nephritis || id:finn-b-N14_CHRONTUBULOINTNEPHRITIS	WEE1	Inverse variance weighted	0.176315	1	0.67456
0P9m8y	finn-b-N14_PYELONEPHR	Acute tubulo-interstitial nephritis || id:finn-b-N14_PYELONEPHR	WEE1	Inverse variance weighted	1.14617	1	0.284351
0PJYae	ebi-a-GCST010005	Membranous nephropathy || id:ebi-a-GCST010005	MAP3K13	MR Egger	2.4612	1	0.11669
0PJYae	ebi-a-GCST010005	Membranous nephropathy || id:ebi-a-GCST010005	MAP3K13	Inverse variance weighted	2.7066	2	0.258386
0PJYae	ebi-a-GCST90018788	Acute glomerulonephritis || id:ebi-a-GCST90018788	MAP3K13	MR Egger	1.37011	1	0.241793
0PJYae	ebi-a-GCST90018788	Acute glomerulonephritis || id:ebi-a-GCST90018788	MAP3K13	Inverse variance weighted	1.44194	2	0.486281
0PJYae	ebi-a-GCST90018820	Chronic glomerulonephritis || id:ebi-a-GCST90018820	MAP3K13	MR Egger	0.514195	1	0.473328
0PJYae	ebi-a-GCST90018820	Chronic glomerulonephritis || id:ebi-a-GCST90018820	MAP3K13	Inverse variance weighted	0.523999	2	0.769512
0PJYae	ebi-a-GCST90018866	IgA nephropathy || id:ebi-a-GCST90018866	MAP3K13	MR Egger	0.0027236	1	0.958379
0PJYae	ebi-a-GCST90018866	IgA nephropathy || id:ebi-a-GCST90018866	MAP3K13	Inverse variance weighted	0.0249364	2	0.987609
0PJYae	finn-b-N14_CHRONTUBULOINTNEPHRITIS	Chronic tubulo-interstitial nephritis || id:finn-b-N14_CHRONTUBULOINTNEPHRITIS	MAP3K13	MR Egger	0.0560564	1	0.812841
0PJYae	finn-b-N14_CHRONTUBULOINTNEPHRITIS	Chronic tubulo-interstitial nephritis || id:finn-b-N14_CHRONTUBULOINTNEPHRITIS	MAP3K13	Inverse variance weighted	1.38402	2	0.500568
0PJYae	finn-b-N14_PYELONEPHR	Acute tubulo-interstitial nephritis || id:finn-b-N14_PYELONEPHR	MAP3K13	MR Egger	3.33743	1	0.0677205
0PJYae	finn-b-N14_PYELONEPHR	Acute tubulo-interstitial nephritis || id:finn-b-N14_PYELONEPHR	MAP3K13	Inverse variance weighted	3.54428	2	0.169969
0r2km3	ebi-a-GCST90018788	Acute glomerulonephritis || id:ebi-a-GCST90018788	EIF2B1	MR Egger	2.77995	4	0.595299
0r2km3	ebi-a-GCST90018788	Acute glomerulonephritis || id:ebi-a-GCST90018788	EIF2B1	Inverse variance weighted	3.25803	5	0.660274
0r2km3	ebi-a-GCST90018820	Chronic glomerulonephritis || id:ebi-a-GCST90018820	EIF2B1	MR Egger	0.781964	4	0.94085
0r2km3	ebi-a-GCST90018820	Chronic glomerulonephritis || id:ebi-a-GCST90018820	EIF2B1	Inverse variance weighted	2.72532	5	0.742243
0r2km3	ebi-a-GCST90018866	IgA nephropathy || id:ebi-a-GCST90018866	EIF2B1	MR Egger	4.5267	4	0.339394
0r2km3	ebi-a-GCST90018866	IgA nephropathy || id:ebi-a-GCST90018866	EIF2B1	Inverse variance weighted	6.42455	5	0.267071
0r2km3	finn-b-N14_CHRONTUBULOINTNEPHRITIS	Chronic tubulo-interstitial nephritis || id:finn-b-N14_CHRONTUBULOINTNEPHRITIS	EIF2B1	MR Egger	5.32903	4	0.255171
0r2km3	finn-b-N14_CHRONTUBULOINTNEPHRITIS	Chronic tubulo-interstitial nephritis || id:finn-b-N14_CHRONTUBULOINTNEPHRITIS	EIF2B1	Inverse variance weighted	5.32971	5	0.376981
0r2km3	finn-b-N14_PYELONEPHR	Acute tubulo-interstitial nephritis || id:finn-b-N14_PYELONEPHR	EIF2B1	MR Egger	2.05156	4	0.726275
0r2km3	finn-b-N14_PYELONEPHR	Acute tubulo-interstitial nephritis || id:finn-b-N14_PYELONEPHR	EIF2B1	Inverse variance weighted	2.9259	5	0.711408
0RzPeb	ebi-a-GCST010005	Membranous nephropathy || id:ebi-a-GCST010005	PSMA4	Inverse variance weighted	1.09642	1	0.295053
0RzPeb	ebi-a-GCST90018788	Acute glomerulonephritis || id:ebi-a-GCST90018788	PSMA4	MR Egger	1.92242	1	0.165591
0RzPeb	ebi-a-GCST90018788	Acute glomerulonephritis || id:ebi-a-GCST90018788	PSMA4	Inverse variance weighted	1.93254	2	0.3805
0RzPeb	ebi-a-GCST90018820	Chronic glomerulonephritis || id:ebi-a-GCST90018820	PSMA4	MR Egger	0.0515462	1	0.820394
0RzPeb	ebi-a-GCST90018820	Chronic glomerulonephritis || id:ebi-a-GCST90018820	PSMA4	Inverse variance weighted	3.23753	2	0.198143
0RzPeb	ebi-a-GCST90018866	IgA nephropathy || id:ebi-a-GCST90018866	PSMA4	MR Egger	1.65985	1	0.197623
0RzPeb	ebi-a-GCST90018866	IgA nephropathy || id:ebi-a-GCST90018866	PSMA4	Inverse variance weighted	1.6662	2	0.4347
0RzPeb	finn-b-N14_CHRONTUBULOINTNEPHRITIS	Chronic tubulo-interstitial nephritis || id:finn-b-N14_CHRONTUBULOINTNEPHRITIS	PSMA4	MR Egger	1.47762	1	0.224147
0RzPeb	finn-b-N14_CHRONTUBULOINTNEPHRITIS	Chronic tubulo-interstitial nephritis || id:finn-b-N14_CHRONTUBULOINTNEPHRITIS	PSMA4	Inverse variance weighted	2.20643	2	0.331803
0RzPeb	finn-b-N14_PYELONEPHR	Acute tubulo-interstitial nephritis || id:finn-b-N14_PYELONEPHR	PSMA4	MR Egger	5.03761	1	0.0248027
0RzPeb	finn-b-N14_PYELONEPHR	Acute tubulo-interstitial nephritis || id:finn-b-N14_PYELONEPHR	PSMA4	Inverse variance weighted	6.73268	2	0.0345157
0RzPeb	ieu-a-1081	IgA nephropathy || id:ieu-a-1081	PSMA4	Inverse variance weighted	0.123633	1	0.725127
0rZWF7	ebi-a-GCST90018788	Acute glomerulonephritis || id:ebi-a-GCST90018788	SORCS2	Inverse variance weighted	4.02256	1	0.0448955
0rZWF7	ebi-a-GCST90018820	Chronic glomerulonephritis || id:ebi-a-GCST90018820	SORCS2	Inverse variance weighted	0.0615685	1	0.804034
0rZWF7	ebi-a-GCST90018866	IgA nephropathy || id:ebi-a-GCST90018866	SORCS2	Inverse variance weighted	0.149398	1	0.699112
0rZWF7	finn-b-N14_CHRONTUBULOINTNEPHRITIS	Chronic tubulo-interstitial nephritis || id:finn-b-N14_CHRONTUBULOINTNEPHRITIS	SORCS2	Inverse variance weighted	0.081696	1	0.775012
0rZWF7	finn-b-N14_PYELONEPHR	Acute tubulo-interstitial nephritis || id:finn-b-N14_PYELONEPHR	SORCS2	Inverse variance weighted	0.133611	1	0.714717
0sDC52	ebi-a-GCST90018788	Acute glomerulonephritis || id:ebi-a-GCST90018788	PIGK	Inverse variance weighted	1.63532	1	0.200969
0sDC52	ebi-a-GCST90018820	Chronic glomerulonephritis || id:ebi-a-GCST90018820	PIGK	Inverse variance weighted	0.0977929	1	0.754494
0sDC52	ebi-a-GCST90018866	IgA nephropathy || id:ebi-a-GCST90018866	PIGK	Inverse variance weighted	0.181533	1	0.670059
0sDC52	finn-b-N14_CHRONTUBULOINTNEPHRITIS	Chronic tubulo-interstitial nephritis || id:finn-b-N14_CHRONTUBULOINTNEPHRITIS	PIGK	Inverse variance weighted	0.612246	1	0.433943
0sDC52	finn-b-N14_PYELONEPHR	Acute tubulo-interstitial nephritis || id:finn-b-N14_PYELONEPHR	PIGK	Inverse variance weighted	1.04092	1	0.307608
0tSmIV	ebi-a-GCST010005	Membranous nephropathy || id:ebi-a-GCST010005	UTS2	MR Egger	0.0281639	1	0.866724
0tSmIV	ebi-a-GCST010005	Membranous nephropathy || id:ebi-a-GCST010005	UTS2	Inverse variance weighted	0.394216	2	0.821102
0tSmIV	ebi-a-GCST90018788	Acute glomerulonephritis || id:ebi-a-GCST90018788	UTS2	MR Egger	2.90417	2	0.234082
0tSmIV	ebi-a-GCST90018788	Acute glomerulonephritis || id:ebi-a-GCST90018788	UTS2	Inverse variance weighted	2.95301	3	0.398926
0tSmIV	ebi-a-GCST90018820	Chronic glomerulonephritis || id:ebi-a-GCST90018820	UTS2	MR Egger	0.458063	2	0.795303
0tSmIV	ebi-a-GCST90018820	Chronic glomerulonephritis || id:ebi-a-GCST90018820	UTS2	Inverse variance weighted	0.492838	3	0.920462
0tSmIV	ebi-a-GCST90018866	IgA nephropathy || id:ebi-a-GCST90018866	UTS2	MR Egger	1.95957	2	0.375391
0tSmIV	ebi-a-GCST90018866	IgA nephropathy || id:ebi-a-GCST90018866	UTS2	Inverse variance weighted	7.70742	3	0.0524617
0tSmIV	finn-b-N14_CHRONTUBULOINTNEPHRITIS	Chronic tubulo-interstitial nephritis || id:finn-b-N14_CHRONTUBULOINTNEPHRITIS	UTS2	MR Egger	1.72142	2	0.422861
0tSmIV	finn-b-N14_CHRONTUBULOINTNEPHRITIS	Chronic tubulo-interstitial nephritis || id:finn-b-N14_CHRONTUBULOINTNEPHRITIS	UTS2	Inverse variance weighted	1.95697	3	0.581386
0tSmIV	finn-b-N14_PYELONEPHR	Acute tubulo-interstitial nephritis || id:finn-b-N14_PYELONEPHR	UTS2	MR Egger	0.21369	2	0.898665
0tSmIV	finn-b-N14_PYELONEPHR	Acute tubulo-interstitial nephritis || id:finn-b-N14_PYELONEPHR	UTS2	Inverse variance weighted	0.251893	3	0.968807
0uESgr	ebi-a-GCST010005	Membranous nephropathy || id:ebi-a-GCST010005	HLA-DPB1	MR Egger	1.96442	1	0.161041
0uESgr	ebi-a-GCST010005	Membranous nephropathy || id:ebi-a-GCST010005	HLA-DPB1	Inverse variance weighted	8.66914	2	0.0131075
0uESgr	ebi-a-GCST90018788	Acute glomerulonephritis || id:ebi-a-GCST90018788	HLA-DPB1	MR Egger	0.396383	2	0.820213
0uESgr	ebi-a-GCST90018788	Acute glomerulonephritis || id:ebi-a-GCST90018788	HLA-DPB1	Inverse variance weighted	4.62096	3	0.201752
0uESgr	ebi-a-GCST90018820	Chronic glomerulonephritis || id:ebi-a-GCST90018820	HLA-DPB1	MR Egger	2.97633	2	0.225786
0uESgr	ebi-a-GCST90018820	Chronic glomerulonephritis || id:ebi-a-GCST90018820	HLA-DPB1	Inverse variance weighted	6.03965	3	0.109697
0uESgr	ebi-a-GCST90018866	IgA nephropathy || id:ebi-a-GCST90018866	HLA-DPB1	MR Egger	0.240207	2	0.886829
0uESgr	ebi-a-GCST90018866	IgA nephropathy || id:ebi-a-GCST90018866	HLA-DPB1	Inverse variance weighted	0.308814	3	0.958362
0uESgr	finn-b-N14_CHRONTUBULOINTNEPHRITIS	Chronic tubulo-interstitial nephritis || id:finn-b-N14_CHRONTUBULOINTNEPHRITIS	HLA-DPB1	MR Egger	2.42798	3	0.488447
0uESgr	finn-b-N14_CHRONTUBULOINTNEPHRITIS	Chronic tubulo-interstitial nephritis || id:finn-b-N14_CHRONTUBULOINTNEPHRITIS	HLA-DPB1	Inverse variance weighted	2.90819	4	0.573306
0uESgr	finn-b-N14_PYELONEPHR	Acute tubulo-interstitial nephritis || id:finn-b-N14_PYELONEPHR	HLA-DPB1	MR Egger	1.37254	3	0.711985
0uESgr	finn-b-N14_PYELONEPHR	Acute tubulo-interstitial nephritis || id:finn-b-N14_PYELONEPHR	HLA-DPB1	Inverse variance weighted	2.37896	4	0.666433
0Vmb5A	ebi-a-GCST90018788	Acute glomerulonephritis || id:ebi-a-GCST90018788	PTK6	Inverse variance weighted	0.152459	1	0.696196
0Vmb5A	ebi-a-GCST90018820	Chronic glomerulonephritis || id:ebi-a-GCST90018820	PTK6	Inverse variance weighted	1.07484	1	0.299854
0Vmb5A	ebi-a-GCST90018866	IgA nephropathy || id:ebi-a-GCST90018866	PTK6	Inverse variance weighted	0.69903	1	0.40311
0wywjo	ebi-a-GCST010005	Membranous nephropathy || id:ebi-a-GCST010005	CHI3L1	MR Egger	0.360855	2	0.834913
0wywjo	ebi-a-GCST010005	Membranous nephropathy || id:ebi-a-GCST010005	CHI3L1	Inverse variance weighted	1.37303	3	0.711869
0wywjo	ebi-a-GCST90018788	Acute glomerulonephritis || id:ebi-a-GCST90018788	CHI3L1	MR Egger	2.92635	3	0.403121
0wywjo	ebi-a-GCST90018788	Acute glomerulonephritis || id:ebi-a-GCST90018788	CHI3L1	Inverse variance weighted	2.93653	4	0.568502
0wywjo	ebi-a-GCST90018820	Chronic glomerulonephritis || id:ebi-a-GCST90018820	CHI3L1	MR Egger	0.761933	3	0.858549
0wywjo	ebi-a-GCST90018820	Chronic glomerulonephritis || id:ebi-a-GCST90018820	CHI3L1	Inverse variance weighted	1.14857	4	0.886492
0wywjo	ebi-a-GCST90018866	IgA nephropathy || id:ebi-a-GCST90018866	CHI3L1	MR Egger	0.12335	3	0.988895
0wywjo	ebi-a-GCST90018866	IgA nephropathy || id:ebi-a-GCST90018866	CHI3L1	Inverse variance weighted	1.09482	4	0.895093
0wywjo	finn-b-N14_CHRONTUBULOINTNEPHRITIS	Chronic tubulo-interstitial nephritis || id:finn-b-N14_CHRONTUBULOINTNEPHRITIS	CHI3L1	MR Egger	7.6784	3	0.0531474
0wywjo	finn-b-N14_CHRONTUBULOINTNEPHRITIS	Chronic tubulo-interstitial nephritis || id:finn-b-N14_CHRONTUBULOINTNEPHRITIS	CHI3L1	Inverse variance weighted	17.9088	4	0.00128579
0wywjo	finn-b-N14_PYELONEPHR	Acute tubulo-interstitial nephritis || id:finn-b-N14_PYELONEPHR	CHI3L1	MR Egger	2.19873	3	0.532199
0wywjo	finn-b-N14_PYELONEPHR	Acute tubulo-interstitial nephritis || id:finn-b-N14_PYELONEPHR	CHI3L1	Inverse variance weighted	2.88853	4	0.57665
0XlUaE	ebi-a-GCST90018788	Acute glomerulonephritis || id:ebi-a-GCST90018788	IGHV3-23	Inverse variance weighted	0.726147	1	0.394135
0XlUaE	ebi-a-GCST90018820	Chronic glomerulonephritis || id:ebi-a-GCST90018820	IGHV3-23	Inverse variance weighted	2.68942	1	0.101017
0XlUaE	ebi-a-GCST90018866	IgA nephropathy || id:ebi-a-GCST90018866	IGHV3-23	Inverse variance weighted	1.72763	1	0.188714
0XlUaE	finn-b-N14_CHRONTUBULOINTNEPHRITIS	Chronic tubulo-interstitial nephritis || id:finn-b-N14_CHRONTUBULOINTNEPHRITIS	IGHV3-23	Inverse variance weighted	0.0527429	1	0.818357
0XlUaE	finn-b-N14_PYELONEPHR	Acute tubulo-interstitial nephritis || id:finn-b-N14_PYELONEPHR	IGHV3-23	Inverse variance weighted	1.02549	1	0.31122
0y7qjk	ebi-a-GCST010005	Membranous nephropathy || id:ebi-a-GCST010005	KCNMA1	Inverse variance weighted	0.182729	1	0.669038
0y7qjk	ebi-a-GCST90018788	Acute glomerulonephritis || id:ebi-a-GCST90018788	KCNMA1	MR Egger	5.93029	2	0.0515529
0y7qjk	ebi-a-GCST90018788	Acute glomerulonephritis || id:ebi-a-GCST90018788	KCNMA1	Inverse variance weighted	5.94138	3	0.114497
0y7qjk	ebi-a-GCST90018820	Chronic glomerulonephritis || id:ebi-a-GCST90018820	KCNMA1	MR Egger	0.751084	2	0.686917
0y7qjk	ebi-a-GCST90018820	Chronic glomerulonephritis || id:ebi-a-GCST90018820	KCNMA1	Inverse variance weighted	1.2644	3	0.737603
0y7qjk	ebi-a-GCST90018866	IgA nephropathy || id:ebi-a-GCST90018866	KCNMA1	MR Egger	1.21404	2	0.544973
0y7qjk	ebi-a-GCST90018866	IgA nephropathy || id:ebi-a-GCST90018866	KCNMA1	Inverse variance weighted	1.86483	3	0.60093
0y7qjk	finn-b-N14_CHRONTUBULOINTNEPHRITIS	Chronic tubulo-interstitial nephritis || id:finn-b-N14_CHRONTUBULOINTNEPHRITIS	KCNMA1	MR Egger	0.784407	2	0.675567
0y7qjk	finn-b-N14_CHRONTUBULOINTNEPHRITIS	Chronic tubulo-interstitial nephritis || id:finn-b-N14_CHRONTUBULOINTNEPHRITIS	KCNMA1	Inverse variance weighted	0.97094	3	0.808283
0y7qjk	finn-b-N14_PYELONEPHR	Acute tubulo-interstitial nephritis || id:finn-b-N14_PYELONEPHR	KCNMA1	MR Egger	1.25594	2	0.533674
0y7qjk	finn-b-N14_PYELONEPHR	Acute tubulo-interstitial nephritis || id:finn-b-N14_PYELONEPHR	KCNMA1	Inverse variance weighted	1.34294	3	0.718963
0YcQkH	ebi-a-GCST90018788	Acute glomerulonephritis || id:ebi-a-GCST90018788	NCOR2	MR Egger	0.725497	1	0.394347
0YcQkH	ebi-a-GCST90018788	Acute glomerulonephritis || id:ebi-a-GCST90018788	NCOR2	Inverse variance weighted	2.36512	2	0.306494
0YcQkH	ebi-a-GCST90018820	Chronic glomerulonephritis || id:ebi-a-GCST90018820	NCOR2	MR Egger	0.218745	1	0.639998
0YcQkH	ebi-a-GCST90018820	Chronic glomerulonephritis || id:ebi-a-GCST90018820	NCOR2	Inverse variance weighted	1.16031	2	0.559813
0YcQkH	ebi-a-GCST90018866	IgA nephropathy || id:ebi-a-GCST90018866	NCOR2	MR Egger	0.0383069	1	0.844828
0YcQkH	ebi-a-GCST90018866	IgA nephropathy || id:ebi-a-GCST90018866	NCOR2	Inverse variance weighted	0.184544	2	0.911857
0YcQkH	finn-b-N14_CHRONTUBULOINTNEPHRITIS	Chronic tubulo-interstitial nephritis || id:finn-b-N14_CHRONTUBULOINTNEPHRITIS	NCOR2	MR Egger	0.350495	1	0.553833
0YcQkH	finn-b-N14_CHRONTUBULOINTNEPHRITIS	Chronic tubulo-interstitial nephritis || id:finn-b-N14_CHRONTUBULOINTNEPHRITIS	NCOR2	Inverse variance weighted	4.65093	2	0.097738
0YcQkH	finn-b-N14_PYELONEPHR	Acute tubulo-interstitial nephritis || id:finn-b-N14_PYELONEPHR	NCOR2	MR Egger	2.85033	1	0.0913551
0YcQkH	finn-b-N14_PYELONEPHR	Acute tubulo-interstitial nephritis || id:finn-b-N14_PYELONEPHR	NCOR2	Inverse variance weighted	3.38965	2	0.183632
0yed7q	ebi-a-GCST010005	Membranous nephropathy || id:ebi-a-GCST010005	KIR2DS4	Inverse variance weighted	0.234694	1	0.628065
0yed7q	ebi-a-GCST90018788	Acute glomerulonephritis || id:ebi-a-GCST90018788	KIR2DS4	MR Egger	1.86673	3	0.600523
0yed7q	ebi-a-GCST90018788	Acute glomerulonephritis || id:ebi-a-GCST90018788	KIR2DS4	Inverse variance weighted	3.26162	4	0.515036
0yed7q	ebi-a-GCST90018820	Chronic glomerulonephritis || id:ebi-a-GCST90018820	KIR2DS4	MR Egger	4.01129	3	0.260247
0yed7q	ebi-a-GCST90018820	Chronic glomerulonephritis || id:ebi-a-GCST90018820	KIR2DS4	Inverse variance weighted	5.33675	4	0.254456
0yed7q	ebi-a-GCST90018866	IgA nephropathy || id:ebi-a-GCST90018866	KIR2DS4	MR Egger	3.65848	3	0.300782
0yed7q	ebi-a-GCST90018866	IgA nephropathy || id:ebi-a-GCST90018866	KIR2DS4	Inverse variance weighted	3.84121	4	0.427923
0yed7q	finn-b-N14_CHRONTUBULOINTNEPHRITIS	Chronic tubulo-interstitial nephritis || id:finn-b-N14_CHRONTUBULOINTNEPHRITIS	KIR2DS4	MR Egger	0.948106	3	0.813806
0yed7q	finn-b-N14_CHRONTUBULOINTNEPHRITIS	Chronic tubulo-interstitial nephritis || id:finn-b-N14_CHRONTUBULOINTNEPHRITIS	KIR2DS4	Inverse variance weighted	1.95603	4	0.743846
0yed7q	finn-b-N14_PYELONEPHR	Acute tubulo-interstitial nephritis || id:finn-b-N14_PYELONEPHR	KIR2DS4	MR Egger	1.69397	3	0.638275
0yed7q	finn-b-N14_PYELONEPHR	Acute tubulo-interstitial nephritis || id:finn-b-N14_PYELONEPHR	KIR2DS4	Inverse variance weighted	2.1434	4	0.709404
0ZjfFZ	ebi-a-GCST90018788	Acute glomerulonephritis || id:ebi-a-GCST90018788	BAK1	MR Egger	3.02004	5	0.696896
0ZjfFZ	ebi-a-GCST90018788	Acute glomerulonephritis || id:ebi-a-GCST90018788	BAK1	Inverse variance weighted	3.08368	6	0.798273
0ZjfFZ	ebi-a-GCST90018820	Chronic glomerulonephritis || id:ebi-a-GCST90018820	BAK1	MR Egger	3.97461	5	0.553078
0ZjfFZ	ebi-a-GCST90018820	Chronic glomerulonephritis || id:ebi-a-GCST90018820	BAK1	Inverse variance weighted	4.1749	6	0.653022
0ZjfFZ	ebi-a-GCST90018866	IgA nephropathy || id:ebi-a-GCST90018866	BAK1	MR Egger	4.53864	5	0.474731
0ZjfFZ	ebi-a-GCST90018866	IgA nephropathy || id:ebi-a-GCST90018866	BAK1	Inverse variance weighted	6.11255	6	0.410701
0ZjfFZ	finn-b-N14_CHRONTUBULOINTNEPHRITIS	Chronic tubulo-interstitial nephritis || id:finn-b-N14_CHRONTUBULOINTNEPHRITIS	BAK1	MR Egger	3.90306	5	0.563456
0ZjfFZ	finn-b-N14_CHRONTUBULOINTNEPHRITIS	Chronic tubulo-interstitial nephritis || id:finn-b-N14_CHRONTUBULOINTNEPHRITIS	BAK1	Inverse variance weighted	7.24436	6	0.298839
0ZjfFZ	finn-b-N14_PYELONEPHR	Acute tubulo-interstitial nephritis || id:finn-b-N14_PYELONEPHR	BAK1	MR Egger	3.59423	5	0.60918
0ZjfFZ	finn-b-N14_PYELONEPHR	Acute tubulo-interstitial nephritis || id:finn-b-N14_PYELONEPHR	BAK1	Inverse variance weighted	4.34884	6	0.629581
12idaq	ebi-a-GCST010005	Membranous nephropathy || id:ebi-a-GCST010005	GSTZ1	MR Egger	0.226477	1	0.634149
12idaq	ebi-a-GCST010005	Membranous nephropathy || id:ebi-a-GCST010005	GSTZ1	Inverse variance weighted	1.47607	2	0.478053
12idaq	ebi-a-GCST90018788	Acute glomerulonephritis || id:ebi-a-GCST90018788	GSTZ1	MR Egger	2.62052	3	0.453904
12idaq	ebi-a-GCST90018788	Acute glomerulonephritis || id:ebi-a-GCST90018788	GSTZ1	Inverse variance weighted	2.64948	4	0.618084
12idaq	ebi-a-GCST90018820	Chronic glomerulonephritis || id:ebi-a-GCST90018820	GSTZ1	MR Egger	13.283	3	0.00406282
12idaq	ebi-a-GCST90018820	Chronic glomerulonephritis || id:ebi-a-GCST90018820	GSTZ1	Inverse variance weighted	17.0483	4	0.00189164
12idaq	ebi-a-GCST90018866	IgA nephropathy || id:ebi-a-GCST90018866	GSTZ1	MR Egger	4.59012	3	0.204392
12idaq	ebi-a-GCST90018866	IgA nephropathy || id:ebi-a-GCST90018866	GSTZ1	Inverse variance weighted	7.10728	4	0.130327
12idaq	finn-b-N14_CHRONTUBULOINTNEPHRITIS	Chronic tubulo-interstitial nephritis || id:finn-b-N14_CHRONTUBULOINTNEPHRITIS	GSTZ1	MR Egger	1.43471	3	0.69742
12idaq	finn-b-N14_CHRONTUBULOINTNEPHRITIS	Chronic tubulo-interstitial nephritis || id:finn-b-N14_CHRONTUBULOINTNEPHRITIS	GSTZ1	Inverse variance weighted	1.43591	4	0.83793
12idaq	finn-b-N14_PYELONEPHR	Acute tubulo-interstitial nephritis || id:finn-b-N14_PYELONEPHR	GSTZ1	MR Egger	0.796377	3	0.850333
12idaq	finn-b-N14_PYELONEPHR	Acute tubulo-interstitial nephritis || id:finn-b-N14_PYELONEPHR	GSTZ1	Inverse variance weighted	2.63262	4	0.621055
12X5Aw	ebi-a-GCST010005	Membranous nephropathy || id:ebi-a-GCST010005	IGLV4-60	Inverse variance weighted	3.62342	1	0.0569717
12X5Aw	ebi-a-GCST90018788	Acute glomerulonephritis || id:ebi-a-GCST90018788	IGLV4-60	MR Egger	5.07209	3	0.166594
12X5Aw	ebi-a-GCST90018788	Acute glomerulonephritis || id:ebi-a-GCST90018788	IGLV4-60	Inverse variance weighted	10.6003	4	0.0314429
12X5Aw	ebi-a-GCST90018820	Chronic glomerulonephritis || id:ebi-a-GCST90018820	IGLV4-60	MR Egger	3.83849	3	0.279441
12X5Aw	ebi-a-GCST90018820	Chronic glomerulonephritis || id:ebi-a-GCST90018820	IGLV4-60	Inverse variance weighted	6.43245	4	0.169096
12X5Aw	ebi-a-GCST90018866	IgA nephropathy || id:ebi-a-GCST90018866	IGLV4-60	MR Egger	4.72268	3	0.193267
12X5Aw	ebi-a-GCST90018866	IgA nephropathy || id:ebi-a-GCST90018866	IGLV4-60	Inverse variance weighted	5.46393	4	0.242918
12X5Aw	finn-b-N14_CHRONTUBULOINTNEPHRITIS	Chronic tubulo-interstitial nephritis || id:finn-b-N14_CHRONTUBULOINTNEPHRITIS	IGLV4-60	MR Egger	3.39432	3	0.33473
12X5Aw	finn-b-N14_CHRONTUBULOINTNEPHRITIS	Chronic tubulo-interstitial nephritis || id:finn-b-N14_CHRONTUBULOINTNEPHRITIS	IGLV4-60	Inverse variance weighted	3.43289	4	0.488156
12X5Aw	finn-b-N14_PYELONEPHR	Acute tubulo-interstitial nephritis || id:finn-b-N14_PYELONEPHR	IGLV4-60	MR Egger	1.08306	3	0.781165
12X5Aw	finn-b-N14_PYELONEPHR	Acute tubulo-interstitial nephritis || id:finn-b-N14_PYELONEPHR	IGLV4-60	Inverse variance weighted	2.37994	4	0.666255
13OnBf	ebi-a-GCST90018788	Acute glomerulonephritis || id:ebi-a-GCST90018788	MANBA	Inverse variance weighted	1.25761	1	0.262105
13OnBf	ebi-a-GCST90018820	Chronic glomerulonephritis || id:ebi-a-GCST90018820	MANBA	Inverse variance weighted	0.598625	1	0.439103
13OnBf	ebi-a-GCST90018866	IgA nephropathy || id:ebi-a-GCST90018866	MANBA	Inverse variance weighted	0.0919378	1	0.761728
13OnBf	finn-b-N14_CHRONTUBULOINTNEPHRITIS	Chronic tubulo-interstitial nephritis || id:finn-b-N14_CHRONTUBULOINTNEPHRITIS	MANBA	Inverse variance weighted	0.386532	1	0.534128
13OnBf	finn-b-N14_PYELONEPHR	Acute tubulo-interstitial nephritis || id:finn-b-N14_PYELONEPHR	MANBA	Inverse variance weighted	0.522997	1	0.469566
13xdGQ	ebi-a-GCST90018788	Acute glomerulonephritis || id:ebi-a-GCST90018788	ACP1	Inverse variance weighted	0.177847	1	0.67323
13xdGQ	ebi-a-GCST90018820	Chronic glomerulonephritis || id:ebi-a-GCST90018820	ACP1	Inverse variance weighted	0.445564	1	0.504449
13xdGQ	ebi-a-GCST90018866	IgA nephropathy || id:ebi-a-GCST90018866	ACP1	Inverse variance weighted	6.62908	1	0.0100327
13zwqH	ebi-a-GCST010005	Membranous nephropathy || id:ebi-a-GCST010005	NOS2	Inverse variance weighted	5.45288	1	0.0195361
13zwqH	ebi-a-GCST90018788	Acute glomerulonephritis || id:ebi-a-GCST90018788	NOS2	Inverse variance weighted	1.28596	1	0.256794
13zwqH	ebi-a-GCST90018820	Chronic glomerulonephritis || id:ebi-a-GCST90018820	NOS2	Inverse variance weighted	2.18098	1	0.139725
13zwqH	ebi-a-GCST90018866	IgA nephropathy || id:ebi-a-GCST90018866	NOS2	Inverse variance weighted	0.252327	1	0.615441
13zwqH	finn-b-N14_CHRONTUBULOINTNEPHRITIS	Chronic tubulo-interstitial nephritis || id:finn-b-N14_CHRONTUBULOINTNEPHRITIS	NOS2	Inverse variance weighted	0.934803	1	0.333618
13zwqH	finn-b-N14_PYELONEPHR	Acute tubulo-interstitial nephritis || id:finn-b-N14_PYELONEPHR	NOS2	Inverse variance weighted	1.14661	1	0.284259
184G6T	ebi-a-GCST90018788	Acute glomerulonephritis || id:ebi-a-GCST90018788	CDK11B	MR Egger	0.008196	1	0.927865
184G6T	ebi-a-GCST90018788	Acute glomerulonephritis || id:ebi-a-GCST90018788	CDK11B	Inverse variance weighted	0.217356	2	0.897019
184G6T	ebi-a-GCST90018820	Chronic glomerulonephritis || id:ebi-a-GCST90018820	CDK11B	MR Egger	0.00313208	1	0.95537
184G6T	ebi-a-GCST90018820	Chronic glomerulonephritis || id:ebi-a-GCST90018820	CDK11B	Inverse variance weighted	0.147051	2	0.929112
184G6T	ebi-a-GCST90018866	IgA nephropathy || id:ebi-a-GCST90018866	CDK11B	MR Egger	0.871153	1	0.350636
184G6T	ebi-a-GCST90018866	IgA nephropathy || id:ebi-a-GCST90018866	CDK11B	Inverse variance weighted	0.885216	2	0.642359
184G6T	finn-b-N14_CHRONTUBULOINTNEPHRITIS	Chronic tubulo-interstitial nephritis || id:finn-b-N14_CHRONTUBULOINTNEPHRITIS	CDK11B	MR Egger	0.00883552	1	0.925111
184G6T	finn-b-N14_CHRONTUBULOINTNEPHRITIS	Chronic tubulo-interstitial nephritis || id:finn-b-N14_CHRONTUBULOINTNEPHRITIS	CDK11B	Inverse variance weighted	0.37417	2	0.829373
184G6T	finn-b-N14_PYELONEPHR	Acute tubulo-interstitial nephritis || id:finn-b-N14_PYELONEPHR	CDK11B	MR Egger	1.30886	1	0.2526
184G6T	finn-b-N14_PYELONEPHR	Acute tubulo-interstitial nephritis || id:finn-b-N14_PYELONEPHR	CDK11B	Inverse variance weighted	1.46809	2	0.479963
18BrZQ	ebi-a-GCST90018788	Acute glomerulonephritis || id:ebi-a-GCST90018788	HDAC2	Inverse variance weighted	1.49834	1	0.220927
18BrZQ	ebi-a-GCST90018820	Chronic glomerulonephritis || id:ebi-a-GCST90018820	HDAC2	Inverse variance weighted	0.298742	1	0.584672
18BrZQ	ebi-a-GCST90018866	IgA nephropathy || id:ebi-a-GCST90018866	HDAC2	Inverse variance weighted	0.0756131	1	0.783333
18BrZQ	finn-b-N14_CHRONTUBULOINTNEPHRITIS	Chronic tubulo-interstitial nephritis || id:finn-b-N14_CHRONTUBULOINTNEPHRITIS	HDAC2	Inverse variance weighted	1.01796	1	0.313004
18BrZQ	finn-b-N14_PYELONEPHR	Acute tubulo-interstitial nephritis || id:finn-b-N14_PYELONEPHR	HDAC2	Inverse variance weighted	0.0115838	1	0.914291
18I6Zs	ebi-a-GCST90018788	Acute glomerulonephritis || id:ebi-a-GCST90018788	IGLV3-16	Inverse variance weighted	0.50129	1	0.478934
18I6Zs	ebi-a-GCST90018820	Chronic glomerulonephritis || id:ebi-a-GCST90018820	IGLV3-16	Inverse variance weighted	1.55203	1	0.212836
18I6Zs	ebi-a-GCST90018866	IgA nephropathy || id:ebi-a-GCST90018866	IGLV3-16	Inverse variance weighted	0.688221	1	0.40677
18I6Zs	finn-b-N14_CHRONTUBULOINTNEPHRITIS	Chronic tubulo-interstitial nephritis || id:finn-b-N14_CHRONTUBULOINTNEPHRITIS	IGLV3-16	Inverse variance weighted	1.85738	1	0.172928
18I6Zs	finn-b-N14_PYELONEPHR	Acute tubulo-interstitial nephritis || id:finn-b-N14_PYELONEPHR	IGLV3-16	Inverse variance weighted	1.28853	1	0.256319
1aaZKs	ebi-a-GCST010005	Membranous nephropathy || id:ebi-a-GCST010005	FLI1	Inverse variance weighted	2.96634	1	0.085014
1aaZKs	ebi-a-GCST90018788	Acute glomerulonephritis || id:ebi-a-GCST90018788	FLI1	Inverse variance weighted	0.0822942	1	0.774212
1aaZKs	ebi-a-GCST90018820	Chronic glomerulonephritis || id:ebi-a-GCST90018820	FLI1	Inverse variance weighted	0.0420481	1	0.837528
1aaZKs	ebi-a-GCST90018866	IgA nephropathy || id:ebi-a-GCST90018866	FLI1	Inverse variance weighted	0.0079629	1	0.928895
1aaZKs	finn-b-N14_CHRONTUBULOINTNEPHRITIS	Chronic tubulo-interstitial nephritis || id:finn-b-N14_CHRONTUBULOINTNEPHRITIS	FLI1	Inverse variance weighted	1.35852	1	0.243794
1aaZKs	finn-b-N14_PYELONEPHR	Acute tubulo-interstitial nephritis || id:finn-b-N14_PYELONEPHR	FLI1	Inverse variance weighted	0.799721	1	0.371177
1aLfzY	ebi-a-GCST010005	Membranous nephropathy || id:ebi-a-GCST010005	CD9	MR Egger	2.63937	1	0.104245
1aLfzY	ebi-a-GCST010005	Membranous nephropathy || id:ebi-a-GCST010005	CD9	Inverse variance weighted	2.80431	2	0.246066
1aLfzY	ebi-a-GCST90018788	Acute glomerulonephritis || id:ebi-a-GCST90018788	CD9	MR Egger	12.4368	3	0.00602719
1aLfzY	ebi-a-GCST90018788	Acute glomerulonephritis || id:ebi-a-GCST90018788	CD9	Inverse variance weighted	21.6438	4	0.000235934
1aLfzY	ebi-a-GCST90018820	Chronic glomerulonephritis || id:ebi-a-GCST90018820	CD9	MR Egger	5.42294	3	0.143321
1aLfzY	ebi-a-GCST90018820	Chronic glomerulonephritis || id:ebi-a-GCST90018820	CD9	Inverse variance weighted	6.11327	4	0.190847
1aLfzY	ebi-a-GCST90018866	IgA nephropathy || id:ebi-a-GCST90018866	CD9	MR Egger	0.373847	3	0.945591
1aLfzY	ebi-a-GCST90018866	IgA nephropathy || id:ebi-a-GCST90018866	CD9	Inverse variance weighted	3.22067	4	0.521599
1aLfzY	finn-b-N14_CHRONTUBULOINTNEPHRITIS	Chronic tubulo-interstitial nephritis || id:finn-b-N14_CHRONTUBULOINTNEPHRITIS	CD9	MR Egger	0.63825	3	0.887623
1aLfzY	finn-b-N14_CHRONTUBULOINTNEPHRITIS	Chronic tubulo-interstitial nephritis || id:finn-b-N14_CHRONTUBULOINTNEPHRITIS	CD9	Inverse variance weighted	0.638589	4	0.958681
1aLfzY	finn-b-N14_PYELONEPHR	Acute tubulo-interstitial nephritis || id:finn-b-N14_PYELONEPHR	CD9	MR Egger	7.64241	3	0.0540101
1aLfzY	finn-b-N14_PYELONEPHR	Acute tubulo-interstitial nephritis || id:finn-b-N14_PYELONEPHR	CD9	Inverse variance weighted	7.78766	4	0.0996734
1BrV1n	ebi-a-GCST90018788	Acute glomerulonephritis || id:ebi-a-GCST90018788	IARS	Inverse variance weighted	1.76926	1	0.183474
1BrV1n	ebi-a-GCST90018820	Chronic glomerulonephritis || id:ebi-a-GCST90018820	IARS	Inverse variance weighted	1.09387	1	0.295614
1BrV1n	ebi-a-GCST90018866	IgA nephropathy || id:ebi-a-GCST90018866	IARS	Inverse variance weighted	0.395687	1	0.529325
1BrV1n	finn-b-N14_CHRONTUBULOINTNEPHRITIS	Chronic tubulo-interstitial nephritis || id:finn-b-N14_CHRONTUBULOINTNEPHRITIS	IARS	Inverse variance weighted	0.00100359	1	0.974728
1BrV1n	finn-b-N14_PYELONEPHR	Acute tubulo-interstitial nephritis || id:finn-b-N14_PYELONEPHR	IARS	Inverse variance weighted	2.51721	1	0.112609
1BssC0	ebi-a-GCST90018788	Acute glomerulonephritis || id:ebi-a-GCST90018788	RIPK4	Inverse variance weighted	0.84874	1	0.356909
1BssC0	ebi-a-GCST90018820	Chronic glomerulonephritis || id:ebi-a-GCST90018820	RIPK4	Inverse variance weighted	0.0523122	1	0.819088
1BssC0	ebi-a-GCST90018866	IgA nephropathy || id:ebi-a-GCST90018866	RIPK4	Inverse variance weighted	0.00162757	1	0.96782
1BssC0	finn-b-N14_CHRONTUBULOINTNEPHRITIS	Chronic tubulo-interstitial nephritis || id:finn-b-N14_CHRONTUBULOINTNEPHRITIS	RIPK4	Inverse variance weighted	0.942981	1	0.331512
1BssC0	finn-b-N14_PYELONEPHR	Acute tubulo-interstitial nephritis || id:finn-b-N14_PYELONEPHR	RIPK4	Inverse variance weighted	0.246761	1	0.619365
1cpVyv	ebi-a-GCST010005	Membranous nephropathy || id:ebi-a-GCST010005	STAT6	MR Egger	0.113462	1	0.736236
1cpVyv	ebi-a-GCST010005	Membranous nephropathy || id:ebi-a-GCST010005	STAT6	Inverse variance weighted	0.28044	2	0.869167
1cpVyv	ebi-a-GCST90018788	Acute glomerulonephritis || id:ebi-a-GCST90018788	STAT6	MR Egger	4.66994	3	0.197624
1cpVyv	ebi-a-GCST90018788	Acute glomerulonephritis || id:ebi-a-GCST90018788	STAT6	Inverse variance weighted	8.41827	4	0.0774035
1cpVyv	ebi-a-GCST90018820	Chronic glomerulonephritis || id:ebi-a-GCST90018820	STAT6	MR Egger	1.69513	3	0.638016
1cpVyv	ebi-a-GCST90018820	Chronic glomerulonephritis || id:ebi-a-GCST90018820	STAT6	Inverse variance weighted	1.73898	4	0.783626
1cpVyv	ebi-a-GCST90018866	IgA nephropathy || id:ebi-a-GCST90018866	STAT6	MR Egger	0.980673	3	0.805928
1cpVyv	ebi-a-GCST90018866	IgA nephropathy || id:ebi-a-GCST90018866	STAT6	Inverse variance weighted	0.993138	4	0.910835
1cpVyv	finn-b-N14_CHRONTUBULOINTNEPHRITIS	Chronic tubulo-interstitial nephritis || id:finn-b-N14_CHRONTUBULOINTNEPHRITIS	STAT6	MR Egger	2.04609	2	0.359499
1cpVyv	finn-b-N14_CHRONTUBULOINTNEPHRITIS	Chronic tubulo-interstitial nephritis || id:finn-b-N14_CHRONTUBULOINTNEPHRITIS	STAT6	Inverse variance weighted	9.63221	3	0.0219657
1cpVyv	finn-b-N14_PYELONEPHR	Acute tubulo-interstitial nephritis || id:finn-b-N14_PYELONEPHR	STAT6	MR Egger	0.474323	2	0.788864
1cpVyv	finn-b-N14_PYELONEPHR	Acute tubulo-interstitial nephritis || id:finn-b-N14_PYELONEPHR	STAT6	Inverse variance weighted	0.588621	3	0.899032
1dpOEV	ebi-a-GCST010005	Membranous nephropathy || id:ebi-a-GCST010005	EIF2AK1	Inverse variance weighted	0.511797	1	0.474362
1dpOEV	ebi-a-GCST90018788	Acute glomerulonephritis || id:ebi-a-GCST90018788	EIF2AK1	MR Egger	0.429954	1	0.512012
1dpOEV	ebi-a-GCST90018788	Acute glomerulonephritis || id:ebi-a-GCST90018788	EIF2AK1	Inverse variance weighted	0.443525	2	0.801105
1dpOEV	ebi-a-GCST90018820	Chronic glomerulonephritis || id:ebi-a-GCST90018820	EIF2AK1	MR Egger	1.07099	1	0.300721
1dpOEV	ebi-a-GCST90018820	Chronic glomerulonephritis || id:ebi-a-GCST90018820	EIF2AK1	Inverse variance weighted	1.24714	2	0.536026
1dpOEV	ebi-a-GCST90018866	IgA nephropathy || id:ebi-a-GCST90018866	EIF2AK1	MR Egger	0.535516	1	0.464297
1dpOEV	ebi-a-GCST90018866	IgA nephropathy || id:ebi-a-GCST90018866	EIF2AK1	Inverse variance weighted	3.46723	2	0.176645
1dpOEV	finn-b-N14_CHRONTUBULOINTNEPHRITIS	Chronic tubulo-interstitial nephritis || id:finn-b-N14_CHRONTUBULOINTNEPHRITIS	EIF2AK1	Inverse variance weighted	0.531487	1	0.465982
1dpOEV	finn-b-N14_PYELONEPHR	Acute tubulo-interstitial nephritis || id:finn-b-N14_PYELONEPHR	EIF2AK1	Inverse variance weighted	0.516817	1	0.472203
1dyqMY	ebi-a-GCST90018788	Acute glomerulonephritis || id:ebi-a-GCST90018788	GPR146	Inverse variance weighted	0.629282	1	0.427619
1dyqMY	ebi-a-GCST90018820	Chronic glomerulonephritis || id:ebi-a-GCST90018820	GPR146	Inverse variance weighted	0.781201	1	0.376774
1dyqMY	ebi-a-GCST90018866	IgA nephropathy || id:ebi-a-GCST90018866	GPR146	Inverse variance weighted	4.20855	1	0.0402207
1dyqMY	finn-b-N14_CHRONTUBULOINTNEPHRITIS	Chronic tubulo-interstitial nephritis || id:finn-b-N14_CHRONTUBULOINTNEPHRITIS	GPR146	Inverse variance weighted	0.997026	1	0.318031
1dyqMY	finn-b-N14_PYELONEPHR	Acute tubulo-interstitial nephritis || id:finn-b-N14_PYELONEPHR	GPR146	Inverse variance weighted	1.40101	1	0.236555
1Ezxpt	ebi-a-GCST010005	Membranous nephropathy || id:ebi-a-GCST010005	PPIL3	MR Egger	5.07344	2	0.0791254
1Ezxpt	ebi-a-GCST010005	Membranous nephropathy || id:ebi-a-GCST010005	PPIL3	Inverse variance weighted	5.0824	3	0.165862
1Ezxpt	ebi-a-GCST90018788	Acute glomerulonephritis || id:ebi-a-GCST90018788	PPIL3	MR Egger	4.45496	4	0.347922
1Ezxpt	ebi-a-GCST90018788	Acute glomerulonephritis || id:ebi-a-GCST90018788	PPIL3	Inverse variance weighted	9.80049	5	0.0810897
1Ezxpt	ebi-a-GCST90018820	Chronic glomerulonephritis || id:ebi-a-GCST90018820	PPIL3	MR Egger	5.51645	4	0.238287
1Ezxpt	ebi-a-GCST90018820	Chronic glomerulonephritis || id:ebi-a-GCST90018820	PPIL3	Inverse variance weighted	6.27624	5	0.28026
1Ezxpt	ebi-a-GCST90018866	IgA nephropathy || id:ebi-a-GCST90018866	PPIL3	MR Egger	8.73184	4	0.0681632
1Ezxpt	ebi-a-GCST90018866	IgA nephropathy || id:ebi-a-GCST90018866	PPIL3	Inverse variance weighted	9.11501	5	0.104564
1Ezxpt	finn-b-N14_CHRONTUBULOINTNEPHRITIS	Chronic tubulo-interstitial nephritis || id:finn-b-N14_CHRONTUBULOINTNEPHRITIS	PPIL3	MR Egger	7.5188	4	0.110883
1Ezxpt	finn-b-N14_CHRONTUBULOINTNEPHRITIS	Chronic tubulo-interstitial nephritis || id:finn-b-N14_CHRONTUBULOINTNEPHRITIS	PPIL3	Inverse variance weighted	9.00025	5	0.109054
1Ezxpt	finn-b-N14_PYELONEPHR	Acute tubulo-interstitial nephritis || id:finn-b-N14_PYELONEPHR	PPIL3	MR Egger	5.63764	4	0.227893
1Ezxpt	finn-b-N14_PYELONEPHR	Acute tubulo-interstitial nephritis || id:finn-b-N14_PYELONEPHR	PPIL3	Inverse variance weighted	6.08827	5	0.297724
1fjEcx	ebi-a-GCST90018788	Acute glomerulonephritis || id:ebi-a-GCST90018788	AURKAIP1	Inverse variance weighted	0.774316	1	0.378885
1fjEcx	ebi-a-GCST90018820	Chronic glomerulonephritis || id:ebi-a-GCST90018820	AURKAIP1	Inverse variance weighted	0.254957	1	0.613606
1fjEcx	ebi-a-GCST90018866	IgA nephropathy || id:ebi-a-GCST90018866	AURKAIP1	Inverse variance weighted	4.2609	1	0.0389991
1FxeAm	ebi-a-GCST010005	Membranous nephropathy || id:ebi-a-GCST010005	IL11RA	MR Egger	3.28867e-05	1	0.995424
1FxeAm	ebi-a-GCST010005	Membranous nephropathy || id:ebi-a-GCST010005	IL11RA	Inverse variance weighted	0.905465	2	0.635888
1FxeAm	ebi-a-GCST90018788	Acute glomerulonephritis || id:ebi-a-GCST90018788	IL11RA	MR Egger	4.44964	8	0.81445
1FxeAm	ebi-a-GCST90018788	Acute glomerulonephritis || id:ebi-a-GCST90018788	IL11RA	Inverse variance weighted	5.34667	9	0.803102
1FxeAm	ebi-a-GCST90018820	Chronic glomerulonephritis || id:ebi-a-GCST90018820	IL11RA	MR Egger	3.76934	8	0.877311
1FxeAm	ebi-a-GCST90018820	Chronic glomerulonephritis || id:ebi-a-GCST90018820	IL11RA	Inverse variance weighted	4.66313	9	0.86263
1FxeAm	ebi-a-GCST90018866	IgA nephropathy || id:ebi-a-GCST90018866	IL11RA	MR Egger	5.59588	8	0.692396
1FxeAm	ebi-a-GCST90018866	IgA nephropathy || id:ebi-a-GCST90018866	IL11RA	Inverse variance weighted	6.26364	9	0.71327
1FxeAm	finn-b-N14_CHRONTUBULOINTNEPHRITIS	Chronic tubulo-interstitial nephritis || id:finn-b-N14_CHRONTUBULOINTNEPHRITIS	IL11RA	MR Egger	9.27981	8	0.319244
1FxeAm	finn-b-N14_CHRONTUBULOINTNEPHRITIS	Chronic tubulo-interstitial nephritis || id:finn-b-N14_CHRONTUBULOINTNEPHRITIS	IL11RA	Inverse variance weighted	9.79329	9	0.367478
1FxeAm	finn-b-N14_PYELONEPHR	Acute tubulo-interstitial nephritis || id:finn-b-N14_PYELONEPHR	IL11RA	MR Egger	7.29018	8	0.505673
1FxeAm	finn-b-N14_PYELONEPHR	Acute tubulo-interstitial nephritis || id:finn-b-N14_PYELONEPHR	IL11RA	Inverse variance weighted	7.47435	9	0.587858
1g55wO	ebi-a-GCST010005	Membranous nephropathy || id:ebi-a-GCST010005	WWOX	MR Egger	0.253116	2	0.881123
1g55wO	ebi-a-GCST010005	Membranous nephropathy || id:ebi-a-GCST010005	WWOX	Inverse variance weighted	0.265085	3	0.966455
1g55wO	ebi-a-GCST90018788	Acute glomerulonephritis || id:ebi-a-GCST90018788	WWOX	MR Egger	5.26366	3	0.153478
1g55wO	ebi-a-GCST90018788	Acute glomerulonephritis || id:ebi-a-GCST90018788	WWOX	Inverse variance weighted	5.26958	4	0.260738
1g55wO	ebi-a-GCST90018820	Chronic glomerulonephritis || id:ebi-a-GCST90018820	WWOX	MR Egger	1.3425	3	0.719067
1g55wO	ebi-a-GCST90018820	Chronic glomerulonephritis || id:ebi-a-GCST90018820	WWOX	Inverse variance weighted	3.58175	4	0.465558
1g55wO	ebi-a-GCST90018866	IgA nephropathy || id:ebi-a-GCST90018866	WWOX	MR Egger	4.6791	3	0.196861
1g55wO	ebi-a-GCST90018866	IgA nephropathy || id:ebi-a-GCST90018866	WWOX	Inverse variance weighted	4.78954	4	0.309582
1g55wO	finn-b-N14_CHRONTUBULOINTNEPHRITIS	Chronic tubulo-interstitial nephritis || id:finn-b-N14_CHRONTUBULOINTNEPHRITIS	WWOX	MR Egger	3.69612	3	0.296203
1g55wO	finn-b-N14_CHRONTUBULOINTNEPHRITIS	Chronic tubulo-interstitial nephritis || id:finn-b-N14_CHRONTUBULOINTNEPHRITIS	WWOX	Inverse variance weighted	3.80357	4	0.433242
1g55wO	finn-b-N14_PYELONEPHR	Acute tubulo-interstitial nephritis || id:finn-b-N14_PYELONEPHR	WWOX	MR Egger	1.19079	3	0.755214
1g55wO	finn-b-N14_PYELONEPHR	Acute tubulo-interstitial nephritis || id:finn-b-N14_PYELONEPHR	WWOX	Inverse variance weighted	1.41512	4	0.841562
1Gj7WL	ebi-a-GCST010005	Membranous nephropathy || id:ebi-a-GCST010005	FBXL17	MR Egger	2.95523	1	0.0856002
1Gj7WL	ebi-a-GCST010005	Membranous nephropathy || id:ebi-a-GCST010005	FBXL17	Inverse variance weighted	3.10869	2	0.211328
1Gj7WL	ebi-a-GCST90018788	Acute glomerulonephritis || id:ebi-a-GCST90018788	FBXL17	MR Egger	3.32057	1	0.068418
1Gj7WL	ebi-a-GCST90018788	Acute glomerulonephritis || id:ebi-a-GCST90018788	FBXL17	Inverse variance weighted	10.2701	2	0.00588675
1Gj7WL	ebi-a-GCST90018820	Chronic glomerulonephritis || id:ebi-a-GCST90018820	FBXL17	MR Egger	1.14862	1	0.283839
1Gj7WL	ebi-a-GCST90018820	Chronic glomerulonephritis || id:ebi-a-GCST90018820	FBXL17	Inverse variance weighted	5.7056	2	0.0576827
1Gj7WL	ebi-a-GCST90018866	IgA nephropathy || id:ebi-a-GCST90018866	FBXL17	MR Egger	0.804639	1	0.36971
1Gj7WL	ebi-a-GCST90018866	IgA nephropathy || id:ebi-a-GCST90018866	FBXL17	Inverse variance weighted	0.906032	2	0.635708
1Gj7WL	finn-b-N14_CHRONTUBULOINTNEPHRITIS	Chronic tubulo-interstitial nephritis || id:finn-b-N14_CHRONTUBULOINTNEPHRITIS	FBXL17	MR Egger	0.0806834	1	0.776373
1Gj7WL	finn-b-N14_CHRONTUBULOINTNEPHRITIS	Chronic tubulo-interstitial nephritis || id:finn-b-N14_CHRONTUBULOINTNEPHRITIS	FBXL17	Inverse variance weighted	0.139551	2	0.932603
1Gj7WL	finn-b-N14_PYELONEPHR	Acute tubulo-interstitial nephritis || id:finn-b-N14_PYELONEPHR	FBXL17	MR Egger	0.125125	1	0.723541
1Gj7WL	finn-b-N14_PYELONEPHR	Acute tubulo-interstitial nephritis || id:finn-b-N14_PYELONEPHR	FBXL17	Inverse variance weighted	2.45984	2	0.292315
1j7kPu	ebi-a-GCST010005	Membranous nephropathy || id:ebi-a-GCST010005	ATF3	Inverse variance weighted	0.225384	1	0.634968
1j7kPu	ebi-a-GCST90018788	Acute glomerulonephritis || id:ebi-a-GCST90018788	ATF3	Inverse variance weighted	0.100366	1	0.75139
1j7kPu	ebi-a-GCST90018820	Chronic glomerulonephritis || id:ebi-a-GCST90018820	ATF3	Inverse variance weighted	0.46684	1	0.494444
1j7kPu	ebi-a-GCST90018866	IgA nephropathy || id:ebi-a-GCST90018866	ATF3	Inverse variance weighted	0.673195	1	0.41194
1j7kPu	finn-b-N14_CHRONTUBULOINTNEPHRITIS	Chronic tubulo-interstitial nephritis || id:finn-b-N14_CHRONTUBULOINTNEPHRITIS	ATF3	Inverse variance weighted	2.83509e-05	1	0.995752
1j7kPu	finn-b-N14_PYELONEPHR	Acute tubulo-interstitial nephritis || id:finn-b-N14_PYELONEPHR	ATF3	Inverse variance weighted	0.424549	1	0.514676
1kfJTg	ebi-a-GCST010005	Membranous nephropathy || id:ebi-a-GCST010005	SETD4	Inverse variance weighted	0.433988	1	0.510038
1kfJTg	ebi-a-GCST90018788	Acute glomerulonephritis || id:ebi-a-GCST90018788	SETD4	MR Egger	0.042259	1	0.837127
1kfJTg	ebi-a-GCST90018788	Acute glomerulonephritis || id:ebi-a-GCST90018788	SETD4	Inverse variance weighted	0.105146	2	0.948785
1kfJTg	ebi-a-GCST90018820	Chronic glomerulonephritis || id:ebi-a-GCST90018820	SETD4	MR Egger	4.34099	1	0.0372053
1kfJTg	ebi-a-GCST90018820	Chronic glomerulonephritis || id:ebi-a-GCST90018820	SETD4	Inverse variance weighted	5.405	2	0.0670376
1kfJTg	ebi-a-GCST90018866	IgA nephropathy || id:ebi-a-GCST90018866	SETD4	MR Egger	0.35893	1	0.549101
1kfJTg	ebi-a-GCST90018866	IgA nephropathy || id:ebi-a-GCST90018866	SETD4	Inverse variance weighted	1.37337	2	0.503241
1kfJTg	finn-b-N14_CHRONTUBULOINTNEPHRITIS	Chronic tubulo-interstitial nephritis || id:finn-b-N14_CHRONTUBULOINTNEPHRITIS	SETD4	MR Egger	1.12463e-05	1	0.997324
1kfJTg	finn-b-N14_CHRONTUBULOINTNEPHRITIS	Chronic tubulo-interstitial nephritis || id:finn-b-N14_CHRONTUBULOINTNEPHRITIS	SETD4	Inverse variance weighted	0.506683	2	0.776203
1kfJTg	finn-b-N14_PYELONEPHR	Acute tubulo-interstitial nephritis || id:finn-b-N14_PYELONEPHR	SETD4	MR Egger	0.830503	1	0.362127
1kfJTg	finn-b-N14_PYELONEPHR	Acute tubulo-interstitial nephritis || id:finn-b-N14_PYELONEPHR	SETD4	Inverse variance weighted	0.873435	2	0.646154
1kfJTg	ieu-a-1081	IgA nephropathy || id:ieu-a-1081	SETD4	MR Egger	0.363351	1	0.546651
1kfJTg	ieu-a-1081	IgA nephropathy || id:ieu-a-1081	SETD4	Inverse variance weighted	0.716351	2	0.69895
1KGBv3	ebi-a-GCST010005	Membranous nephropathy || id:ebi-a-GCST010005	ADAMTS1	Inverse variance weighted	1.65995	1	0.19761
1KGBv3	ebi-a-GCST90018788	Acute glomerulonephritis || id:ebi-a-GCST90018788	ADAMTS1	Inverse variance weighted	0.266693	1	0.605559
1KGBv3	ebi-a-GCST90018820	Chronic glomerulonephritis || id:ebi-a-GCST90018820	ADAMTS1	Inverse variance weighted	0.0105253	1	0.918286
1KGBv3	ebi-a-GCST90018866	IgA nephropathy || id:ebi-a-GCST90018866	ADAMTS1	Inverse variance weighted	0.302178	1	0.58252
1KGBv3	finn-b-N14_CHRONTUBULOINTNEPHRITIS	Chronic tubulo-interstitial nephritis || id:finn-b-N14_CHRONTUBULOINTNEPHRITIS	ADAMTS1	Inverse variance weighted	0.342825	1	0.558203
1KGBv3	finn-b-N14_PYELONEPHR	Acute tubulo-interstitial nephritis || id:finn-b-N14_PYELONEPHR	ADAMTS1	Inverse variance weighted	1.74574	1	0.186413
1KGBv3	ieu-a-1081	IgA nephropathy || id:ieu-a-1081	ADAMTS1	Inverse variance weighted	0.612256	1	0.43394
1kmdQK	ebi-a-GCST90018788	Acute glomerulonephritis || id:ebi-a-GCST90018788	MLX	MR Egger	0.101613	1	0.749902
1kmdQK	ebi-a-GCST90018788	Acute glomerulonephritis || id:ebi-a-GCST90018788	MLX	Inverse variance weighted	1.2698	2	0.529989
1kmdQK	ebi-a-GCST90018820	Chronic glomerulonephritis || id:ebi-a-GCST90018820	MLX	MR Egger	0.52157	1	0.470173
1kmdQK	ebi-a-GCST90018820	Chronic glomerulonephritis || id:ebi-a-GCST90018820	MLX	Inverse variance weighted	0.888826	2	0.641201
1kmdQK	ebi-a-GCST90018866	IgA nephropathy || id:ebi-a-GCST90018866	MLX	MR Egger	0.000839042	1	0.976892
1kmdQK	ebi-a-GCST90018866	IgA nephropathy || id:ebi-a-GCST90018866	MLX	Inverse variance weighted	0.440992	2	0.802121
1kmdQK	finn-b-N14_CHRONTUBULOINTNEPHRITIS	Chronic tubulo-interstitial nephritis || id:finn-b-N14_CHRONTUBULOINTNEPHRITIS	MLX	MR Egger	2.95286	1	0.0857259
1kmdQK	finn-b-N14_CHRONTUBULOINTNEPHRITIS	Chronic tubulo-interstitial nephritis || id:finn-b-N14_CHRONTUBULOINTNEPHRITIS	MLX	Inverse variance weighted	3.41081	2	0.181699
1kmdQK	finn-b-N14_PYELONEPHR	Acute tubulo-interstitial nephritis || id:finn-b-N14_PYELONEPHR	MLX	MR Egger	0.853771	1	0.355488
1kmdQK	finn-b-N14_PYELONEPHR	Acute tubulo-interstitial nephritis || id:finn-b-N14_PYELONEPHR	MLX	Inverse variance weighted	1.86951	2	0.392683
1l77TP	ebi-a-GCST90018788	Acute glomerulonephritis || id:ebi-a-GCST90018788	ESYT2	MR Egger	0.301674	1	0.582835
1l77TP	ebi-a-GCST90018788	Acute glomerulonephritis || id:ebi-a-GCST90018788	ESYT2	Inverse variance weighted	0.725599	2	0.695726
1l77TP	ebi-a-GCST90018820	Chronic glomerulonephritis || id:ebi-a-GCST90018820	ESYT2	MR Egger	0.0601781	1	0.806215
1l77TP	ebi-a-GCST90018820	Chronic glomerulonephritis || id:ebi-a-GCST90018820	ESYT2	Inverse variance weighted	0.121488	2	0.941064
1l77TP	ebi-a-GCST90018866	IgA nephropathy || id:ebi-a-GCST90018866	ESYT2	MR Egger	1.44005	1	0.230132
1l77TP	ebi-a-GCST90018866	IgA nephropathy || id:ebi-a-GCST90018866	ESYT2	Inverse variance weighted	1.90454	2	0.385864
1l77TP	finn-b-N14_CHRONTUBULOINTNEPHRITIS	Chronic tubulo-interstitial nephritis || id:finn-b-N14_CHRONTUBULOINTNEPHRITIS	ESYT2	Inverse variance weighted	0.00585013	1	0.939032
1l77TP	finn-b-N14_PYELONEPHR	Acute tubulo-interstitial nephritis || id:finn-b-N14_PYELONEPHR	ESYT2	Inverse variance weighted	3.66827	1	0.0554576
1loAsp	ebi-a-GCST010005	Membranous nephropathy || id:ebi-a-GCST010005	SMPD2	Inverse variance weighted	0.224212	1	0.635849
1loAsp	ebi-a-GCST90018788	Acute glomerulonephritis || id:ebi-a-GCST90018788	SMPD2	MR Egger	0.0343699	1	0.852922
1loAsp	ebi-a-GCST90018788	Acute glomerulonephritis || id:ebi-a-GCST90018788	SMPD2	Inverse variance weighted	0.220155	2	0.895765
1loAsp	ebi-a-GCST90018820	Chronic glomerulonephritis || id:ebi-a-GCST90018820	SMPD2	MR Egger	0.496862	1	0.480882
1loAsp	ebi-a-GCST90018820	Chronic glomerulonephritis || id:ebi-a-GCST90018820	SMPD2	Inverse variance weighted	0.554352	2	0.757921
1loAsp	ebi-a-GCST90018866	IgA nephropathy || id:ebi-a-GCST90018866	SMPD2	MR Egger	0.0292791	1	0.864136
1loAsp	ebi-a-GCST90018866	IgA nephropathy || id:ebi-a-GCST90018866	SMPD2	Inverse variance weighted	2.34502	2	0.309589
1loAsp	finn-b-N14_CHRONTUBULOINTNEPHRITIS	Chronic tubulo-interstitial nephritis || id:finn-b-N14_CHRONTUBULOINTNEPHRITIS	SMPD2	MR Egger	0.122006	1	0.726869
1loAsp	finn-b-N14_CHRONTUBULOINTNEPHRITIS	Chronic tubulo-interstitial nephritis || id:finn-b-N14_CHRONTUBULOINTNEPHRITIS	SMPD2	Inverse variance weighted	0.435325	2	0.804397
1loAsp	finn-b-N14_PYELONEPHR	Acute tubulo-interstitial nephritis || id:finn-b-N14_PYELONEPHR	SMPD2	MR Egger	0.0979137	1	0.754348
1loAsp	finn-b-N14_PYELONEPHR	Acute tubulo-interstitial nephritis || id:finn-b-N14_PYELONEPHR	SMPD2	Inverse variance weighted	3.94187	2	0.139326
1LR7cQ	ebi-a-GCST010005	Membranous nephropathy || id:ebi-a-GCST010005	PSEN2	Inverse variance weighted	3.55077	1	0.0595179
1LR7cQ	ebi-a-GCST90018788	Acute glomerulonephritis || id:ebi-a-GCST90018788	PSEN2	Inverse variance weighted	0.00970638	1	0.921519
1LR7cQ	ebi-a-GCST90018820	Chronic glomerulonephritis || id:ebi-a-GCST90018820	PSEN2	Inverse variance weighted	2.26782	1	0.132085
1LR7cQ	ebi-a-GCST90018866	IgA nephropathy || id:ebi-a-GCST90018866	PSEN2	Inverse variance weighted	2.64002	1	0.104202
1LR7cQ	finn-b-N14_CHRONTUBULOINTNEPHRITIS	Chronic tubulo-interstitial nephritis || id:finn-b-N14_CHRONTUBULOINTNEPHRITIS	PSEN2	Inverse variance weighted	0.232273	1	0.629843
1LR7cQ	finn-b-N14_PYELONEPHR	Acute tubulo-interstitial nephritis || id:finn-b-N14_PYELONEPHR	PSEN2	Inverse variance weighted	0.263878	1	0.607468
1m5DZG	ebi-a-GCST90018788	Acute glomerulonephritis || id:ebi-a-GCST90018788	EIF4E	Inverse variance weighted	0.327411	1	0.567187
1m5DZG	ebi-a-GCST90018820	Chronic glomerulonephritis || id:ebi-a-GCST90018820	EIF4E	Inverse variance weighted	0.839694	1	0.359484
1m5DZG	ebi-a-GCST90018866	IgA nephropathy || id:ebi-a-GCST90018866	EIF4E	Inverse variance weighted	1.33061	1	0.248697
1m62Lr	ebi-a-GCST010005	Membranous nephropathy || id:ebi-a-GCST010005	RXFP2	Inverse variance weighted	2.46467	1	0.116432
1m62Lr	ebi-a-GCST90018788	Acute glomerulonephritis || id:ebi-a-GCST90018788	RXFP2	MR Egger	1.05098	1	0.305282
1m62Lr	ebi-a-GCST90018788	Acute glomerulonephritis || id:ebi-a-GCST90018788	RXFP2	Inverse variance weighted	1.1164	2	0.572237
1m62Lr	ebi-a-GCST90018820	Chronic glomerulonephritis || id:ebi-a-GCST90018820	RXFP2	MR Egger	1.78894	1	0.181055
1m62Lr	ebi-a-GCST90018820	Chronic glomerulonephritis || id:ebi-a-GCST90018820	RXFP2	Inverse variance weighted	2.10981	2	0.348225
1m62Lr	ebi-a-GCST90018866	IgA nephropathy || id:ebi-a-GCST90018866	RXFP2	MR Egger	0.117757	1	0.73148
1m62Lr	ebi-a-GCST90018866	IgA nephropathy || id:ebi-a-GCST90018866	RXFP2	Inverse variance weighted	2.25774	2	0.323399
1m62Lr	finn-b-N14_CHRONTUBULOINTNEPHRITIS	Chronic tubulo-interstitial nephritis || id:finn-b-N14_CHRONTUBULOINTNEPHRITIS	RXFP2	MR Egger	0.337359	1	0.561358
1m62Lr	finn-b-N14_CHRONTUBULOINTNEPHRITIS	Chronic tubulo-interstitial nephritis || id:finn-b-N14_CHRONTUBULOINTNEPHRITIS	RXFP2	Inverse variance weighted	0.839609	2	0.657175
1m62Lr	finn-b-N14_PYELONEPHR	Acute tubulo-interstitial nephritis || id:finn-b-N14_PYELONEPHR	RXFP2	MR Egger	0.267075	1	0.605301
1m62Lr	finn-b-N14_PYELONEPHR	Acute tubulo-interstitial nephritis || id:finn-b-N14_PYELONEPHR	RXFP2	Inverse variance weighted	2.04715	2	0.359308
1mCbcf	ebi-a-GCST010005	Membranous nephropathy || id:ebi-a-GCST010005	PEAR1	Inverse variance weighted	13.0969	1	0.000295784
1mCbcf	ebi-a-GCST90018788	Acute glomerulonephritis || id:ebi-a-GCST90018788	PEAR1	MR Egger	0.32708	1	0.567384
1mCbcf	ebi-a-GCST90018788	Acute glomerulonephritis || id:ebi-a-GCST90018788	PEAR1	Inverse variance weighted	0.423488	2	0.809172
1mCbcf	ebi-a-GCST90018820	Chronic glomerulonephritis || id:ebi-a-GCST90018820	PEAR1	MR Egger	2.02462	1	0.154767
1mCbcf	ebi-a-GCST90018820	Chronic glomerulonephritis || id:ebi-a-GCST90018820	PEAR1	Inverse variance weighted	3.05186	2	0.217419
1mCbcf	ebi-a-GCST90018866	IgA nephropathy || id:ebi-a-GCST90018866	PEAR1	MR Egger	3.76304	1	0.0523971
1mCbcf	ebi-a-GCST90018866	IgA nephropathy || id:ebi-a-GCST90018866	PEAR1	Inverse variance weighted	4.1745	2	0.124028
1mCbcf	finn-b-N14_CHRONTUBULOINTNEPHRITIS	Chronic tubulo-interstitial nephritis || id:finn-b-N14_CHRONTUBULOINTNEPHRITIS	PEAR1	MR Egger	0.168647	1	0.681317
1mCbcf	finn-b-N14_CHRONTUBULOINTNEPHRITIS	Chronic tubulo-interstitial nephritis || id:finn-b-N14_CHRONTUBULOINTNEPHRITIS	PEAR1	Inverse variance weighted	0.484965	2	0.784677
1mCbcf	finn-b-N14_PYELONEPHR	Acute tubulo-interstitial nephritis || id:finn-b-N14_PYELONEPHR	PEAR1	MR Egger	0.492924	1	0.482626
1mCbcf	finn-b-N14_PYELONEPHR	Acute tubulo-interstitial nephritis || id:finn-b-N14_PYELONEPHR	PEAR1	Inverse variance weighted	0.806152	2	0.668261
1OSSSq	ebi-a-GCST90018788	Acute glomerulonephritis || id:ebi-a-GCST90018788	PKN3	MR Egger	5.15204	2	0.0760763
1OSSSq	ebi-a-GCST90018788	Acute glomerulonephritis || id:ebi-a-GCST90018788	PKN3	Inverse variance weighted	5.29484	3	0.151438
1OSSSq	ebi-a-GCST90018820	Chronic glomerulonephritis || id:ebi-a-GCST90018820	PKN3	MR Egger	0.786744	2	0.674778
1OSSSq	ebi-a-GCST90018820	Chronic glomerulonephritis || id:ebi-a-GCST90018820	PKN3	Inverse variance weighted	2.30889	3	0.510819
1OSSSq	ebi-a-GCST90018866	IgA nephropathy || id:ebi-a-GCST90018866	PKN3	MR Egger	1.89441	2	0.387823
1OSSSq	ebi-a-GCST90018866	IgA nephropathy || id:ebi-a-GCST90018866	PKN3	Inverse variance weighted	3.32144	3	0.34467
1OSSSq	finn-b-N14_CHRONTUBULOINTNEPHRITIS	Chronic tubulo-interstitial nephritis || id:finn-b-N14_CHRONTUBULOINTNEPHRITIS	PKN3	MR Egger	3.11671	1	0.077493
1OSSSq	finn-b-N14_CHRONTUBULOINTNEPHRITIS	Chronic tubulo-interstitial nephritis || id:finn-b-N14_CHRONTUBULOINTNEPHRITIS	PKN3	Inverse variance weighted	3.278	2	0.194174
1OSSSq	finn-b-N14_PYELONEPHR	Acute tubulo-interstitial nephritis || id:finn-b-N14_PYELONEPHR	PKN3	MR Egger	3.13628	1	0.0765683
1OSSSq	finn-b-N14_PYELONEPHR	Acute tubulo-interstitial nephritis || id:finn-b-N14_PYELONEPHR	PKN3	Inverse variance weighted	4.63329	2	0.0986039
1oXDAp	ebi-a-GCST010005	Membranous nephropathy || id:ebi-a-GCST010005	EIF2AK2	Inverse variance weighted	1.27756	1	0.258354
1oXDAp	ebi-a-GCST90018788	Acute glomerulonephritis || id:ebi-a-GCST90018788	EIF2AK2	Inverse variance weighted	0.000604958	1	0.980377
1oXDAp	ebi-a-GCST90018820	Chronic glomerulonephritis || id:ebi-a-GCST90018820	EIF2AK2	Inverse variance weighted	0.12673	1	0.721847
1oXDAp	ebi-a-GCST90018866	IgA nephropathy || id:ebi-a-GCST90018866	EIF2AK2	Inverse variance weighted	3.6081	1	0.0574988
1oXDAp	finn-b-N14_CHRONTUBULOINTNEPHRITIS	Chronic tubulo-interstitial nephritis || id:finn-b-N14_CHRONTUBULOINTNEPHRITIS	EIF2AK2	Inverse variance weighted	0.143489	1	0.704837
1oXDAp	finn-b-N14_PYELONEPHR	Acute tubulo-interstitial nephritis || id:finn-b-N14_PYELONEPHR	EIF2AK2	Inverse variance weighted	1.74403	1	0.186628
1PafKO	ebi-a-GCST90018788	Acute glomerulonephritis || id:ebi-a-GCST90018788	WFIKKN1	Inverse variance weighted	0.259433	1	0.61051
1PafKO	ebi-a-GCST90018820	Chronic glomerulonephritis || id:ebi-a-GCST90018820	WFIKKN1	Inverse variance weighted	0.76749	1	0.380995
1PafKO	ebi-a-GCST90018866	IgA nephropathy || id:ebi-a-GCST90018866	WFIKKN1	Inverse variance weighted	1.86834	1	0.171666
1PafKO	finn-b-N14_CHRONTUBULOINTNEPHRITIS	Chronic tubulo-interstitial nephritis || id:finn-b-N14_CHRONTUBULOINTNEPHRITIS	WFIKKN1	Inverse variance weighted	1.09141	1	0.296158
1PafKO	finn-b-N14_PYELONEPHR	Acute tubulo-interstitial nephritis || id:finn-b-N14_PYELONEPHR	WFIKKN1	Inverse variance weighted	0.0950873	1	0.757807
1QM3pj	ebi-a-GCST010005	Membranous nephropathy || id:ebi-a-GCST010005	NCR3	Inverse variance weighted	1.53592	1	0.215227
1QM3pj	ebi-a-GCST90018788	Acute glomerulonephritis || id:ebi-a-GCST90018788	NCR3	MR Egger	6.93889	4	0.139153
1QM3pj	ebi-a-GCST90018788	Acute glomerulonephritis || id:ebi-a-GCST90018788	NCR3	Inverse variance weighted	7.91897	5	0.160758
1QM3pj	ebi-a-GCST90018820	Chronic glomerulonephritis || id:ebi-a-GCST90018820	NCR3	MR Egger	2.18405	4	0.70195
1QM3pj	ebi-a-GCST90018820	Chronic glomerulonephritis || id:ebi-a-GCST90018820	NCR3	Inverse variance weighted	5.68734	5	0.33784
1QM3pj	ebi-a-GCST90018866	IgA nephropathy || id:ebi-a-GCST90018866	NCR3	MR Egger	4.68373	4	0.321314
1QM3pj	ebi-a-GCST90018866	IgA nephropathy || id:ebi-a-GCST90018866	NCR3	Inverse variance weighted	4.97062	5	0.419476
1QM3pj	finn-b-N14_CHRONTUBULOINTNEPHRITIS	Chronic tubulo-interstitial nephritis || id:finn-b-N14_CHRONTUBULOINTNEPHRITIS	NCR3	MR Egger	11.6003	3	0.00888547
1QM3pj	finn-b-N14_CHRONTUBULOINTNEPHRITIS	Chronic tubulo-interstitial nephritis || id:finn-b-N14_CHRONTUBULOINTNEPHRITIS	NCR3	Inverse variance weighted	11.6484	4	0.0201669
1QM3pj	finn-b-N14_PYELONEPHR	Acute tubulo-interstitial nephritis || id:finn-b-N14_PYELONEPHR	NCR3	MR Egger	0.912933	3	0.822306
1QM3pj	finn-b-N14_PYELONEPHR	Acute tubulo-interstitial nephritis || id:finn-b-N14_PYELONEPHR	NCR3	Inverse variance weighted	2.01647	4	0.73273
1qYOBU	ebi-a-GCST010005	Membranous nephropathy || id:ebi-a-GCST010005	CEBPA	Inverse variance weighted	3.27609e-05	1	0.995433
1qYOBU	ebi-a-GCST90018788	Acute glomerulonephritis || id:ebi-a-GCST90018788	CEBPA	MR Egger	1.19988	1	0.273346
1qYOBU	ebi-a-GCST90018788	Acute glomerulonephritis || id:ebi-a-GCST90018788	CEBPA	Inverse variance weighted	1.384	2	0.500574
1qYOBU	ebi-a-GCST90018820	Chronic glomerulonephritis || id:ebi-a-GCST90018820	CEBPA	MR Egger	0.597088	1	0.439691
1qYOBU	ebi-a-GCST90018820	Chronic glomerulonephritis || id:ebi-a-GCST90018820	CEBPA	Inverse variance weighted	3.60949	2	0.164517
1qYOBU	ebi-a-GCST90018866	IgA nephropathy || id:ebi-a-GCST90018866	CEBPA	MR Egger	0.459193	1	0.498001
1qYOBU	ebi-a-GCST90018866	IgA nephropathy || id:ebi-a-GCST90018866	CEBPA	Inverse variance weighted	0.459728	2	0.794642
1qYOBU	finn-b-N14_CHRONTUBULOINTNEPHRITIS	Chronic tubulo-interstitial nephritis || id:finn-b-N14_CHRONTUBULOINTNEPHRITIS	CEBPA	MR Egger	0.261616	1	0.609012
1qYOBU	finn-b-N14_CHRONTUBULOINTNEPHRITIS	Chronic tubulo-interstitial nephritis || id:finn-b-N14_CHRONTUBULOINTNEPHRITIS	CEBPA	Inverse variance weighted	3.04734	2	0.21791
1qYOBU	finn-b-N14_PYELONEPHR	Acute tubulo-interstitial nephritis || id:finn-b-N14_PYELONEPHR	CEBPA	MR Egger	1.28664	1	0.256667
1qYOBU	finn-b-N14_PYELONEPHR	Acute tubulo-interstitial nephritis || id:finn-b-N14_PYELONEPHR	CEBPA	Inverse variance weighted	1.31647	2	0.517765
1QzlCK	ebi-a-GCST90018788	Acute glomerulonephritis || id:ebi-a-GCST90018788	SIGLEC11	MR Egger	0.418051	2	0.811375
1QzlCK	ebi-a-GCST90018788	Acute glomerulonephritis || id:ebi-a-GCST90018788	SIGLEC11	Inverse variance weighted	0.676596	3	0.878695
1QzlCK	ebi-a-GCST90018820	Chronic glomerulonephritis || id:ebi-a-GCST90018820	SIGLEC11	MR Egger	7.19816	2	0.0273489
1QzlCK	ebi-a-GCST90018820	Chronic glomerulonephritis || id:ebi-a-GCST90018820	SIGLEC11	Inverse variance weighted	8.06543	3	0.0446786
1QzlCK	ebi-a-GCST90018866	IgA nephropathy || id:ebi-a-GCST90018866	SIGLEC11	MR Egger	6.76912	2	0.0338926
1QzlCK	ebi-a-GCST90018866	IgA nephropathy || id:ebi-a-GCST90018866	SIGLEC11	Inverse variance weighted	7.06676	3	0.0698002
1QzlCK	finn-b-N14_CHRONTUBULOINTNEPHRITIS	Chronic tubulo-interstitial nephritis || id:finn-b-N14_CHRONTUBULOINTNEPHRITIS	SIGLEC11	MR Egger	1.91346	2	0.384146
1QzlCK	finn-b-N14_CHRONTUBULOINTNEPHRITIS	Chronic tubulo-interstitial nephritis || id:finn-b-N14_CHRONTUBULOINTNEPHRITIS	SIGLEC11	Inverse variance weighted	1.91461	3	0.590318
1QzlCK	finn-b-N14_PYELONEPHR	Acute tubulo-interstitial nephritis || id:finn-b-N14_PYELONEPHR	SIGLEC11	MR Egger	0.253052	2	0.881151
1QzlCK	finn-b-N14_PYELONEPHR	Acute tubulo-interstitial nephritis || id:finn-b-N14_PYELONEPHR	SIGLEC11	Inverse variance weighted	1.01442	3	0.797762
1s976L	ebi-a-GCST010005	Membranous nephropathy || id:ebi-a-GCST010005	OXTR	Inverse variance weighted	2.46296	1	0.116559
1s976L	ebi-a-GCST90018788	Acute glomerulonephritis || id:ebi-a-GCST90018788	OXTR	Inverse variance weighted	0.0348082	1	0.851998
1s976L	ebi-a-GCST90018820	Chronic glomerulonephritis || id:ebi-a-GCST90018820	OXTR	Inverse variance weighted	0.00353557	1	0.952585
1s976L	ebi-a-GCST90018866	IgA nephropathy || id:ebi-a-GCST90018866	OXTR	Inverse variance weighted	1.45668	1	0.227458
1s976L	finn-b-N14_CHRONTUBULOINTNEPHRITIS	Chronic tubulo-interstitial nephritis || id:finn-b-N14_CHRONTUBULOINTNEPHRITIS	OXTR	MR Egger	0.0512755	1	0.820858
1s976L	finn-b-N14_CHRONTUBULOINTNEPHRITIS	Chronic tubulo-interstitial nephritis || id:finn-b-N14_CHRONTUBULOINTNEPHRITIS	OXTR	Inverse variance weighted	0.109614	2	0.946668
1s976L	finn-b-N14_PYELONEPHR	Acute tubulo-interstitial nephritis || id:finn-b-N14_PYELONEPHR	OXTR	MR Egger	8.8116	1	0.00299321
1s976L	finn-b-N14_PYELONEPHR	Acute tubulo-interstitial nephritis || id:finn-b-N14_PYELONEPHR	OXTR	Inverse variance weighted	9.12647	2	0.0104283
1UMJtl	ebi-a-GCST010005	Membranous nephropathy || id:ebi-a-GCST010005	PRNP	Inverse variance weighted	0.00964377	1	0.921771
1UMJtl	ebi-a-GCST90018788	Acute glomerulonephritis || id:ebi-a-GCST90018788	PRNP	Inverse variance weighted	0.761652	1	0.382812
1UMJtl	ebi-a-GCST90018820	Chronic glomerulonephritis || id:ebi-a-GCST90018820	PRNP	Inverse variance weighted	0.128674	1	0.719811
1UMJtl	ebi-a-GCST90018866	IgA nephropathy || id:ebi-a-GCST90018866	PRNP	Inverse variance weighted	0.0980266	1	0.754211
1UMJtl	finn-b-N14_CHRONTUBULOINTNEPHRITIS	Chronic tubulo-interstitial nephritis || id:finn-b-N14_CHRONTUBULOINTNEPHRITIS	PRNP	Inverse variance weighted	0.0559472	1	0.81302
1UMJtl	finn-b-N14_PYELONEPHR	Acute tubulo-interstitial nephritis || id:finn-b-N14_PYELONEPHR	PRNP	Inverse variance weighted	0.483828	1	0.486694
1uUL6I	ebi-a-GCST90018788	Acute glomerulonephritis || id:ebi-a-GCST90018788	IGHG1	Inverse variance weighted	0.00346713	1	0.953046
1uUL6I	ebi-a-GCST90018820	Chronic glomerulonephritis || id:ebi-a-GCST90018820	IGHG1	Inverse variance weighted	0.0203117	1	0.88667
1uUL6I	ebi-a-GCST90018866	IgA nephropathy || id:ebi-a-GCST90018866	IGHG1	Inverse variance weighted	0.116083	1	0.733322
1uUL6I	finn-b-N14_CHRONTUBULOINTNEPHRITIS	Chronic tubulo-interstitial nephritis || id:finn-b-N14_CHRONTUBULOINTNEPHRITIS	IGHG1	Inverse variance weighted	1.97727	1	0.159679
1uUL6I	finn-b-N14_PYELONEPHR	Acute tubulo-interstitial nephritis || id:finn-b-N14_PYELONEPHR	IGHG1	Inverse variance weighted	0.931703	1	0.334421
1VdLT9	ebi-a-GCST90018788	Acute glomerulonephritis || id:ebi-a-GCST90018788	PSMD8	Inverse variance weighted	0.781189	1	0.376778
1VdLT9	ebi-a-GCST90018820	Chronic glomerulonephritis || id:ebi-a-GCST90018820	PSMD8	Inverse variance weighted	0.115404	1	0.734074
1VdLT9	ebi-a-GCST90018866	IgA nephropathy || id:ebi-a-GCST90018866	PSMD8	Inverse variance weighted	0.556637	1	0.455618
1VdLT9	finn-b-N14_CHRONTUBULOINTNEPHRITIS	Chronic tubulo-interstitial nephritis || id:finn-b-N14_CHRONTUBULOINTNEPHRITIS	PSMD8	Inverse variance weighted	2.16531	1	0.141157
1VdLT9	finn-b-N14_PYELONEPHR	Acute tubulo-interstitial nephritis || id:finn-b-N14_PYELONEPHR	PSMD8	Inverse variance weighted	0.238332	1	0.625413
1VovSe	ebi-a-GCST90018788	Acute glomerulonephritis || id:ebi-a-GCST90018788	TK2	MR Egger	0.282576	2	0.868239
1VovSe	ebi-a-GCST90018788	Acute glomerulonephritis || id:ebi-a-GCST90018788	TK2	Inverse variance weighted	0.540793	3	0.909842
1VovSe	ebi-a-GCST90018820	Chronic glomerulonephritis || id:ebi-a-GCST90018820	TK2	MR Egger	3.32302	2	0.189852
1VovSe	ebi-a-GCST90018820	Chronic glomerulonephritis || id:ebi-a-GCST90018820	TK2	Inverse variance weighted	3.79509	3	0.284458
1VovSe	ebi-a-GCST90018866	IgA nephropathy || id:ebi-a-GCST90018866	TK2	MR Egger	1.51087	2	0.469805
1VovSe	ebi-a-GCST90018866	IgA nephropathy || id:ebi-a-GCST90018866	TK2	Inverse variance weighted	3.19709	3	0.362225
1VovSe	finn-b-N14_CHRONTUBULOINTNEPHRITIS	Chronic tubulo-interstitial nephritis || id:finn-b-N14_CHRONTUBULOINTNEPHRITIS	TK2	MR Egger	0.705261	2	0.702837
1VovSe	finn-b-N14_CHRONTUBULOINTNEPHRITIS	Chronic tubulo-interstitial nephritis || id:finn-b-N14_CHRONTUBULOINTNEPHRITIS	TK2	Inverse variance weighted	0.763867	3	0.858089
1VovSe	finn-b-N14_PYELONEPHR	Acute tubulo-interstitial nephritis || id:finn-b-N14_PYELONEPHR	TK2	MR Egger	4.06435	2	0.13105
1VovSe	finn-b-N14_PYELONEPHR	Acute tubulo-interstitial nephritis || id:finn-b-N14_PYELONEPHR	TK2	Inverse variance weighted	4.26841	3	0.233901
1VxUk6	ebi-a-GCST010005	Membranous nephropathy || id:ebi-a-GCST010005	SRPK1	MR Egger	0.557828	1	0.455137
1VxUk6	ebi-a-GCST010005	Membranous nephropathy || id:ebi-a-GCST010005	SRPK1	Inverse variance weighted	5.10829	2	0.0777586
1VxUk6	ebi-a-GCST90018788	Acute glomerulonephritis || id:ebi-a-GCST90018788	SRPK1	MR Egger	8.30267	2	0.0157434
1VxUk6	ebi-a-GCST90018788	Acute glomerulonephritis || id:ebi-a-GCST90018788	SRPK1	Inverse variance weighted	10.8066	3	0.0128188
1VxUk6	ebi-a-GCST90018820	Chronic glomerulonephritis || id:ebi-a-GCST90018820	SRPK1	MR Egger	0.0931327	2	0.954501
1VxUk6	ebi-a-GCST90018820	Chronic glomerulonephritis || id:ebi-a-GCST90018820	SRPK1	Inverse variance weighted	0.206454	3	0.976541
1VxUk6	ebi-a-GCST90018866	IgA nephropathy || id:ebi-a-GCST90018866	SRPK1	MR Egger	2.32747	2	0.312317
1VxUk6	ebi-a-GCST90018866	IgA nephropathy || id:ebi-a-GCST90018866	SRPK1	Inverse variance weighted	2.52942	3	0.469997
1VxUk6	finn-b-N14_CHRONTUBULOINTNEPHRITIS	Chronic tubulo-interstitial nephritis || id:finn-b-N14_CHRONTUBULOINTNEPHRITIS	SRPK1	MR Egger	0.578718	2	0.748743
1VxUk6	finn-b-N14_CHRONTUBULOINTNEPHRITIS	Chronic tubulo-interstitial nephritis || id:finn-b-N14_CHRONTUBULOINTNEPHRITIS	SRPK1	Inverse variance weighted	0.613888	3	0.893246
1VxUk6	finn-b-N14_PYELONEPHR	Acute tubulo-interstitial nephritis || id:finn-b-N14_PYELONEPHR	SRPK1	MR Egger	5.32976	2	0.0696078
1VxUk6	finn-b-N14_PYELONEPHR	Acute tubulo-interstitial nephritis || id:finn-b-N14_PYELONEPHR	SRPK1	Inverse variance weighted	6.25945	3	0.0996473
1VxUk6	ieu-a-1081	IgA nephropathy || id:ieu-a-1081	SRPK1	Inverse variance weighted	1.24692	1	0.264142
1waCC9	ebi-a-GCST010005	Membranous nephropathy || id:ebi-a-GCST010005	HSD17B11	Inverse variance weighted	0.782443	1	0.376395
1waCC9	ebi-a-GCST90018788	Acute glomerulonephritis || id:ebi-a-GCST90018788	HSD17B11	MR Egger	1.91054	5	0.86138
1waCC9	ebi-a-GCST90018788	Acute glomerulonephritis || id:ebi-a-GCST90018788	HSD17B11	Inverse variance weighted	2.05696	6	0.914386
1waCC9	ebi-a-GCST90018820	Chronic glomerulonephritis || id:ebi-a-GCST90018820	HSD17B11	MR Egger	7.21125	5	0.205397
1waCC9	ebi-a-GCST90018820	Chronic glomerulonephritis || id:ebi-a-GCST90018820	HSD17B11	Inverse variance weighted	7.57876	6	0.270616
1waCC9	ebi-a-GCST90018866	IgA nephropathy || id:ebi-a-GCST90018866	HSD17B11	MR Egger	5.59811	5	0.347308
1waCC9	ebi-a-GCST90018866	IgA nephropathy || id:ebi-a-GCST90018866	HSD17B11	Inverse variance weighted	6.10672	6	0.411342
1waCC9	finn-b-N14_CHRONTUBULOINTNEPHRITIS	Chronic tubulo-interstitial nephritis || id:finn-b-N14_CHRONTUBULOINTNEPHRITIS	HSD17B11	MR Egger	6.16733	4	0.186995
1waCC9	finn-b-N14_CHRONTUBULOINTNEPHRITIS	Chronic tubulo-interstitial nephritis || id:finn-b-N14_CHRONTUBULOINTNEPHRITIS	HSD17B11	Inverse variance weighted	6.31321	5	0.276924
1waCC9	finn-b-N14_PYELONEPHR	Acute tubulo-interstitial nephritis || id:finn-b-N14_PYELONEPHR	HSD17B11	MR Egger	7.61657	4	0.106677
1waCC9	finn-b-N14_PYELONEPHR	Acute tubulo-interstitial nephritis || id:finn-b-N14_PYELONEPHR	HSD17B11	Inverse variance weighted	8.09595	5	0.151026
1wBQmR	ebi-a-GCST010005	Membranous nephropathy || id:ebi-a-GCST010005	LGALS8	Inverse variance weighted	0.737752	1	0.390382
1wBQmR	ebi-a-GCST90018788	Acute glomerulonephritis || id:ebi-a-GCST90018788	LGALS8	MR Egger	5.86093	3	0.118576
1wBQmR	ebi-a-GCST90018788	Acute glomerulonephritis || id:ebi-a-GCST90018788	LGALS8	Inverse variance weighted	9.50642	4	0.0496155
1wBQmR	ebi-a-GCST90018820	Chronic glomerulonephritis || id:ebi-a-GCST90018820	LGALS8	MR Egger	2.62484	3	0.453151
1wBQmR	ebi-a-GCST90018820	Chronic glomerulonephritis || id:ebi-a-GCST90018820	LGALS8	Inverse variance weighted	2.70083	4	0.609069
1wBQmR	ebi-a-GCST90018866	IgA nephropathy || id:ebi-a-GCST90018866	LGALS8	MR Egger	1.70893	3	0.63495
1wBQmR	ebi-a-GCST90018866	IgA nephropathy || id:ebi-a-GCST90018866	LGALS8	Inverse variance weighted	1.72092	4	0.786914
1wBQmR	finn-b-N14_CHRONTUBULOINTNEPHRITIS	Chronic tubulo-interstitial nephritis || id:finn-b-N14_CHRONTUBULOINTNEPHRITIS	LGALS8	MR Egger	1.59925	2	0.449497
1wBQmR	finn-b-N14_CHRONTUBULOINTNEPHRITIS	Chronic tubulo-interstitial nephritis || id:finn-b-N14_CHRONTUBULOINTNEPHRITIS	LGALS8	Inverse variance weighted	2.10435	3	0.551033
1wBQmR	finn-b-N14_PYELONEPHR	Acute tubulo-interstitial nephritis || id:finn-b-N14_PYELONEPHR	LGALS8	MR Egger	1.15708	2	0.560717
1wBQmR	finn-b-N14_PYELONEPHR	Acute tubulo-interstitial nephritis || id:finn-b-N14_PYELONEPHR	LGALS8	Inverse variance weighted	1.35799	3	0.715411
1wN1b8	ebi-a-GCST010005	Membranous nephropathy || id:ebi-a-GCST010005	GFPT1	Inverse variance weighted	1.26492	1	0.260723
1wN1b8	ebi-a-GCST90018788	Acute glomerulonephritis || id:ebi-a-GCST90018788	GFPT1	MR Egger	4.22862	6	0.645769
1wN1b8	ebi-a-GCST90018788	Acute glomerulonephritis || id:ebi-a-GCST90018788	GFPT1	Inverse variance weighted	4.23042	7	0.752888
1wN1b8	ebi-a-GCST90018820	Chronic glomerulonephritis || id:ebi-a-GCST90018820	GFPT1	MR Egger	9.11933	6	0.166978
1wN1b8	ebi-a-GCST90018820	Chronic glomerulonephritis || id:ebi-a-GCST90018820	GFPT1	Inverse variance weighted	9.43359	7	0.223006
1wN1b8	ebi-a-GCST90018866	IgA nephropathy || id:ebi-a-GCST90018866	GFPT1	MR Egger	5.59774	6	0.469723
1wN1b8	ebi-a-GCST90018866	IgA nephropathy || id:ebi-a-GCST90018866	GFPT1	Inverse variance weighted	6.29293	7	0.505991
1wN1b8	finn-b-N14_CHRONTUBULOINTNEPHRITIS	Chronic tubulo-interstitial nephritis || id:finn-b-N14_CHRONTUBULOINTNEPHRITIS	GFPT1	MR Egger	8.899	6	0.179338
1wN1b8	finn-b-N14_CHRONTUBULOINTNEPHRITIS	Chronic tubulo-interstitial nephritis || id:finn-b-N14_CHRONTUBULOINTNEPHRITIS	GFPT1	Inverse variance weighted	12.2047	7	0.0940242
1wN1b8	finn-b-N14_PYELONEPHR	Acute tubulo-interstitial nephritis || id:finn-b-N14_PYELONEPHR	GFPT1	MR Egger	1.16583	6	0.978539
1wN1b8	finn-b-N14_PYELONEPHR	Acute tubulo-interstitial nephritis || id:finn-b-N14_PYELONEPHR	GFPT1	Inverse variance weighted	1.17058	7	0.991589
1wVZQm	ebi-a-GCST010005	Membranous nephropathy || id:ebi-a-GCST010005	LGALS9	Inverse variance weighted	1.05876	1	0.303497
1wVZQm	ebi-a-GCST90018788	Acute glomerulonephritis || id:ebi-a-GCST90018788	LGALS9	MR Egger	10.936	6	0.0903738
1wVZQm	ebi-a-GCST90018788	Acute glomerulonephritis || id:ebi-a-GCST90018788	LGALS9	Inverse variance weighted	10.9996	7	0.138635
1wVZQm	ebi-a-GCST90018820	Chronic glomerulonephritis || id:ebi-a-GCST90018820	LGALS9	MR Egger	3.56444	6	0.735377
1wVZQm	ebi-a-GCST90018820	Chronic glomerulonephritis || id:ebi-a-GCST90018820	LGALS9	Inverse variance weighted	4.84433	7	0.678954
1wVZQm	ebi-a-GCST90018866	IgA nephropathy || id:ebi-a-GCST90018866	LGALS9	MR Egger	2.81752	6	0.831377
1wVZQm	ebi-a-GCST90018866	IgA nephropathy || id:ebi-a-GCST90018866	LGALS9	Inverse variance weighted	3.73286	7	0.809981
1wVZQm	finn-b-N14_CHRONTUBULOINTNEPHRITIS	Chronic tubulo-interstitial nephritis || id:finn-b-N14_CHRONTUBULOINTNEPHRITIS	LGALS9	MR Egger	9.64723	6	0.140316
1wVZQm	finn-b-N14_CHRONTUBULOINTNEPHRITIS	Chronic tubulo-interstitial nephritis || id:finn-b-N14_CHRONTUBULOINTNEPHRITIS	LGALS9	Inverse variance weighted	12.6495	7	0.0811217
1wVZQm	finn-b-N14_PYELONEPHR	Acute tubulo-interstitial nephritis || id:finn-b-N14_PYELONEPHR	LGALS9	MR Egger	12.5487	6	0.0507901
1wVZQm	finn-b-N14_PYELONEPHR	Acute tubulo-interstitial nephritis || id:finn-b-N14_PYELONEPHR	LGALS9	Inverse variance weighted	15.5307	7	0.0297671
1yCLyp	ebi-a-GCST010005	Membranous nephropathy || id:ebi-a-GCST010005	KCNK17	MR Egger	0.481235	2	0.786142
1yCLyp	ebi-a-GCST010005	Membranous nephropathy || id:ebi-a-GCST010005	KCNK17	Inverse variance weighted	0.481628	3	0.922909
1yCLyp	ebi-a-GCST90018788	Acute glomerulonephritis || id:ebi-a-GCST90018788	KCNK17	MR Egger	2.25106	3	0.521961
1yCLyp	ebi-a-GCST90018788	Acute glomerulonephritis || id:ebi-a-GCST90018788	KCNK17	Inverse variance weighted	2.33878	4	0.673718
1yCLyp	ebi-a-GCST90018820	Chronic glomerulonephritis || id:ebi-a-GCST90018820	KCNK17	MR Egger	1.5323	3	0.674836
1yCLyp	ebi-a-GCST90018820	Chronic glomerulonephritis || id:ebi-a-GCST90018820	KCNK17	Inverse variance weighted	1.56208	4	0.815591
1yCLyp	ebi-a-GCST90018866	IgA nephropathy || id:ebi-a-GCST90018866	KCNK17	MR Egger	0.626676	3	0.890299
1yCLyp	ebi-a-GCST90018866	IgA nephropathy || id:ebi-a-GCST90018866	KCNK17	Inverse variance weighted	0.752603	4	0.944687
1yCLyp	finn-b-N14_CHRONTUBULOINTNEPHRITIS	Chronic tubulo-interstitial nephritis || id:finn-b-N14_CHRONTUBULOINTNEPHRITIS	KCNK17	MR Egger	0.914435	2	0.633043
1yCLyp	finn-b-N14_CHRONTUBULOINTNEPHRITIS	Chronic tubulo-interstitial nephritis || id:finn-b-N14_CHRONTUBULOINTNEPHRITIS	KCNK17	Inverse variance weighted	0.969469	3	0.808639
1yCLyp	finn-b-N14_PYELONEPHR	Acute tubulo-interstitial nephritis || id:finn-b-N14_PYELONEPHR	KCNK17	MR Egger	0.775386	2	0.678621
1yCLyp	finn-b-N14_PYELONEPHR	Acute tubulo-interstitial nephritis || id:finn-b-N14_PYELONEPHR	KCNK17	Inverse variance weighted	0.787167	3	0.852534
1yCLyp	ieu-a-1081	IgA nephropathy || id:ieu-a-1081	KCNK17	Inverse variance weighted	0.232975	1	0.629327
1Ygkqj	ebi-a-GCST010005	Membranous nephropathy || id:ebi-a-GCST010005	SLC18A1	MR Egger	2.67366	2	0.262677
1Ygkqj	ebi-a-GCST010005	Membranous nephropathy || id:ebi-a-GCST010005	SLC18A1	Inverse variance weighted	4.64693	3	0.199553
1Ygkqj	ebi-a-GCST90018788	Acute glomerulonephritis || id:ebi-a-GCST90018788	SLC18A1	MR Egger	6.89421	2	0.0318376
1Ygkqj	ebi-a-GCST90018788	Acute glomerulonephritis || id:ebi-a-GCST90018788	SLC18A1	Inverse variance weighted	9.12794	3	0.0276373
1Ygkqj	ebi-a-GCST90018820	Chronic glomerulonephritis || id:ebi-a-GCST90018820	SLC18A1	MR Egger	2.62232	2	0.269507
1Ygkqj	ebi-a-GCST90018820	Chronic glomerulonephritis || id:ebi-a-GCST90018820	SLC18A1	Inverse variance weighted	2.73934	3	0.433582
1Ygkqj	ebi-a-GCST90018866	IgA nephropathy || id:ebi-a-GCST90018866	SLC18A1	MR Egger	11.9871	2	0.00249484
1Ygkqj	ebi-a-GCST90018866	IgA nephropathy || id:ebi-a-GCST90018866	SLC18A1	Inverse variance weighted	12.9428	3	0.00476194
1Ygkqj	finn-b-N14_CHRONTUBULOINTNEPHRITIS	Chronic tubulo-interstitial nephritis || id:finn-b-N14_CHRONTUBULOINTNEPHRITIS	SLC18A1	MR Egger	1.35882	2	0.506917
1Ygkqj	finn-b-N14_CHRONTUBULOINTNEPHRITIS	Chronic tubulo-interstitial nephritis || id:finn-b-N14_CHRONTUBULOINTNEPHRITIS	SLC18A1	Inverse variance weighted	3.48066	3	0.323279
1Ygkqj	finn-b-N14_PYELONEPHR	Acute tubulo-interstitial nephritis || id:finn-b-N14_PYELONEPHR	SLC18A1	MR Egger	4.40271	2	0.110653
1Ygkqj	finn-b-N14_PYELONEPHR	Acute tubulo-interstitial nephritis || id:finn-b-N14_PYELONEPHR	SLC18A1	Inverse variance weighted	4.41586	3	0.219919
1yievh	ebi-a-GCST010005	Membranous nephropathy || id:ebi-a-GCST010005	CD14	Inverse variance weighted	3.90845	1	0.048044
1yievh	ebi-a-GCST90018788	Acute glomerulonephritis || id:ebi-a-GCST90018788	CD14	MR Egger	1.51639	2	0.468511
1yievh	ebi-a-GCST90018788	Acute glomerulonephritis || id:ebi-a-GCST90018788	CD14	Inverse variance weighted	1.88602	3	0.596398
1yievh	ebi-a-GCST90018820	Chronic glomerulonephritis || id:ebi-a-GCST90018820	CD14	MR Egger	0.652307	2	0.721694
1yievh	ebi-a-GCST90018820	Chronic glomerulonephritis || id:ebi-a-GCST90018820	CD14	Inverse variance weighted	1.29609	3	0.730063
1yievh	ebi-a-GCST90018866	IgA nephropathy || id:ebi-a-GCST90018866	CD14	MR Egger	4.23662	2	0.120235
1yievh	ebi-a-GCST90018866	IgA nephropathy || id:ebi-a-GCST90018866	CD14	Inverse variance weighted	4.87614	3	0.181094
1yievh	finn-b-N14_CHRONTUBULOINTNEPHRITIS	Chronic tubulo-interstitial nephritis || id:finn-b-N14_CHRONTUBULOINTNEPHRITIS	CD14	MR Egger	2.52718	2	0.282638
1yievh	finn-b-N14_CHRONTUBULOINTNEPHRITIS	Chronic tubulo-interstitial nephritis || id:finn-b-N14_CHRONTUBULOINTNEPHRITIS	CD14	Inverse variance weighted	2.91562	3	0.404819
1yievh	finn-b-N14_PYELONEPHR	Acute tubulo-interstitial nephritis || id:finn-b-N14_PYELONEPHR	CD14	MR Egger	3.10764	2	0.211439
1yievh	finn-b-N14_PYELONEPHR	Acute tubulo-interstitial nephritis || id:finn-b-N14_PYELONEPHR	CD14	Inverse variance weighted	3.12571	3	0.372646
1yievh	ieu-a-1081	IgA nephropathy || id:ieu-a-1081	CD14	Inverse variance weighted	0.0290133	1	0.864748
1z4JTc	ebi-a-GCST90018788	Acute glomerulonephritis || id:ebi-a-GCST90018788	SGSM3	Inverse variance weighted	0.212792	1	0.644588
1z4JTc	ebi-a-GCST90018820	Chronic glomerulonephritis || id:ebi-a-GCST90018820	SGSM3	Inverse variance weighted	1.45284	1	0.228073
1z4JTc	ebi-a-GCST90018866	IgA nephropathy || id:ebi-a-GCST90018866	SGSM3	Inverse variance weighted	0.312373	1	0.576227
1z4JTc	finn-b-N14_CHRONTUBULOINTNEPHRITIS	Chronic tubulo-interstitial nephritis || id:finn-b-N14_CHRONTUBULOINTNEPHRITIS	SGSM3	Inverse variance weighted	1.88431	1	0.169845
1z4JTc	finn-b-N14_PYELONEPHR	Acute tubulo-interstitial nephritis || id:finn-b-N14_PYELONEPHR	SGSM3	Inverse variance weighted	0.146971	1	0.701447
1ZdUwL	ebi-a-GCST010005	Membranous nephropathy || id:ebi-a-GCST010005	MCOLN2	MR Egger	0.0289116	1	0.864983
1ZdUwL	ebi-a-GCST010005	Membranous nephropathy || id:ebi-a-GCST010005	MCOLN2	Inverse variance weighted	7.50553	2	0.0234528
1ZdUwL	ebi-a-GCST90018788	Acute glomerulonephritis || id:ebi-a-GCST90018788	MCOLN2	MR Egger	3.66386	2	0.160105
1ZdUwL	ebi-a-GCST90018788	Acute glomerulonephritis || id:ebi-a-GCST90018788	MCOLN2	Inverse variance weighted	4.35946	3	0.225174
1ZdUwL	ebi-a-GCST90018820	Chronic glomerulonephritis || id:ebi-a-GCST90018820	MCOLN2	MR Egger	0.315572	2	0.854033
1ZdUwL	ebi-a-GCST90018820	Chronic glomerulonephritis || id:ebi-a-GCST90018820	MCOLN2	Inverse variance weighted	0.527713	3	0.912762
1ZdUwL	ebi-a-GCST90018866	IgA nephropathy || id:ebi-a-GCST90018866	MCOLN2	MR Egger	2.22065	2	0.329451
1ZdUwL	ebi-a-GCST90018866	IgA nephropathy || id:ebi-a-GCST90018866	MCOLN2	Inverse variance weighted	2.52303	3	0.471143
1ZdUwL	finn-b-N14_CHRONTUBULOINTNEPHRITIS	Chronic tubulo-interstitial nephritis || id:finn-b-N14_CHRONTUBULOINTNEPHRITIS	MCOLN2	MR Egger	4.32015	2	0.115316
1ZdUwL	finn-b-N14_CHRONTUBULOINTNEPHRITIS	Chronic tubulo-interstitial nephritis || id:finn-b-N14_CHRONTUBULOINTNEPHRITIS	MCOLN2	Inverse variance weighted	5.86692	3	0.118267
1ZdUwL	finn-b-N14_PYELONEPHR	Acute tubulo-interstitial nephritis || id:finn-b-N14_PYELONEPHR	MCOLN2	MR Egger	0.042238	2	0.979102
1ZdUwL	finn-b-N14_PYELONEPHR	Acute tubulo-interstitial nephritis || id:finn-b-N14_PYELONEPHR	MCOLN2	Inverse variance weighted	0.305879	3	0.958919
1ZdUwL	ieu-a-1081	IgA nephropathy || id:ieu-a-1081	MCOLN2	Inverse variance weighted	2.18921	1	0.13898
1zzhpp	ebi-a-GCST010005	Membranous nephropathy || id:ebi-a-GCST010005	NQO1	Inverse variance weighted	0.610765	1	0.4345
1zzhpp	ebi-a-GCST90018788	Acute glomerulonephritis || id:ebi-a-GCST90018788	NQO1	MR Egger	2.0077	1	0.156503
1zzhpp	ebi-a-GCST90018788	Acute glomerulonephritis || id:ebi-a-GCST90018788	NQO1	Inverse variance weighted	3.73676	2	0.154373
1zzhpp	ebi-a-GCST90018820	Chronic glomerulonephritis || id:ebi-a-GCST90018820	NQO1	MR Egger	0.0712853	1	0.789475
1zzhpp	ebi-a-GCST90018820	Chronic glomerulonephritis || id:ebi-a-GCST90018820	NQO1	Inverse variance weighted	0.36857	2	0.831699
1zzhpp	ebi-a-GCST90018866	IgA nephropathy || id:ebi-a-GCST90018866	NQO1	MR Egger	0.0082873	1	0.927465
1zzhpp	ebi-a-GCST90018866	IgA nephropathy || id:ebi-a-GCST90018866	NQO1	Inverse variance weighted	0.42939	2	0.806788
1zzhpp	finn-b-N14_CHRONTUBULOINTNEPHRITIS	Chronic tubulo-interstitial nephritis || id:finn-b-N14_CHRONTUBULOINTNEPHRITIS	NQO1	MR Egger	2.67102	1	0.102191
1zzhpp	finn-b-N14_CHRONTUBULOINTNEPHRITIS	Chronic tubulo-interstitial nephritis || id:finn-b-N14_CHRONTUBULOINTNEPHRITIS	NQO1	Inverse variance weighted	2.67745	2	0.26218
1zzhpp	finn-b-N14_PYELONEPHR	Acute tubulo-interstitial nephritis || id:finn-b-N14_PYELONEPHR	NQO1	MR Egger	0.967786	1	0.325233
1zzhpp	finn-b-N14_PYELONEPHR	Acute tubulo-interstitial nephritis || id:finn-b-N14_PYELONEPHR	NQO1	Inverse variance weighted	0.967819	2	0.616369
21e7tX	ebi-a-GCST010005	Membranous nephropathy || id:ebi-a-GCST010005	PSMG3	Inverse variance weighted	0.687793	1	0.406916
21e7tX	ebi-a-GCST90018788	Acute glomerulonephritis || id:ebi-a-GCST90018788	PSMG3	MR Egger	1.44239	2	0.486171
21e7tX	ebi-a-GCST90018788	Acute glomerulonephritis || id:ebi-a-GCST90018788	PSMG3	Inverse variance weighted	2.21568	3	0.528866
21e7tX	ebi-a-GCST90018820	Chronic glomerulonephritis || id:ebi-a-GCST90018820	PSMG3	MR Egger	2.32515	2	0.31268
21e7tX	ebi-a-GCST90018820	Chronic glomerulonephritis || id:ebi-a-GCST90018820	PSMG3	Inverse variance weighted	2.37429	3	0.498439
21e7tX	ebi-a-GCST90018866	IgA nephropathy || id:ebi-a-GCST90018866	PSMG3	MR Egger	0.492444	2	0.781749
21e7tX	ebi-a-GCST90018866	IgA nephropathy || id:ebi-a-GCST90018866	PSMG3	Inverse variance weighted	0.494745	3	0.920044
21e7tX	finn-b-N14_CHRONTUBULOINTNEPHRITIS	Chronic tubulo-interstitial nephritis || id:finn-b-N14_CHRONTUBULOINTNEPHRITIS	PSMG3	MR Egger	3.82275	2	0.147877
21e7tX	finn-b-N14_CHRONTUBULOINTNEPHRITIS	Chronic tubulo-interstitial nephritis || id:finn-b-N14_CHRONTUBULOINTNEPHRITIS	PSMG3	Inverse variance weighted	6.83418	3	0.077375
21e7tX	finn-b-N14_PYELONEPHR	Acute tubulo-interstitial nephritis || id:finn-b-N14_PYELONEPHR	PSMG3	MR Egger	6.46472	2	0.0394643
21e7tX	finn-b-N14_PYELONEPHR	Acute tubulo-interstitial nephritis || id:finn-b-N14_PYELONEPHR	PSMG3	Inverse variance weighted	6.92992	3	0.0741652
28P0ej	ebi-a-GCST90018788	Acute glomerulonephritis || id:ebi-a-GCST90018788	ABCA2	Inverse variance weighted	0.155814	1	0.69304
28P0ej	ebi-a-GCST90018820	Chronic glomerulonephritis || id:ebi-a-GCST90018820	ABCA2	Inverse variance weighted	1.03005	1	0.310146
28P0ej	ebi-a-GCST90018866	IgA nephropathy || id:ebi-a-GCST90018866	ABCA2	Inverse variance weighted	2.34977	1	0.125302
28P0ej	finn-b-N14_CHRONTUBULOINTNEPHRITIS	Chronic tubulo-interstitial nephritis || id:finn-b-N14_CHRONTUBULOINTNEPHRITIS	ABCA2	Inverse variance weighted	0.0526147	1	0.818574
28P0ej	finn-b-N14_PYELONEPHR	Acute tubulo-interstitial nephritis || id:finn-b-N14_PYELONEPHR	ABCA2	Inverse variance weighted	0.24631	1	0.619686
28ZtC2	ebi-a-GCST90018788	Acute glomerulonephritis || id:ebi-a-GCST90018788	IL1B	Inverse variance weighted	0.0852477	1	0.770308
28ZtC2	ebi-a-GCST90018820	Chronic glomerulonephritis || id:ebi-a-GCST90018820	IL1B	Inverse variance weighted	0.00531572	1	0.941879
28ZtC2	ebi-a-GCST90018866	IgA nephropathy || id:ebi-a-GCST90018866	IL1B	Inverse variance weighted	0.616031	1	0.432526
28ZtC2	finn-b-N14_CHRONTUBULOINTNEPHRITIS	Chronic tubulo-interstitial nephritis || id:finn-b-N14_CHRONTUBULOINTNEPHRITIS	IL1B	Inverse variance weighted	2.16829	1	0.140883
28ZtC2	finn-b-N14_PYELONEPHR	Acute tubulo-interstitial nephritis || id:finn-b-N14_PYELONEPHR	IL1B	Inverse variance weighted	0.124213	1	0.72451
2akqrK	ebi-a-GCST90018788	Acute glomerulonephritis || id:ebi-a-GCST90018788	GSS	Inverse variance weighted	0.830629	1	0.362091
2akqrK	ebi-a-GCST90018820	Chronic glomerulonephritis || id:ebi-a-GCST90018820	GSS	Inverse variance weighted	0.131239	1	0.71715
2akqrK	ebi-a-GCST90018866	IgA nephropathy || id:ebi-a-GCST90018866	GSS	Inverse variance weighted	1.60151	1	0.205689
2akqrK	finn-b-N14_CHRONTUBULOINTNEPHRITIS	Chronic tubulo-interstitial nephritis || id:finn-b-N14_CHRONTUBULOINTNEPHRITIS	GSS	Inverse variance weighted	0.770592	1	0.380034
2akqrK	finn-b-N14_PYELONEPHR	Acute tubulo-interstitial nephritis || id:finn-b-N14_PYELONEPHR	GSS	Inverse variance weighted	0.120529	1	0.728462
2bIWxs	ebi-a-GCST90018788	Acute glomerulonephritis || id:ebi-a-GCST90018788	GSTK1	MR Egger	0.209723	2	0.900449
2bIWxs	ebi-a-GCST90018788	Acute glomerulonephritis || id:ebi-a-GCST90018788	GSTK1	Inverse variance weighted	1.38759	3	0.708446
2bIWxs	ebi-a-GCST90018820	Chronic glomerulonephritis || id:ebi-a-GCST90018820	GSTK1	MR Egger	0.88648	2	0.641953
2bIWxs	ebi-a-GCST90018820	Chronic glomerulonephritis || id:ebi-a-GCST90018820	GSTK1	Inverse variance weighted	1.2432	3	0.742663
2bIWxs	ebi-a-GCST90018866	IgA nephropathy || id:ebi-a-GCST90018866	GSTK1	MR Egger	0.668456	2	0.715891
2bIWxs	ebi-a-GCST90018866	IgA nephropathy || id:ebi-a-GCST90018866	GSTK1	Inverse variance weighted	0.729724	3	0.866191
2bIWxs	finn-b-N14_CHRONTUBULOINTNEPHRITIS	Chronic tubulo-interstitial nephritis || id:finn-b-N14_CHRONTUBULOINTNEPHRITIS	GSTK1	MR Egger	0.415545	2	0.812392
2bIWxs	finn-b-N14_CHRONTUBULOINTNEPHRITIS	Chronic tubulo-interstitial nephritis || id:finn-b-N14_CHRONTUBULOINTNEPHRITIS	GSTK1	Inverse variance weighted	8.01108	3	0.0457833
2bIWxs	finn-b-N14_PYELONEPHR	Acute tubulo-interstitial nephritis || id:finn-b-N14_PYELONEPHR	GSTK1	MR Egger	0.779953	2	0.677073
2bIWxs	finn-b-N14_PYELONEPHR	Acute tubulo-interstitial nephritis || id:finn-b-N14_PYELONEPHR	GSTK1	Inverse variance weighted	0.782662	3	0.853609
2bmo6T	ebi-a-GCST010005	Membranous nephropathy || id:ebi-a-GCST010005	ABCC1	MR Egger	3.1416	1	0.0763191
2bmo6T	ebi-a-GCST010005	Membranous nephropathy || id:ebi-a-GCST010005	ABCC1	Inverse variance weighted	3.51616	2	0.172376
2bmo6T	ebi-a-GCST90018788	Acute glomerulonephritis || id:ebi-a-GCST90018788	ABCC1	MR Egger	0.723272	2	0.696536
2bmo6T	ebi-a-GCST90018788	Acute glomerulonephritis || id:ebi-a-GCST90018788	ABCC1	Inverse variance weighted	3.59181	3	0.309049
2bmo6T	ebi-a-GCST90018820	Chronic glomerulonephritis || id:ebi-a-GCST90018820	ABCC1	MR Egger	2.15369	2	0.340669
2bmo6T	ebi-a-GCST90018820	Chronic glomerulonephritis || id:ebi-a-GCST90018820	ABCC1	Inverse variance weighted	2.28106	3	0.51616
2bmo6T	ebi-a-GCST90018866	IgA nephropathy || id:ebi-a-GCST90018866	ABCC1	MR Egger	0.255714	2	0.879979
2bmo6T	ebi-a-GCST90018866	IgA nephropathy || id:ebi-a-GCST90018866	ABCC1	Inverse variance weighted	3.50219	3	0.320479
2bmo6T	finn-b-N14_CHRONTUBULOINTNEPHRITIS	Chronic tubulo-interstitial nephritis || id:finn-b-N14_CHRONTUBULOINTNEPHRITIS	ABCC1	MR Egger	1.00321	2	0.605558
2bmo6T	finn-b-N14_CHRONTUBULOINTNEPHRITIS	Chronic tubulo-interstitial nephritis || id:finn-b-N14_CHRONTUBULOINTNEPHRITIS	ABCC1	Inverse variance weighted	1.01839	3	0.796801
2bmo6T	finn-b-N14_PYELONEPHR	Acute tubulo-interstitial nephritis || id:finn-b-N14_PYELONEPHR	ABCC1	MR Egger	6.36216	2	0.0415407
2bmo6T	finn-b-N14_PYELONEPHR	Acute tubulo-interstitial nephritis || id:finn-b-N14_PYELONEPHR	ABCC1	Inverse variance weighted	6.7518	3	0.0802439
2cpzgb	ebi-a-GCST010005	Membranous nephropathy || id:ebi-a-GCST010005	KLHL2	Inverse variance weighted	0.0655637	1	0.797909
2cpzgb	ebi-a-GCST90018788	Acute glomerulonephritis || id:ebi-a-GCST90018788	KLHL2	Inverse variance weighted	0.155664	1	0.69318
2cpzgb	ebi-a-GCST90018820	Chronic glomerulonephritis || id:ebi-a-GCST90018820	KLHL2	Inverse variance weighted	1.20325	1	0.272674
2cpzgb	ebi-a-GCST90018866	IgA nephropathy || id:ebi-a-GCST90018866	KLHL2	Inverse variance weighted	0.353867	1	0.551932
2cpzgb	finn-b-N14_CHRONTUBULOINTNEPHRITIS	Chronic tubulo-interstitial nephritis || id:finn-b-N14_CHRONTUBULOINTNEPHRITIS	KLHL2	Inverse variance weighted	0.444472	1	0.504972
2cpzgb	finn-b-N14_PYELONEPHR	Acute tubulo-interstitial nephritis || id:finn-b-N14_PYELONEPHR	KLHL2	Inverse variance weighted	2.59846	1	0.106967
2dlX0L	ebi-a-GCST010005	Membranous nephropathy || id:ebi-a-GCST010005	DHRS13	Inverse variance weighted	0.10462	1	0.746354
2dlX0L	ebi-a-GCST90018788	Acute glomerulonephritis || id:ebi-a-GCST90018788	DHRS13	Inverse variance weighted	0.0999178	1	0.751928
2dlX0L	ebi-a-GCST90018820	Chronic glomerulonephritis || id:ebi-a-GCST90018820	DHRS13	Inverse variance weighted	2.05032	1	0.152174
2dlX0L	ebi-a-GCST90018866	IgA nephropathy || id:ebi-a-GCST90018866	DHRS13	Inverse variance weighted	1.32601	1	0.249516
2dlX0L	finn-b-N14_CHRONTUBULOINTNEPHRITIS	Chronic tubulo-interstitial nephritis || id:finn-b-N14_CHRONTUBULOINTNEPHRITIS	DHRS13	Inverse variance weighted	0.557053	1	0.45545
2dlX0L	finn-b-N14_PYELONEPHR	Acute tubulo-interstitial nephritis || id:finn-b-N14_PYELONEPHR	DHRS13	Inverse variance weighted	3.49038	1	0.0617265
2dyxsJ	ebi-a-GCST010005	Membranous nephropathy || id:ebi-a-GCST010005	GALK1	Inverse variance weighted	0.00808367	1	0.928359
2dyxsJ	ebi-a-GCST90018788	Acute glomerulonephritis || id:ebi-a-GCST90018788	GALK1	Inverse variance weighted	0.219653	1	0.639304
2dyxsJ	ebi-a-GCST90018820	Chronic glomerulonephritis || id:ebi-a-GCST90018820	GALK1	Inverse variance weighted	1.21298	1	0.270743
2dyxsJ	ebi-a-GCST90018866	IgA nephropathy || id:ebi-a-GCST90018866	GALK1	Inverse variance weighted	0.710655	1	0.399227
2dyxsJ	finn-b-N14_CHRONTUBULOINTNEPHRITIS	Chronic tubulo-interstitial nephritis || id:finn-b-N14_CHRONTUBULOINTNEPHRITIS	GALK1	Inverse variance weighted	0.0567514	1	0.811706
2dyxsJ	finn-b-N14_PYELONEPHR	Acute tubulo-interstitial nephritis || id:finn-b-N14_PYELONEPHR	GALK1	Inverse variance weighted	0.0484039	1	0.825864
2ESUY5	ebi-a-GCST90018788	Acute glomerulonephritis || id:ebi-a-GCST90018788	KIR3DL1	Inverse variance weighted	0.0812919	1	0.775554
2ESUY5	ebi-a-GCST90018820	Chronic glomerulonephritis || id:ebi-a-GCST90018820	KIR3DL1	Inverse variance weighted	1.79702	1	0.180074
2ESUY5	ebi-a-GCST90018866	IgA nephropathy || id:ebi-a-GCST90018866	KIR3DL1	Inverse variance weighted	1.0054	1	0.316007
2FOU26	ebi-a-GCST90018788	Acute glomerulonephritis || id:ebi-a-GCST90018788	H1F0	MR Egger	0.437092	3	0.932478
2FOU26	ebi-a-GCST90018788	Acute glomerulonephritis || id:ebi-a-GCST90018788	H1F0	Inverse variance weighted	0.446342	4	0.97851
2FOU26	ebi-a-GCST90018820	Chronic glomerulonephritis || id:ebi-a-GCST90018820	H1F0	MR Egger	3.45593	3	0.326523
2FOU26	ebi-a-GCST90018820	Chronic glomerulonephritis || id:ebi-a-GCST90018820	H1F0	Inverse variance weighted	5.1262	4	0.274592
2FOU26	ebi-a-GCST90018866	IgA nephropathy || id:ebi-a-GCST90018866	H1F0	MR Egger	8.87796	3	0.0309582
2FOU26	ebi-a-GCST90018866	IgA nephropathy || id:ebi-a-GCST90018866	H1F0	Inverse variance weighted	8.92677	4	0.0629563
2FOU26	finn-b-N14_CHRONTUBULOINTNEPHRITIS	Chronic tubulo-interstitial nephritis || id:finn-b-N14_CHRONTUBULOINTNEPHRITIS	H1F0	MR Egger	0.861563	3	0.834692
2FOU26	finn-b-N14_CHRONTUBULOINTNEPHRITIS	Chronic tubulo-interstitial nephritis || id:finn-b-N14_CHRONTUBULOINTNEPHRITIS	H1F0	Inverse variance weighted	2.05738	4	0.725206
2FOU26	finn-b-N14_PYELONEPHR	Acute tubulo-interstitial nephritis || id:finn-b-N14_PYELONEPHR	H1F0	MR Egger	2.38111	3	0.497161
2FOU26	finn-b-N14_PYELONEPHR	Acute tubulo-interstitial nephritis || id:finn-b-N14_PYELONEPHR	H1F0	Inverse variance weighted	4.67038	4	0.32282
2ftLAa	ebi-a-GCST010005	Membranous nephropathy || id:ebi-a-GCST010005	GALNT14	Inverse variance weighted	2.12984	1	0.144456
2ftLAa	ebi-a-GCST90018788	Acute glomerulonephritis || id:ebi-a-GCST90018788	GALNT14	Inverse variance weighted	2.16854	1	0.14086
2ftLAa	ebi-a-GCST90018820	Chronic glomerulonephritis || id:ebi-a-GCST90018820	GALNT14	Inverse variance weighted	0.397056	1	0.528614
2ftLAa	ebi-a-GCST90018866	IgA nephropathy || id:ebi-a-GCST90018866	GALNT14	Inverse variance weighted	1.73997	1	0.187143
2ftLAa	finn-b-N14_CHRONTUBULOINTNEPHRITIS	Chronic tubulo-interstitial nephritis || id:finn-b-N14_CHRONTUBULOINTNEPHRITIS	GALNT14	Inverse variance weighted	2.18275	1	0.139565
2ftLAa	finn-b-N14_PYELONEPHR	Acute tubulo-interstitial nephritis || id:finn-b-N14_PYELONEPHR	GALNT14	Inverse variance weighted	0.0126413	1	0.91048
2FyB7j	ebi-a-GCST010005	Membranous nephropathy || id:ebi-a-GCST010005	NCR1	Inverse variance weighted	0.0299955	1	0.862501
2FyB7j	ebi-a-GCST90018788	Acute glomerulonephritis || id:ebi-a-GCST90018788	NCR1	MR Egger	0.0778636	1	0.780214
2FyB7j	ebi-a-GCST90018788	Acute glomerulonephritis || id:ebi-a-GCST90018788	NCR1	Inverse variance weighted	0.626364	2	0.731117
2FyB7j	ebi-a-GCST90018820	Chronic glomerulonephritis || id:ebi-a-GCST90018820	NCR1	MR Egger	0.289744	1	0.590385
2FyB7j	ebi-a-GCST90018820	Chronic glomerulonephritis || id:ebi-a-GCST90018820	NCR1	Inverse variance weighted	0.866437	2	0.648419
2FyB7j	ebi-a-GCST90018866	IgA nephropathy || id:ebi-a-GCST90018866	NCR1	MR Egger	1.00948	1	0.315028
2FyB7j	ebi-a-GCST90018866	IgA nephropathy || id:ebi-a-GCST90018866	NCR1	Inverse variance weighted	1.18862	2	0.551942
2FyB7j	finn-b-N14_CHRONTUBULOINTNEPHRITIS	Chronic tubulo-interstitial nephritis || id:finn-b-N14_CHRONTUBULOINTNEPHRITIS	NCR1	MR Egger	0.0525566	1	0.818673
2FyB7j	finn-b-N14_CHRONTUBULOINTNEPHRITIS	Chronic tubulo-interstitial nephritis || id:finn-b-N14_CHRONTUBULOINTNEPHRITIS	NCR1	Inverse variance weighted	0.112453	2	0.945325
2FyB7j	finn-b-N14_PYELONEPHR	Acute tubulo-interstitial nephritis || id:finn-b-N14_PYELONEPHR	NCR1	MR Egger	0.135954	1	0.712337
2FyB7j	finn-b-N14_PYELONEPHR	Acute tubulo-interstitial nephritis || id:finn-b-N14_PYELONEPHR	NCR1	Inverse variance weighted	0.136072	2	0.934227
2Hjx4W	ebi-a-GCST90018788	Acute glomerulonephritis || id:ebi-a-GCST90018788	CATSPER1	Inverse variance weighted	0.00377283	1	0.951022
2Hjx4W	ebi-a-GCST90018820	Chronic glomerulonephritis || id:ebi-a-GCST90018820	CATSPER1	Inverse variance weighted	0.635023	1	0.425519
2Hjx4W	ebi-a-GCST90018866	IgA nephropathy || id:ebi-a-GCST90018866	CATSPER1	Inverse variance weighted	0.00519821	1	0.942523
2hocuM	ebi-a-GCST010005	Membranous nephropathy || id:ebi-a-GCST010005	PSMD4	Inverse variance weighted	0.444368	1	0.505022
2hocuM	ebi-a-GCST90018788	Acute glomerulonephritis || id:ebi-a-GCST90018788	PSMD4	Inverse variance weighted	0.0656357	1	0.797801
2hocuM	ebi-a-GCST90018820	Chronic glomerulonephritis || id:ebi-a-GCST90018820	PSMD4	Inverse variance weighted	0.488778	1	0.484473
2hocuM	ebi-a-GCST90018866	IgA nephropathy || id:ebi-a-GCST90018866	PSMD4	Inverse variance weighted	6.11425	1	0.0134096
2hocuM	finn-b-N14_CHRONTUBULOINTNEPHRITIS	Chronic tubulo-interstitial nephritis || id:finn-b-N14_CHRONTUBULOINTNEPHRITIS	PSMD4	Inverse variance weighted	0.716488	1	0.397298
2hocuM	finn-b-N14_PYELONEPHR	Acute tubulo-interstitial nephritis || id:finn-b-N14_PYELONEPHR	PSMD4	Inverse variance weighted	2.15415	1	0.142185
2IxTLF	ebi-a-GCST010005	Membranous nephropathy || id:ebi-a-GCST010005	ADD1	Inverse variance weighted	2.00096	1	0.1572
2IxTLF	ebi-a-GCST90018788	Acute glomerulonephritis || id:ebi-a-GCST90018788	ADD1	MR Egger	1.66692	1	0.196671
2IxTLF	ebi-a-GCST90018788	Acute glomerulonephritis || id:ebi-a-GCST90018788	ADD1	Inverse variance weighted	1.69599	2	0.428273
2IxTLF	ebi-a-GCST90018820	Chronic glomerulonephritis || id:ebi-a-GCST90018820	ADD1	MR Egger	0.910379	1	0.340014
2IxTLF	ebi-a-GCST90018820	Chronic glomerulonephritis || id:ebi-a-GCST90018820	ADD1	Inverse variance weighted	5.89322	2	0.0525175
2IxTLF	ebi-a-GCST90018866	IgA nephropathy || id:ebi-a-GCST90018866	ADD1	MR Egger	0.312045	1	0.576428
2IxTLF	ebi-a-GCST90018866	IgA nephropathy || id:ebi-a-GCST90018866	ADD1	Inverse variance weighted	1.19702	2	0.54963
2IxTLF	finn-b-N14_CHRONTUBULOINTNEPHRITIS	Chronic tubulo-interstitial nephritis || id:finn-b-N14_CHRONTUBULOINTNEPHRITIS	ADD1	MR Egger	0.0198398	1	0.887985
2IxTLF	finn-b-N14_CHRONTUBULOINTNEPHRITIS	Chronic tubulo-interstitial nephritis || id:finn-b-N14_CHRONTUBULOINTNEPHRITIS	ADD1	Inverse variance weighted	0.184144	2	0.912039
2IxTLF	finn-b-N14_PYELONEPHR	Acute tubulo-interstitial nephritis || id:finn-b-N14_PYELONEPHR	ADD1	MR Egger	0.130265	1	0.718158
2IxTLF	finn-b-N14_PYELONEPHR	Acute tubulo-interstitial nephritis || id:finn-b-N14_PYELONEPHR	ADD1	Inverse variance weighted	1.83884	2	0.39875
2k0i6q	ebi-a-GCST010005	Membranous nephropathy || id:ebi-a-GCST010005	NOTCH4	Inverse variance weighted	374.576	1	1.88754e-83
2k0i6q	ebi-a-GCST90018788	Acute glomerulonephritis || id:ebi-a-GCST90018788	NOTCH4	MR Egger	1.47908	1	0.223919
2k0i6q	ebi-a-GCST90018788	Acute glomerulonephritis || id:ebi-a-GCST90018788	NOTCH4	Inverse variance weighted	1.99349	2	0.369078
2k0i6q	ebi-a-GCST90018820	Chronic glomerulonephritis || id:ebi-a-GCST90018820	NOTCH4	MR Egger	4.02607	1	0.0448023
2k0i6q	ebi-a-GCST90018820	Chronic glomerulonephritis || id:ebi-a-GCST90018820	NOTCH4	Inverse variance weighted	16.4012	2	0.000274487
2k0i6q	ebi-a-GCST90018866	IgA nephropathy || id:ebi-a-GCST90018866	NOTCH4	MR Egger	3.18487	1	0.0743227
2k0i6q	ebi-a-GCST90018866	IgA nephropathy || id:ebi-a-GCST90018866	NOTCH4	Inverse variance weighted	42.8479	2	4.9624e-10
2k0i6q	finn-b-N14_CHRONTUBULOINTNEPHRITIS	Chronic tubulo-interstitial nephritis || id:finn-b-N14_CHRONTUBULOINTNEPHRITIS	NOTCH4	MR Egger	0.256829	1	0.612307
2k0i6q	finn-b-N14_CHRONTUBULOINTNEPHRITIS	Chronic tubulo-interstitial nephritis || id:finn-b-N14_CHRONTUBULOINTNEPHRITIS	NOTCH4	Inverse variance weighted	3.29895	2	0.192151
2k0i6q	finn-b-N14_PYELONEPHR	Acute tubulo-interstitial nephritis || id:finn-b-N14_PYELONEPHR	NOTCH4	MR Egger	1.23331	1	0.266764
2k0i6q	finn-b-N14_PYELONEPHR	Acute tubulo-interstitial nephritis || id:finn-b-N14_PYELONEPHR	NOTCH4	Inverse variance weighted	1.29169	2	0.524219
2k28J7	ebi-a-GCST90018788	Acute glomerulonephritis || id:ebi-a-GCST90018788	CD33	MR Egger	1.26358	3	0.737799
2k28J7	ebi-a-GCST90018788	Acute glomerulonephritis || id:ebi-a-GCST90018788	CD33	Inverse variance weighted	1.30568	4	0.860412
2k28J7	ebi-a-GCST90018820	Chronic glomerulonephritis || id:ebi-a-GCST90018820	CD33	MR Egger	0.292495	3	0.961434
2k28J7	ebi-a-GCST90018820	Chronic glomerulonephritis || id:ebi-a-GCST90018820	CD33	Inverse variance weighted	0.441489	4	0.978941
2k28J7	ebi-a-GCST90018866	IgA nephropathy || id:ebi-a-GCST90018866	CD33	MR Egger	2.49166	3	0.4768
2k28J7	ebi-a-GCST90018866	IgA nephropathy || id:ebi-a-GCST90018866	CD33	Inverse variance weighted	4.29349	4	0.367741
2k28J7	finn-b-N14_CHRONTUBULOINTNEPHRITIS	Chronic tubulo-interstitial nephritis || id:finn-b-N14_CHRONTUBULOINTNEPHRITIS	CD33	MR Egger	3.83166	3	0.280225
2k28J7	finn-b-N14_CHRONTUBULOINTNEPHRITIS	Chronic tubulo-interstitial nephritis || id:finn-b-N14_CHRONTUBULOINTNEPHRITIS	CD33	Inverse variance weighted	3.83405	4	0.42893
2k28J7	finn-b-N14_PYELONEPHR	Acute tubulo-interstitial nephritis || id:finn-b-N14_PYELONEPHR	CD33	MR Egger	0.903255	3	0.824642
2k28J7	finn-b-N14_PYELONEPHR	Acute tubulo-interstitial nephritis || id:finn-b-N14_PYELONEPHR	CD33	Inverse variance weighted	5.38127	4	0.250365
2kfvDc	ebi-a-GCST90018788	Acute glomerulonephritis || id:ebi-a-GCST90018788	EPOR	MR Egger	3.01341	4	0.555584
2kfvDc	ebi-a-GCST90018788	Acute glomerulonephritis || id:ebi-a-GCST90018788	EPOR	Inverse variance weighted	3.12534	5	0.680669
2kfvDc	ebi-a-GCST90018820	Chronic glomerulonephritis || id:ebi-a-GCST90018820	EPOR	MR Egger	2.44559	4	0.654404
2kfvDc	ebi-a-GCST90018820	Chronic glomerulonephritis || id:ebi-a-GCST90018820	EPOR	Inverse variance weighted	2.90826	5	0.714127
2kfvDc	ebi-a-GCST90018866	IgA nephropathy || id:ebi-a-GCST90018866	EPOR	MR Egger	2.23989	4	0.691734
2kfvDc	ebi-a-GCST90018866	IgA nephropathy || id:ebi-a-GCST90018866	EPOR	Inverse variance weighted	2.89676	5	0.715898
2kfvDc	finn-b-N14_CHRONTUBULOINTNEPHRITIS	Chronic tubulo-interstitial nephritis || id:finn-b-N14_CHRONTUBULOINTNEPHRITIS	EPOR	MR Egger	1.90995	4	0.752317
2kfvDc	finn-b-N14_CHRONTUBULOINTNEPHRITIS	Chronic tubulo-interstitial nephritis || id:finn-b-N14_CHRONTUBULOINTNEPHRITIS	EPOR	Inverse variance weighted	3.37272	5	0.642728
2kfvDc	finn-b-N14_PYELONEPHR	Acute tubulo-interstitial nephritis || id:finn-b-N14_PYELONEPHR	EPOR	MR Egger	5.169	4	0.270393
2kfvDc	finn-b-N14_PYELONEPHR	Acute tubulo-interstitial nephritis || id:finn-b-N14_PYELONEPHR	EPOR	Inverse variance weighted	6.83853	5	0.232928
2LcgcK	ebi-a-GCST90018788	Acute glomerulonephritis || id:ebi-a-GCST90018788	UGCG	MR Egger	0.00818255	1	0.927924
2LcgcK	ebi-a-GCST90018788	Acute glomerulonephritis || id:ebi-a-GCST90018788	UGCG	Inverse variance weighted	0.125876	2	0.939002
2LcgcK	ebi-a-GCST90018820	Chronic glomerulonephritis || id:ebi-a-GCST90018820	UGCG	MR Egger	0.354981	1	0.551307
2LcgcK	ebi-a-GCST90018820	Chronic glomerulonephritis || id:ebi-a-GCST90018820	UGCG	Inverse variance weighted	1.04692	2	0.592466
2LcgcK	ebi-a-GCST90018866	IgA nephropathy || id:ebi-a-GCST90018866	UGCG	MR Egger	0.43847	1	0.507862
2LcgcK	ebi-a-GCST90018866	IgA nephropathy || id:ebi-a-GCST90018866	UGCG	Inverse variance weighted	0.882569	2	0.64321
2LcgcK	finn-b-N14_CHRONTUBULOINTNEPHRITIS	Chronic tubulo-interstitial nephritis || id:finn-b-N14_CHRONTUBULOINTNEPHRITIS	UGCG	MR Egger	2.7508	1	0.0972057
2LcgcK	finn-b-N14_CHRONTUBULOINTNEPHRITIS	Chronic tubulo-interstitial nephritis || id:finn-b-N14_CHRONTUBULOINTNEPHRITIS	UGCG	Inverse variance weighted	5.62905	2	0.059933
2LcgcK	finn-b-N14_PYELONEPHR	Acute tubulo-interstitial nephritis || id:finn-b-N14_PYELONEPHR	UGCG	MR Egger	0.000526444	1	0.981695
2LcgcK	finn-b-N14_PYELONEPHR	Acute tubulo-interstitial nephritis || id:finn-b-N14_PYELONEPHR	UGCG	Inverse variance weighted	1.6232	2	0.444146
2n9eu4	ebi-a-GCST010005	Membranous nephropathy || id:ebi-a-GCST010005	CACNA2D3	Inverse variance weighted	0.514809	1	0.473064
2n9eu4	ebi-a-GCST90018788	Acute glomerulonephritis || id:ebi-a-GCST90018788	CACNA2D3	Inverse variance weighted	0.375745	1	0.539889
2n9eu4	ebi-a-GCST90018820	Chronic glomerulonephritis || id:ebi-a-GCST90018820	CACNA2D3	Inverse variance weighted	3.70694	1	0.0541867
2n9eu4	ebi-a-GCST90018866	IgA nephropathy || id:ebi-a-GCST90018866	CACNA2D3	Inverse variance weighted	5.79251	1	0.0160946
2n9eu4	finn-b-N14_CHRONTUBULOINTNEPHRITIS	Chronic tubulo-interstitial nephritis || id:finn-b-N14_CHRONTUBULOINTNEPHRITIS	CACNA2D3	Inverse variance weighted	0.229747	1	0.631712
2n9eu4	finn-b-N14_PYELONEPHR	Acute tubulo-interstitial nephritis || id:finn-b-N14_PYELONEPHR	CACNA2D3	Inverse variance weighted	0.0137693	1	0.906588
2NC1MV	ebi-a-GCST010005	Membranous nephropathy || id:ebi-a-GCST010005	SFTPD	Inverse variance weighted	1.20233	1	0.272857
2NC1MV	ebi-a-GCST90018788	Acute glomerulonephritis || id:ebi-a-GCST90018788	SFTPD	MR Egger	3.34645	2	0.187641
2NC1MV	ebi-a-GCST90018788	Acute glomerulonephritis || id:ebi-a-GCST90018788	SFTPD	Inverse variance weighted	3.35704	3	0.339783
2NC1MV	ebi-a-GCST90018820	Chronic glomerulonephritis || id:ebi-a-GCST90018820	SFTPD	MR Egger	3.30106	2	0.191948
2NC1MV	ebi-a-GCST90018820	Chronic glomerulonephritis || id:ebi-a-GCST90018820	SFTPD	Inverse variance weighted	5.7656	3	0.123588
2NC1MV	ebi-a-GCST90018866	IgA nephropathy || id:ebi-a-GCST90018866	SFTPD	MR Egger	0.0116606	2	0.994187
2NC1MV	ebi-a-GCST90018866	IgA nephropathy || id:ebi-a-GCST90018866	SFTPD	Inverse variance weighted	0.188089	3	0.979489
2NC1MV	finn-b-N14_CHRONTUBULOINTNEPHRITIS	Chronic tubulo-interstitial nephritis || id:finn-b-N14_CHRONTUBULOINTNEPHRITIS	SFTPD	MR Egger	2.64518	1	0.103864
2NC1MV	finn-b-N14_CHRONTUBULOINTNEPHRITIS	Chronic tubulo-interstitial nephritis || id:finn-b-N14_CHRONTUBULOINTNEPHRITIS	SFTPD	Inverse variance weighted	2.79146	2	0.247653
2NC1MV	finn-b-N14_PYELONEPHR	Acute tubulo-interstitial nephritis || id:finn-b-N14_PYELONEPHR	SFTPD	MR Egger	0.487744	1	0.484936
2NC1MV	finn-b-N14_PYELONEPHR	Acute tubulo-interstitial nephritis || id:finn-b-N14_PYELONEPHR	SFTPD	Inverse variance weighted	0.873992	2	0.645974
2oHdDc	finn-b-N14_CHRONTUBULOINTNEPHRITIS	Chronic tubulo-interstitial nephritis || id:finn-b-N14_CHRONTUBULOINTNEPHRITIS	AURKC	Inverse variance weighted	0.270136	1	0.60324
2oHdDc	finn-b-N14_PYELONEPHR	Acute tubulo-interstitial nephritis || id:finn-b-N14_PYELONEPHR	AURKC	Inverse variance weighted	0.55024	1	0.45822
2oP6uV	ebi-a-GCST90018788	Acute glomerulonephritis || id:ebi-a-GCST90018788	TUBA1A	Inverse variance weighted	0.218492	1	0.640192
2oP6uV	ebi-a-GCST90018820	Chronic glomerulonephritis || id:ebi-a-GCST90018820	TUBA1A	Inverse variance weighted	0.0290111	1	0.864753
2oP6uV	ebi-a-GCST90018866	IgA nephropathy || id:ebi-a-GCST90018866	TUBA1A	Inverse variance weighted	1.77963	1	0.182195
2oP6uV	finn-b-N14_CHRONTUBULOINTNEPHRITIS	Chronic tubulo-interstitial nephritis || id:finn-b-N14_CHRONTUBULOINTNEPHRITIS	TUBA1A	Inverse variance weighted	0.204244	1	0.651317
2oP6uV	finn-b-N14_PYELONEPHR	Acute tubulo-interstitial nephritis || id:finn-b-N14_PYELONEPHR	TUBA1A	Inverse variance weighted	0.011227	1	0.915616
2oWnHP	ebi-a-GCST010005	Membranous nephropathy || id:ebi-a-GCST010005	ABHD12	MR Egger	0.309417	1	0.578038
2oWnHP	ebi-a-GCST010005	Membranous nephropathy || id:ebi-a-GCST010005	ABHD12	Inverse variance weighted	0.309626	2	0.856576
2oWnHP	ebi-a-GCST90018788	Acute glomerulonephritis || id:ebi-a-GCST90018788	ABHD12	MR Egger	0.0216734	2	0.989222
2oWnHP	ebi-a-GCST90018788	Acute glomerulonephritis || id:ebi-a-GCST90018788	ABHD12	Inverse variance weighted	3.57611	3	0.311024
2oWnHP	ebi-a-GCST90018820	Chronic glomerulonephritis || id:ebi-a-GCST90018820	ABHD12	MR Egger	0.067121	2	0.966996
2oWnHP	ebi-a-GCST90018820	Chronic glomerulonephritis || id:ebi-a-GCST90018820	ABHD12	Inverse variance weighted	1.09139	3	0.779152
2oWnHP	ebi-a-GCST90018866	IgA nephropathy || id:ebi-a-GCST90018866	ABHD12	MR Egger	2.76225	2	0.251296
2oWnHP	ebi-a-GCST90018866	IgA nephropathy || id:ebi-a-GCST90018866	ABHD12	Inverse variance weighted	2.76496	3	0.4293
2oWnHP	finn-b-N14_CHRONTUBULOINTNEPHRITIS	Chronic tubulo-interstitial nephritis || id:finn-b-N14_CHRONTUBULOINTNEPHRITIS	ABHD12	MR Egger	0.0429309	1	0.835855
2oWnHP	finn-b-N14_CHRONTUBULOINTNEPHRITIS	Chronic tubulo-interstitial nephritis || id:finn-b-N14_CHRONTUBULOINTNEPHRITIS	ABHD12	Inverse variance weighted	0.628914	2	0.730185
2oWnHP	finn-b-N14_PYELONEPHR	Acute tubulo-interstitial nephritis || id:finn-b-N14_PYELONEPHR	ABHD12	MR Egger	0.018722	1	0.891166
2oWnHP	finn-b-N14_PYELONEPHR	Acute tubulo-interstitial nephritis || id:finn-b-N14_PYELONEPHR	ABHD12	Inverse variance weighted	0.145006	2	0.930063
2pBRyA	ebi-a-GCST010005	Membranous nephropathy || id:ebi-a-GCST010005	TNNT3	Inverse variance weighted	0.315646	1	0.574236
2pBRyA	ebi-a-GCST90018788	Acute glomerulonephritis || id:ebi-a-GCST90018788	TNNT3	MR Egger	1.37643	2	0.502472
2pBRyA	ebi-a-GCST90018788	Acute glomerulonephritis || id:ebi-a-GCST90018788	TNNT3	Inverse variance weighted	2.40326	3	0.493029
2pBRyA	ebi-a-GCST90018820	Chronic glomerulonephritis || id:ebi-a-GCST90018820	TNNT3	MR Egger	3.79137	2	0.150215
2pBRyA	ebi-a-GCST90018820	Chronic glomerulonephritis || id:ebi-a-GCST90018820	TNNT3	Inverse variance weighted	3.87859	3	0.274876
2pBRyA	ebi-a-GCST90018866	IgA nephropathy || id:ebi-a-GCST90018866	TNNT3	MR Egger	5.04988	2	0.0800633
2pBRyA	ebi-a-GCST90018866	IgA nephropathy || id:ebi-a-GCST90018866	TNNT3	Inverse variance weighted	5.53383	3	0.136629
2pBRyA	finn-b-N14_CHRONTUBULOINTNEPHRITIS	Chronic tubulo-interstitial nephritis || id:finn-b-N14_CHRONTUBULOINTNEPHRITIS	TNNT3	MR Egger	3.31871	2	0.190262
2pBRyA	finn-b-N14_CHRONTUBULOINTNEPHRITIS	Chronic tubulo-interstitial nephritis || id:finn-b-N14_CHRONTUBULOINTNEPHRITIS	TNNT3	Inverse variance weighted	6.17157	3	0.103555
2pBRyA	finn-b-N14_PYELONEPHR	Acute tubulo-interstitial nephritis || id:finn-b-N14_PYELONEPHR	TNNT3	MR Egger	1.09326	2	0.578898
2pBRyA	finn-b-N14_PYELONEPHR	Acute tubulo-interstitial nephritis || id:finn-b-N14_PYELONEPHR	TNNT3	Inverse variance weighted	1.20214	3	0.75249
2pGxCj	ebi-a-GCST010005	Membranous nephropathy || id:ebi-a-GCST010005	QDPR	MR Egger	2.92399	2	0.231773
2pGxCj	ebi-a-GCST010005	Membranous nephropathy || id:ebi-a-GCST010005	QDPR	Inverse variance weighted	3.13727	3	0.370941
2pGxCj	ebi-a-GCST90018788	Acute glomerulonephritis || id:ebi-a-GCST90018788	QDPR	MR Egger	4.56056	3	0.206951
2pGxCj	ebi-a-GCST90018788	Acute glomerulonephritis || id:ebi-a-GCST90018788	QDPR	Inverse variance weighted	4.58865	4	0.332165
2pGxCj	ebi-a-GCST90018820	Chronic glomerulonephritis || id:ebi-a-GCST90018820	QDPR	MR Egger	5.59135	3	0.133276
2pGxCj	ebi-a-GCST90018820	Chronic glomerulonephritis || id:ebi-a-GCST90018820	QDPR	Inverse variance weighted	5.83267	4	0.211998
2pGxCj	ebi-a-GCST90018866	IgA nephropathy || id:ebi-a-GCST90018866	QDPR	MR Egger	1.86264	3	0.6014
2pGxCj	ebi-a-GCST90018866	IgA nephropathy || id:ebi-a-GCST90018866	QDPR	Inverse variance weighted	2.198	4	0.699396
2pGxCj	finn-b-N14_CHRONTUBULOINTNEPHRITIS	Chronic tubulo-interstitial nephritis || id:finn-b-N14_CHRONTUBULOINTNEPHRITIS	QDPR	MR Egger	7.30635	3	0.0627486
2pGxCj	finn-b-N14_CHRONTUBULOINTNEPHRITIS	Chronic tubulo-interstitial nephritis || id:finn-b-N14_CHRONTUBULOINTNEPHRITIS	QDPR	Inverse variance weighted	7.31819	4	0.119999
2pGxCj	finn-b-N14_PYELONEPHR	Acute tubulo-interstitial nephritis || id:finn-b-N14_PYELONEPHR	QDPR	MR Egger	5.24729	3	0.154559
2pGxCj	finn-b-N14_PYELONEPHR	Acute tubulo-interstitial nephritis || id:finn-b-N14_PYELONEPHR	QDPR	Inverse variance weighted	6.22663	4	0.182851
2pHTMM	ebi-a-GCST010005	Membranous nephropathy || id:ebi-a-GCST010005	COL4A1	Inverse variance weighted	0.606969	1	0.435931
2pHTMM	ebi-a-GCST90018788	Acute glomerulonephritis || id:ebi-a-GCST90018788	COL4A1	Inverse variance weighted	0.129362	1	0.719095
2pHTMM	ebi-a-GCST90018820	Chronic glomerulonephritis || id:ebi-a-GCST90018820	COL4A1	Inverse variance weighted	0.474142	1	0.491088
2pHTMM	ebi-a-GCST90018866	IgA nephropathy || id:ebi-a-GCST90018866	COL4A1	Inverse variance weighted	2.30668	1	0.128819
2pHTMM	finn-b-N14_CHRONTUBULOINTNEPHRITIS	Chronic tubulo-interstitial nephritis || id:finn-b-N14_CHRONTUBULOINTNEPHRITIS	COL4A1	Inverse variance weighted	0.175998	1	0.674835
2pHTMM	finn-b-N14_PYELONEPHR	Acute tubulo-interstitial nephritis || id:finn-b-N14_PYELONEPHR	COL4A1	Inverse variance weighted	0.309528	1	0.57797
2RrANc	ebi-a-GCST010005	Membranous nephropathy || id:ebi-a-GCST010005	IRAK3	MR Egger	0.0961445	1	0.756506
2RrANc	ebi-a-GCST010005	Membranous nephropathy || id:ebi-a-GCST010005	IRAK3	Inverse variance weighted	1.2849	2	0.526002
2RrANc	ebi-a-GCST90018788	Acute glomerulonephritis || id:ebi-a-GCST90018788	IRAK3	MR Egger	2.73452	3	0.434394
2RrANc	ebi-a-GCST90018788	Acute glomerulonephritis || id:ebi-a-GCST90018788	IRAK3	Inverse variance weighted	2.75377	4	0.599839
2RrANc	ebi-a-GCST90018820	Chronic glomerulonephritis || id:ebi-a-GCST90018820	IRAK3	MR Egger	1.02151	3	0.796047
2RrANc	ebi-a-GCST90018820	Chronic glomerulonephritis || id:ebi-a-GCST90018820	IRAK3	Inverse variance weighted	2.44177	4	0.655092
2RrANc	ebi-a-GCST90018866	IgA nephropathy || id:ebi-a-GCST90018866	IRAK3	MR Egger	7.19958	3	0.0658014
2RrANc	ebi-a-GCST90018866	IgA nephropathy || id:ebi-a-GCST90018866	IRAK3	Inverse variance weighted	7.2191	4	0.124753
2RrANc	finn-b-N14_CHRONTUBULOINTNEPHRITIS	Chronic tubulo-interstitial nephritis || id:finn-b-N14_CHRONTUBULOINTNEPHRITIS	IRAK3	MR Egger	0.434252	3	0.933079
2RrANc	finn-b-N14_CHRONTUBULOINTNEPHRITIS	Chronic tubulo-interstitial nephritis || id:finn-b-N14_CHRONTUBULOINTNEPHRITIS	IRAK3	Inverse variance weighted	0.458637	4	0.977401
2RrANc	finn-b-N14_PYELONEPHR	Acute tubulo-interstitial nephritis || id:finn-b-N14_PYELONEPHR	IRAK3	MR Egger	5.16736	3	0.159944
2RrANc	finn-b-N14_PYELONEPHR	Acute tubulo-interstitial nephritis || id:finn-b-N14_PYELONEPHR	IRAK3	Inverse variance weighted	7.538	4	0.110045
2RrANc	ieu-a-1081	IgA nephropathy || id:ieu-a-1081	IRAK3	Inverse variance weighted	0.217711	1	0.640789
2RvVrR	ebi-a-GCST010005	Membranous nephropathy || id:ebi-a-GCST010005	IL21R	Inverse variance weighted	4.15359	1	0.0415463
2RvVrR	ebi-a-GCST90018788	Acute glomerulonephritis || id:ebi-a-GCST90018788	IL21R	MR Egger	4.29496e-05	1	0.994771
2RvVrR	ebi-a-GCST90018788	Acute glomerulonephritis || id:ebi-a-GCST90018788	IL21R	Inverse variance weighted	1.13847	2	0.565958
2RvVrR	ebi-a-GCST90018820	Chronic glomerulonephritis || id:ebi-a-GCST90018820	IL21R	MR Egger	1.08761	1	0.297001
2RvVrR	ebi-a-GCST90018820	Chronic glomerulonephritis || id:ebi-a-GCST90018820	IL21R	Inverse variance weighted	1.12542	2	0.569662
2RvVrR	ebi-a-GCST90018866	IgA nephropathy || id:ebi-a-GCST90018866	IL21R	MR Egger	4.62579	1	0.0314948
2RvVrR	ebi-a-GCST90018866	IgA nephropathy || id:ebi-a-GCST90018866	IL21R	Inverse variance weighted	4.65508	2	0.0975353
2RvVrR	finn-b-N14_CHRONTUBULOINTNEPHRITIS	Chronic tubulo-interstitial nephritis || id:finn-b-N14_CHRONTUBULOINTNEPHRITIS	IL21R	MR Egger	0.822213	1	0.364534
2RvVrR	finn-b-N14_CHRONTUBULOINTNEPHRITIS	Chronic tubulo-interstitial nephritis || id:finn-b-N14_CHRONTUBULOINTNEPHRITIS	IL21R	Inverse variance weighted	3.06968	2	0.21549
2RvVrR	finn-b-N14_PYELONEPHR	Acute tubulo-interstitial nephritis || id:finn-b-N14_PYELONEPHR	IL21R	MR Egger	1.33059	1	0.2487
2RvVrR	finn-b-N14_PYELONEPHR	Acute tubulo-interstitial nephritis || id:finn-b-N14_PYELONEPHR	IL21R	Inverse variance weighted	1.91374	2	0.384094
2rxHBT	ebi-a-GCST90018788	Acute glomerulonephritis || id:ebi-a-GCST90018788	PRKCZ	Inverse variance weighted	0.00570308	1	0.939802
2rxHBT	ebi-a-GCST90018820	Chronic glomerulonephritis || id:ebi-a-GCST90018820	PRKCZ	Inverse variance weighted	2.93401	1	0.0867319
2rxHBT	ebi-a-GCST90018866	IgA nephropathy || id:ebi-a-GCST90018866	PRKCZ	Inverse variance weighted	0.305119	1	0.580691
2rxHBT	finn-b-N14_CHRONTUBULOINTNEPHRITIS	Chronic tubulo-interstitial nephritis || id:finn-b-N14_CHRONTUBULOINTNEPHRITIS	PRKCZ	Inverse variance weighted	2.17485	1	0.140283
2rxHBT	finn-b-N14_PYELONEPHR	Acute tubulo-interstitial nephritis || id:finn-b-N14_PYELONEPHR	PRKCZ	Inverse variance weighted	0.107496	1	0.743013
2s1tMO	ebi-a-GCST90018788	Acute glomerulonephritis || id:ebi-a-GCST90018788	PROK2	MR Egger	0.0157999	1	0.899971
2s1tMO	ebi-a-GCST90018788	Acute glomerulonephritis || id:ebi-a-GCST90018788	PROK2	Inverse variance weighted	0.0538945	2	0.973413
2s1tMO	ebi-a-GCST90018820	Chronic glomerulonephritis || id:ebi-a-GCST90018820	PROK2	MR Egger	0.0898434	1	0.764376
2s1tMO	ebi-a-GCST90018820	Chronic glomerulonephritis || id:ebi-a-GCST90018820	PROK2	Inverse variance weighted	0.630858	2	0.729476
2s1tMO	ebi-a-GCST90018866	IgA nephropathy || id:ebi-a-GCST90018866	PROK2	MR Egger	2.78051	1	0.0954176
2s1tMO	ebi-a-GCST90018866	IgA nephropathy || id:ebi-a-GCST90018866	PROK2	Inverse variance weighted	3.52517	2	0.171601
2s1tMO	finn-b-N14_CHRONTUBULOINTNEPHRITIS	Chronic tubulo-interstitial nephritis || id:finn-b-N14_CHRONTUBULOINTNEPHRITIS	PROK2	MR Egger	9.09366e-05	1	0.992391
2s1tMO	finn-b-N14_CHRONTUBULOINTNEPHRITIS	Chronic tubulo-interstitial nephritis || id:finn-b-N14_CHRONTUBULOINTNEPHRITIS	PROK2	Inverse variance weighted	0.523084	2	0.769864
2s1tMO	finn-b-N14_PYELONEPHR	Acute tubulo-interstitial nephritis || id:finn-b-N14_PYELONEPHR	PROK2	MR Egger	3.94097	1	0.0471236
2s1tMO	finn-b-N14_PYELONEPHR	Acute tubulo-interstitial nephritis || id:finn-b-N14_PYELONEPHR	PROK2	Inverse variance weighted	4.39643	2	0.111001
2sNN5R	ebi-a-GCST010005	Membranous nephropathy || id:ebi-a-GCST010005	NRP2	Inverse variance weighted	1.01561	1	0.313562
2sNN5R	ebi-a-GCST90018788	Acute glomerulonephritis || id:ebi-a-GCST90018788	NRP2	Inverse variance weighted	1.15527	1	0.282448
2sNN5R	ebi-a-GCST90018820	Chronic glomerulonephritis || id:ebi-a-GCST90018820	NRP2	Inverse variance weighted	8.28232e-05	1	0.992739
2sNN5R	ebi-a-GCST90018866	IgA nephropathy || id:ebi-a-GCST90018866	NRP2	Inverse variance weighted	0.0182997	1	0.892393
2sNN5R	finn-b-N14_CHRONTUBULOINTNEPHRITIS	Chronic tubulo-interstitial nephritis || id:finn-b-N14_CHRONTUBULOINTNEPHRITIS	NRP2	Inverse variance weighted	0.979946	1	0.322212
2sNN5R	finn-b-N14_PYELONEPHR	Acute tubulo-interstitial nephritis || id:finn-b-N14_PYELONEPHR	NRP2	Inverse variance weighted	0.885509	1	0.346697
2TbKkg	ebi-a-GCST90018788	Acute glomerulonephritis || id:ebi-a-GCST90018788	IGFALS	Inverse variance weighted	1.07258	1	0.300364
2TbKkg	ebi-a-GCST90018820	Chronic glomerulonephritis || id:ebi-a-GCST90018820	IGFALS	Inverse variance weighted	1.81018	1	0.178486
2TbKkg	ebi-a-GCST90018866	IgA nephropathy || id:ebi-a-GCST90018866	IGFALS	Inverse variance weighted	0.923633	1	0.336523
2TbKkg	finn-b-N14_CHRONTUBULOINTNEPHRITIS	Chronic tubulo-interstitial nephritis || id:finn-b-N14_CHRONTUBULOINTNEPHRITIS	IGFALS	Inverse variance weighted	1.80533	1	0.17907
2TbKkg	finn-b-N14_PYELONEPHR	Acute tubulo-interstitial nephritis || id:finn-b-N14_PYELONEPHR	IGFALS	Inverse variance weighted	1.97367	1	0.160059
2VFs3U	ebi-a-GCST010005	Membranous nephropathy || id:ebi-a-GCST010005	BLK	Inverse variance weighted	1.01648	1	0.313356
2VFs3U	ebi-a-GCST90018788	Acute glomerulonephritis || id:ebi-a-GCST90018788	BLK	MR Egger	5.13819	4	0.27341
2VFs3U	ebi-a-GCST90018788	Acute glomerulonephritis || id:ebi-a-GCST90018788	BLK	Inverse variance weighted	5.28518	5	0.382077
2VFs3U	ebi-a-GCST90018820	Chronic glomerulonephritis || id:ebi-a-GCST90018820	BLK	MR Egger	2.35023	4	0.67164
2VFs3U	ebi-a-GCST90018820	Chronic glomerulonephritis || id:ebi-a-GCST90018820	BLK	Inverse variance weighted	2.61068	5	0.759742
2VFs3U	ebi-a-GCST90018866	IgA nephropathy || id:ebi-a-GCST90018866	BLK	MR Egger	2.50491	4	0.643758
2VFs3U	ebi-a-GCST90018866	IgA nephropathy || id:ebi-a-GCST90018866	BLK	Inverse variance weighted	2.74161	5	0.739747
2VFs3U	finn-b-N14_CHRONTUBULOINTNEPHRITIS	Chronic tubulo-interstitial nephritis || id:finn-b-N14_CHRONTUBULOINTNEPHRITIS	BLK	MR Egger	2.85788	3	0.41406
2VFs3U	finn-b-N14_CHRONTUBULOINTNEPHRITIS	Chronic tubulo-interstitial nephritis || id:finn-b-N14_CHRONTUBULOINTNEPHRITIS	BLK	Inverse variance weighted	6.95918	4	0.138061
2VFs3U	finn-b-N14_PYELONEPHR	Acute tubulo-interstitial nephritis || id:finn-b-N14_PYELONEPHR	BLK	MR Egger	7.46652	3	0.058425
2VFs3U	finn-b-N14_PYELONEPHR	Acute tubulo-interstitial nephritis || id:finn-b-N14_PYELONEPHR	BLK	Inverse variance weighted	8.59851	4	0.0719567
2wSKNK	ebi-a-GCST90018788	Acute glomerulonephritis || id:ebi-a-GCST90018788	ISG15	Inverse variance weighted	0.000457657	1	0.982932
2wSKNK	ebi-a-GCST90018820	Chronic glomerulonephritis || id:ebi-a-GCST90018820	ISG15	Inverse variance weighted	1.3112	1	0.252177
2wSKNK	ebi-a-GCST90018866	IgA nephropathy || id:ebi-a-GCST90018866	ISG15	Inverse variance weighted	3.47124	1	0.0624446
2wSKNK	finn-b-N14_CHRONTUBULOINTNEPHRITIS	Chronic tubulo-interstitial nephritis || id:finn-b-N14_CHRONTUBULOINTNEPHRITIS	ISG15	Inverse variance weighted	10.3002	1	0.00133014
2wSKNK	finn-b-N14_PYELONEPHR	Acute tubulo-interstitial nephritis || id:finn-b-N14_PYELONEPHR	ISG15	Inverse variance weighted	0.583225	1	0.445051
2wTt1I	ebi-a-GCST90018788	Acute glomerulonephritis || id:ebi-a-GCST90018788	KCNQ1	Inverse variance weighted	0.0307577	1	0.860782
2wTt1I	ebi-a-GCST90018820	Chronic glomerulonephritis || id:ebi-a-GCST90018820	KCNQ1	Inverse variance weighted	0.0916264	1	0.76212
2wTt1I	ebi-a-GCST90018866	IgA nephropathy || id:ebi-a-GCST90018866	KCNQ1	Inverse variance weighted	0.0977794	1	0.754511
2wTt1I	finn-b-N14_CHRONTUBULOINTNEPHRITIS	Chronic tubulo-interstitial nephritis || id:finn-b-N14_CHRONTUBULOINTNEPHRITIS	KCNQ1	Inverse variance weighted	0.0576541	1	0.810243
2wTt1I	finn-b-N14_PYELONEPHR	Acute tubulo-interstitial nephritis || id:finn-b-N14_PYELONEPHR	KCNQ1	Inverse variance weighted	1.28842	1	0.25634
2yBFH1	ebi-a-GCST90018788	Acute glomerulonephritis || id:ebi-a-GCST90018788	SIGLEC9	MR Egger	0.0366616	1	0.848156
2yBFH1	ebi-a-GCST90018788	Acute glomerulonephritis || id:ebi-a-GCST90018788	SIGLEC9	Inverse variance weighted	0.486128	2	0.784221
2yBFH1	ebi-a-GCST90018820	Chronic glomerulonephritis || id:ebi-a-GCST90018820	SIGLEC9	MR Egger	0.205108	1	0.650629
2yBFH1	ebi-a-GCST90018820	Chronic glomerulonephritis || id:ebi-a-GCST90018820	SIGLEC9	Inverse variance weighted	1.79302	2	0.407992
2yBFH1	ebi-a-GCST90018866	IgA nephropathy || id:ebi-a-GCST90018866	SIGLEC9	MR Egger	0.137862	1	0.710416
2yBFH1	ebi-a-GCST90018866	IgA nephropathy || id:ebi-a-GCST90018866	SIGLEC9	Inverse variance weighted	0.642284	2	0.72532
2yBFH1	finn-b-N14_CHRONTUBULOINTNEPHRITIS	Chronic tubulo-interstitial nephritis || id:finn-b-N14_CHRONTUBULOINTNEPHRITIS	SIGLEC9	MR Egger	2.23179	1	0.135197
2yBFH1	finn-b-N14_CHRONTUBULOINTNEPHRITIS	Chronic tubulo-interstitial nephritis || id:finn-b-N14_CHRONTUBULOINTNEPHRITIS	SIGLEC9	Inverse variance weighted	5.4861	2	0.0643737
2yBFH1	finn-b-N14_PYELONEPHR	Acute tubulo-interstitial nephritis || id:finn-b-N14_PYELONEPHR	SIGLEC9	MR Egger	0.468869	1	0.493508
2yBFH1	finn-b-N14_PYELONEPHR	Acute tubulo-interstitial nephritis || id:finn-b-N14_PYELONEPHR	SIGLEC9	Inverse variance weighted	1.06559	2	0.586963
2YQjn7	ebi-a-GCST010005	Membranous nephropathy || id:ebi-a-GCST010005	TNFSF13	Inverse variance weighted	0.744203	1	0.388318
2YQjn7	ebi-a-GCST90018788	Acute glomerulonephritis || id:ebi-a-GCST90018788	TNFSF13	MR Egger	0.216518	3	0.97488
2YQjn7	ebi-a-GCST90018788	Acute glomerulonephritis || id:ebi-a-GCST90018788	TNFSF13	Inverse variance weighted	0.358083	4	0.985763
2YQjn7	ebi-a-GCST90018820	Chronic glomerulonephritis || id:ebi-a-GCST90018820	TNFSF13	MR Egger	1.09933	3	0.777235
2YQjn7	ebi-a-GCST90018820	Chronic glomerulonephritis || id:ebi-a-GCST90018820	TNFSF13	Inverse variance weighted	6.11433	4	0.190771
2YQjn7	ebi-a-GCST90018866	IgA nephropathy || id:ebi-a-GCST90018866	TNFSF13	MR Egger	1.76269	3	0.623088
2YQjn7	ebi-a-GCST90018866	IgA nephropathy || id:ebi-a-GCST90018866	TNFSF13	Inverse variance weighted	3.283	4	0.51163
2YQjn7	finn-b-N14_CHRONTUBULOINTNEPHRITIS	Chronic tubulo-interstitial nephritis || id:finn-b-N14_CHRONTUBULOINTNEPHRITIS	TNFSF13	MR Egger	0.393938	3	0.941492
2YQjn7	finn-b-N14_CHRONTUBULOINTNEPHRITIS	Chronic tubulo-interstitial nephritis || id:finn-b-N14_CHRONTUBULOINTNEPHRITIS	TNFSF13	Inverse variance weighted	0.401654	4	0.982341
2YQjn7	finn-b-N14_PYELONEPHR	Acute tubulo-interstitial nephritis || id:finn-b-N14_PYELONEPHR	TNFSF13	MR Egger	0.826025	3	0.843233
2YQjn7	finn-b-N14_PYELONEPHR	Acute tubulo-interstitial nephritis || id:finn-b-N14_PYELONEPHR	TNFSF13	Inverse variance weighted	5.35042	4	0.253194
35LzoU	ebi-a-GCST010005	Membranous nephropathy || id:ebi-a-GCST010005	C5	Inverse variance weighted	0.000863157	1	0.976562
35LzoU	ebi-a-GCST90018788	Acute glomerulonephritis || id:ebi-a-GCST90018788	C5	MR Egger	15.536	6	0.0164734
35LzoU	ebi-a-GCST90018788	Acute glomerulonephritis || id:ebi-a-GCST90018788	C5	Inverse variance weighted	24.3313	7	0.000996184
35LzoU	ebi-a-GCST90018820	Chronic glomerulonephritis || id:ebi-a-GCST90018820	C5	MR Egger	6.79573	6	0.340152
35LzoU	ebi-a-GCST90018820	Chronic glomerulonephritis || id:ebi-a-GCST90018820	C5	Inverse variance weighted	6.79987	7	0.450011
35LzoU	ebi-a-GCST90018866	IgA nephropathy || id:ebi-a-GCST90018866	C5	MR Egger	9.79047	6	0.133758
35LzoU	ebi-a-GCST90018866	IgA nephropathy || id:ebi-a-GCST90018866	C5	Inverse variance weighted	10.8728	7	0.144267
35LzoU	finn-b-N14_CHRONTUBULOINTNEPHRITIS	Chronic tubulo-interstitial nephritis || id:finn-b-N14_CHRONTUBULOINTNEPHRITIS	C5	MR Egger	4.70363	5	0.453109
35LzoU	finn-b-N14_CHRONTUBULOINTNEPHRITIS	Chronic tubulo-interstitial nephritis || id:finn-b-N14_CHRONTUBULOINTNEPHRITIS	C5	Inverse variance weighted	5.9947	6	0.423784
35LzoU	finn-b-N14_PYELONEPHR	Acute tubulo-interstitial nephritis || id:finn-b-N14_PYELONEPHR	C5	MR Egger	6.79587	5	0.236269
35LzoU	finn-b-N14_PYELONEPHR	Acute tubulo-interstitial nephritis || id:finn-b-N14_PYELONEPHR	C5	Inverse variance weighted	7.54295	6	0.273535
392PwK	ebi-a-GCST010005	Membranous nephropathy || id:ebi-a-GCST010005	PRKD1	Inverse variance weighted	2.38234	1	0.122714
392PwK	ebi-a-GCST90018788	Acute glomerulonephritis || id:ebi-a-GCST90018788	PRKD1	MR Egger	0.0860659	1	0.769239
392PwK	ebi-a-GCST90018788	Acute glomerulonephritis || id:ebi-a-GCST90018788	PRKD1	Inverse variance weighted	0.197815	2	0.905826
392PwK	ebi-a-GCST90018820	Chronic glomerulonephritis || id:ebi-a-GCST90018820	PRKD1	MR Egger	0.711843	1	0.398833
392PwK	ebi-a-GCST90018820	Chronic glomerulonephritis || id:ebi-a-GCST90018820	PRKD1	Inverse variance weighted	0.771169	2	0.680053
392PwK	ebi-a-GCST90018866	IgA nephropathy || id:ebi-a-GCST90018866	PRKD1	MR Egger	0.9768	1	0.32299
392PwK	ebi-a-GCST90018866	IgA nephropathy || id:ebi-a-GCST90018866	PRKD1	Inverse variance weighted	1.52695	2	0.466045
392PwK	finn-b-N14_CHRONTUBULOINTNEPHRITIS	Chronic tubulo-interstitial nephritis || id:finn-b-N14_CHRONTUBULOINTNEPHRITIS	PRKD1	MR Egger	0.960978	1	0.32694
392PwK	finn-b-N14_CHRONTUBULOINTNEPHRITIS	Chronic tubulo-interstitial nephritis || id:finn-b-N14_CHRONTUBULOINTNEPHRITIS	PRKD1	Inverse variance weighted	1.15691	2	0.560763
392PwK	finn-b-N14_PYELONEPHR	Acute tubulo-interstitial nephritis || id:finn-b-N14_PYELONEPHR	PRKD1	MR Egger	0.971816	1	0.324228
392PwK	finn-b-N14_PYELONEPHR	Acute tubulo-interstitial nephritis || id:finn-b-N14_PYELONEPHR	PRKD1	Inverse variance weighted	11.1507	2	0.00379008
3aGOIQ	ebi-a-GCST010005	Membranous nephropathy || id:ebi-a-GCST010005	SELP	MR Egger	1.35231	1	0.244875
3aGOIQ	ebi-a-GCST010005	Membranous nephropathy || id:ebi-a-GCST010005	SELP	Inverse variance weighted	1.96984	2	0.373468
3aGOIQ	ebi-a-GCST90018788	Acute glomerulonephritis || id:ebi-a-GCST90018788	SELP	MR Egger	0.937948	1	0.332806
3aGOIQ	ebi-a-GCST90018788	Acute glomerulonephritis || id:ebi-a-GCST90018788	SELP	Inverse variance weighted	1.0339	2	0.596336
3aGOIQ	ebi-a-GCST90018820	Chronic glomerulonephritis || id:ebi-a-GCST90018820	SELP	MR Egger	0.00720725	1	0.932344
3aGOIQ	ebi-a-GCST90018820	Chronic glomerulonephritis || id:ebi-a-GCST90018820	SELP	Inverse variance weighted	0.786039	2	0.675016
3aGOIQ	ebi-a-GCST90018866	IgA nephropathy || id:ebi-a-GCST90018866	SELP	MR Egger	0.00192008	1	0.965049
3aGOIQ	ebi-a-GCST90018866	IgA nephropathy || id:ebi-a-GCST90018866	SELP	Inverse variance weighted	0.497571	2	0.779747
3aGOIQ	finn-b-N14_CHRONTUBULOINTNEPHRITIS	Chronic tubulo-interstitial nephritis || id:finn-b-N14_CHRONTUBULOINTNEPHRITIS	SELP	MR Egger	1.72115	1	0.189545
3aGOIQ	finn-b-N14_CHRONTUBULOINTNEPHRITIS	Chronic tubulo-interstitial nephritis || id:finn-b-N14_CHRONTUBULOINTNEPHRITIS	SELP	Inverse variance weighted	3.79865	2	0.149669
3aGOIQ	finn-b-N14_PYELONEPHR	Acute tubulo-interstitial nephritis || id:finn-b-N14_PYELONEPHR	SELP	MR Egger	1.77981	1	0.182173
3aGOIQ	finn-b-N14_PYELONEPHR	Acute tubulo-interstitial nephritis || id:finn-b-N14_PYELONEPHR	SELP	Inverse variance weighted	1.8401	2	0.398499
3aGOIQ	ieu-a-1081	IgA nephropathy || id:ieu-a-1081	SELP	MR Egger	2.99619	1	0.0834606
3aGOIQ	ieu-a-1081	IgA nephropathy || id:ieu-a-1081	SELP	Inverse variance weighted	4.12431	2	0.127179
3b5aPS	ebi-a-GCST90018788	Acute glomerulonephritis || id:ebi-a-GCST90018788	TSSK4	Inverse variance weighted	0.153267	1	0.695432
3b5aPS	ebi-a-GCST90018820	Chronic glomerulonephritis || id:ebi-a-GCST90018820	TSSK4	Inverse variance weighted	0.968283	1	0.325109
3b5aPS	ebi-a-GCST90018866	IgA nephropathy || id:ebi-a-GCST90018866	TSSK4	Inverse variance weighted	1.01118	1	0.314621
3b5aPS	finn-b-N14_CHRONTUBULOINTNEPHRITIS	Chronic tubulo-interstitial nephritis || id:finn-b-N14_CHRONTUBULOINTNEPHRITIS	TSSK4	Inverse variance weighted	0.078643	1	0.779145
3b5aPS	finn-b-N14_PYELONEPHR	Acute tubulo-interstitial nephritis || id:finn-b-N14_PYELONEPHR	TSSK4	Inverse variance weighted	0.298384	1	0.584897
3c8JdU	ebi-a-GCST010005	Membranous nephropathy || id:ebi-a-GCST010005	SMPDL3A	MR Egger	0.0170525	2	0.99151
3c8JdU	ebi-a-GCST010005	Membranous nephropathy || id:ebi-a-GCST010005	SMPDL3A	Inverse variance weighted	0.0383877	3	0.998023
3c8JdU	ebi-a-GCST90018788	Acute glomerulonephritis || id:ebi-a-GCST90018788	SMPDL3A	MR Egger	0.193199	2	0.90792
3c8JdU	ebi-a-GCST90018788	Acute glomerulonephritis || id:ebi-a-GCST90018788	SMPDL3A	Inverse variance weighted	0.211626	3	0.975691
3c8JdU	ebi-a-GCST90018820	Chronic glomerulonephritis || id:ebi-a-GCST90018820	SMPDL3A	MR Egger	1.61729	2	0.445462
3c8JdU	ebi-a-GCST90018820	Chronic glomerulonephritis || id:ebi-a-GCST90018820	SMPDL3A	Inverse variance weighted	1.63569	3	0.651325
3c8JdU	ebi-a-GCST90018866	IgA nephropathy || id:ebi-a-GCST90018866	SMPDL3A	MR Egger	2.58958	2	0.273955
3c8JdU	ebi-a-GCST90018866	IgA nephropathy || id:ebi-a-GCST90018866	SMPDL3A	Inverse variance weighted	2.69631	3	0.440855
3c8JdU	finn-b-N14_CHRONTUBULOINTNEPHRITIS	Chronic tubulo-interstitial nephritis || id:finn-b-N14_CHRONTUBULOINTNEPHRITIS	SMPDL3A	MR Egger	3.14734	2	0.207283
3c8JdU	finn-b-N14_CHRONTUBULOINTNEPHRITIS	Chronic tubulo-interstitial nephritis || id:finn-b-N14_CHRONTUBULOINTNEPHRITIS	SMPDL3A	Inverse variance weighted	3.31835	3	0.345097
3c8JdU	finn-b-N14_PYELONEPHR	Acute tubulo-interstitial nephritis || id:finn-b-N14_PYELONEPHR	SMPDL3A	MR Egger	2.29678	2	0.317148
3c8JdU	finn-b-N14_PYELONEPHR	Acute tubulo-interstitial nephritis || id:finn-b-N14_PYELONEPHR	SMPDL3A	Inverse variance weighted	2.95016	3	0.399374
3c8M8Z	ebi-a-GCST90018788	Acute glomerulonephritis || id:ebi-a-GCST90018788	FBLN7	Inverse variance weighted	0.0623565	1	0.802809
3c8M8Z	ebi-a-GCST90018820	Chronic glomerulonephritis || id:ebi-a-GCST90018820	FBLN7	Inverse variance weighted	0.117003	1	0.732308
3c8M8Z	ebi-a-GCST90018866	IgA nephropathy || id:ebi-a-GCST90018866	FBLN7	Inverse variance weighted	0.827553	1	0.362981
3c8M8Z	finn-b-N14_CHRONTUBULOINTNEPHRITIS	Chronic tubulo-interstitial nephritis || id:finn-b-N14_CHRONTUBULOINTNEPHRITIS	FBLN7	Inverse variance weighted	0.647799	1	0.420901
3c8M8Z	finn-b-N14_PYELONEPHR	Acute tubulo-interstitial nephritis || id:finn-b-N14_PYELONEPHR	FBLN7	Inverse variance weighted	1.94021	1	0.163646
3CKcD0	ebi-a-GCST010005	Membranous nephropathy || id:ebi-a-GCST010005	H3F3A	Inverse variance weighted	0.00385748	1	0.950476
3CKcD0	ebi-a-GCST90018788	Acute glomerulonephritis || id:ebi-a-GCST90018788	H3F3A	MR Egger	0.00052008	1	0.981806
3CKcD0	ebi-a-GCST90018788	Acute glomerulonephritis || id:ebi-a-GCST90018788	H3F3A	Inverse variance weighted	2.0798	2	0.35349
3CKcD0	ebi-a-GCST90018820	Chronic glomerulonephritis || id:ebi-a-GCST90018820	H3F3A	MR Egger	0.7241	1	0.394802
3CKcD0	ebi-a-GCST90018820	Chronic glomerulonephritis || id:ebi-a-GCST90018820	H3F3A	Inverse variance weighted	2.08266	2	0.352985
3CKcD0	ebi-a-GCST90018866	IgA nephropathy || id:ebi-a-GCST90018866	H3F3A	MR Egger	0.135885	1	0.712407
3CKcD0	ebi-a-GCST90018866	IgA nephropathy || id:ebi-a-GCST90018866	H3F3A	Inverse variance weighted	0.656478	2	0.720191
3CKcD0	finn-b-N14_CHRONTUBULOINTNEPHRITIS	Chronic tubulo-interstitial nephritis || id:finn-b-N14_CHRONTUBULOINTNEPHRITIS	H3F3A	MR Egger	1.23459	1	0.266516
3CKcD0	finn-b-N14_CHRONTUBULOINTNEPHRITIS	Chronic tubulo-interstitial nephritis || id:finn-b-N14_CHRONTUBULOINTNEPHRITIS	H3F3A	Inverse variance weighted	1.31039	2	0.51934
3CKcD0	finn-b-N14_PYELONEPHR	Acute tubulo-interstitial nephritis || id:finn-b-N14_PYELONEPHR	H3F3A	MR Egger	1.03317	1	0.309415
3CKcD0	finn-b-N14_PYELONEPHR	Acute tubulo-interstitial nephritis || id:finn-b-N14_PYELONEPHR	H3F3A	Inverse variance weighted	2.15997	2	0.3396
3DDChX	ebi-a-GCST010005	Membranous nephropathy || id:ebi-a-GCST010005	PANX1	Inverse variance weighted	0.477669	1	0.48948
3DDChX	ebi-a-GCST90018788	Acute glomerulonephritis || id:ebi-a-GCST90018788	PANX1	MR Egger	0.740738	2	0.690479
3DDChX	ebi-a-GCST90018788	Acute glomerulonephritis || id:ebi-a-GCST90018788	PANX1	Inverse variance weighted	1.40414	3	0.704566
3DDChX	ebi-a-GCST90018820	Chronic glomerulonephritis || id:ebi-a-GCST90018820	PANX1	MR Egger	0.124271	2	0.939756
3DDChX	ebi-a-GCST90018820	Chronic glomerulonephritis || id:ebi-a-GCST90018820	PANX1	Inverse variance weighted	0.131598	3	0.987793
3DDChX	ebi-a-GCST90018866	IgA nephropathy || id:ebi-a-GCST90018866	PANX1	MR Egger	6.28723	2	0.0431266
3DDChX	ebi-a-GCST90018866	IgA nephropathy || id:ebi-a-GCST90018866	PANX1	Inverse variance weighted	6.51366	3	0.0891252
3DDChX	finn-b-N14_CHRONTUBULOINTNEPHRITIS	Chronic tubulo-interstitial nephritis || id:finn-b-N14_CHRONTUBULOINTNEPHRITIS	PANX1	MR Egger	1.87648	1	0.170735
3DDChX	finn-b-N14_CHRONTUBULOINTNEPHRITIS	Chronic tubulo-interstitial nephritis || id:finn-b-N14_CHRONTUBULOINTNEPHRITIS	PANX1	Inverse variance weighted	1.88135	2	0.390365
3DDChX	finn-b-N14_PYELONEPHR	Acute tubulo-interstitial nephritis || id:finn-b-N14_PYELONEPHR	PANX1	MR Egger	4.978	1	0.0256717
3DDChX	finn-b-N14_PYELONEPHR	Acute tubulo-interstitial nephritis || id:finn-b-N14_PYELONEPHR	PANX1	Inverse variance weighted	5.4127	2	0.0667802
3DmftX	ebi-a-GCST010005	Membranous nephropathy || id:ebi-a-GCST010005	DYRK4	Inverse variance weighted	1.94074	1	0.163589
3DmftX	ebi-a-GCST90018788	Acute glomerulonephritis || id:ebi-a-GCST90018788	DYRK4	MR Egger	2.94187	2	0.229711
3DmftX	ebi-a-GCST90018788	Acute glomerulonephritis || id:ebi-a-GCST90018788	DYRK4	Inverse variance weighted	3.26173	3	0.353004
3DmftX	ebi-a-GCST90018820	Chronic glomerulonephritis || id:ebi-a-GCST90018820	DYRK4	MR Egger	1.96346	2	0.374662
3DmftX	ebi-a-GCST90018820	Chronic glomerulonephritis || id:ebi-a-GCST90018820	DYRK4	Inverse variance weighted	2.1861	3	0.534691
3DmftX	ebi-a-GCST90018866	IgA nephropathy || id:ebi-a-GCST90018866	DYRK4	MR Egger	0.864827	2	0.648941
3DmftX	ebi-a-GCST90018866	IgA nephropathy || id:ebi-a-GCST90018866	DYRK4	Inverse variance weighted	0.866386	3	0.833531
3DmftX	finn-b-N14_CHRONTUBULOINTNEPHRITIS	Chronic tubulo-interstitial nephritis || id:finn-b-N14_CHRONTUBULOINTNEPHRITIS	DYRK4	MR Egger	2.9226	2	0.231934
3DmftX	finn-b-N14_CHRONTUBULOINTNEPHRITIS	Chronic tubulo-interstitial nephritis || id:finn-b-N14_CHRONTUBULOINTNEPHRITIS	DYRK4	Inverse variance weighted	3.01464	3	0.389374
3DmftX	finn-b-N14_PYELONEPHR	Acute tubulo-interstitial nephritis || id:finn-b-N14_PYELONEPHR	DYRK4	MR Egger	4.82261	2	0.0896979
3DmftX	finn-b-N14_PYELONEPHR	Acute tubulo-interstitial nephritis || id:finn-b-N14_PYELONEPHR	DYRK4	Inverse variance weighted	4.83727	3	0.184108
3ed5zh	ebi-a-GCST90018788	Acute glomerulonephritis || id:ebi-a-GCST90018788	SMYD2	Inverse variance weighted	2.02845	1	0.154378
3ed5zh	ebi-a-GCST90018820	Chronic glomerulonephritis || id:ebi-a-GCST90018820	SMYD2	Inverse variance weighted	2.11209	1	0.14614
3ed5zh	ebi-a-GCST90018866	IgA nephropathy || id:ebi-a-GCST90018866	SMYD2	Inverse variance weighted	0.213548	1	0.644001
3ed5zh	finn-b-N14_CHRONTUBULOINTNEPHRITIS	Chronic tubulo-interstitial nephritis || id:finn-b-N14_CHRONTUBULOINTNEPHRITIS	SMYD2	Inverse variance weighted	1.29583	1	0.254976
3ed5zh	finn-b-N14_PYELONEPHR	Acute tubulo-interstitial nephritis || id:finn-b-N14_PYELONEPHR	SMYD2	Inverse variance weighted	3.47407	1	0.0623377
3EGGh0	ebi-a-GCST90018788	Acute glomerulonephritis || id:ebi-a-GCST90018788	BCAR3	Inverse variance weighted	1.151	1	0.28334
3EGGh0	ebi-a-GCST90018820	Chronic glomerulonephritis || id:ebi-a-GCST90018820	BCAR3	Inverse variance weighted	0.497737	1	0.480496
3EGGh0	ebi-a-GCST90018866	IgA nephropathy || id:ebi-a-GCST90018866	BCAR3	Inverse variance weighted	2.68346	1	0.101395
3EGGh0	finn-b-N14_CHRONTUBULOINTNEPHRITIS	Chronic tubulo-interstitial nephritis || id:finn-b-N14_CHRONTUBULOINTNEPHRITIS	BCAR3	Inverse variance weighted	0.00273917	1	0.95826
3EGGh0	finn-b-N14_PYELONEPHR	Acute tubulo-interstitial nephritis || id:finn-b-N14_PYELONEPHR	BCAR3	Inverse variance weighted	0.536014	1	0.464089
3EXTvg	ebi-a-GCST90018788	Acute glomerulonephritis || id:ebi-a-GCST90018788	SGK3	Inverse variance weighted	1.14235	1	0.285157
3EXTvg	ebi-a-GCST90018820	Chronic glomerulonephritis || id:ebi-a-GCST90018820	SGK3	Inverse variance weighted	1.34356	1	0.246407
3EXTvg	ebi-a-GCST90018866	IgA nephropathy || id:ebi-a-GCST90018866	SGK3	Inverse variance weighted	0.103181	1	0.748045
3EXTvg	finn-b-N14_CHRONTUBULOINTNEPHRITIS	Chronic tubulo-interstitial nephritis || id:finn-b-N14_CHRONTUBULOINTNEPHRITIS	SGK3	Inverse variance weighted	1.24919	1	0.263707
3EXTvg	finn-b-N14_PYELONEPHR	Acute tubulo-interstitial nephritis || id:finn-b-N14_PYELONEPHR	SGK3	Inverse variance weighted	0.508081	1	0.475971
3flAtQ	ebi-a-GCST010005	Membranous nephropathy || id:ebi-a-GCST010005	PIK3IP1	MR Egger	0.508198	1	0.47592
3flAtQ	ebi-a-GCST010005	Membranous nephropathy || id:ebi-a-GCST010005	PIK3IP1	Inverse variance weighted	0.528328	2	0.767847
3flAtQ	ebi-a-GCST90018788	Acute glomerulonephritis || id:ebi-a-GCST90018788	PIK3IP1	MR Egger	3.28549	4	0.511235
3flAtQ	ebi-a-GCST90018788	Acute glomerulonephritis || id:ebi-a-GCST90018788	PIK3IP1	Inverse variance weighted	5.28403	5	0.382209
3flAtQ	ebi-a-GCST90018820	Chronic glomerulonephritis || id:ebi-a-GCST90018820	PIK3IP1	MR Egger	2.5739	4	0.631454
3flAtQ	ebi-a-GCST90018820	Chronic glomerulonephritis || id:ebi-a-GCST90018820	PIK3IP1	Inverse variance weighted	2.60856	5	0.760064
3flAtQ	ebi-a-GCST90018866	IgA nephropathy || id:ebi-a-GCST90018866	PIK3IP1	MR Egger	2.14707	4	0.708731
3flAtQ	ebi-a-GCST90018866	IgA nephropathy || id:ebi-a-GCST90018866	PIK3IP1	Inverse variance weighted	7.04189	5	0.217544
3flAtQ	finn-b-N14_CHRONTUBULOINTNEPHRITIS	Chronic tubulo-interstitial nephritis || id:finn-b-N14_CHRONTUBULOINTNEPHRITIS	PIK3IP1	MR Egger	2.81131	3	0.421641
3flAtQ	finn-b-N14_CHRONTUBULOINTNEPHRITIS	Chronic tubulo-interstitial nephritis || id:finn-b-N14_CHRONTUBULOINTNEPHRITIS	PIK3IP1	Inverse variance weighted	3.86343	4	0.424804
3flAtQ	finn-b-N14_PYELONEPHR	Acute tubulo-interstitial nephritis || id:finn-b-N14_PYELONEPHR	PIK3IP1	MR Egger	8.48859	3	0.0369229
3flAtQ	finn-b-N14_PYELONEPHR	Acute tubulo-interstitial nephritis || id:finn-b-N14_PYELONEPHR	PIK3IP1	Inverse variance weighted	11.2823	4	0.023568
3FZLM6	ebi-a-GCST010005	Membranous nephropathy || id:ebi-a-GCST010005	ACVR2A	Inverse variance weighted	0.0231818	1	0.878985
3FZLM6	ebi-a-GCST90018788	Acute glomerulonephritis || id:ebi-a-GCST90018788	ACVR2A	Inverse variance weighted	2.46375	1	0.1165
3FZLM6	ebi-a-GCST90018820	Chronic glomerulonephritis || id:ebi-a-GCST90018820	ACVR2A	Inverse variance weighted	0.384141	1	0.535395
3FZLM6	ebi-a-GCST90018866	IgA nephropathy || id:ebi-a-GCST90018866	ACVR2A	Inverse variance weighted	1.82957	1	0.176179
3FZLM6	finn-b-N14_CHRONTUBULOINTNEPHRITIS	Chronic tubulo-interstitial nephritis || id:finn-b-N14_CHRONTUBULOINTNEPHRITIS	ACVR2A	Inverse variance weighted	0.736966	1	0.390634
3FZLM6	finn-b-N14_PYELONEPHR	Acute tubulo-interstitial nephritis || id:finn-b-N14_PYELONEPHR	ACVR2A	Inverse variance weighted	0.0312806	1	0.859616
3gEu4z	ebi-a-GCST010005	Membranous nephropathy || id:ebi-a-GCST010005	PTGS1	Inverse variance weighted	0.0130125	1	0.909181
3gEu4z	ebi-a-GCST90018788	Acute glomerulonephritis || id:ebi-a-GCST90018788	PTGS1	Inverse variance weighted	0.125148	1	0.723517
3gEu4z	ebi-a-GCST90018820	Chronic glomerulonephritis || id:ebi-a-GCST90018820	PTGS1	Inverse variance weighted	2.26908	1	0.131979
3gEu4z	ebi-a-GCST90018866	IgA nephropathy || id:ebi-a-GCST90018866	PTGS1	Inverse variance weighted	0.0330777	1	0.855683
3gEu4z	finn-b-N14_CHRONTUBULOINTNEPHRITIS	Chronic tubulo-interstitial nephritis || id:finn-b-N14_CHRONTUBULOINTNEPHRITIS	PTGS1	Inverse variance weighted	0.0147259	1	0.903414
3gEu4z	finn-b-N14_PYELONEPHR	Acute tubulo-interstitial nephritis || id:finn-b-N14_PYELONEPHR	PTGS1	Inverse variance weighted	0.109747	1	0.740433
3Gj2Ty	ebi-a-GCST90018788	Acute glomerulonephritis || id:ebi-a-GCST90018788	NEGR1	MR Egger	2.27498	1	0.131477
3Gj2Ty	ebi-a-GCST90018788	Acute glomerulonephritis || id:ebi-a-GCST90018788	NEGR1	Inverse variance weighted	2.35179	2	0.308543
3Gj2Ty	ebi-a-GCST90018820	Chronic glomerulonephritis || id:ebi-a-GCST90018820	NEGR1	MR Egger	1.89802	1	0.1683
3Gj2Ty	ebi-a-GCST90018820	Chronic glomerulonephritis || id:ebi-a-GCST90018820	NEGR1	Inverse variance weighted	2.78119	2	0.248927
3Gj2Ty	ebi-a-GCST90018866	IgA nephropathy || id:ebi-a-GCST90018866	NEGR1	MR Egger	1.96354	1	0.161135
3Gj2Ty	ebi-a-GCST90018866	IgA nephropathy || id:ebi-a-GCST90018866	NEGR1	Inverse variance weighted	3.03949	2	0.218768
3Gj2Ty	finn-b-N14_CHRONTUBULOINTNEPHRITIS	Chronic tubulo-interstitial nephritis || id:finn-b-N14_CHRONTUBULOINTNEPHRITIS	NEGR1	Inverse variance weighted	1.72487	1	0.189068
3Gj2Ty	finn-b-N14_PYELONEPHR	Acute tubulo-interstitial nephritis || id:finn-b-N14_PYELONEPHR	NEGR1	Inverse variance weighted	0.00950405	1	0.922338
3jUUU9	ebi-a-GCST010005	Membranous nephropathy || id:ebi-a-GCST010005	SLC25A4	MR Egger	0.0225792	1	0.880556
3jUUU9	ebi-a-GCST010005	Membranous nephropathy || id:ebi-a-GCST010005	SLC25A4	Inverse variance weighted	1.17594	2	0.555454
3jUUU9	ebi-a-GCST90018788	Acute glomerulonephritis || id:ebi-a-GCST90018788	SLC25A4	MR Egger	0.00368562	1	0.951591
3jUUU9	ebi-a-GCST90018788	Acute glomerulonephritis || id:ebi-a-GCST90018788	SLC25A4	Inverse variance weighted	0.382519	2	0.825918
3jUUU9	ebi-a-GCST90018820	Chronic glomerulonephritis || id:ebi-a-GCST90018820	SLC25A4	MR Egger	0.318424	1	0.572557
3jUUU9	ebi-a-GCST90018820	Chronic glomerulonephritis || id:ebi-a-GCST90018820	SLC25A4	Inverse variance weighted	0.5965	2	0.742116
3jUUU9	ebi-a-GCST90018866	IgA nephropathy || id:ebi-a-GCST90018866	SLC25A4	MR Egger	0.140699	1	0.707588
3jUUU9	ebi-a-GCST90018866	IgA nephropathy || id:ebi-a-GCST90018866	SLC25A4	Inverse variance weighted	0.287123	2	0.866268
3jUUU9	finn-b-N14_CHRONTUBULOINTNEPHRITIS	Chronic tubulo-interstitial nephritis || id:finn-b-N14_CHRONTUBULOINTNEPHRITIS	SLC25A4	MR Egger	0.380852	1	0.537148
3jUUU9	finn-b-N14_CHRONTUBULOINTNEPHRITIS	Chronic tubulo-interstitial nephritis || id:finn-b-N14_CHRONTUBULOINTNEPHRITIS	SLC25A4	Inverse variance weighted	0.503992	2	0.777248
3jUUU9	finn-b-N14_PYELONEPHR	Acute tubulo-interstitial nephritis || id:finn-b-N14_PYELONEPHR	SLC25A4	MR Egger	1.12159	1	0.289576
3jUUU9	finn-b-N14_PYELONEPHR	Acute tubulo-interstitial nephritis || id:finn-b-N14_PYELONEPHR	SLC25A4	Inverse variance weighted	1.28698	2	0.525454
3K08Eq	ebi-a-GCST90018788	Acute glomerulonephritis || id:ebi-a-GCST90018788	ARRB1	MR Egger	0.0379967	2	0.981181
3K08Eq	ebi-a-GCST90018788	Acute glomerulonephritis || id:ebi-a-GCST90018788	ARRB1	Inverse variance weighted	0.0411974	3	0.997803
3K08Eq	ebi-a-GCST90018820	Chronic glomerulonephritis || id:ebi-a-GCST90018820	ARRB1	MR Egger	6.53222	2	0.0381546
3K08Eq	ebi-a-GCST90018820	Chronic glomerulonephritis || id:ebi-a-GCST90018820	ARRB1	Inverse variance weighted	6.80798	3	0.0782767
3K08Eq	ebi-a-GCST90018866	IgA nephropathy || id:ebi-a-GCST90018866	ARRB1	MR Egger	1.67563	2	0.432655
3K08Eq	ebi-a-GCST90018866	IgA nephropathy || id:ebi-a-GCST90018866	ARRB1	Inverse variance weighted	1.8588	3	0.602225
3K08Eq	finn-b-N14_CHRONTUBULOINTNEPHRITIS	Chronic tubulo-interstitial nephritis || id:finn-b-N14_CHRONTUBULOINTNEPHRITIS	ARRB1	MR Egger	0.810343	2	0.666863
3K08Eq	finn-b-N14_CHRONTUBULOINTNEPHRITIS	Chronic tubulo-interstitial nephritis || id:finn-b-N14_CHRONTUBULOINTNEPHRITIS	ARRB1	Inverse variance weighted	2.37672	3	0.497983
3K08Eq	finn-b-N14_PYELONEPHR	Acute tubulo-interstitial nephritis || id:finn-b-N14_PYELONEPHR	ARRB1	MR Egger	2.14536	2	0.342091
3K08Eq	finn-b-N14_PYELONEPHR	Acute tubulo-interstitial nephritis || id:finn-b-N14_PYELONEPHR	ARRB1	Inverse variance weighted	2.25551	3	0.521097
3kHPam	ebi-a-GCST010005	Membranous nephropathy || id:ebi-a-GCST010005	LRRK2	Inverse variance weighted	4.45477	1	0.0348038
3kHPam	ebi-a-GCST90018788	Acute glomerulonephritis || id:ebi-a-GCST90018788	LRRK2	MR Egger	6.5373	3	0.088203
3kHPam	ebi-a-GCST90018788	Acute glomerulonephritis || id:ebi-a-GCST90018788	LRRK2	Inverse variance weighted	6.56367	4	0.160823
3kHPam	ebi-a-GCST90018820	Chronic glomerulonephritis || id:ebi-a-GCST90018820	LRRK2	MR Egger	8.64681	3	0.0343747
3kHPam	ebi-a-GCST90018820	Chronic glomerulonephritis || id:ebi-a-GCST90018820	LRRK2	Inverse variance weighted	10.3365	4	0.035125
3kHPam	ebi-a-GCST90018866	IgA nephropathy || id:ebi-a-GCST90018866	LRRK2	MR Egger	1.82882	3	0.608682
3kHPam	ebi-a-GCST90018866	IgA nephropathy || id:ebi-a-GCST90018866	LRRK2	Inverse variance weighted	5.26014	4	0.261632
3kHPam	finn-b-N14_CHRONTUBULOINTNEPHRITIS	Chronic tubulo-interstitial nephritis || id:finn-b-N14_CHRONTUBULOINTNEPHRITIS	LRRK2	MR Egger	0.985471	1	0.320852
3kHPam	finn-b-N14_CHRONTUBULOINTNEPHRITIS	Chronic tubulo-interstitial nephritis || id:finn-b-N14_CHRONTUBULOINTNEPHRITIS	LRRK2	Inverse variance weighted	1.00118	2	0.606173
3kHPam	finn-b-N14_PYELONEPHR	Acute tubulo-interstitial nephritis || id:finn-b-N14_PYELONEPHR	LRRK2	MR Egger	2.20004	1	0.138007
3kHPam	finn-b-N14_PYELONEPHR	Acute tubulo-interstitial nephritis || id:finn-b-N14_PYELONEPHR	LRRK2	Inverse variance weighted	2.23473	2	0.32714
3kHPam	ieu-a-1081	IgA nephropathy || id:ieu-a-1081	LRRK2	Inverse variance weighted	0.356659	1	0.550368
3LOIXb	ebi-a-GCST90018788	Acute glomerulonephritis || id:ebi-a-GCST90018788	FGF2	Inverse variance weighted	2.89474	1	0.0888691
3LOIXb	ebi-a-GCST90018820	Chronic glomerulonephritis || id:ebi-a-GCST90018820	FGF2	Inverse variance weighted	0.0324518	1	0.85704
3LOIXb	ebi-a-GCST90018866	IgA nephropathy || id:ebi-a-GCST90018866	FGF2	Inverse variance weighted	2.49091	1	0.114505
3LOIXb	finn-b-N14_CHRONTUBULOINTNEPHRITIS	Chronic tubulo-interstitial nephritis || id:finn-b-N14_CHRONTUBULOINTNEPHRITIS	FGF2	Inverse variance weighted	0.0864633	1	0.768722
3LOIXb	finn-b-N14_PYELONEPHR	Acute tubulo-interstitial nephritis || id:finn-b-N14_PYELONEPHR	FGF2	Inverse variance weighted	0.228997	1	0.632269
3lQkZO	ebi-a-GCST90018788	Acute glomerulonephritis || id:ebi-a-GCST90018788	C1QTNF6	MR Egger	1.54913	3	0.670979
3lQkZO	ebi-a-GCST90018788	Acute glomerulonephritis || id:ebi-a-GCST90018788	C1QTNF6	Inverse variance weighted	1.58911	4	0.810748
3lQkZO	ebi-a-GCST90018820	Chronic glomerulonephritis || id:ebi-a-GCST90018820	C1QTNF6	MR Egger	2.71502	3	0.43768
3lQkZO	ebi-a-GCST90018820	Chronic glomerulonephritis || id:ebi-a-GCST90018820	C1QTNF6	Inverse variance weighted	4.21372	4	0.377854
3lQkZO	ebi-a-GCST90018866	IgA nephropathy || id:ebi-a-GCST90018866	C1QTNF6	MR Egger	2.80309	3	0.422991
3lQkZO	ebi-a-GCST90018866	IgA nephropathy || id:ebi-a-GCST90018866	C1QTNF6	Inverse variance weighted	3.43803	4	0.487364
3lQkZO	finn-b-N14_CHRONTUBULOINTNEPHRITIS	Chronic tubulo-interstitial nephritis || id:finn-b-N14_CHRONTUBULOINTNEPHRITIS	C1QTNF6	MR Egger	1.41915	2	0.491853
3lQkZO	finn-b-N14_CHRONTUBULOINTNEPHRITIS	Chronic tubulo-interstitial nephritis || id:finn-b-N14_CHRONTUBULOINTNEPHRITIS	C1QTNF6	Inverse variance weighted	1.85952	3	0.602069
3lQkZO	finn-b-N14_PYELONEPHR	Acute tubulo-interstitial nephritis || id:finn-b-N14_PYELONEPHR	C1QTNF6	MR Egger	0.572626	2	0.751027
3lQkZO	finn-b-N14_PYELONEPHR	Acute tubulo-interstitial nephritis || id:finn-b-N14_PYELONEPHR	C1QTNF6	Inverse variance weighted	0.708827	3	0.871126
3PDTIB	ebi-a-GCST010005	Membranous nephropathy || id:ebi-a-GCST010005	TGFBR3	Inverse variance weighted	2.84793	1	0.0914914
3PDTIB	ebi-a-GCST90018788	Acute glomerulonephritis || id:ebi-a-GCST90018788	TGFBR3	MR Egger	0.317288	1	0.573242
3PDTIB	ebi-a-GCST90018788	Acute glomerulonephritis || id:ebi-a-GCST90018788	TGFBR3	Inverse variance weighted	0.496849	2	0.780029
3PDTIB	ebi-a-GCST90018820	Chronic glomerulonephritis || id:ebi-a-GCST90018820	TGFBR3	MR Egger	0.384068	1	0.535434
3PDTIB	ebi-a-GCST90018820	Chronic glomerulonephritis || id:ebi-a-GCST90018820	TGFBR3	Inverse variance weighted	0.573169	2	0.750824
3PDTIB	ebi-a-GCST90018866	IgA nephropathy || id:ebi-a-GCST90018866	TGFBR3	MR Egger	1.28999	1	0.256049
3PDTIB	ebi-a-GCST90018866	IgA nephropathy || id:ebi-a-GCST90018866	TGFBR3	Inverse variance weighted	1.36315	2	0.505821
3PDTIB	finn-b-N14_CHRONTUBULOINTNEPHRITIS	Chronic tubulo-interstitial nephritis || id:finn-b-N14_CHRONTUBULOINTNEPHRITIS	TGFBR3	MR Egger	0.417833	1	0.51802
3PDTIB	finn-b-N14_CHRONTUBULOINTNEPHRITIS	Chronic tubulo-interstitial nephritis || id:finn-b-N14_CHRONTUBULOINTNEPHRITIS	TGFBR3	Inverse variance weighted	1.85555	2	0.395432
3PDTIB	finn-b-N14_PYELONEPHR	Acute tubulo-interstitial nephritis || id:finn-b-N14_PYELONEPHR	TGFBR3	MR Egger	0.42404	1	0.514928
3PDTIB	finn-b-N14_PYELONEPHR	Acute tubulo-interstitial nephritis || id:finn-b-N14_PYELONEPHR	TGFBR3	Inverse variance weighted	2.23308	2	0.327411
3qPkXZ	ebi-a-GCST010005	Membranous nephropathy || id:ebi-a-GCST010005	GLB1	Inverse variance weighted	0.251267	1	0.616184
3qPkXZ	ebi-a-GCST90018788	Acute glomerulonephritis || id:ebi-a-GCST90018788	GLB1	MR Egger	0.078023	1	0.779995
3qPkXZ	ebi-a-GCST90018788	Acute glomerulonephritis || id:ebi-a-GCST90018788	GLB1	Inverse variance weighted	0.157982	2	0.924048
3qPkXZ	ebi-a-GCST90018820	Chronic glomerulonephritis || id:ebi-a-GCST90018820	GLB1	MR Egger	0.384016	1	0.535462
3qPkXZ	ebi-a-GCST90018820	Chronic glomerulonephritis || id:ebi-a-GCST90018820	GLB1	Inverse variance weighted	0.420248	2	0.810484
3qPkXZ	ebi-a-GCST90018866	IgA nephropathy || id:ebi-a-GCST90018866	GLB1	MR Egger	4.67311	1	0.0306385
3qPkXZ	ebi-a-GCST90018866	IgA nephropathy || id:ebi-a-GCST90018866	GLB1	Inverse variance weighted	8.78456	2	0.0123725
3qPkXZ	finn-b-N14_CHRONTUBULOINTNEPHRITIS	Chronic tubulo-interstitial nephritis || id:finn-b-N14_CHRONTUBULOINTNEPHRITIS	GLB1	MR Egger	1.33744	1	0.247485
3qPkXZ	finn-b-N14_CHRONTUBULOINTNEPHRITIS	Chronic tubulo-interstitial nephritis || id:finn-b-N14_CHRONTUBULOINTNEPHRITIS	GLB1	Inverse variance weighted	2.08367	2	0.352807
3qPkXZ	finn-b-N14_PYELONEPHR	Acute tubulo-interstitial nephritis || id:finn-b-N14_PYELONEPHR	GLB1	MR Egger	0.57143	1	0.449691
3qPkXZ	finn-b-N14_PYELONEPHR	Acute tubulo-interstitial nephritis || id:finn-b-N14_PYELONEPHR	GLB1	Inverse variance weighted	1.95287	2	0.376651
3QzbSe	ebi-a-GCST90018788	Acute glomerulonephritis || id:ebi-a-GCST90018788	ARNT	MR Egger	2.21477	1	0.136695
3QzbSe	ebi-a-GCST90018788	Acute glomerulonephritis || id:ebi-a-GCST90018788	ARNT	Inverse variance weighted	3.01895	2	0.221027
3QzbSe	ebi-a-GCST90018820	Chronic glomerulonephritis || id:ebi-a-GCST90018820	ARNT	MR Egger	0.00142427	1	0.969895
3QzbSe	ebi-a-GCST90018820	Chronic glomerulonephritis || id:ebi-a-GCST90018820	ARNT	Inverse variance weighted	0.359451	2	0.835499
3QzbSe	ebi-a-GCST90018866	IgA nephropathy || id:ebi-a-GCST90018866	ARNT	MR Egger	0.441377	1	0.506459
3QzbSe	ebi-a-GCST90018866	IgA nephropathy || id:ebi-a-GCST90018866	ARNT	Inverse variance weighted	0.499529	2	0.778984
3QzbSe	finn-b-N14_CHRONTUBULOINTNEPHRITIS	Chronic tubulo-interstitial nephritis || id:finn-b-N14_CHRONTUBULOINTNEPHRITIS	ARNT	MR Egger	0.298671	1	0.584717
3QzbSe	finn-b-N14_CHRONTUBULOINTNEPHRITIS	Chronic tubulo-interstitial nephritis || id:finn-b-N14_CHRONTUBULOINTNEPHRITIS	ARNT	Inverse variance weighted	0.4441	2	0.800875
3QzbSe	finn-b-N14_PYELONEPHR	Acute tubulo-interstitial nephritis || id:finn-b-N14_PYELONEPHR	ARNT	MR Egger	0.845621	1	0.357794
3QzbSe	finn-b-N14_PYELONEPHR	Acute tubulo-interstitial nephritis || id:finn-b-N14_PYELONEPHR	ARNT	Inverse variance weighted	0.858699	2	0.650932
3uSoHr	ebi-a-GCST010005	Membranous nephropathy || id:ebi-a-GCST010005	CTPS1	MR Egger	0.0879021	1	0.766861
3uSoHr	ebi-a-GCST010005	Membranous nephropathy || id:ebi-a-GCST010005	CTPS1	Inverse variance weighted	4.29096	2	0.117012
3uSoHr	ebi-a-GCST90018788	Acute glomerulonephritis || id:ebi-a-GCST90018788	CTPS1	MR Egger	1.64221	2	0.439945
3uSoHr	ebi-a-GCST90018788	Acute glomerulonephritis || id:ebi-a-GCST90018788	CTPS1	Inverse variance weighted	1.7445	3	0.627086
3uSoHr	ebi-a-GCST90018820	Chronic glomerulonephritis || id:ebi-a-GCST90018820	CTPS1	MR Egger	2.51754	2	0.284003
3uSoHr	ebi-a-GCST90018820	Chronic glomerulonephritis || id:ebi-a-GCST90018820	CTPS1	Inverse variance weighted	2.51803	3	0.472041
3uSoHr	ebi-a-GCST90018866	IgA nephropathy || id:ebi-a-GCST90018866	CTPS1	MR Egger	1.01621	2	0.601633
3uSoHr	ebi-a-GCST90018866	IgA nephropathy || id:ebi-a-GCST90018866	CTPS1	Inverse variance weighted	5.2518	3	0.154261
3uSoHr	finn-b-N14_CHRONTUBULOINTNEPHRITIS	Chronic tubulo-interstitial nephritis || id:finn-b-N14_CHRONTUBULOINTNEPHRITIS	CTPS1	MR Egger	3.0296	2	0.219852
3uSoHr	finn-b-N14_CHRONTUBULOINTNEPHRITIS	Chronic tubulo-interstitial nephritis || id:finn-b-N14_CHRONTUBULOINTNEPHRITIS	CTPS1	Inverse variance weighted	5.64296	3	0.130334
3uSoHr	finn-b-N14_PYELONEPHR	Acute tubulo-interstitial nephritis || id:finn-b-N14_PYELONEPHR	CTPS1	MR Egger	0.979964	2	0.612637
3uSoHr	finn-b-N14_PYELONEPHR	Acute tubulo-interstitial nephritis || id:finn-b-N14_PYELONEPHR	CTPS1	Inverse variance weighted	1.25435	3	0.740002
3uSoHr	ieu-a-1081	IgA nephropathy || id:ieu-a-1081	CTPS1	Inverse variance weighted	0.389819	1	0.532395
3usr14	ebi-a-GCST90018788	Acute glomerulonephritis || id:ebi-a-GCST90018788	PDE4B	Inverse variance weighted	0.0757984	1	0.783074
3usr14	ebi-a-GCST90018820	Chronic glomerulonephritis || id:ebi-a-GCST90018820	PDE4B	Inverse variance weighted	0.0231658	1	0.879027
3usr14	ebi-a-GCST90018866	IgA nephropathy || id:ebi-a-GCST90018866	PDE4B	Inverse variance weighted	0.0329842	1	0.855884
3usr14	finn-b-N14_CHRONTUBULOINTNEPHRITIS	Chronic tubulo-interstitial nephritis || id:finn-b-N14_CHRONTUBULOINTNEPHRITIS	PDE4B	Inverse variance weighted	0.442243	1	0.506042
3usr14	finn-b-N14_PYELONEPHR	Acute tubulo-interstitial nephritis || id:finn-b-N14_PYELONEPHR	PDE4B	Inverse variance weighted	1.21698	1	0.269955
3VCNyc	ebi-a-GCST010005	Membranous nephropathy || id:ebi-a-GCST010005	DCAF4	Inverse variance weighted	4.93751	1	0.0262798
3VCNyc	ebi-a-GCST90018788	Acute glomerulonephritis || id:ebi-a-GCST90018788	DCAF4	MR Egger	4.9964	7	0.660403
3VCNyc	ebi-a-GCST90018788	Acute glomerulonephritis || id:ebi-a-GCST90018788	DCAF4	Inverse variance weighted	5.07648	8	0.749372
3VCNyc	ebi-a-GCST90018820	Chronic glomerulonephritis || id:ebi-a-GCST90018820	DCAF4	MR Egger	5.17203	7	0.638978
3VCNyc	ebi-a-GCST90018820	Chronic glomerulonephritis || id:ebi-a-GCST90018820	DCAF4	Inverse variance weighted	6.70233	8	0.569063
3VCNyc	ebi-a-GCST90018866	IgA nephropathy || id:ebi-a-GCST90018866	DCAF4	MR Egger	7.00853	7	0.427993
3VCNyc	ebi-a-GCST90018866	IgA nephropathy || id:ebi-a-GCST90018866	DCAF4	Inverse variance weighted	7.23837	8	0.511146
3VCNyc	finn-b-N14_CHRONTUBULOINTNEPHRITIS	Chronic tubulo-interstitial nephritis || id:finn-b-N14_CHRONTUBULOINTNEPHRITIS	DCAF4	MR Egger	1.88266	5	0.865131
3VCNyc	finn-b-N14_CHRONTUBULOINTNEPHRITIS	Chronic tubulo-interstitial nephritis || id:finn-b-N14_CHRONTUBULOINTNEPHRITIS	DCAF4	Inverse variance weighted	2.71818	6	0.843296
3VCNyc	finn-b-N14_PYELONEPHR	Acute tubulo-interstitial nephritis || id:finn-b-N14_PYELONEPHR	DCAF4	MR Egger	2.82314	5	0.72723
3VCNyc	finn-b-N14_PYELONEPHR	Acute tubulo-interstitial nephritis || id:finn-b-N14_PYELONEPHR	DCAF4	Inverse variance weighted	2.83703	6	0.829006
3wyRbe	ebi-a-GCST010005	Membranous nephropathy || id:ebi-a-GCST010005	PTGDS	Inverse variance weighted	1.44715	1	0.228986
3wyRbe	ebi-a-GCST90018788	Acute glomerulonephritis || id:ebi-a-GCST90018788	PTGDS	Inverse variance weighted	0.875064	1	0.349557
3wyRbe	ebi-a-GCST90018820	Chronic glomerulonephritis || id:ebi-a-GCST90018820	PTGDS	Inverse variance weighted	0.0432623	1	0.835232
3wyRbe	ebi-a-GCST90018866	IgA nephropathy || id:ebi-a-GCST90018866	PTGDS	Inverse variance weighted	1.29958	1	0.254291
3wyRbe	finn-b-N14_CHRONTUBULOINTNEPHRITIS	Chronic tubulo-interstitial nephritis || id:finn-b-N14_CHRONTUBULOINTNEPHRITIS	PTGDS	Inverse variance weighted	1.12036	1	0.289842
3wyRbe	finn-b-N14_PYELONEPHR	Acute tubulo-interstitial nephritis || id:finn-b-N14_PYELONEPHR	PTGDS	Inverse variance weighted	4.22877	1	0.0397442
3xlQ3I	ebi-a-GCST90018788	Acute glomerulonephritis || id:ebi-a-GCST90018788	PDK2	Inverse variance weighted	2.19029	1	0.138883
3xlQ3I	ebi-a-GCST90018820	Chronic glomerulonephritis || id:ebi-a-GCST90018820	PDK2	Inverse variance weighted	0.0457253	1	0.830676
3xlQ3I	ebi-a-GCST90018866	IgA nephropathy || id:ebi-a-GCST90018866	PDK2	Inverse variance weighted	0.00676059	1	0.93447
3xlQ3I	finn-b-N14_CHRONTUBULOINTNEPHRITIS	Chronic tubulo-interstitial nephritis || id:finn-b-N14_CHRONTUBULOINTNEPHRITIS	PDK2	Inverse variance weighted	0.0121788	1	0.912126
3xlQ3I	finn-b-N14_PYELONEPHR	Acute tubulo-interstitial nephritis || id:finn-b-N14_PYELONEPHR	PDK2	Inverse variance weighted	0.689133	1	0.406459
3xo2Ax	ebi-a-GCST90018788	Acute glomerulonephritis || id:ebi-a-GCST90018788	PLEK	MR Egger	1.48211	2	0.476612
3xo2Ax	ebi-a-GCST90018788	Acute glomerulonephritis || id:ebi-a-GCST90018788	PLEK	Inverse variance weighted	1.62179	3	0.654459
3xo2Ax	ebi-a-GCST90018820	Chronic glomerulonephritis || id:ebi-a-GCST90018820	PLEK	MR Egger	0.740428	2	0.690587
3xo2Ax	ebi-a-GCST90018820	Chronic glomerulonephritis || id:ebi-a-GCST90018820	PLEK	Inverse variance weighted	3.26461	3	0.352598
3xo2Ax	ebi-a-GCST90018866	IgA nephropathy || id:ebi-a-GCST90018866	PLEK	MR Egger	0.863226	2	0.649461
3xo2Ax	ebi-a-GCST90018866	IgA nephropathy || id:ebi-a-GCST90018866	PLEK	Inverse variance weighted	0.875271	3	0.831391
3xo2Ax	finn-b-N14_CHRONTUBULOINTNEPHRITIS	Chronic tubulo-interstitial nephritis || id:finn-b-N14_CHRONTUBULOINTNEPHRITIS	PLEK	MR Egger	5.76709	2	0.0559362
3xo2Ax	finn-b-N14_CHRONTUBULOINTNEPHRITIS	Chronic tubulo-interstitial nephritis || id:finn-b-N14_CHRONTUBULOINTNEPHRITIS	PLEK	Inverse variance weighted	6.02231	3	0.11053
3xo2Ax	finn-b-N14_PYELONEPHR	Acute tubulo-interstitial nephritis || id:finn-b-N14_PYELONEPHR	PLEK	MR Egger	1.43596	2	0.487737
3xo2Ax	finn-b-N14_PYELONEPHR	Acute tubulo-interstitial nephritis || id:finn-b-N14_PYELONEPHR	PLEK	Inverse variance weighted	1.45053	3	0.693735
3xXxvt	ebi-a-GCST010005	Membranous nephropathy || id:ebi-a-GCST010005	NOD2	MR Egger	1.00527	2	0.604935
3xXxvt	ebi-a-GCST010005	Membranous nephropathy || id:ebi-a-GCST010005	NOD2	Inverse variance weighted	1.58624	3	0.662514
3xXxvt	ebi-a-GCST90018788	Acute glomerulonephritis || id:ebi-a-GCST90018788	NOD2	MR Egger	5.13507	5	0.399619
3xXxvt	ebi-a-GCST90018788	Acute glomerulonephritis || id:ebi-a-GCST90018788	NOD2	Inverse variance weighted	8.6698	6	0.193017
3xXxvt	ebi-a-GCST90018820	Chronic glomerulonephritis || id:ebi-a-GCST90018820	NOD2	MR Egger	2.67527	5	0.749898
3xXxvt	ebi-a-GCST90018820	Chronic glomerulonephritis || id:ebi-a-GCST90018820	NOD2	Inverse variance weighted	4.67012	6	0.586764
3xXxvt	ebi-a-GCST90018866	IgA nephropathy || id:ebi-a-GCST90018866	NOD2	MR Egger	1.76753	5	0.880285
3xXxvt	ebi-a-GCST90018866	IgA nephropathy || id:ebi-a-GCST90018866	NOD2	Inverse variance weighted	1.77004	6	0.939587
3xXxvt	finn-b-N14_CHRONTUBULOINTNEPHRITIS	Chronic tubulo-interstitial nephritis || id:finn-b-N14_CHRONTUBULOINTNEPHRITIS	NOD2	MR Egger	3.32255	5	0.650391
3xXxvt	finn-b-N14_CHRONTUBULOINTNEPHRITIS	Chronic tubulo-interstitial nephritis || id:finn-b-N14_CHRONTUBULOINTNEPHRITIS	NOD2	Inverse variance weighted	3.34104	6	0.764984
3xXxvt	finn-b-N14_PYELONEPHR	Acute tubulo-interstitial nephritis || id:finn-b-N14_PYELONEPHR	NOD2	MR Egger	11.623	5	0.0403359
3xXxvt	finn-b-N14_PYELONEPHR	Acute tubulo-interstitial nephritis || id:finn-b-N14_PYELONEPHR	NOD2	Inverse variance weighted	13.1897	6	0.0401203
3xXxvt	ieu-a-1081	IgA nephropathy || id:ieu-a-1081	NOD2	Inverse variance weighted	0.161986	1	0.687334
3y70ht	ebi-a-GCST010005	Membranous nephropathy || id:ebi-a-GCST010005	KCNQ5	Inverse variance weighted	0.0217468	1	0.882763
3y70ht	ebi-a-GCST90018788	Acute glomerulonephritis || id:ebi-a-GCST90018788	KCNQ5	MR Egger	1.67171	2	0.433503
3y70ht	ebi-a-GCST90018788	Acute glomerulonephritis || id:ebi-a-GCST90018788	KCNQ5	Inverse variance weighted	2.67423	3	0.444625
3y70ht	ebi-a-GCST90018820	Chronic glomerulonephritis || id:ebi-a-GCST90018820	KCNQ5	MR Egger	1.06646	2	0.586706
3y70ht	ebi-a-GCST90018820	Chronic glomerulonephritis || id:ebi-a-GCST90018820	KCNQ5	Inverse variance weighted	1.13329	3	0.769045
3y70ht	ebi-a-GCST90018866	IgA nephropathy || id:ebi-a-GCST90018866	KCNQ5	MR Egger	2.69208	2	0.260269
3y70ht	ebi-a-GCST90018866	IgA nephropathy || id:ebi-a-GCST90018866	KCNQ5	Inverse variance weighted	2.71669	3	0.437398
3y70ht	finn-b-N14_CHRONTUBULOINTNEPHRITIS	Chronic tubulo-interstitial nephritis || id:finn-b-N14_CHRONTUBULOINTNEPHRITIS	KCNQ5	MR Egger	6.55145	2	0.0377894
3y70ht	finn-b-N14_CHRONTUBULOINTNEPHRITIS	Chronic tubulo-interstitial nephritis || id:finn-b-N14_CHRONTUBULOINTNEPHRITIS	KCNQ5	Inverse variance weighted	6.55742	3	0.0874254
3y70ht	finn-b-N14_PYELONEPHR	Acute tubulo-interstitial nephritis || id:finn-b-N14_PYELONEPHR	KCNQ5	MR Egger	1.84889	2	0.396751
3y70ht	finn-b-N14_PYELONEPHR	Acute tubulo-interstitial nephritis || id:finn-b-N14_PYELONEPHR	KCNQ5	Inverse variance weighted	2.12664	3	0.546542
3y9nF1	ebi-a-GCST90018788	Acute glomerulonephritis || id:ebi-a-GCST90018788	ADRBK2	MR Egger	0.00762388	1	0.930421
3y9nF1	ebi-a-GCST90018788	Acute glomerulonephritis || id:ebi-a-GCST90018788	ADRBK2	Inverse variance weighted	2.27008	2	0.321409
3y9nF1	ebi-a-GCST90018820	Chronic glomerulonephritis || id:ebi-a-GCST90018820	ADRBK2	MR Egger	0.0217833	1	0.882665
3y9nF1	ebi-a-GCST90018820	Chronic glomerulonephritis || id:ebi-a-GCST90018820	ADRBK2	Inverse variance weighted	0.0803208	2	0.960635
3y9nF1	ebi-a-GCST90018866	IgA nephropathy || id:ebi-a-GCST90018866	ADRBK2	MR Egger	0.0340228	1	0.853658
3y9nF1	ebi-a-GCST90018866	IgA nephropathy || id:ebi-a-GCST90018866	ADRBK2	Inverse variance weighted	2.14632	2	0.341926
3y9nF1	finn-b-N14_CHRONTUBULOINTNEPHRITIS	Chronic tubulo-interstitial nephritis || id:finn-b-N14_CHRONTUBULOINTNEPHRITIS	ADRBK2	MR Egger	0.414849	1	0.519518
3y9nF1	finn-b-N14_CHRONTUBULOINTNEPHRITIS	Chronic tubulo-interstitial nephritis || id:finn-b-N14_CHRONTUBULOINTNEPHRITIS	ADRBK2	Inverse variance weighted	0.61776	2	0.734269
3y9nF1	finn-b-N14_PYELONEPHR	Acute tubulo-interstitial nephritis || id:finn-b-N14_PYELONEPHR	ADRBK2	MR Egger	1.92655	1	0.165136
3y9nF1	finn-b-N14_PYELONEPHR	Acute tubulo-interstitial nephritis || id:finn-b-N14_PYELONEPHR	ADRBK2	Inverse variance weighted	2.94195	2	0.229701
3yWEPd	ebi-a-GCST010005	Membranous nephropathy || id:ebi-a-GCST010005	KCNE1	Inverse variance weighted	0.13089	1	0.717511
3yWEPd	ebi-a-GCST90018788	Acute glomerulonephritis || id:ebi-a-GCST90018788	KCNE1	Inverse variance weighted	0.00738502	1	0.931517
3yWEPd	ebi-a-GCST90018820	Chronic glomerulonephritis || id:ebi-a-GCST90018820	KCNE1	Inverse variance weighted	0.0884462	1	0.766162
3yWEPd	ebi-a-GCST90018866	IgA nephropathy || id:ebi-a-GCST90018866	KCNE1	Inverse variance weighted	0.0134079	1	0.907817
3z3i5L	ebi-a-GCST90018788	Acute glomerulonephritis || id:ebi-a-GCST90018788	KDM6B	MR Egger	1.30532	2	0.520658
3z3i5L	ebi-a-GCST90018788	Acute glomerulonephritis || id:ebi-a-GCST90018788	KDM6B	Inverse variance weighted	1.69523	3	0.637995
3z3i5L	ebi-a-GCST90018820	Chronic glomerulonephritis || id:ebi-a-GCST90018820	KDM6B	MR Egger	2.48263	2	0.289003
3z3i5L	ebi-a-GCST90018820	Chronic glomerulonephritis || id:ebi-a-GCST90018820	KDM6B	Inverse variance weighted	2.80362	3	0.422904
3z3i5L	ebi-a-GCST90018866	IgA nephropathy || id:ebi-a-GCST90018866	KDM6B	MR Egger	2.8862	2	0.236195
3z3i5L	ebi-a-GCST90018866	IgA nephropathy || id:ebi-a-GCST90018866	KDM6B	Inverse variance weighted	3.55269	3	0.313992
3z3i5L	finn-b-N14_CHRONTUBULOINTNEPHRITIS	Chronic tubulo-interstitial nephritis || id:finn-b-N14_CHRONTUBULOINTNEPHRITIS	KDM6B	MR Egger	1.06181	2	0.588073
3z3i5L	finn-b-N14_CHRONTUBULOINTNEPHRITIS	Chronic tubulo-interstitial nephritis || id:finn-b-N14_CHRONTUBULOINTNEPHRITIS	KDM6B	Inverse variance weighted	1.19827	3	0.753419
3z3i5L	finn-b-N14_PYELONEPHR	Acute tubulo-interstitial nephritis || id:finn-b-N14_PYELONEPHR	KDM6B	MR Egger	1.30053	2	0.521909
3z3i5L	finn-b-N14_PYELONEPHR	Acute tubulo-interstitial nephritis || id:finn-b-N14_PYELONEPHR	KDM6B	Inverse variance weighted	1.67967	3	0.641464
40qNNQ	ebi-a-GCST90018788	Acute glomerulonephritis || id:ebi-a-GCST90018788	VIPR2	Inverse variance weighted	0.488924	1	0.484408
40qNNQ	ebi-a-GCST90018820	Chronic glomerulonephritis || id:ebi-a-GCST90018820	VIPR2	Inverse variance weighted	0.0484641	1	0.825758
40qNNQ	finn-b-N14_CHRONTUBULOINTNEPHRITIS	Chronic tubulo-interstitial nephritis || id:finn-b-N14_CHRONTUBULOINTNEPHRITIS	VIPR2	Inverse variance weighted	1.52984	1	0.216137
40qNNQ	finn-b-N14_PYELONEPHR	Acute tubulo-interstitial nephritis || id:finn-b-N14_PYELONEPHR	VIPR2	Inverse variance weighted	0.321732	1	0.570569
40t1fV	ebi-a-GCST90018788	Acute glomerulonephritis || id:ebi-a-GCST90018788	PEPD	Inverse variance weighted	0.0114088	1	0.914938
40t1fV	ebi-a-GCST90018820	Chronic glomerulonephritis || id:ebi-a-GCST90018820	PEPD	Inverse variance weighted	0.00504392	1	0.943381
40t1fV	ebi-a-GCST90018866	IgA nephropathy || id:ebi-a-GCST90018866	PEPD	Inverse variance weighted	3.23322	1	0.0721587
40t1fV	finn-b-N14_CHRONTUBULOINTNEPHRITIS	Chronic tubulo-interstitial nephritis || id:finn-b-N14_CHRONTUBULOINTNEPHRITIS	PEPD	Inverse variance weighted	0.372116	1	0.541853
40t1fV	finn-b-N14_PYELONEPHR	Acute tubulo-interstitial nephritis || id:finn-b-N14_PYELONEPHR	PEPD	Inverse variance weighted	6.15708	1	0.0130887
419Pav	ebi-a-GCST90018788	Acute glomerulonephritis || id:ebi-a-GCST90018788	TNFRSF14	Inverse variance weighted	0.0574066	1	0.810643
419Pav	ebi-a-GCST90018820	Chronic glomerulonephritis || id:ebi-a-GCST90018820	TNFRSF14	Inverse variance weighted	2.67871	1	0.101698
419Pav	ebi-a-GCST90018866	IgA nephropathy || id:ebi-a-GCST90018866	TNFRSF14	Inverse variance weighted	0.445341	1	0.504556
419Pav	finn-b-N14_CHRONTUBULOINTNEPHRITIS	Chronic tubulo-interstitial nephritis || id:finn-b-N14_CHRONTUBULOINTNEPHRITIS	TNFRSF14	Inverse variance weighted	0.156978	1	0.691954
419Pav	finn-b-N14_PYELONEPHR	Acute tubulo-interstitial nephritis || id:finn-b-N14_PYELONEPHR	TNFRSF14	Inverse variance weighted	1.1896	1	0.275411
41LUUn	ebi-a-GCST90018788	Acute glomerulonephritis || id:ebi-a-GCST90018788	CAMKK1	Inverse variance weighted	2.98079	1	0.0842581
41LUUn	ebi-a-GCST90018820	Chronic glomerulonephritis || id:ebi-a-GCST90018820	CAMKK1	Inverse variance weighted	1.76992	1	0.183392
41LUUn	ebi-a-GCST90018866	IgA nephropathy || id:ebi-a-GCST90018866	CAMKK1	Inverse variance weighted	0.272371	1	0.601746
41LUUn	finn-b-N14_CHRONTUBULOINTNEPHRITIS	Chronic tubulo-interstitial nephritis || id:finn-b-N14_CHRONTUBULOINTNEPHRITIS	CAMKK1	Inverse variance weighted	0.000339112	1	0.985308
41LUUn	finn-b-N14_PYELONEPHR	Acute tubulo-interstitial nephritis || id:finn-b-N14_PYELONEPHR	CAMKK1	Inverse variance weighted	0.158747	1	0.690313
42x1md	ebi-a-GCST010005	Membranous nephropathy || id:ebi-a-GCST010005	ACADSB	Inverse variance weighted	0.481968	1	0.487532
42x1md	ebi-a-GCST90018788	Acute glomerulonephritis || id:ebi-a-GCST90018788	ACADSB	Inverse variance weighted	6.86394	1	0.00879524
42x1md	ebi-a-GCST90018820	Chronic glomerulonephritis || id:ebi-a-GCST90018820	ACADSB	Inverse variance weighted	0.00118553	1	0.972533
42x1md	ebi-a-GCST90018866	IgA nephropathy || id:ebi-a-GCST90018866	ACADSB	Inverse variance weighted	0.0898117	1	0.764417
42x1md	finn-b-N14_CHRONTUBULOINTNEPHRITIS	Chronic tubulo-interstitial nephritis || id:finn-b-N14_CHRONTUBULOINTNEPHRITIS	ACADSB	Inverse variance weighted	6.59317	1	0.0102371
42x1md	finn-b-N14_PYELONEPHR	Acute tubulo-interstitial nephritis || id:finn-b-N14_PYELONEPHR	ACADSB	Inverse variance weighted	1.64345	1	0.199853
48t006	ebi-a-GCST010005	Membranous nephropathy || id:ebi-a-GCST010005	PRMT5	MR Egger	0.0534441	1	0.817175
48t006	ebi-a-GCST010005	Membranous nephropathy || id:ebi-a-GCST010005	PRMT5	Inverse variance weighted	1.13641	2	0.56654
48t006	ebi-a-GCST90018788	Acute glomerulonephritis || id:ebi-a-GCST90018788	PRMT5	MR Egger	2.52005	2	0.283647
48t006	ebi-a-GCST90018788	Acute glomerulonephritis || id:ebi-a-GCST90018788	PRMT5	Inverse variance weighted	3.38697	3	0.33572
48t006	ebi-a-GCST90018820	Chronic glomerulonephritis || id:ebi-a-GCST90018820	PRMT5	MR Egger	1.21706	2	0.544149
48t006	ebi-a-GCST90018820	Chronic glomerulonephritis || id:ebi-a-GCST90018820	PRMT5	Inverse variance weighted	2.30099	3	0.512332
48t006	ebi-a-GCST90018866	IgA nephropathy || id:ebi-a-GCST90018866	PRMT5	MR Egger	0.112099	2	0.945492
48t006	ebi-a-GCST90018866	IgA nephropathy || id:ebi-a-GCST90018866	PRMT5	Inverse variance weighted	1.57989	3	0.663959
48t006	finn-b-N14_CHRONTUBULOINTNEPHRITIS	Chronic tubulo-interstitial nephritis || id:finn-b-N14_CHRONTUBULOINTNEPHRITIS	PRMT5	MR Egger	0.971875	2	0.61512
48t006	finn-b-N14_CHRONTUBULOINTNEPHRITIS	Chronic tubulo-interstitial nephritis || id:finn-b-N14_CHRONTUBULOINTNEPHRITIS	PRMT5	Inverse variance weighted	4.6673	3	0.197845
48t006	finn-b-N14_PYELONEPHR	Acute tubulo-interstitial nephritis || id:finn-b-N14_PYELONEPHR	PRMT5	MR Egger	0.412369	2	0.813683
48t006	finn-b-N14_PYELONEPHR	Acute tubulo-interstitial nephritis || id:finn-b-N14_PYELONEPHR	PRMT5	Inverse variance weighted	0.447135	3	0.930342
490zTx	ebi-a-GCST010005	Membranous nephropathy || id:ebi-a-GCST010005	RASA1	MR Egger	7.25013	1	0.00708959
490zTx	ebi-a-GCST010005	Membranous nephropathy || id:ebi-a-GCST010005	RASA1	Inverse variance weighted	7.98677	2	0.0184372
490zTx	ebi-a-GCST90018788	Acute glomerulonephritis || id:ebi-a-GCST90018788	RASA1	MR Egger	2.25492	2	0.323854
490zTx	ebi-a-GCST90018788	Acute glomerulonephritis || id:ebi-a-GCST90018788	RASA1	Inverse variance weighted	2.89981	3	0.407332
490zTx	ebi-a-GCST90018820	Chronic glomerulonephritis || id:ebi-a-GCST90018820	RASA1	MR Egger	0.010051	2	0.994987
490zTx	ebi-a-GCST90018820	Chronic glomerulonephritis || id:ebi-a-GCST90018820	RASA1	Inverse variance weighted	2.29389	3	0.513692
490zTx	ebi-a-GCST90018866	IgA nephropathy || id:ebi-a-GCST90018866	RASA1	MR Egger	2.48988	2	0.287958
490zTx	ebi-a-GCST90018866	IgA nephropathy || id:ebi-a-GCST90018866	RASA1	Inverse variance weighted	2.4899	3	0.477119
490zTx	finn-b-N14_CHRONTUBULOINTNEPHRITIS	Chronic tubulo-interstitial nephritis || id:finn-b-N14_CHRONTUBULOINTNEPHRITIS	RASA1	MR Egger	6.4021	2	0.0407195
490zTx	finn-b-N14_CHRONTUBULOINTNEPHRITIS	Chronic tubulo-interstitial nephritis || id:finn-b-N14_CHRONTUBULOINTNEPHRITIS	RASA1	Inverse variance weighted	6.72626	3	0.0811539
490zTx	finn-b-N14_PYELONEPHR	Acute tubulo-interstitial nephritis || id:finn-b-N14_PYELONEPHR	RASA1	MR Egger	0.615021	2	0.735275
490zTx	finn-b-N14_PYELONEPHR	Acute tubulo-interstitial nephritis || id:finn-b-N14_PYELONEPHR	RASA1	Inverse variance weighted	0.633186	3	0.888795
4b1mcA	ebi-a-GCST90018788	Acute glomerulonephritis || id:ebi-a-GCST90018788	BTNL8	MR Egger	3.60667	3	0.307189
4b1mcA	ebi-a-GCST90018788	Acute glomerulonephritis || id:ebi-a-GCST90018788	BTNL8	Inverse variance weighted	3.70797	4	0.446967
4b1mcA	ebi-a-GCST90018820	Chronic glomerulonephritis || id:ebi-a-GCST90018820	BTNL8	MR Egger	1.85103	3	0.603894
4b1mcA	ebi-a-GCST90018820	Chronic glomerulonephritis || id:ebi-a-GCST90018820	BTNL8	Inverse variance weighted	4.12388	4	0.389501
4b1mcA	ebi-a-GCST90018866	IgA nephropathy || id:ebi-a-GCST90018866	BTNL8	MR Egger	3.70763	3	0.294815
4b1mcA	ebi-a-GCST90018866	IgA nephropathy || id:ebi-a-GCST90018866	BTNL8	Inverse variance weighted	4.28122	4	0.369282
4b1mcA	finn-b-N14_CHRONTUBULOINTNEPHRITIS	Chronic tubulo-interstitial nephritis || id:finn-b-N14_CHRONTUBULOINTNEPHRITIS	BTNL8	MR Egger	4.94385	2	0.0844223
4b1mcA	finn-b-N14_CHRONTUBULOINTNEPHRITIS	Chronic tubulo-interstitial nephritis || id:finn-b-N14_CHRONTUBULOINTNEPHRITIS	BTNL8	Inverse variance weighted	6.31168	3	0.0973926
4b1mcA	finn-b-N14_PYELONEPHR	Acute tubulo-interstitial nephritis || id:finn-b-N14_PYELONEPHR	BTNL8	MR Egger	1.98178	2	0.371247
4b1mcA	finn-b-N14_PYELONEPHR	Acute tubulo-interstitial nephritis || id:finn-b-N14_PYELONEPHR	BTNL8	Inverse variance weighted	2.43523	3	0.48711
4BSFHL	ebi-a-GCST90018788	Acute glomerulonephritis || id:ebi-a-GCST90018788	IRAK2	Inverse variance weighted	0.314132	1	0.575155
4BSFHL	ebi-a-GCST90018820	Chronic glomerulonephritis || id:ebi-a-GCST90018820	IRAK2	Inverse variance weighted	1.83913	1	0.175053
4BSFHL	ebi-a-GCST90018866	IgA nephropathy || id:ebi-a-GCST90018866	IRAK2	Inverse variance weighted	0.0228415	1	0.87987
4BSFHL	finn-b-N14_CHRONTUBULOINTNEPHRITIS	Chronic tubulo-interstitial nephritis || id:finn-b-N14_CHRONTUBULOINTNEPHRITIS	IRAK2	Inverse variance weighted	2.33161	1	0.126771
4BSFHL	finn-b-N14_PYELONEPHR	Acute tubulo-interstitial nephritis || id:finn-b-N14_PYELONEPHR	IRAK2	Inverse variance weighted	0.836952	1	0.36027
4Cg1au	ebi-a-GCST010005	Membranous nephropathy || id:ebi-a-GCST010005	POLR2A	Inverse variance weighted	0.174687	1	0.67598
4Cg1au	ebi-a-GCST90018788	Acute glomerulonephritis || id:ebi-a-GCST90018788	POLR2A	Inverse variance weighted	0.00673787	1	0.934579
4Cg1au	ebi-a-GCST90018820	Chronic glomerulonephritis || id:ebi-a-GCST90018820	POLR2A	Inverse variance weighted	0.0774302	1	0.780811
4Cg1au	ebi-a-GCST90018866	IgA nephropathy || id:ebi-a-GCST90018866	POLR2A	Inverse variance weighted	0.637208	1	0.424724
4Cg1au	finn-b-N14_CHRONTUBULOINTNEPHRITIS	Chronic tubulo-interstitial nephritis || id:finn-b-N14_CHRONTUBULOINTNEPHRITIS	POLR2A	Inverse variance weighted	3.27671	1	0.0702699
4Cg1au	finn-b-N14_PYELONEPHR	Acute tubulo-interstitial nephritis || id:finn-b-N14_PYELONEPHR	POLR2A	Inverse variance weighted	0.155078	1	0.693729
4dAzEa	ebi-a-GCST90018788	Acute glomerulonephritis || id:ebi-a-GCST90018788	ACP5	MR Egger	3.61912	3	0.305638
4dAzEa	ebi-a-GCST90018788	Acute glomerulonephritis || id:ebi-a-GCST90018788	ACP5	Inverse variance weighted	3.78948	4	0.435246
4dAzEa	ebi-a-GCST90018820	Chronic glomerulonephritis || id:ebi-a-GCST90018820	ACP5	MR Egger	0.993209	3	0.802895
4dAzEa	ebi-a-GCST90018820	Chronic glomerulonephritis || id:ebi-a-GCST90018820	ACP5	Inverse variance weighted	1.80325	4	0.771888
4dAzEa	ebi-a-GCST90018866	IgA nephropathy || id:ebi-a-GCST90018866	ACP5	MR Egger	4.18079	3	0.242592
4dAzEa	ebi-a-GCST90018866	IgA nephropathy || id:ebi-a-GCST90018866	ACP5	Inverse variance weighted	4.36239	4	0.359178
4dAzEa	finn-b-N14_CHRONTUBULOINTNEPHRITIS	Chronic tubulo-interstitial nephritis || id:finn-b-N14_CHRONTUBULOINTNEPHRITIS	ACP5	MR Egger	1.06952	3	0.784436
4dAzEa	finn-b-N14_CHRONTUBULOINTNEPHRITIS	Chronic tubulo-interstitial nephritis || id:finn-b-N14_CHRONTUBULOINTNEPHRITIS	ACP5	Inverse variance weighted	1.79988	4	0.772505
4dAzEa	finn-b-N14_PYELONEPHR	Acute tubulo-interstitial nephritis || id:finn-b-N14_PYELONEPHR	ACP5	MR Egger	4.45944	3	0.215937
4dAzEa	finn-b-N14_PYELONEPHR	Acute tubulo-interstitial nephritis || id:finn-b-N14_PYELONEPHR	ACP5	Inverse variance weighted	6.37201	4	0.173035
4dAzEa	ieu-a-1081	IgA nephropathy || id:ieu-a-1081	ACP5	Inverse variance weighted	0.248681	1	0.618006
4ddOKa	ebi-a-GCST90018788	Acute glomerulonephritis || id:ebi-a-GCST90018788	SIGLEC7	Inverse variance weighted	0.770899	1	0.379939
4ddOKa	ebi-a-GCST90018820	Chronic glomerulonephritis || id:ebi-a-GCST90018820	SIGLEC7	Inverse variance weighted	0.0242055	1	0.876363
4ddOKa	ebi-a-GCST90018866	IgA nephropathy || id:ebi-a-GCST90018866	SIGLEC7	Inverse variance weighted	0.0695058	1	0.792058
4ddOKa	finn-b-N14_CHRONTUBULOINTNEPHRITIS	Chronic tubulo-interstitial nephritis || id:finn-b-N14_CHRONTUBULOINTNEPHRITIS	SIGLEC7	Inverse variance weighted	0.0288348	1	0.865161
4ddOKa	finn-b-N14_PYELONEPHR	Acute tubulo-interstitial nephritis || id:finn-b-N14_PYELONEPHR	SIGLEC7	Inverse variance weighted	2.54972	1	0.110314
4ddTuW	ebi-a-GCST90018788	Acute glomerulonephritis || id:ebi-a-GCST90018788	CATSPER2	MR Egger	0.876688	1	0.349111
4ddTuW	ebi-a-GCST90018788	Acute glomerulonephritis || id:ebi-a-GCST90018788	CATSPER2	Inverse variance weighted	1.31851	2	0.517236
4ddTuW	ebi-a-GCST90018820	Chronic glomerulonephritis || id:ebi-a-GCST90018820	CATSPER2	MR Egger	0.804461	1	0.369763
4ddTuW	ebi-a-GCST90018820	Chronic glomerulonephritis || id:ebi-a-GCST90018820	CATSPER2	Inverse variance weighted	4.3011	2	0.11642
4ddTuW	ebi-a-GCST90018866	IgA nephropathy || id:ebi-a-GCST90018866	CATSPER2	MR Egger	0.330262	1	0.565505
4ddTuW	ebi-a-GCST90018866	IgA nephropathy || id:ebi-a-GCST90018866	CATSPER2	Inverse variance weighted	1.1441	2	0.564366
4E1tuU	ebi-a-GCST90018788	Acute glomerulonephritis || id:ebi-a-GCST90018788	LTBP4	MR Egger	0.042931	1	0.835855
4E1tuU	ebi-a-GCST90018788	Acute glomerulonephritis || id:ebi-a-GCST90018788	LTBP4	Inverse variance weighted	0.849787	2	0.653839
4E1tuU	ebi-a-GCST90018820	Chronic glomerulonephritis || id:ebi-a-GCST90018820	LTBP4	MR Egger	0.0168745	1	0.896644
4E1tuU	ebi-a-GCST90018820	Chronic glomerulonephritis || id:ebi-a-GCST90018820	LTBP4	Inverse variance weighted	0.017143	2	0.991465
4E1tuU	ebi-a-GCST90018866	IgA nephropathy || id:ebi-a-GCST90018866	LTBP4	MR Egger	1.67197	1	0.195995
4E1tuU	ebi-a-GCST90018866	IgA nephropathy || id:ebi-a-GCST90018866	LTBP4	Inverse variance weighted	2.37906	2	0.304364
4E1tuU	finn-b-N14_CHRONTUBULOINTNEPHRITIS	Chronic tubulo-interstitial nephritis || id:finn-b-N14_CHRONTUBULOINTNEPHRITIS	LTBP4	MR Egger	0.922795	1	0.336742
4E1tuU	finn-b-N14_CHRONTUBULOINTNEPHRITIS	Chronic tubulo-interstitial nephritis || id:finn-b-N14_CHRONTUBULOINTNEPHRITIS	LTBP4	Inverse variance weighted	0.953799	2	0.620705
4E1tuU	finn-b-N14_PYELONEPHR	Acute tubulo-interstitial nephritis || id:finn-b-N14_PYELONEPHR	LTBP4	MR Egger	0.3755	1	0.540021
4E1tuU	finn-b-N14_PYELONEPHR	Acute tubulo-interstitial nephritis || id:finn-b-N14_PYELONEPHR	LTBP4	Inverse variance weighted	0.399964	2	0.818745
4EGRS2	ebi-a-GCST90018788	Acute glomerulonephritis || id:ebi-a-GCST90018788	ALDH3B1	MR Egger	2.10091	3	0.551729
4EGRS2	ebi-a-GCST90018788	Acute glomerulonephritis || id:ebi-a-GCST90018788	ALDH3B1	Inverse variance weighted	3.30566	4	0.508035
4EGRS2	ebi-a-GCST90018820	Chronic glomerulonephritis || id:ebi-a-GCST90018820	ALDH3B1	MR Egger	6.41321	3	0.0931489
4EGRS2	ebi-a-GCST90018820	Chronic glomerulonephritis || id:ebi-a-GCST90018820	ALDH3B1	Inverse variance weighted	6.73202	4	0.150746
4EGRS2	ebi-a-GCST90018866	IgA nephropathy || id:ebi-a-GCST90018866	ALDH3B1	MR Egger	1.91828	3	0.589539
4EGRS2	ebi-a-GCST90018866	IgA nephropathy || id:ebi-a-GCST90018866	ALDH3B1	Inverse variance weighted	1.99445	4	0.736781
4EGRS2	finn-b-N14_CHRONTUBULOINTNEPHRITIS	Chronic tubulo-interstitial nephritis || id:finn-b-N14_CHRONTUBULOINTNEPHRITIS	ALDH3B1	MR Egger	0.414665	2	0.812749
4EGRS2	finn-b-N14_CHRONTUBULOINTNEPHRITIS	Chronic tubulo-interstitial nephritis || id:finn-b-N14_CHRONTUBULOINTNEPHRITIS	ALDH3B1	Inverse variance weighted	3.22158	3	0.358708
4EGRS2	finn-b-N14_PYELONEPHR	Acute tubulo-interstitial nephritis || id:finn-b-N14_PYELONEPHR	ALDH3B1	MR Egger	0.302819	2	0.859496
4EGRS2	finn-b-N14_PYELONEPHR	Acute tubulo-interstitial nephritis || id:finn-b-N14_PYELONEPHR	ALDH3B1	Inverse variance weighted	2.86788	3	0.412448
4FP2Ou	ebi-a-GCST90018788	Acute glomerulonephritis || id:ebi-a-GCST90018788	IGLV1-51	Inverse variance weighted	0.688549	1	0.406658
4FP2Ou	ebi-a-GCST90018820	Chronic glomerulonephritis || id:ebi-a-GCST90018820	IGLV1-51	Inverse variance weighted	0.0397609	1	0.841949
4FP2Ou	ebi-a-GCST90018866	IgA nephropathy || id:ebi-a-GCST90018866	IGLV1-51	Inverse variance weighted	2.68507	1	0.101293
4FP2Ou	finn-b-N14_CHRONTUBULOINTNEPHRITIS	Chronic tubulo-interstitial nephritis || id:finn-b-N14_CHRONTUBULOINTNEPHRITIS	IGLV1-51	Inverse variance weighted	0.47277	1	0.491716
4FP2Ou	finn-b-N14_PYELONEPHR	Acute tubulo-interstitial nephritis || id:finn-b-N14_PYELONEPHR	IGLV1-51	Inverse variance weighted	0.344048	1	0.557502
4FY6RY	ebi-a-GCST010005	Membranous nephropathy || id:ebi-a-GCST010005	GJB6	Inverse variance weighted	0.914428	1	0.338942
4FY6RY	ebi-a-GCST90018788	Acute glomerulonephritis || id:ebi-a-GCST90018788	GJB6	Inverse variance weighted	0.526049	1	0.468273
4FY6RY	ebi-a-GCST90018820	Chronic glomerulonephritis || id:ebi-a-GCST90018820	GJB6	Inverse variance weighted	2.24825	1	0.133766
4FY6RY	ebi-a-GCST90018866	IgA nephropathy || id:ebi-a-GCST90018866	GJB6	Inverse variance weighted	2.08031	1	0.14921
4FY6RY	finn-b-N14_CHRONTUBULOINTNEPHRITIS	Chronic tubulo-interstitial nephritis || id:finn-b-N14_CHRONTUBULOINTNEPHRITIS	GJB6	Inverse variance weighted	0.0084386	1	0.926808
4FY6RY	finn-b-N14_PYELONEPHR	Acute tubulo-interstitial nephritis || id:finn-b-N14_PYELONEPHR	GJB6	Inverse variance weighted	0.000769057	1	0.977876
4gUZ0k	ebi-a-GCST90018788	Acute glomerulonephritis || id:ebi-a-GCST90018788	NUAK2	MR Egger	1.83055	1	0.176062
4gUZ0k	ebi-a-GCST90018788	Acute glomerulonephritis || id:ebi-a-GCST90018788	NUAK2	Inverse variance weighted	2.02174	2	0.363902
4gUZ0k	ebi-a-GCST90018820	Chronic glomerulonephritis || id:ebi-a-GCST90018820	NUAK2	MR Egger	0.272797	1	0.601462
4gUZ0k	ebi-a-GCST90018820	Chronic glomerulonephritis || id:ebi-a-GCST90018820	NUAK2	Inverse variance weighted	1.58893	2	0.451823
4gUZ0k	ebi-a-GCST90018866	IgA nephropathy || id:ebi-a-GCST90018866	NUAK2	MR Egger	0.0938828	1	0.759298
4gUZ0k	ebi-a-GCST90018866	IgA nephropathy || id:ebi-a-GCST90018866	NUAK2	Inverse variance weighted	3.28091	2	0.193892
4gUZ0k	finn-b-N14_CHRONTUBULOINTNEPHRITIS	Chronic tubulo-interstitial nephritis || id:finn-b-N14_CHRONTUBULOINTNEPHRITIS	NUAK2	MR Egger	0.0170164	1	0.896213
4gUZ0k	finn-b-N14_CHRONTUBULOINTNEPHRITIS	Chronic tubulo-interstitial nephritis || id:finn-b-N14_CHRONTUBULOINTNEPHRITIS	NUAK2	Inverse variance weighted	1.9565	2	0.375969
4gUZ0k	finn-b-N14_PYELONEPHR	Acute tubulo-interstitial nephritis || id:finn-b-N14_PYELONEPHR	NUAK2	MR Egger	0.0187352	1	0.891128
4gUZ0k	finn-b-N14_PYELONEPHR	Acute tubulo-interstitial nephritis || id:finn-b-N14_PYELONEPHR	NUAK2	Inverse variance weighted	0.0426677	2	0.978892
4H6PtA	ebi-a-GCST010005	Membranous nephropathy || id:ebi-a-GCST010005	CAPN1	MR Egger	0.138771	2	0.932967
4H6PtA	ebi-a-GCST010005	Membranous nephropathy || id:ebi-a-GCST010005	CAPN1	Inverse variance weighted	0.495049	3	0.919978
4H6PtA	ebi-a-GCST90018788	Acute glomerulonephritis || id:ebi-a-GCST90018788	CAPN1	MR Egger	5.09902	3	0.164688
4H6PtA	ebi-a-GCST90018788	Acute glomerulonephritis || id:ebi-a-GCST90018788	CAPN1	Inverse variance weighted	5.81341	4	0.213523
4H6PtA	ebi-a-GCST90018820	Chronic glomerulonephritis || id:ebi-a-GCST90018820	CAPN1	MR Egger	3.79554	3	0.284405
4H6PtA	ebi-a-GCST90018820	Chronic glomerulonephritis || id:ebi-a-GCST90018820	CAPN1	Inverse variance weighted	3.79592	4	0.434329
4H6PtA	ebi-a-GCST90018866	IgA nephropathy || id:ebi-a-GCST90018866	CAPN1	MR Egger	1.10965	3	0.774745
4H6PtA	ebi-a-GCST90018866	IgA nephropathy || id:ebi-a-GCST90018866	CAPN1	Inverse variance weighted	1.11724	4	0.891527
4H6PtA	finn-b-N14_CHRONTUBULOINTNEPHRITIS	Chronic tubulo-interstitial nephritis || id:finn-b-N14_CHRONTUBULOINTNEPHRITIS	CAPN1	MR Egger	1.48264	3	0.686283
4H6PtA	finn-b-N14_CHRONTUBULOINTNEPHRITIS	Chronic tubulo-interstitial nephritis || id:finn-b-N14_CHRONTUBULOINTNEPHRITIS	CAPN1	Inverse variance weighted	1.48811	4	0.828746
4H6PtA	finn-b-N14_PYELONEPHR	Acute tubulo-interstitial nephritis || id:finn-b-N14_PYELONEPHR	CAPN1	MR Egger	1.73802	3	0.628514
4H6PtA	finn-b-N14_PYELONEPHR	Acute tubulo-interstitial nephritis || id:finn-b-N14_PYELONEPHR	CAPN1	Inverse variance weighted	1.91319	4	0.751722
4H6PtA	ieu-a-1081	IgA nephropathy || id:ieu-a-1081	CAPN1	MR Egger	0.595005	1	0.44049
4H6PtA	ieu-a-1081	IgA nephropathy || id:ieu-a-1081	CAPN1	Inverse variance weighted	1.19282	2	0.550785
4ikXG6	ebi-a-GCST90018788	Acute glomerulonephritis || id:ebi-a-GCST90018788	C5AR1	Inverse variance weighted	0.0007389	1	0.978314
4ikXG6	ebi-a-GCST90018820	Chronic glomerulonephritis || id:ebi-a-GCST90018820	C5AR1	Inverse variance weighted	0.0377545	1	0.845937
4ikXG6	ebi-a-GCST90018866	IgA nephropathy || id:ebi-a-GCST90018866	C5AR1	Inverse variance weighted	0.237897	1	0.625729
4ikXG6	finn-b-N14_CHRONTUBULOINTNEPHRITIS	Chronic tubulo-interstitial nephritis || id:finn-b-N14_CHRONTUBULOINTNEPHRITIS	C5AR1	Inverse variance weighted	0.209036	1	0.647524
4ikXG6	finn-b-N14_PYELONEPHR	Acute tubulo-interstitial nephritis || id:finn-b-N14_PYELONEPHR	C5AR1	Inverse variance weighted	0.00144413	1	0.969686
4jfbZo	ebi-a-GCST010005	Membranous nephropathy || id:ebi-a-GCST010005	DEPTOR	Inverse variance weighted	0.0566575	1	0.811859
4jfbZo	ebi-a-GCST90018788	Acute glomerulonephritis || id:ebi-a-GCST90018788	DEPTOR	MR Egger	0.0529053	1	0.818083
4jfbZo	ebi-a-GCST90018788	Acute glomerulonephritis || id:ebi-a-GCST90018788	DEPTOR	Inverse variance weighted	1.94806	2	0.377559
4jfbZo	ebi-a-GCST90018820	Chronic glomerulonephritis || id:ebi-a-GCST90018820	DEPTOR	MR Egger	0.735522	1	0.391099
4jfbZo	ebi-a-GCST90018820	Chronic glomerulonephritis || id:ebi-a-GCST90018820	DEPTOR	Inverse variance weighted	0.866001	2	0.64856
4jfbZo	ebi-a-GCST90018866	IgA nephropathy || id:ebi-a-GCST90018866	DEPTOR	MR Egger	1.11991	1	0.289937
4jfbZo	ebi-a-GCST90018866	IgA nephropathy || id:ebi-a-GCST90018866	DEPTOR	Inverse variance weighted	1.18021	2	0.554268
4jfbZo	finn-b-N14_CHRONTUBULOINTNEPHRITIS	Chronic tubulo-interstitial nephritis || id:finn-b-N14_CHRONTUBULOINTNEPHRITIS	DEPTOR	Inverse variance weighted	0.0434018	1	0.83497
4jfbZo	finn-b-N14_PYELONEPHR	Acute tubulo-interstitial nephritis || id:finn-b-N14_PYELONEPHR	DEPTOR	Inverse variance weighted	0.927106	1	0.335616
4JRTdn	ebi-a-GCST010005	Membranous nephropathy || id:ebi-a-GCST010005	FASN	Inverse variance weighted	4.51938	1	0.033513
4JRTdn	ebi-a-GCST90018788	Acute glomerulonephritis || id:ebi-a-GCST90018788	FASN	MR Egger	0.0884914	1	0.766104
4JRTdn	ebi-a-GCST90018788	Acute glomerulonephritis || id:ebi-a-GCST90018788	FASN	Inverse variance weighted	0.0924327	2	0.954835
4JRTdn	ebi-a-GCST90018820	Chronic glomerulonephritis || id:ebi-a-GCST90018820	FASN	MR Egger	0.721195	1	0.395752
4JRTdn	ebi-a-GCST90018820	Chronic glomerulonephritis || id:ebi-a-GCST90018820	FASN	Inverse variance weighted	0.820258	2	0.663565
4JRTdn	ebi-a-GCST90018866	IgA nephropathy || id:ebi-a-GCST90018866	FASN	MR Egger	0.00066518	1	0.979424
4JRTdn	ebi-a-GCST90018866	IgA nephropathy || id:ebi-a-GCST90018866	FASN	Inverse variance weighted	0.784396	2	0.67557
4JRTdn	finn-b-N14_CHRONTUBULOINTNEPHRITIS	Chronic tubulo-interstitial nephritis || id:finn-b-N14_CHRONTUBULOINTNEPHRITIS	FASN	MR Egger	0.112738	1	0.737048
4JRTdn	finn-b-N14_CHRONTUBULOINTNEPHRITIS	Chronic tubulo-interstitial nephritis || id:finn-b-N14_CHRONTUBULOINTNEPHRITIS	FASN	Inverse variance weighted	0.726959	2	0.695253
4JRTdn	finn-b-N14_PYELONEPHR	Acute tubulo-interstitial nephritis || id:finn-b-N14_PYELONEPHR	FASN	MR Egger	0.00882165	1	0.92517
4JRTdn	finn-b-N14_PYELONEPHR	Acute tubulo-interstitial nephritis || id:finn-b-N14_PYELONEPHR	FASN	Inverse variance weighted	0.148279	2	0.928542
4lPueW	ebi-a-GCST010005	Membranous nephropathy || id:ebi-a-GCST010005	MYO3B	Inverse variance weighted	1.44752	1	0.228926
4lPueW	ebi-a-GCST90018788	Acute glomerulonephritis || id:ebi-a-GCST90018788	MYO3B	Inverse variance weighted	0.14197	1	0.706331
4lPueW	ebi-a-GCST90018820	Chronic glomerulonephritis || id:ebi-a-GCST90018820	MYO3B	Inverse variance weighted	0.787794	1	0.374768
4lPueW	ebi-a-GCST90018866	IgA nephropathy || id:ebi-a-GCST90018866	MYO3B	Inverse variance weighted	2.81341	1	0.0934793
4lPueW	finn-b-N14_CHRONTUBULOINTNEPHRITIS	Chronic tubulo-interstitial nephritis || id:finn-b-N14_CHRONTUBULOINTNEPHRITIS	MYO3B	Inverse variance weighted	2.97736	1	0.0844369
4lPueW	finn-b-N14_PYELONEPHR	Acute tubulo-interstitial nephritis || id:finn-b-N14_PYELONEPHR	MYO3B	Inverse variance weighted	0.0726091	1	0.787575
4LyDhr	ebi-a-GCST010005	Membranous nephropathy || id:ebi-a-GCST010005	CD86	MR Egger	0.0241093	1	0.876607
4LyDhr	ebi-a-GCST010005	Membranous nephropathy || id:ebi-a-GCST010005	CD86	Inverse variance weighted	7.42456	2	0.0244218
4LyDhr	ebi-a-GCST90018788	Acute glomerulonephritis || id:ebi-a-GCST90018788	CD86	MR Egger	0.0422104	1	0.837219
4LyDhr	ebi-a-GCST90018788	Acute glomerulonephritis || id:ebi-a-GCST90018788	CD86	Inverse variance weighted	0.211899	2	0.89947
4LyDhr	ebi-a-GCST90018820	Chronic glomerulonephritis || id:ebi-a-GCST90018820	CD86	MR Egger	0.527959	1	0.467466
4LyDhr	ebi-a-GCST90018820	Chronic glomerulonephritis || id:ebi-a-GCST90018820	CD86	Inverse variance weighted	0.604155	2	0.739281
4LyDhr	ebi-a-GCST90018866	IgA nephropathy || id:ebi-a-GCST90018866	CD86	MR Egger	0.599583	1	0.438737
4LyDhr	ebi-a-GCST90018866	IgA nephropathy || id:ebi-a-GCST90018866	CD86	Inverse variance weighted	5.02684	2	0.0809908
4LyDhr	finn-b-N14_CHRONTUBULOINTNEPHRITIS	Chronic tubulo-interstitial nephritis || id:finn-b-N14_CHRONTUBULOINTNEPHRITIS	CD86	MR Egger	0.785466	1	0.375475
4LyDhr	finn-b-N14_CHRONTUBULOINTNEPHRITIS	Chronic tubulo-interstitial nephritis || id:finn-b-N14_CHRONTUBULOINTNEPHRITIS	CD86	Inverse variance weighted	1.90346	2	0.386072
4LyDhr	finn-b-N14_PYELONEPHR	Acute tubulo-interstitial nephritis || id:finn-b-N14_PYELONEPHR	CD86	MR Egger	1.54599	1	0.213728
4LyDhr	finn-b-N14_PYELONEPHR	Acute tubulo-interstitial nephritis || id:finn-b-N14_PYELONEPHR	CD86	Inverse variance weighted	1.96814	2	0.373786
4LyDhr	ieu-a-1081	IgA nephropathy || id:ieu-a-1081	CD86	Inverse variance weighted	0.023013	1	0.879423
4MftZ0	ebi-a-GCST90018788	Acute glomerulonephritis || id:ebi-a-GCST90018788	FUCA1	MR Egger	0.0460047	1	0.830167
4MftZ0	ebi-a-GCST90018788	Acute glomerulonephritis || id:ebi-a-GCST90018788	FUCA1	Inverse variance weighted	0.408164	2	0.815396
4MftZ0	ebi-a-GCST90018820	Chronic glomerulonephritis || id:ebi-a-GCST90018820	FUCA1	MR Egger	1.73441	1	0.187848
4MftZ0	ebi-a-GCST90018820	Chronic glomerulonephritis || id:ebi-a-GCST90018820	FUCA1	Inverse variance weighted	2.57739	2	0.27563
4MftZ0	ebi-a-GCST90018866	IgA nephropathy || id:ebi-a-GCST90018866	FUCA1	MR Egger	0.700999	1	0.402448
4MftZ0	ebi-a-GCST90018866	IgA nephropathy || id:ebi-a-GCST90018866	FUCA1	Inverse variance weighted	0.722755	2	0.696716
4MftZ0	finn-b-N14_CHRONTUBULOINTNEPHRITIS	Chronic tubulo-interstitial nephritis || id:finn-b-N14_CHRONTUBULOINTNEPHRITIS	FUCA1	MR Egger	1.32174	1	0.25028
4MftZ0	finn-b-N14_CHRONTUBULOINTNEPHRITIS	Chronic tubulo-interstitial nephritis || id:finn-b-N14_CHRONTUBULOINTNEPHRITIS	FUCA1	Inverse variance weighted	1.64971	2	0.438298
4MftZ0	finn-b-N14_PYELONEPHR	Acute tubulo-interstitial nephritis || id:finn-b-N14_PYELONEPHR	FUCA1	MR Egger	2.69485	1	0.100673
4MftZ0	finn-b-N14_PYELONEPHR	Acute tubulo-interstitial nephritis || id:finn-b-N14_PYELONEPHR	FUCA1	Inverse variance weighted	4.93988	2	0.0845898
4ntIpB	ebi-a-GCST010005	Membranous nephropathy || id:ebi-a-GCST010005	PIGM	Inverse variance weighted	1.21131	1	0.271073
4ntIpB	ebi-a-GCST90018788	Acute glomerulonephritis || id:ebi-a-GCST90018788	PIGM	MR Egger	1.81579	1	0.177815
4ntIpB	ebi-a-GCST90018788	Acute glomerulonephritis || id:ebi-a-GCST90018788	PIGM	Inverse variance weighted	2.51534	2	0.284316
4ntIpB	ebi-a-GCST90018820	Chronic glomerulonephritis || id:ebi-a-GCST90018820	PIGM	MR Egger	1.18133	1	0.277086
4ntIpB	ebi-a-GCST90018820	Chronic glomerulonephritis || id:ebi-a-GCST90018820	PIGM	Inverse variance weighted	1.40752	2	0.494721
4ntIpB	ebi-a-GCST90018866	IgA nephropathy || id:ebi-a-GCST90018866	PIGM	MR Egger	0.00277952	1	0.957954
4ntIpB	ebi-a-GCST90018866	IgA nephropathy || id:ebi-a-GCST90018866	PIGM	Inverse variance weighted	0.0143181	2	0.992867
4ntIpB	finn-b-N14_CHRONTUBULOINTNEPHRITIS	Chronic tubulo-interstitial nephritis || id:finn-b-N14_CHRONTUBULOINTNEPHRITIS	PIGM	MR Egger	0.767779	1	0.380905
4ntIpB	finn-b-N14_CHRONTUBULOINTNEPHRITIS	Chronic tubulo-interstitial nephritis || id:finn-b-N14_CHRONTUBULOINTNEPHRITIS	PIGM	Inverse variance weighted	0.811558	2	0.666457
4ntIpB	finn-b-N14_PYELONEPHR	Acute tubulo-interstitial nephritis || id:finn-b-N14_PYELONEPHR	PIGM	MR Egger	0.539614	1	0.462593
4ntIpB	finn-b-N14_PYELONEPHR	Acute tubulo-interstitial nephritis || id:finn-b-N14_PYELONEPHR	PIGM	Inverse variance weighted	1.68829	2	0.429924
4ohrUQ	ebi-a-GCST010005	Membranous nephropathy || id:ebi-a-GCST010005	MCHR1	Inverse variance weighted	1.61832	1	0.203326
4ohrUQ	ebi-a-GCST90018788	Acute glomerulonephritis || id:ebi-a-GCST90018788	MCHR1	Inverse variance weighted	0.255469	1	0.61325
4ohrUQ	ebi-a-GCST90018820	Chronic glomerulonephritis || id:ebi-a-GCST90018820	MCHR1	Inverse variance weighted	0.606721	1	0.436025
4ohrUQ	ebi-a-GCST90018866	IgA nephropathy || id:ebi-a-GCST90018866	MCHR1	Inverse variance weighted	3.84598	1	0.0498653
4ohrUQ	finn-b-N14_CHRONTUBULOINTNEPHRITIS	Chronic tubulo-interstitial nephritis || id:finn-b-N14_CHRONTUBULOINTNEPHRITIS	MCHR1	Inverse variance weighted	2.99231	1	0.0836607
4ohrUQ	finn-b-N14_PYELONEPHR	Acute tubulo-interstitial nephritis || id:finn-b-N14_PYELONEPHR	MCHR1	Inverse variance weighted	0.759282	1	0.383553
4ohrUQ	ieu-a-1081	IgA nephropathy || id:ieu-a-1081	MCHR1	Inverse variance weighted	0.04372	1	0.834375
4pMzVG	ebi-a-GCST010005	Membranous nephropathy || id:ebi-a-GCST010005	PFKFB3	MR Egger	0.893536	1	0.344521
4pMzVG	ebi-a-GCST010005	Membranous nephropathy || id:ebi-a-GCST010005	PFKFB3	Inverse variance weighted	1.72813	2	0.421446
4pMzVG	ebi-a-GCST90018788	Acute glomerulonephritis || id:ebi-a-GCST90018788	PFKFB3	MR Egger	0.597642	2	0.741692
4pMzVG	ebi-a-GCST90018788	Acute glomerulonephritis || id:ebi-a-GCST90018788	PFKFB3	Inverse variance weighted	14.4676	3	0.00233309
4pMzVG	ebi-a-GCST90018820	Chronic glomerulonephritis || id:ebi-a-GCST90018820	PFKFB3	MR Egger	0.644824	2	0.7244
4pMzVG	ebi-a-GCST90018820	Chronic glomerulonephritis || id:ebi-a-GCST90018820	PFKFB3	Inverse variance weighted	1.18505	3	0.756593
4pMzVG	ebi-a-GCST90018866	IgA nephropathy || id:ebi-a-GCST90018866	PFKFB3	MR Egger	1.20392	2	0.547738
4pMzVG	ebi-a-GCST90018866	IgA nephropathy || id:ebi-a-GCST90018866	PFKFB3	Inverse variance weighted	1.43699	3	0.696888
4pMzVG	finn-b-N14_CHRONTUBULOINTNEPHRITIS	Chronic tubulo-interstitial nephritis || id:finn-b-N14_CHRONTUBULOINTNEPHRITIS	PFKFB3	MR Egger	2.93444	2	0.230566
4pMzVG	finn-b-N14_CHRONTUBULOINTNEPHRITIS	Chronic tubulo-interstitial nephritis || id:finn-b-N14_CHRONTUBULOINTNEPHRITIS	PFKFB3	Inverse variance weighted	4.97535	3	0.173611
4pMzVG	finn-b-N14_PYELONEPHR	Acute tubulo-interstitial nephritis || id:finn-b-N14_PYELONEPHR	PFKFB3	MR Egger	1.43642	2	0.487623
4pMzVG	finn-b-N14_PYELONEPHR	Acute tubulo-interstitial nephritis || id:finn-b-N14_PYELONEPHR	PFKFB3	Inverse variance weighted	1.44586	3	0.69482
4PUXYB	ebi-a-GCST010005	Membranous nephropathy || id:ebi-a-GCST010005	INPP5A	Inverse variance weighted	1.10528	1	0.293109
4PUXYB	ebi-a-GCST90018788	Acute glomerulonephritis || id:ebi-a-GCST90018788	INPP5A	Inverse variance weighted	1.10367	1	0.293462
4PUXYB	ebi-a-GCST90018820	Chronic glomerulonephritis || id:ebi-a-GCST90018820	INPP5A	Inverse variance weighted	1.76525	1	0.183972
4PUXYB	ebi-a-GCST90018866	IgA nephropathy || id:ebi-a-GCST90018866	INPP5A	Inverse variance weighted	0.0211744	1	0.884305
4PUXYB	finn-b-N14_CHRONTUBULOINTNEPHRITIS	Chronic tubulo-interstitial nephritis || id:finn-b-N14_CHRONTUBULOINTNEPHRITIS	INPP5A	Inverse variance weighted	0.0297222	1	0.863122
4PUXYB	finn-b-N14_PYELONEPHR	Acute tubulo-interstitial nephritis || id:finn-b-N14_PYELONEPHR	INPP5A	Inverse variance weighted	1.37756	1	0.240517
4RqOIh	ebi-a-GCST010005	Membranous nephropathy || id:ebi-a-GCST010005	ALOX5	Inverse variance weighted	0.427355	1	0.51329
4RqOIh	ebi-a-GCST90018788	Acute glomerulonephritis || id:ebi-a-GCST90018788	ALOX5	MR Egger	4.66882	2	0.0968677
4RqOIh	ebi-a-GCST90018788	Acute glomerulonephritis || id:ebi-a-GCST90018788	ALOX5	Inverse variance weighted	4.66888	3	0.197712
4RqOIh	ebi-a-GCST90018820	Chronic glomerulonephritis || id:ebi-a-GCST90018820	ALOX5	MR Egger	0.0274533	2	0.986367
4RqOIh	ebi-a-GCST90018820	Chronic glomerulonephritis || id:ebi-a-GCST90018820	ALOX5	Inverse variance weighted	0.282957	3	0.963201
4RqOIh	ebi-a-GCST90018866	IgA nephropathy || id:ebi-a-GCST90018866	ALOX5	MR Egger	3.95848	2	0.138174
4RqOIh	ebi-a-GCST90018866	IgA nephropathy || id:ebi-a-GCST90018866	ALOX5	Inverse variance weighted	4.23706	3	0.236977
4RqOIh	finn-b-N14_CHRONTUBULOINTNEPHRITIS	Chronic tubulo-interstitial nephritis || id:finn-b-N14_CHRONTUBULOINTNEPHRITIS	ALOX5	MR Egger	3.0151	2	0.221452
4RqOIh	finn-b-N14_CHRONTUBULOINTNEPHRITIS	Chronic tubulo-interstitial nephritis || id:finn-b-N14_CHRONTUBULOINTNEPHRITIS	ALOX5	Inverse variance weighted	3.09065	3	0.37786
4RqOIh	finn-b-N14_PYELONEPHR	Acute tubulo-interstitial nephritis || id:finn-b-N14_PYELONEPHR	ALOX5	MR Egger	0.246039	2	0.884246
4RqOIh	finn-b-N14_PYELONEPHR	Acute tubulo-interstitial nephritis || id:finn-b-N14_PYELONEPHR	ALOX5	Inverse variance weighted	0.546608	3	0.908539
4sBjUf	ebi-a-GCST90018788	Acute glomerulonephritis || id:ebi-a-GCST90018788	SLC16A7	Inverse variance weighted	0.329605	1	0.565892
4sBjUf	ebi-a-GCST90018820	Chronic glomerulonephritis || id:ebi-a-GCST90018820	SLC16A7	Inverse variance weighted	0.532515	1	0.465551
4sBjUf	ebi-a-GCST90018866	IgA nephropathy || id:ebi-a-GCST90018866	SLC16A7	Inverse variance weighted	0.664821	1	0.414863
4sBjUf	finn-b-N14_CHRONTUBULOINTNEPHRITIS	Chronic tubulo-interstitial nephritis || id:finn-b-N14_CHRONTUBULOINTNEPHRITIS	SLC16A7	Inverse variance weighted	0.128625	1	0.719862
4sBjUf	finn-b-N14_PYELONEPHR	Acute tubulo-interstitial nephritis || id:finn-b-N14_PYELONEPHR	SLC16A7	Inverse variance weighted	1.5783	1	0.209005
4sqCgj	ebi-a-GCST90018788	Acute glomerulonephritis || id:ebi-a-GCST90018788	CD300LD	MR Egger	2.07099	3	0.557804
4sqCgj	ebi-a-GCST90018788	Acute glomerulonephritis || id:ebi-a-GCST90018788	CD300LD	Inverse variance weighted	2.09744	4	0.717843
4sqCgj	ebi-a-GCST90018820	Chronic glomerulonephritis || id:ebi-a-GCST90018820	CD300LD	MR Egger	1.4651	3	0.690348
4sqCgj	ebi-a-GCST90018820	Chronic glomerulonephritis || id:ebi-a-GCST90018820	CD300LD	Inverse variance weighted	1.46728	4	0.83242
4sqCgj	ebi-a-GCST90018866	IgA nephropathy || id:ebi-a-GCST90018866	CD300LD	MR Egger	0.321926	3	0.955853
4sqCgj	ebi-a-GCST90018866	IgA nephropathy || id:ebi-a-GCST90018866	CD300LD	Inverse variance weighted	0.642382	4	0.95824
4sqCgj	finn-b-N14_CHRONTUBULOINTNEPHRITIS	Chronic tubulo-interstitial nephritis || id:finn-b-N14_CHRONTUBULOINTNEPHRITIS	CD300LD	MR Egger	0.818707	3	0.844987
4sqCgj	finn-b-N14_CHRONTUBULOINTNEPHRITIS	Chronic tubulo-interstitial nephritis || id:finn-b-N14_CHRONTUBULOINTNEPHRITIS	CD300LD	Inverse variance weighted	2.6771	4	0.613228
4sqCgj	finn-b-N14_PYELONEPHR	Acute tubulo-interstitial nephritis || id:finn-b-N14_PYELONEPHR	CD300LD	MR Egger	1.37264	3	0.71196
4sqCgj	finn-b-N14_PYELONEPHR	Acute tubulo-interstitial nephritis || id:finn-b-N14_PYELONEPHR	CD300LD	Inverse variance weighted	1.62425	4	0.804426
4sVgVG	ebi-a-GCST010005	Membranous nephropathy || id:ebi-a-GCST010005	RNASEH1	Inverse variance weighted	0.492647	1	0.482749
4sVgVG	ebi-a-GCST90018788	Acute glomerulonephritis || id:ebi-a-GCST90018788	RNASEH1	Inverse variance weighted	0.0423925	1	0.836873
4sVgVG	ebi-a-GCST90018820	Chronic glomerulonephritis || id:ebi-a-GCST90018820	RNASEH1	Inverse variance weighted	0.00820323	1	0.927833
4sVgVG	ebi-a-GCST90018866	IgA nephropathy || id:ebi-a-GCST90018866	RNASEH1	Inverse variance weighted	1.19012	1	0.275306
4sVgVG	finn-b-N14_CHRONTUBULOINTNEPHRITIS	Chronic tubulo-interstitial nephritis || id:finn-b-N14_CHRONTUBULOINTNEPHRITIS	RNASEH1	Inverse variance weighted	0.897462	1	0.343463
4sVgVG	finn-b-N14_PYELONEPHR	Acute tubulo-interstitial nephritis || id:finn-b-N14_PYELONEPHR	RNASEH1	Inverse variance weighted	6.06464	1	0.0137914
4TCVen	ebi-a-GCST90018788	Acute glomerulonephritis || id:ebi-a-GCST90018788	UBE2I	MR Egger	2.20188	2	0.332559
4TCVen	ebi-a-GCST90018788	Acute glomerulonephritis || id:ebi-a-GCST90018788	UBE2I	Inverse variance weighted	2.60683	3	0.456293
4TCVen	ebi-a-GCST90018820	Chronic glomerulonephritis || id:ebi-a-GCST90018820	UBE2I	MR Egger	2.63028	2	0.268437
4TCVen	ebi-a-GCST90018820	Chronic glomerulonephritis || id:ebi-a-GCST90018820	UBE2I	Inverse variance weighted	3.0148	3	0.389348
4TCVen	ebi-a-GCST90018866	IgA nephropathy || id:ebi-a-GCST90018866	UBE2I	MR Egger	0.148666	2	0.928362
4TCVen	ebi-a-GCST90018866	IgA nephropathy || id:ebi-a-GCST90018866	UBE2I	Inverse variance weighted	1.0612	3	0.786449
4TCVen	finn-b-N14_CHRONTUBULOINTNEPHRITIS	Chronic tubulo-interstitial nephritis || id:finn-b-N14_CHRONTUBULOINTNEPHRITIS	UBE2I	MR Egger	0.0251274	1	0.87405
4TCVen	finn-b-N14_CHRONTUBULOINTNEPHRITIS	Chronic tubulo-interstitial nephritis || id:finn-b-N14_CHRONTUBULOINTNEPHRITIS	UBE2I	Inverse variance weighted	1.02764	2	0.598205
4TCVen	finn-b-N14_PYELONEPHR	Acute tubulo-interstitial nephritis || id:finn-b-N14_PYELONEPHR	UBE2I	MR Egger	7.2147	1	0.00723089
4TCVen	finn-b-N14_PYELONEPHR	Acute tubulo-interstitial nephritis || id:finn-b-N14_PYELONEPHR	UBE2I	Inverse variance weighted	8.10091	2	0.0174144
4tpAMj	ebi-a-GCST90018788	Acute glomerulonephritis || id:ebi-a-GCST90018788	BCL2	MR Egger	0.216839	1	0.641459
4tpAMj	ebi-a-GCST90018788	Acute glomerulonephritis || id:ebi-a-GCST90018788	BCL2	Inverse variance weighted	2.15593	2	0.340287
4tpAMj	ebi-a-GCST90018820	Chronic glomerulonephritis || id:ebi-a-GCST90018820	BCL2	MR Egger	0.166701	1	0.68306
4tpAMj	ebi-a-GCST90018820	Chronic glomerulonephritis || id:ebi-a-GCST90018820	BCL2	Inverse variance weighted	0.385549	2	0.824668
4tpAMj	ebi-a-GCST90018866	IgA nephropathy || id:ebi-a-GCST90018866	BCL2	MR Egger	0.380868	1	0.537139
4tpAMj	ebi-a-GCST90018866	IgA nephropathy || id:ebi-a-GCST90018866	BCL2	Inverse variance weighted	0.562596	2	0.754804
4tpAMj	finn-b-N14_CHRONTUBULOINTNEPHRITIS	Chronic tubulo-interstitial nephritis || id:finn-b-N14_CHRONTUBULOINTNEPHRITIS	BCL2	MR Egger	0.0878685	1	0.766905
4tpAMj	finn-b-N14_CHRONTUBULOINTNEPHRITIS	Chronic tubulo-interstitial nephritis || id:finn-b-N14_CHRONTUBULOINTNEPHRITIS	BCL2	Inverse variance weighted	0.337026	2	0.84492
4tpAMj	finn-b-N14_PYELONEPHR	Acute tubulo-interstitial nephritis || id:finn-b-N14_PYELONEPHR	BCL2	MR Egger	0.20229	1	0.652879
4tpAMj	finn-b-N14_PYELONEPHR	Acute tubulo-interstitial nephritis || id:finn-b-N14_PYELONEPHR	BCL2	Inverse variance weighted	0.22228	2	0.894814
4TXq48	ebi-a-GCST90018788	Acute glomerulonephritis || id:ebi-a-GCST90018788	CRBN	Inverse variance weighted	0.00141718	1	0.96997
4TXq48	ebi-a-GCST90018820	Chronic glomerulonephritis || id:ebi-a-GCST90018820	CRBN	Inverse variance weighted	1.8503	1	0.173749
4TXq48	ebi-a-GCST90018866	IgA nephropathy || id:ebi-a-GCST90018866	CRBN	Inverse variance weighted	1.50319	1	0.220182
4TXq48	finn-b-N14_CHRONTUBULOINTNEPHRITIS	Chronic tubulo-interstitial nephritis || id:finn-b-N14_CHRONTUBULOINTNEPHRITIS	CRBN	Inverse variance weighted	0.0132138	1	0.908484
4TXq48	finn-b-N14_PYELONEPHR	Acute tubulo-interstitial nephritis || id:finn-b-N14_PYELONEPHR	CRBN	Inverse variance weighted	2.40285	1	0.121114
4v7rFg	ebi-a-GCST010005	Membranous nephropathy || id:ebi-a-GCST010005	SFRP1	Inverse variance weighted	1.66272	1	0.197236
4v7rFg	ebi-a-GCST90018788	Acute glomerulonephritis || id:ebi-a-GCST90018788	SFRP1	MR Egger	0.367919	1	0.544141
4v7rFg	ebi-a-GCST90018788	Acute glomerulonephritis || id:ebi-a-GCST90018788	SFRP1	Inverse variance weighted	1.02615	2	0.598653
4v7rFg	ebi-a-GCST90018820	Chronic glomerulonephritis || id:ebi-a-GCST90018820	SFRP1	MR Egger	0.0628756	1	0.802007
4v7rFg	ebi-a-GCST90018820	Chronic glomerulonephritis || id:ebi-a-GCST90018820	SFRP1	Inverse variance weighted	0.350941	2	0.839062
4v7rFg	ebi-a-GCST90018866	IgA nephropathy || id:ebi-a-GCST90018866	SFRP1	MR Egger	2.98613	1	0.0839807
4v7rFg	ebi-a-GCST90018866	IgA nephropathy || id:ebi-a-GCST90018866	SFRP1	Inverse variance weighted	3.06815	2	0.215655
4v7rFg	finn-b-N14_CHRONTUBULOINTNEPHRITIS	Chronic tubulo-interstitial nephritis || id:finn-b-N14_CHRONTUBULOINTNEPHRITIS	SFRP1	MR Egger	0.044396	1	0.833119
4v7rFg	finn-b-N14_CHRONTUBULOINTNEPHRITIS	Chronic tubulo-interstitial nephritis || id:finn-b-N14_CHRONTUBULOINTNEPHRITIS	SFRP1	Inverse variance weighted	0.883224	2	0.642999
4v7rFg	finn-b-N14_PYELONEPHR	Acute tubulo-interstitial nephritis || id:finn-b-N14_PYELONEPHR	SFRP1	MR Egger	0.247059	1	0.619154
4v7rFg	finn-b-N14_PYELONEPHR	Acute tubulo-interstitial nephritis || id:finn-b-N14_PYELONEPHR	SFRP1	Inverse variance weighted	1.10254	2	0.576219
4VtRYH	ebi-a-GCST90018788	Acute glomerulonephritis || id:ebi-a-GCST90018788	CD3G	Inverse variance weighted	1.57705	1	0.209186
4VtRYH	ebi-a-GCST90018820	Chronic glomerulonephritis || id:ebi-a-GCST90018820	CD3G	Inverse variance weighted	0.0683039	1	0.793823
4VtRYH	ebi-a-GCST90018866	IgA nephropathy || id:ebi-a-GCST90018866	CD3G	Inverse variance weighted	1.25585	1	0.262438
4VtRYH	finn-b-N14_CHRONTUBULOINTNEPHRITIS	Chronic tubulo-interstitial nephritis || id:finn-b-N14_CHRONTUBULOINTNEPHRITIS	CD3G	Inverse variance weighted	0.564156	1	0.452591
4VtRYH	finn-b-N14_PYELONEPHR	Acute tubulo-interstitial nephritis || id:finn-b-N14_PYELONEPHR	CD3G	Inverse variance weighted	5.41853	1	0.0199242
4vtSQu	ebi-a-GCST90018788	Acute glomerulonephritis || id:ebi-a-GCST90018788	BPHL	Inverse variance weighted	1.31171	1	0.252085
4vtSQu	ebi-a-GCST90018820	Chronic glomerulonephritis || id:ebi-a-GCST90018820	BPHL	Inverse variance weighted	2.78841	1	0.0949482
4vtSQu	ebi-a-GCST90018866	IgA nephropathy || id:ebi-a-GCST90018866	BPHL	Inverse variance weighted	0.230002	1	0.631522
4vtSQu	finn-b-N14_CHRONTUBULOINTNEPHRITIS	Chronic tubulo-interstitial nephritis || id:finn-b-N14_CHRONTUBULOINTNEPHRITIS	BPHL	Inverse variance weighted	0.167013	1	0.68278
4vtSQu	finn-b-N14_PYELONEPHR	Acute tubulo-interstitial nephritis || id:finn-b-N14_PYELONEPHR	BPHL	Inverse variance weighted	0.405277	1	0.524377
4xdPRd	ebi-a-GCST010005	Membranous nephropathy || id:ebi-a-GCST010005	PASK	Inverse variance weighted	0.89051	1	0.345339
4xdPRd	ebi-a-GCST90018788	Acute glomerulonephritis || id:ebi-a-GCST90018788	PASK	MR Egger	2.66005	4	0.616223
4xdPRd	ebi-a-GCST90018788	Acute glomerulonephritis || id:ebi-a-GCST90018788	PASK	Inverse variance weighted	2.68315	5	0.748694
4xdPRd	ebi-a-GCST90018820	Chronic glomerulonephritis || id:ebi-a-GCST90018820	PASK	MR Egger	4.53743	4	0.338132
4xdPRd	ebi-a-GCST90018820	Chronic glomerulonephritis || id:ebi-a-GCST90018820	PASK	Inverse variance weighted	4.55587	5	0.472444
4xdPRd	ebi-a-GCST90018866	IgA nephropathy || id:ebi-a-GCST90018866	PASK	MR Egger	0.412763	4	0.981419
4xdPRd	ebi-a-GCST90018866	IgA nephropathy || id:ebi-a-GCST90018866	PASK	Inverse variance weighted	2.13832	5	0.829694
4xdPRd	finn-b-N14_CHRONTUBULOINTNEPHRITIS	Chronic tubulo-interstitial nephritis || id:finn-b-N14_CHRONTUBULOINTNEPHRITIS	PASK	MR Egger	4.02257	4	0.40296
4xdPRd	finn-b-N14_CHRONTUBULOINTNEPHRITIS	Chronic tubulo-interstitial nephritis || id:finn-b-N14_CHRONTUBULOINTNEPHRITIS	PASK	Inverse variance weighted	5.52637	5	0.355063
4xdPRd	finn-b-N14_PYELONEPHR	Acute tubulo-interstitial nephritis || id:finn-b-N14_PYELONEPHR	PASK	MR Egger	8.77932	4	0.0668584
4xdPRd	finn-b-N14_PYELONEPHR	Acute tubulo-interstitial nephritis || id:finn-b-N14_PYELONEPHR	PASK	Inverse variance weighted	8.86786	5	0.114452
4xt8Lo	ebi-a-GCST90018788	Acute glomerulonephritis || id:ebi-a-GCST90018788	PIM1	MR Egger	0.919075	1	0.337718
4xt8Lo	ebi-a-GCST90018788	Acute glomerulonephritis || id:ebi-a-GCST90018788	PIM1	Inverse variance weighted	1.56796	2	0.456585
4xt8Lo	ebi-a-GCST90018820	Chronic glomerulonephritis || id:ebi-a-GCST90018820	PIM1	MR Egger	0.353171	1	0.552324
4xt8Lo	ebi-a-GCST90018820	Chronic glomerulonephritis || id:ebi-a-GCST90018820	PIM1	Inverse variance weighted	3.56651	2	0.16809
4xt8Lo	ebi-a-GCST90018866	IgA nephropathy || id:ebi-a-GCST90018866	PIM1	MR Egger	0.0795531	1	0.777904
4xt8Lo	ebi-a-GCST90018866	IgA nephropathy || id:ebi-a-GCST90018866	PIM1	Inverse variance weighted	0.131677	2	0.936282
4xt8Lo	finn-b-N14_CHRONTUBULOINTNEPHRITIS	Chronic tubulo-interstitial nephritis || id:finn-b-N14_CHRONTUBULOINTNEPHRITIS	PIM1	MR Egger	0.000825093	1	0.977084
4xt8Lo	finn-b-N14_CHRONTUBULOINTNEPHRITIS	Chronic tubulo-interstitial nephritis || id:finn-b-N14_CHRONTUBULOINTNEPHRITIS	PIM1	Inverse variance weighted	1.50361	2	0.471514
4xt8Lo	finn-b-N14_PYELONEPHR	Acute tubulo-interstitial nephritis || id:finn-b-N14_PYELONEPHR	PIM1	MR Egger	2.19205	1	0.138724
4xt8Lo	finn-b-N14_PYELONEPHR	Acute tubulo-interstitial nephritis || id:finn-b-N14_PYELONEPHR	PIM1	Inverse variance weighted	2.21502	2	0.330381
4Ycj26	ebi-a-GCST010005	Membranous nephropathy || id:ebi-a-GCST010005	TPP1	MR Egger	1.70256	1	0.191954
4Ycj26	ebi-a-GCST010005	Membranous nephropathy || id:ebi-a-GCST010005	TPP1	Inverse variance weighted	1.73264	2	0.420497
4Ycj26	ebi-a-GCST90018788	Acute glomerulonephritis || id:ebi-a-GCST90018788	TPP1	MR Egger	0.204937	1	0.650765
4Ycj26	ebi-a-GCST90018788	Acute glomerulonephritis || id:ebi-a-GCST90018788	TPP1	Inverse variance weighted	7.2737	2	0.0263352
4Ycj26	ebi-a-GCST90018820	Chronic glomerulonephritis || id:ebi-a-GCST90018820	TPP1	MR Egger	0.0844277	1	0.771384
4Ycj26	ebi-a-GCST90018820	Chronic glomerulonephritis || id:ebi-a-GCST90018820	TPP1	Inverse variance weighted	5.22304	2	0.0734228
4Ycj26	ebi-a-GCST90018866	IgA nephropathy || id:ebi-a-GCST90018866	TPP1	MR Egger	0.00717392	1	0.932501
4Ycj26	ebi-a-GCST90018866	IgA nephropathy || id:ebi-a-GCST90018866	TPP1	Inverse variance weighted	0.984682	2	0.611194
4Ycj26	finn-b-N14_CHRONTUBULOINTNEPHRITIS	Chronic tubulo-interstitial nephritis || id:finn-b-N14_CHRONTUBULOINTNEPHRITIS	TPP1	MR Egger	0.167206	1	0.682607
4Ycj26	finn-b-N14_CHRONTUBULOINTNEPHRITIS	Chronic tubulo-interstitial nephritis || id:finn-b-N14_CHRONTUBULOINTNEPHRITIS	TPP1	Inverse variance weighted	0.483699	2	0.785174
4Ycj26	finn-b-N14_PYELONEPHR	Acute tubulo-interstitial nephritis || id:finn-b-N14_PYELONEPHR	TPP1	MR Egger	1.20177	1	0.272969
4Ycj26	finn-b-N14_PYELONEPHR	Acute tubulo-interstitial nephritis || id:finn-b-N14_PYELONEPHR	TPP1	Inverse variance weighted	1.24306	2	0.537122
4yiAB4	ebi-a-GCST90018788	Acute glomerulonephritis || id:ebi-a-GCST90018788	VAC14	Inverse variance weighted	0.0303366	1	0.861729
4yiAB4	ebi-a-GCST90018820	Chronic glomerulonephritis || id:ebi-a-GCST90018820	VAC14	Inverse variance weighted	0.29514	1	0.586945
4yiAB4	ebi-a-GCST90018866	IgA nephropathy || id:ebi-a-GCST90018866	VAC14	Inverse variance weighted	0.0196638	1	0.88848
4yiAB4	finn-b-N14_CHRONTUBULOINTNEPHRITIS	Chronic tubulo-interstitial nephritis || id:finn-b-N14_CHRONTUBULOINTNEPHRITIS	VAC14	Inverse variance weighted	0.291408	1	0.58932
4yiAB4	finn-b-N14_PYELONEPHR	Acute tubulo-interstitial nephritis || id:finn-b-N14_PYELONEPHR	VAC14	Inverse variance weighted	3.76089	1	0.0524647
4Z6q8k	ebi-a-GCST010005	Membranous nephropathy || id:ebi-a-GCST010005	KCNK6	Inverse variance weighted	0.163625	1	0.685841
4Z6q8k	ebi-a-GCST90018788	Acute glomerulonephritis || id:ebi-a-GCST90018788	KCNK6	MR Egger	0.789968	2	0.673691
4Z6q8k	ebi-a-GCST90018788	Acute glomerulonephritis || id:ebi-a-GCST90018788	KCNK6	Inverse variance weighted	2.04453	3	0.563216
4Z6q8k	ebi-a-GCST90018820	Chronic glomerulonephritis || id:ebi-a-GCST90018820	KCNK6	MR Egger	1.1359	2	0.566685
4Z6q8k	ebi-a-GCST90018820	Chronic glomerulonephritis || id:ebi-a-GCST90018820	KCNK6	Inverse variance weighted	1.20106	3	0.752751
4Z6q8k	ebi-a-GCST90018866	IgA nephropathy || id:ebi-a-GCST90018866	KCNK6	MR Egger	2.56687	2	0.277084
4Z6q8k	ebi-a-GCST90018866	IgA nephropathy || id:ebi-a-GCST90018866	KCNK6	Inverse variance weighted	3.32355	3	0.344378
4Z6q8k	finn-b-N14_CHRONTUBULOINTNEPHRITIS	Chronic tubulo-interstitial nephritis || id:finn-b-N14_CHRONTUBULOINTNEPHRITIS	KCNK6	MR Egger	0.920009	2	0.631281
4Z6q8k	finn-b-N14_CHRONTUBULOINTNEPHRITIS	Chronic tubulo-interstitial nephritis || id:finn-b-N14_CHRONTUBULOINTNEPHRITIS	KCNK6	Inverse variance weighted	1.38375	3	0.709348
4Z6q8k	finn-b-N14_PYELONEPHR	Acute tubulo-interstitial nephritis || id:finn-b-N14_PYELONEPHR	KCNK6	MR Egger	1.32801	2	0.514786
4Z6q8k	finn-b-N14_PYELONEPHR	Acute tubulo-interstitial nephritis || id:finn-b-N14_PYELONEPHR	KCNK6	Inverse variance weighted	1.52183	3	0.677241
4Zac5g	ebi-a-GCST90018788	Acute glomerulonephritis || id:ebi-a-GCST90018788	LOXL2	MR Egger	4.7528	2	0.0928846
4Zac5g	ebi-a-GCST90018788	Acute glomerulonephritis || id:ebi-a-GCST90018788	LOXL2	Inverse variance weighted	4.87544	3	0.181149
4Zac5g	ebi-a-GCST90018820	Chronic glomerulonephritis || id:ebi-a-GCST90018820	LOXL2	MR Egger	0.246779	2	0.883919
4Zac5g	ebi-a-GCST90018820	Chronic glomerulonephritis || id:ebi-a-GCST90018820	LOXL2	Inverse variance weighted	0.30779	3	0.958557
4Zac5g	ebi-a-GCST90018866	IgA nephropathy || id:ebi-a-GCST90018866	LOXL2	MR Egger	5.52418	2	0.0631596
4Zac5g	ebi-a-GCST90018866	IgA nephropathy || id:ebi-a-GCST90018866	LOXL2	Inverse variance weighted	9.66574	3	0.021632
4Zac5g	finn-b-N14_CHRONTUBULOINTNEPHRITIS	Chronic tubulo-interstitial nephritis || id:finn-b-N14_CHRONTUBULOINTNEPHRITIS	LOXL2	MR Egger	0.021848	2	0.989135
4Zac5g	finn-b-N14_CHRONTUBULOINTNEPHRITIS	Chronic tubulo-interstitial nephritis || id:finn-b-N14_CHRONTUBULOINTNEPHRITIS	LOXL2	Inverse variance weighted	0.044742	3	0.997516
4Zac5g	finn-b-N14_PYELONEPHR	Acute tubulo-interstitial nephritis || id:finn-b-N14_PYELONEPHR	LOXL2	MR Egger	0.750718	2	0.687043
4Zac5g	finn-b-N14_PYELONEPHR	Acute tubulo-interstitial nephritis || id:finn-b-N14_PYELONEPHR	LOXL2	Inverse variance weighted	0.764355	3	0.857972
4Zu9zw	ebi-a-GCST010005	Membranous nephropathy || id:ebi-a-GCST010005	IVNS1ABP	Inverse variance weighted	0.016293	1	0.898431
4Zu9zw	ebi-a-GCST90018788	Acute glomerulonephritis || id:ebi-a-GCST90018788	IVNS1ABP	MR Egger	5.63644	2	0.059712
4Zu9zw	ebi-a-GCST90018788	Acute glomerulonephritis || id:ebi-a-GCST90018788	IVNS1ABP	Inverse variance weighted	8.76637	3	0.032564
4Zu9zw	ebi-a-GCST90018820	Chronic glomerulonephritis || id:ebi-a-GCST90018820	IVNS1ABP	MR Egger	0.877796	2	0.644747
4Zu9zw	ebi-a-GCST90018820	Chronic glomerulonephritis || id:ebi-a-GCST90018820	IVNS1ABP	Inverse variance weighted	2.58421	3	0.460265
4Zu9zw	ebi-a-GCST90018866	IgA nephropathy || id:ebi-a-GCST90018866	IVNS1ABP	MR Egger	1.70478	1	0.191664
4Zu9zw	ebi-a-GCST90018866	IgA nephropathy || id:ebi-a-GCST90018866	IVNS1ABP	Inverse variance weighted	11.6283	2	0.00298502
4Zu9zw	finn-b-N14_CHRONTUBULOINTNEPHRITIS	Chronic tubulo-interstitial nephritis || id:finn-b-N14_CHRONTUBULOINTNEPHRITIS	IVNS1ABP	MR Egger	0.898389	2	0.638142
4Zu9zw	finn-b-N14_CHRONTUBULOINTNEPHRITIS	Chronic tubulo-interstitial nephritis || id:finn-b-N14_CHRONTUBULOINTNEPHRITIS	IVNS1ABP	Inverse variance weighted	2.34347	3	0.504245
4Zu9zw	finn-b-N14_PYELONEPHR	Acute tubulo-interstitial nephritis || id:finn-b-N14_PYELONEPHR	IVNS1ABP	MR Egger	2.11371	2	0.347547
4Zu9zw	finn-b-N14_PYELONEPHR	Acute tubulo-interstitial nephritis || id:finn-b-N14_PYELONEPHR	IVNS1ABP	Inverse variance weighted	2.88804	3	0.409212
51V0WW	ebi-a-GCST010005	Membranous nephropathy || id:ebi-a-GCST010005	DLG5	MR Egger	0.486387	1	0.485543
51V0WW	ebi-a-GCST010005	Membranous nephropathy || id:ebi-a-GCST010005	DLG5	Inverse variance weighted	0.714337	2	0.699655
51V0WW	ebi-a-GCST90018788	Acute glomerulonephritis || id:ebi-a-GCST90018788	DLG5	MR Egger	0.108716	1	0.741611
51V0WW	ebi-a-GCST90018788	Acute glomerulonephritis || id:ebi-a-GCST90018788	DLG5	Inverse variance weighted	3.14787	2	0.207229
51V0WW	ebi-a-GCST90018820	Chronic glomerulonephritis || id:ebi-a-GCST90018820	DLG5	MR Egger	0.69932	1	0.403012
51V0WW	ebi-a-GCST90018820	Chronic glomerulonephritis || id:ebi-a-GCST90018820	DLG5	Inverse variance weighted	0.794562	2	0.672145
51V0WW	ebi-a-GCST90018866	IgA nephropathy || id:ebi-a-GCST90018866	DLG5	MR Egger	0.00126325	1	0.971647
51V0WW	ebi-a-GCST90018866	IgA nephropathy || id:ebi-a-GCST90018866	DLG5	Inverse variance weighted	0.0113779	2	0.994327
51V0WW	finn-b-N14_CHRONTUBULOINTNEPHRITIS	Chronic tubulo-interstitial nephritis || id:finn-b-N14_CHRONTUBULOINTNEPHRITIS	DLG5	MR Egger	3.77594	1	0.0519947
51V0WW	finn-b-N14_CHRONTUBULOINTNEPHRITIS	Chronic tubulo-interstitial nephritis || id:finn-b-N14_CHRONTUBULOINTNEPHRITIS	DLG5	Inverse variance weighted	3.82777	2	0.147506
51V0WW	finn-b-N14_PYELONEPHR	Acute tubulo-interstitial nephritis || id:finn-b-N14_PYELONEPHR	DLG5	MR Egger	0.0991755	1	0.752821
51V0WW	finn-b-N14_PYELONEPHR	Acute tubulo-interstitial nephritis || id:finn-b-N14_PYELONEPHR	DLG5	Inverse variance weighted	0.394487	2	0.820991
51V0WW	ieu-a-1081	IgA nephropathy || id:ieu-a-1081	DLG5	Inverse variance weighted	0.0198744	1	0.887888
52R0w0	ebi-a-GCST90018788	Acute glomerulonephritis || id:ebi-a-GCST90018788	ZP3	MR Egger	0.987932	2	0.610201
52R0w0	ebi-a-GCST90018788	Acute glomerulonephritis || id:ebi-a-GCST90018788	ZP3	Inverse variance weighted	1.19887	3	0.753275
52R0w0	ebi-a-GCST90018820	Chronic glomerulonephritis || id:ebi-a-GCST90018820	ZP3	MR Egger	1.74351	2	0.418216
52R0w0	ebi-a-GCST90018820	Chronic glomerulonephritis || id:ebi-a-GCST90018820	ZP3	Inverse variance weighted	1.76437	3	0.622718
52R0w0	ebi-a-GCST90018866	IgA nephropathy || id:ebi-a-GCST90018866	ZP3	MR Egger	2.14666	2	0.341868
52R0w0	ebi-a-GCST90018866	IgA nephropathy || id:ebi-a-GCST90018866	ZP3	Inverse variance weighted	2.19315	3	0.5333
52R0w0	finn-b-N14_CHRONTUBULOINTNEPHRITIS	Chronic tubulo-interstitial nephritis || id:finn-b-N14_CHRONTUBULOINTNEPHRITIS	ZP3	MR Egger	0.622582	2	0.732501
52R0w0	finn-b-N14_CHRONTUBULOINTNEPHRITIS	Chronic tubulo-interstitial nephritis || id:finn-b-N14_CHRONTUBULOINTNEPHRITIS	ZP3	Inverse variance weighted	0.841735	3	0.839461
52R0w0	finn-b-N14_PYELONEPHR	Acute tubulo-interstitial nephritis || id:finn-b-N14_PYELONEPHR	ZP3	MR Egger	1.22449	2	0.542131
52R0w0	finn-b-N14_PYELONEPHR	Acute tubulo-interstitial nephritis || id:finn-b-N14_PYELONEPHR	ZP3	Inverse variance weighted	1.51438	3	0.678957
55SbcC	ebi-a-GCST010005	Membranous nephropathy || id:ebi-a-GCST010005	DNTT	Inverse variance weighted	0.65229	1	0.419295
55SbcC	ebi-a-GCST90018788	Acute glomerulonephritis || id:ebi-a-GCST90018788	DNTT	Inverse variance weighted	3.66305	1	0.0556318
55SbcC	ebi-a-GCST90018820	Chronic glomerulonephritis || id:ebi-a-GCST90018820	DNTT	Inverse variance weighted	0.382435	1	0.536303
55SbcC	ebi-a-GCST90018866	IgA nephropathy || id:ebi-a-GCST90018866	DNTT	Inverse variance weighted	0.398285	1	0.527976
55SbcC	finn-b-N14_CHRONTUBULOINTNEPHRITIS	Chronic tubulo-interstitial nephritis || id:finn-b-N14_CHRONTUBULOINTNEPHRITIS	DNTT	Inverse variance weighted	1.20699	1	0.27193
55SbcC	finn-b-N14_PYELONEPHR	Acute tubulo-interstitial nephritis || id:finn-b-N14_PYELONEPHR	DNTT	Inverse variance weighted	3.67314e-05	1	0.995164
5641JP	ebi-a-GCST010005	Membranous nephropathy || id:ebi-a-GCST010005	ABCG1	MR Egger	1.80507	1	0.1791
5641JP	ebi-a-GCST010005	Membranous nephropathy || id:ebi-a-GCST010005	ABCG1	Inverse variance weighted	2.40331	2	0.300696
5641JP	ebi-a-GCST90018788	Acute glomerulonephritis || id:ebi-a-GCST90018788	ABCG1	MR Egger	0.197065	2	0.906166
5641JP	ebi-a-GCST90018788	Acute glomerulonephritis || id:ebi-a-GCST90018788	ABCG1	Inverse variance weighted	0.227976	3	0.972951
5641JP	ebi-a-GCST90018820	Chronic glomerulonephritis || id:ebi-a-GCST90018820	ABCG1	MR Egger	0.0158415	2	0.992111
5641JP	ebi-a-GCST90018820	Chronic glomerulonephritis || id:ebi-a-GCST90018820	ABCG1	Inverse variance weighted	4.90691	3	0.178742
5641JP	ebi-a-GCST90018866	IgA nephropathy || id:ebi-a-GCST90018866	ABCG1	MR Egger	0.0666885	2	0.967206
5641JP	ebi-a-GCST90018866	IgA nephropathy || id:ebi-a-GCST90018866	ABCG1	Inverse variance weighted	0.11728	3	0.989686
5641JP	finn-b-N14_CHRONTUBULOINTNEPHRITIS	Chronic tubulo-interstitial nephritis || id:finn-b-N14_CHRONTUBULOINTNEPHRITIS	ABCG1	MR Egger	5.25167	2	0.0723795
5641JP	finn-b-N14_CHRONTUBULOINTNEPHRITIS	Chronic tubulo-interstitial nephritis || id:finn-b-N14_CHRONTUBULOINTNEPHRITIS	ABCG1	Inverse variance weighted	5.52433	3	0.137191
5641JP	finn-b-N14_PYELONEPHR	Acute tubulo-interstitial nephritis || id:finn-b-N14_PYELONEPHR	ABCG1	MR Egger	0.492245	2	0.781826
5641JP	finn-b-N14_PYELONEPHR	Acute tubulo-interstitial nephritis || id:finn-b-N14_PYELONEPHR	ABCG1	Inverse variance weighted	0.895851	3	0.826429
5641JP	ieu-a-1081	IgA nephropathy || id:ieu-a-1081	ABCG1	Inverse variance weighted	0.00707831	1	0.932951
57vQcJ	ebi-a-GCST90018788	Acute glomerulonephritis || id:ebi-a-GCST90018788	NEK6	MR Egger	6.11072	4	0.191031
57vQcJ	ebi-a-GCST90018788	Acute glomerulonephritis || id:ebi-a-GCST90018788	NEK6	Inverse variance weighted	6.17005	5	0.290023
57vQcJ	ebi-a-GCST90018820	Chronic glomerulonephritis || id:ebi-a-GCST90018820	NEK6	MR Egger	8.1539	4	0.0861004
57vQcJ	ebi-a-GCST90018820	Chronic glomerulonephritis || id:ebi-a-GCST90018820	NEK6	Inverse variance weighted	10.2976	5	0.06723
57vQcJ	ebi-a-GCST90018866	IgA nephropathy || id:ebi-a-GCST90018866	NEK6	MR Egger	2.32112	4	0.676927
57vQcJ	ebi-a-GCST90018866	IgA nephropathy || id:ebi-a-GCST90018866	NEK6	Inverse variance weighted	4.66499	5	0.458116
57vQcJ	finn-b-N14_CHRONTUBULOINTNEPHRITIS	Chronic tubulo-interstitial nephritis || id:finn-b-N14_CHRONTUBULOINTNEPHRITIS	NEK6	MR Egger	2.42653	4	0.657838
57vQcJ	finn-b-N14_CHRONTUBULOINTNEPHRITIS	Chronic tubulo-interstitial nephritis || id:finn-b-N14_CHRONTUBULOINTNEPHRITIS	NEK6	Inverse variance weighted	2.43828	5	0.78576
57vQcJ	finn-b-N14_PYELONEPHR	Acute tubulo-interstitial nephritis || id:finn-b-N14_PYELONEPHR	NEK6	MR Egger	2.11111	4	0.715332
57vQcJ	finn-b-N14_PYELONEPHR	Acute tubulo-interstitial nephritis || id:finn-b-N14_PYELONEPHR	NEK6	Inverse variance weighted	2.44381	5	0.784933
59cndX	ebi-a-GCST010005	Membranous nephropathy || id:ebi-a-GCST010005	CXCL5	Inverse variance weighted	3.32314	1	0.0683114
59cndX	ebi-a-GCST90018788	Acute glomerulonephritis || id:ebi-a-GCST90018788	CXCL5	MR Egger	12.821	3	0.00504005
59cndX	ebi-a-GCST90018788	Acute glomerulonephritis || id:ebi-a-GCST90018788	CXCL5	Inverse variance weighted	13.7116	4	0.00827456
59cndX	ebi-a-GCST90018820	Chronic glomerulonephritis || id:ebi-a-GCST90018820	CXCL5	MR Egger	6.80163	3	0.0784965
59cndX	ebi-a-GCST90018820	Chronic glomerulonephritis || id:ebi-a-GCST90018820	CXCL5	Inverse variance weighted	6.87881	4	0.142433
59cndX	ebi-a-GCST90018866	IgA nephropathy || id:ebi-a-GCST90018866	CXCL5	MR Egger	6.69377	3	0.0823262
59cndX	ebi-a-GCST90018866	IgA nephropathy || id:ebi-a-GCST90018866	CXCL5	Inverse variance weighted	7.23571	4	0.123944
59cndX	finn-b-N14_CHRONTUBULOINTNEPHRITIS	Chronic tubulo-interstitial nephritis || id:finn-b-N14_CHRONTUBULOINTNEPHRITIS	CXCL5	MR Egger	0.550629	3	0.907636
59cndX	finn-b-N14_CHRONTUBULOINTNEPHRITIS	Chronic tubulo-interstitial nephritis || id:finn-b-N14_CHRONTUBULOINTNEPHRITIS	CXCL5	Inverse variance weighted	0.556791	4	0.967742
59cndX	finn-b-N14_PYELONEPHR	Acute tubulo-interstitial nephritis || id:finn-b-N14_PYELONEPHR	CXCL5	MR Egger	0.577947	3	0.901462
59cndX	finn-b-N14_PYELONEPHR	Acute tubulo-interstitial nephritis || id:finn-b-N14_PYELONEPHR	CXCL5	Inverse variance weighted	0.834404	4	0.933777
59ENmG	ebi-a-GCST010005	Membranous nephropathy || id:ebi-a-GCST010005	BCAT2	Inverse variance weighted	1.1286	1	0.288074
59ENmG	ebi-a-GCST90018788	Acute glomerulonephritis || id:ebi-a-GCST90018788	BCAT2	Inverse variance weighted	2.80457	1	0.093996
59ENmG	ebi-a-GCST90018820	Chronic glomerulonephritis || id:ebi-a-GCST90018820	BCAT2	Inverse variance weighted	2.45396	1	0.117229
59ENmG	ebi-a-GCST90018866	IgA nephropathy || id:ebi-a-GCST90018866	BCAT2	Inverse variance weighted	1.07239	1	0.300406
59ENmG	finn-b-N14_CHRONTUBULOINTNEPHRITIS	Chronic tubulo-interstitial nephritis || id:finn-b-N14_CHRONTUBULOINTNEPHRITIS	BCAT2	Inverse variance weighted	0.00182135	1	0.965959
59ENmG	finn-b-N14_PYELONEPHR	Acute tubulo-interstitial nephritis || id:finn-b-N14_PYELONEPHR	BCAT2	Inverse variance weighted	0.00925397	1	0.923364
59Tpvh	ebi-a-GCST90018788	Acute glomerulonephritis || id:ebi-a-GCST90018788	KLHL30	Inverse variance weighted	0.00060445	1	0.980386
59Tpvh	ebi-a-GCST90018820	Chronic glomerulonephritis || id:ebi-a-GCST90018820	KLHL30	Inverse variance weighted	2.27698	1	0.131308
59Tpvh	ebi-a-GCST90018866	IgA nephropathy || id:ebi-a-GCST90018866	KLHL30	Inverse variance weighted	0.74821	1	0.387043
59Tpvh	finn-b-N14_CHRONTUBULOINTNEPHRITIS	Chronic tubulo-interstitial nephritis || id:finn-b-N14_CHRONTUBULOINTNEPHRITIS	KLHL30	Inverse variance weighted	0.180692	1	0.670779
59Tpvh	finn-b-N14_PYELONEPHR	Acute tubulo-interstitial nephritis || id:finn-b-N14_PYELONEPHR	KLHL30	Inverse variance weighted	0.731269	1	0.392472
5a88OK	ebi-a-GCST010005	Membranous nephropathy || id:ebi-a-GCST010005	C2	Inverse variance weighted	137.303	1	1.03501e-31
5a88OK	ebi-a-GCST90018788	Acute glomerulonephritis || id:ebi-a-GCST90018788	C2	MR Egger	2.46019	1	0.116765
5a88OK	ebi-a-GCST90018788	Acute glomerulonephritis || id:ebi-a-GCST90018788	C2	Inverse variance weighted	2.81352	2	0.244936
5a88OK	ebi-a-GCST90018820	Chronic glomerulonephritis || id:ebi-a-GCST90018820	C2	MR Egger	6.88414	1	0.00869639
5a88OK	ebi-a-GCST90018820	Chronic glomerulonephritis || id:ebi-a-GCST90018820	C2	Inverse variance weighted	9.50237	2	0.00864146
5a88OK	ebi-a-GCST90018866	IgA nephropathy || id:ebi-a-GCST90018866	C2	MR Egger	1.8905	1	0.169145
5a88OK	ebi-a-GCST90018866	IgA nephropathy || id:ebi-a-GCST90018866	C2	Inverse variance weighted	39.9307	2	2.13382e-09
5a88OK	finn-b-N14_CHRONTUBULOINTNEPHRITIS	Chronic tubulo-interstitial nephritis || id:finn-b-N14_CHRONTUBULOINTNEPHRITIS	C2	Inverse variance weighted	0.0395029	1	0.842456
5a88OK	finn-b-N14_PYELONEPHR	Acute tubulo-interstitial nephritis || id:finn-b-N14_PYELONEPHR	C2	Inverse variance weighted	2.17862	1	0.13994
5A9MeO	ebi-a-GCST90018788	Acute glomerulonephritis || id:ebi-a-GCST90018788	CHRNA2	Inverse variance weighted	0.270313	1	0.603122
5A9MeO	ebi-a-GCST90018820	Chronic glomerulonephritis || id:ebi-a-GCST90018820	CHRNA2	Inverse variance weighted	0.00143894	1	0.969741
5A9MeO	ebi-a-GCST90018866	IgA nephropathy || id:ebi-a-GCST90018866	CHRNA2	Inverse variance weighted	0.00986038	1	0.920901
5A9MeO	finn-b-N14_CHRONTUBULOINTNEPHRITIS	Chronic tubulo-interstitial nephritis || id:finn-b-N14_CHRONTUBULOINTNEPHRITIS	CHRNA2	Inverse variance weighted	0.00420081	1	0.948322
5A9MeO	finn-b-N14_PYELONEPHR	Acute tubulo-interstitial nephritis || id:finn-b-N14_PYELONEPHR	CHRNA2	Inverse variance weighted	0.551792	1	0.457586
5aF67c	ebi-a-GCST90018788	Acute glomerulonephritis || id:ebi-a-GCST90018788	BST2	MR Egger	0.383916	1	0.535515
5aF67c	ebi-a-GCST90018788	Acute glomerulonephritis || id:ebi-a-GCST90018788	BST2	Inverse variance weighted	0.509114	2	0.77526
5aF67c	ebi-a-GCST90018820	Chronic glomerulonephritis || id:ebi-a-GCST90018820	BST2	MR Egger	0.57036	1	0.450116
5aF67c	ebi-a-GCST90018820	Chronic glomerulonephritis || id:ebi-a-GCST90018820	BST2	Inverse variance weighted	1.47395	2	0.478559
5aF67c	ebi-a-GCST90018866	IgA nephropathy || id:ebi-a-GCST90018866	BST2	MR Egger	1.99006	1	0.158334
5aF67c	ebi-a-GCST90018866	IgA nephropathy || id:ebi-a-GCST90018866	BST2	Inverse variance weighted	2.05667	2	0.357602
5aF67c	finn-b-N14_CHRONTUBULOINTNEPHRITIS	Chronic tubulo-interstitial nephritis || id:finn-b-N14_CHRONTUBULOINTNEPHRITIS	BST2	MR Egger	5.04088	1	0.0247559
5aF67c	finn-b-N14_CHRONTUBULOINTNEPHRITIS	Chronic tubulo-interstitial nephritis || id:finn-b-N14_CHRONTUBULOINTNEPHRITIS	BST2	Inverse variance weighted	7.01717	2	0.0299392
5aF67c	finn-b-N14_PYELONEPHR	Acute tubulo-interstitial nephritis || id:finn-b-N14_PYELONEPHR	BST2	MR Egger	0.485077	1	0.486132
5aF67c	finn-b-N14_PYELONEPHR	Acute tubulo-interstitial nephritis || id:finn-b-N14_PYELONEPHR	BST2	Inverse variance weighted	2.23875	2	0.326484
5b2Z3s	ebi-a-GCST010005	Membranous nephropathy || id:ebi-a-GCST010005	SQSTM1	Inverse variance weighted	1.65247	1	0.198624
5b2Z3s	ebi-a-GCST90018788	Acute glomerulonephritis || id:ebi-a-GCST90018788	SQSTM1	MR Egger	0.228717	1	0.632477
5b2Z3s	ebi-a-GCST90018788	Acute glomerulonephritis || id:ebi-a-GCST90018788	SQSTM1	Inverse variance weighted	0.281183	2	0.868844
5b2Z3s	ebi-a-GCST90018820	Chronic glomerulonephritis || id:ebi-a-GCST90018820	SQSTM1	MR Egger	0.00102071	1	0.974513
5b2Z3s	ebi-a-GCST90018820	Chronic glomerulonephritis || id:ebi-a-GCST90018820	SQSTM1	Inverse variance weighted	0.232687	2	0.890169
5b2Z3s	ebi-a-GCST90018866	IgA nephropathy || id:ebi-a-GCST90018866	SQSTM1	MR Egger	0.815268	1	0.366567
5b2Z3s	ebi-a-GCST90018866	IgA nephropathy || id:ebi-a-GCST90018866	SQSTM1	Inverse variance weighted	2.49383	2	0.28739
5b2Z3s	finn-b-N14_CHRONTUBULOINTNEPHRITIS	Chronic tubulo-interstitial nephritis || id:finn-b-N14_CHRONTUBULOINTNEPHRITIS	SQSTM1	MR Egger	0.0549235	1	0.814707
5b2Z3s	finn-b-N14_CHRONTUBULOINTNEPHRITIS	Chronic tubulo-interstitial nephritis || id:finn-b-N14_CHRONTUBULOINTNEPHRITIS	SQSTM1	Inverse variance weighted	0.958044	2	0.619389
5b2Z3s	finn-b-N14_PYELONEPHR	Acute tubulo-interstitial nephritis || id:finn-b-N14_PYELONEPHR	SQSTM1	MR Egger	0.0702114	1	0.791029
5b2Z3s	finn-b-N14_PYELONEPHR	Acute tubulo-interstitial nephritis || id:finn-b-N14_PYELONEPHR	SQSTM1	Inverse variance weighted	0.132965	2	0.935679
5b8OC2	ebi-a-GCST90018788	Acute glomerulonephritis || id:ebi-a-GCST90018788	GSTCD	Inverse variance weighted	0.209037	1	0.647523
5b8OC2	ebi-a-GCST90018820	Chronic glomerulonephritis || id:ebi-a-GCST90018820	GSTCD	Inverse variance weighted	0.0285033	1	0.865931
5b8OC2	ebi-a-GCST90018866	IgA nephropathy || id:ebi-a-GCST90018866	GSTCD	Inverse variance weighted	0.0191289	1	0.889998
5b8OC2	finn-b-N14_CHRONTUBULOINTNEPHRITIS	Chronic tubulo-interstitial nephritis || id:finn-b-N14_CHRONTUBULOINTNEPHRITIS	GSTCD	Inverse variance weighted	0.304075	1	0.581339
5b8OC2	finn-b-N14_PYELONEPHR	Acute tubulo-interstitial nephritis || id:finn-b-N14_PYELONEPHR	GSTCD	Inverse variance weighted	0.00126629	1	0.971613
5Bil8c	ebi-a-GCST010005	Membranous nephropathy || id:ebi-a-GCST010005	FPGS	Inverse variance weighted	0.974568	1	0.323544
5Bil8c	ebi-a-GCST90018788	Acute glomerulonephritis || id:ebi-a-GCST90018788	FPGS	Inverse variance weighted	1.88242	1	0.170059
5Bil8c	ebi-a-GCST90018820	Chronic glomerulonephritis || id:ebi-a-GCST90018820	FPGS	Inverse variance weighted	0.0329149	1	0.856034
5Bil8c	ebi-a-GCST90018866	IgA nephropathy || id:ebi-a-GCST90018866	FPGS	Inverse variance weighted	5.94562	1	0.0147539
5Bil8c	finn-b-N14_CHRONTUBULOINTNEPHRITIS	Chronic tubulo-interstitial nephritis || id:finn-b-N14_CHRONTUBULOINTNEPHRITIS	FPGS	Inverse variance weighted	0.793411	1	0.373071
5Bil8c	finn-b-N14_PYELONEPHR	Acute tubulo-interstitial nephritis || id:finn-b-N14_PYELONEPHR	FPGS	Inverse variance weighted	0.149244	1	0.699258
5bvMmV	ebi-a-GCST010005	Membranous nephropathy || id:ebi-a-GCST010005	ACP2	Inverse variance weighted	0.175876	1	0.674942
5bvMmV	ebi-a-GCST90018788	Acute glomerulonephritis || id:ebi-a-GCST90018788	ACP2	MR Egger	6.75435	10	0.748415
5bvMmV	ebi-a-GCST90018788	Acute glomerulonephritis || id:ebi-a-GCST90018788	ACP2	Inverse variance weighted	10.4992	11	0.48612
5bvMmV	ebi-a-GCST90018820	Chronic glomerulonephritis || id:ebi-a-GCST90018820	ACP2	MR Egger	6.08839	10	0.807783
5bvMmV	ebi-a-GCST90018820	Chronic glomerulonephritis || id:ebi-a-GCST90018820	ACP2	Inverse variance weighted	6.30236	11	0.852447
5bvMmV	ebi-a-GCST90018866	IgA nephropathy || id:ebi-a-GCST90018866	ACP2	MR Egger	6.60193	10	0.762414
5bvMmV	ebi-a-GCST90018866	IgA nephropathy || id:ebi-a-GCST90018866	ACP2	Inverse variance weighted	8.58816	11	0.659848
5bvMmV	finn-b-N14_CHRONTUBULOINTNEPHRITIS	Chronic tubulo-interstitial nephritis || id:finn-b-N14_CHRONTUBULOINTNEPHRITIS	ACP2	MR Egger	3.40786	9	0.945911
5bvMmV	finn-b-N14_CHRONTUBULOINTNEPHRITIS	Chronic tubulo-interstitial nephritis || id:finn-b-N14_CHRONTUBULOINTNEPHRITIS	ACP2	Inverse variance weighted	3.42306	10	0.969646
5bvMmV	finn-b-N14_PYELONEPHR	Acute tubulo-interstitial nephritis || id:finn-b-N14_PYELONEPHR	ACP2	MR Egger	4.27266	9	0.892568
5bvMmV	finn-b-N14_PYELONEPHR	Acute tubulo-interstitial nephritis || id:finn-b-N14_PYELONEPHR	ACP2	Inverse variance weighted	4.31189	10	0.932182
5C4N3X	ebi-a-GCST010005	Membranous nephropathy || id:ebi-a-GCST010005	FSCN1	MR Egger	0.151893	1	0.696732
5C4N3X	ebi-a-GCST010005	Membranous nephropathy || id:ebi-a-GCST010005	FSCN1	Inverse variance weighted	6.22611	2	0.0444648
5C4N3X	ebi-a-GCST90018788	Acute glomerulonephritis || id:ebi-a-GCST90018788	FSCN1	MR Egger	0.180167	3	0.980726
5C4N3X	ebi-a-GCST90018788	Acute glomerulonephritis || id:ebi-a-GCST90018788	FSCN1	Inverse variance weighted	0.180173	4	0.996178
5C4N3X	ebi-a-GCST90018820	Chronic glomerulonephritis || id:ebi-a-GCST90018820	FSCN1	MR Egger	3.31163	3	0.346027
5C4N3X	ebi-a-GCST90018820	Chronic glomerulonephritis || id:ebi-a-GCST90018820	FSCN1	Inverse variance weighted	4.71052	4	0.31831
5C4N3X	ebi-a-GCST90018866	IgA nephropathy || id:ebi-a-GCST90018866	FSCN1	MR Egger	0.0961584	3	0.992294
5C4N3X	ebi-a-GCST90018866	IgA nephropathy || id:ebi-a-GCST90018866	FSCN1	Inverse variance weighted	0.793415	4	0.939329
5C4N3X	finn-b-N14_CHRONTUBULOINTNEPHRITIS	Chronic tubulo-interstitial nephritis || id:finn-b-N14_CHRONTUBULOINTNEPHRITIS	FSCN1	MR Egger	2.6161	3	0.454674
5C4N3X	finn-b-N14_CHRONTUBULOINTNEPHRITIS	Chronic tubulo-interstitial nephritis || id:finn-b-N14_CHRONTUBULOINTNEPHRITIS	FSCN1	Inverse variance weighted	2.61632	4	0.623934
5C4N3X	finn-b-N14_PYELONEPHR	Acute tubulo-interstitial nephritis || id:finn-b-N14_PYELONEPHR	FSCN1	MR Egger	2.21419	3	0.529158
5C4N3X	finn-b-N14_PYELONEPHR	Acute tubulo-interstitial nephritis || id:finn-b-N14_PYELONEPHR	FSCN1	Inverse variance weighted	2.89665	4	0.575266
5DNUlO	ebi-a-GCST010005	Membranous nephropathy || id:ebi-a-GCST010005	PAPLN	Inverse variance weighted	0.168764	1	0.681212
5DNUlO	ebi-a-GCST90018788	Acute glomerulonephritis || id:ebi-a-GCST90018788	PAPLN	Inverse variance weighted	0.330904	1	0.565127
5DNUlO	ebi-a-GCST90018820	Chronic glomerulonephritis || id:ebi-a-GCST90018820	PAPLN	Inverse variance weighted	6.54621	1	0.0105108
5DNUlO	ebi-a-GCST90018866	IgA nephropathy || id:ebi-a-GCST90018866	PAPLN	Inverse variance weighted	3.8172	1	0.050729
5DNUlO	finn-b-N14_CHRONTUBULOINTNEPHRITIS	Chronic tubulo-interstitial nephritis || id:finn-b-N14_CHRONTUBULOINTNEPHRITIS	PAPLN	Inverse variance weighted	0.673736	1	0.411752
5DNUlO	finn-b-N14_PYELONEPHR	Acute tubulo-interstitial nephritis || id:finn-b-N14_PYELONEPHR	PAPLN	Inverse variance weighted	0.199027	1	0.655507
5DNUlO	ieu-a-1081	IgA nephropathy || id:ieu-a-1081	PAPLN	Inverse variance weighted	0.0887677	1	0.76575
5gdZdp	ebi-a-GCST010005	Membranous nephropathy || id:ebi-a-GCST010005	FHIT	MR Egger	3.17263	2	0.204679
5gdZdp	ebi-a-GCST010005	Membranous nephropathy || id:ebi-a-GCST010005	FHIT	Inverse variance weighted	5.98434	3	0.112375
5gdZdp	ebi-a-GCST90018788	Acute glomerulonephritis || id:ebi-a-GCST90018788	FHIT	MR Egger	2.98914	4	0.559644
5gdZdp	ebi-a-GCST90018788	Acute glomerulonephritis || id:ebi-a-GCST90018788	FHIT	Inverse variance weighted	3.49582	5	0.624021
5gdZdp	ebi-a-GCST90018820	Chronic glomerulonephritis || id:ebi-a-GCST90018820	FHIT	MR Egger	4.67804	4	0.321955
5gdZdp	ebi-a-GCST90018820	Chronic glomerulonephritis || id:ebi-a-GCST90018820	FHIT	Inverse variance weighted	4.93207	5	0.424227
5gdZdp	ebi-a-GCST90018866	IgA nephropathy || id:ebi-a-GCST90018866	FHIT	MR Egger	1.81638	4	0.769484
5gdZdp	ebi-a-GCST90018866	IgA nephropathy || id:ebi-a-GCST90018866	FHIT	Inverse variance weighted	1.92619	5	0.859261
5gdZdp	finn-b-N14_CHRONTUBULOINTNEPHRITIS	Chronic tubulo-interstitial nephritis || id:finn-b-N14_CHRONTUBULOINTNEPHRITIS	FHIT	MR Egger	3.64135	4	0.456714
5gdZdp	finn-b-N14_CHRONTUBULOINTNEPHRITIS	Chronic tubulo-interstitial nephritis || id:finn-b-N14_CHRONTUBULOINTNEPHRITIS	FHIT	Inverse variance weighted	4.61688	5	0.464399
5gdZdp	finn-b-N14_PYELONEPHR	Acute tubulo-interstitial nephritis || id:finn-b-N14_PYELONEPHR	FHIT	MR Egger	8.16235	4	0.085809
5gdZdp	finn-b-N14_PYELONEPHR	Acute tubulo-interstitial nephritis || id:finn-b-N14_PYELONEPHR	FHIT	Inverse variance weighted	12.8943	5	0.0243898
5Ggvl8	ebi-a-GCST010005	Membranous nephropathy || id:ebi-a-GCST010005	GNL3	Inverse variance weighted	3.40785	1	0.0648869
5Ggvl8	ebi-a-GCST90018788	Acute glomerulonephritis || id:ebi-a-GCST90018788	GNL3	Inverse variance weighted	0.254045	1	0.614241
5Ggvl8	ebi-a-GCST90018820	Chronic glomerulonephritis || id:ebi-a-GCST90018820	GNL3	Inverse variance weighted	1.35492	1	0.24442
5Ggvl8	ebi-a-GCST90018866	IgA nephropathy || id:ebi-a-GCST90018866	GNL3	Inverse variance weighted	0.0482182	1	0.826193
5GgXAI	ebi-a-GCST010005	Membranous nephropathy || id:ebi-a-GCST010005	ARSA	Inverse variance weighted	0.464358	1	0.495594
5GgXAI	ebi-a-GCST90018788	Acute glomerulonephritis || id:ebi-a-GCST90018788	ARSA	MR Egger	0.82003	2	0.66364
5GgXAI	ebi-a-GCST90018788	Acute glomerulonephritis || id:ebi-a-GCST90018788	ARSA	Inverse variance weighted	0.821849	3	0.844234
5GgXAI	ebi-a-GCST90018820	Chronic glomerulonephritis || id:ebi-a-GCST90018820	ARSA	MR Egger	1.20737	2	0.546792
5GgXAI	ebi-a-GCST90018820	Chronic glomerulonephritis || id:ebi-a-GCST90018820	ARSA	Inverse variance weighted	1.81034	3	0.612687
5GgXAI	ebi-a-GCST90018866	IgA nephropathy || id:ebi-a-GCST90018866	ARSA	MR Egger	1.34341	2	0.510837
5GgXAI	ebi-a-GCST90018866	IgA nephropathy || id:ebi-a-GCST90018866	ARSA	Inverse variance weighted	1.49711	3	0.682939
5GgXAI	finn-b-N14_CHRONTUBULOINTNEPHRITIS	Chronic tubulo-interstitial nephritis || id:finn-b-N14_CHRONTUBULOINTNEPHRITIS	ARSA	MR Egger	0.974195	2	0.614407
5GgXAI	finn-b-N14_CHRONTUBULOINTNEPHRITIS	Chronic tubulo-interstitial nephritis || id:finn-b-N14_CHRONTUBULOINTNEPHRITIS	ARSA	Inverse variance weighted	1.92855	3	0.587368
5GgXAI	finn-b-N14_PYELONEPHR	Acute tubulo-interstitial nephritis || id:finn-b-N14_PYELONEPHR	ARSA	MR Egger	1.05847	2	0.589055
5GgXAI	finn-b-N14_PYELONEPHR	Acute tubulo-interstitial nephritis || id:finn-b-N14_PYELONEPHR	ARSA	Inverse variance weighted	3.45407	3	0.326768
5GX2wZ	ebi-a-GCST90018788	Acute glomerulonephritis || id:ebi-a-GCST90018788	LAMC1	MR Egger	1.64509	2	0.439313
5GX2wZ	ebi-a-GCST90018788	Acute glomerulonephritis || id:ebi-a-GCST90018788	LAMC1	Inverse variance weighted	1.83143	3	0.608119
5GX2wZ	ebi-a-GCST90018820	Chronic glomerulonephritis || id:ebi-a-GCST90018820	LAMC1	MR Egger	0.534329	2	0.765547
5GX2wZ	ebi-a-GCST90018820	Chronic glomerulonephritis || id:ebi-a-GCST90018820	LAMC1	Inverse variance weighted	3.01861	3	0.388764
5GX2wZ	ebi-a-GCST90018866	IgA nephropathy || id:ebi-a-GCST90018866	LAMC1	MR Egger	0.0182792	1	0.892453
5GX2wZ	ebi-a-GCST90018866	IgA nephropathy || id:ebi-a-GCST90018866	LAMC1	Inverse variance weighted	0.243234	2	0.885488
5GX2wZ	finn-b-N14_CHRONTUBULOINTNEPHRITIS	Chronic tubulo-interstitial nephritis || id:finn-b-N14_CHRONTUBULOINTNEPHRITIS	LAMC1	MR Egger	1.80934	2	0.404674
5GX2wZ	finn-b-N14_CHRONTUBULOINTNEPHRITIS	Chronic tubulo-interstitial nephritis || id:finn-b-N14_CHRONTUBULOINTNEPHRITIS	LAMC1	Inverse variance weighted	3.40125	3	0.333798
5GX2wZ	finn-b-N14_PYELONEPHR	Acute tubulo-interstitial nephritis || id:finn-b-N14_PYELONEPHR	LAMC1	MR Egger	0.577868	2	0.749062
5GX2wZ	finn-b-N14_PYELONEPHR	Acute tubulo-interstitial nephritis || id:finn-b-N14_PYELONEPHR	LAMC1	Inverse variance weighted	4.06017	3	0.25504
5IDVux	ebi-a-GCST010005	Membranous nephropathy || id:ebi-a-GCST010005	GYPC	Inverse variance weighted	0.240759	1	0.623659
5IDVux	ebi-a-GCST90018788	Acute glomerulonephritis || id:ebi-a-GCST90018788	GYPC	MR Egger	1.74737	2	0.417412
5IDVux	ebi-a-GCST90018788	Acute glomerulonephritis || id:ebi-a-GCST90018788	GYPC	Inverse variance weighted	1.77346	3	0.620728
5IDVux	ebi-a-GCST90018820	Chronic glomerulonephritis || id:ebi-a-GCST90018820	GYPC	MR Egger	0.146354	2	0.929436
5IDVux	ebi-a-GCST90018820	Chronic glomerulonephritis || id:ebi-a-GCST90018820	GYPC	Inverse variance weighted	0.847706	3	0.838026
5IDVux	ebi-a-GCST90018866	IgA nephropathy || id:ebi-a-GCST90018866	GYPC	MR Egger	3.92532	2	0.140484
5IDVux	ebi-a-GCST90018866	IgA nephropathy || id:ebi-a-GCST90018866	GYPC	Inverse variance weighted	3.94312	3	0.267672
5IDVux	finn-b-N14_CHRONTUBULOINTNEPHRITIS	Chronic tubulo-interstitial nephritis || id:finn-b-N14_CHRONTUBULOINTNEPHRITIS	GYPC	MR Egger	1.13116	2	0.568031
[truncated: 21,726 more rows]
