# Supplementary material for: Systematic prioritization of potential therapeutic targets for glomerulonephritis using multi-omics Mendelian randomization
Source: PLoS Comput Biol. 2026 Apr 16;22(4):e1014174. doi: 10.1371/journal.pcbi.1014174 (PMC13108903; doi:10.1371/journal.pcbi.1014174)
Supplement: S8 Table — (XLSX) [file pcbi.1014174.s008.xlsx]

## Sheet: S8
Table S8. Results for pleiotropy test (EQTL)
id.exposure	id.outcome	outcome	exposure	egger_intercept	se	pval
00BygK	ebi-a-GCST90018788	Acute glomerulonephritis || id:ebi-a-GCST90018788	NBL1	-0.0594352	0.115088	0.621463
00BygK	ebi-a-GCST90018820	Chronic glomerulonephritis || id:ebi-a-GCST90018820	NBL1	0.00689063	0.111484	0.952443
00BygK	ebi-a-GCST90018866	IgA nephropathy || id:ebi-a-GCST90018866	NBL1	-0.00723075	0.0435464	0.872814
00BygK	finn-b-N14_CHRONTUBULOINTNEPHRITIS	Chronic tubulo-interstitial nephritis || id:finn-b-N14_CHRONTUBULOINTNEPHRITIS	NBL1	0.0171877	0.186523	0.92958
00BygK	finn-b-N14_PYELONEPHR	Acute tubulo-interstitial nephritis || id:finn-b-N14_PYELONEPHR	NBL1	-0.0105049	0.0402919	0.803026
03LzEU	ebi-a-GCST90018788	Acute glomerulonephritis || id:ebi-a-GCST90018788	QPRT	NA	NA	NA
03LzEU	ebi-a-GCST90018820	Chronic glomerulonephritis || id:ebi-a-GCST90018820	QPRT	NA	NA	NA
03LzEU	ebi-a-GCST90018866	IgA nephropathy || id:ebi-a-GCST90018866	QPRT	NA	NA	NA
03LzEU	finn-b-N14_CHRONTUBULOINTNEPHRITIS	Chronic tubulo-interstitial nephritis || id:finn-b-N14_CHRONTUBULOINTNEPHRITIS	QPRT	NA	NA	NA
03LzEU	finn-b-N14_PYELONEPHR	Acute tubulo-interstitial nephritis || id:finn-b-N14_PYELONEPHR	QPRT	NA	NA	NA
03QgXC	ebi-a-GCST90018788	Acute glomerulonephritis || id:ebi-a-GCST90018788	PTPN1	NA	NA	NA
03QgXC	ebi-a-GCST90018820	Chronic glomerulonephritis || id:ebi-a-GCST90018820	PTPN1	NA	NA	NA
03QgXC	ebi-a-GCST90018866	IgA nephropathy || id:ebi-a-GCST90018866	PTPN1	NA	NA	NA
03QgXC	finn-b-N14_CHRONTUBULOINTNEPHRITIS	Chronic tubulo-interstitial nephritis || id:finn-b-N14_CHRONTUBULOINTNEPHRITIS	PTPN1	NA	NA	NA
03QgXC	finn-b-N14_PYELONEPHR	Acute tubulo-interstitial nephritis || id:finn-b-N14_PYELONEPHR	PTPN1	NA	NA	NA
04GazE	ebi-a-GCST010005	Membranous nephropathy || id:ebi-a-GCST010005	PPIE	NA	NA	NA
04GazE	ebi-a-GCST90018788	Acute glomerulonephritis || id:ebi-a-GCST90018788	PPIE	0.00453009	0.0613362	0.94467
04GazE	ebi-a-GCST90018820	Chronic glomerulonephritis || id:ebi-a-GCST90018820	PPIE	0.0793366	0.0486765	0.178461
04GazE	ebi-a-GCST90018866	IgA nephropathy || id:ebi-a-GCST90018866	PPIE	0.00639209	0.0117291	0.614732
04GazE	finn-b-N14_CHRONTUBULOINTNEPHRITIS	Chronic tubulo-interstitial nephritis || id:finn-b-N14_CHRONTUBULOINTNEPHRITIS	PPIE	-0.0628797	0.0746113	0.461246
04GazE	finn-b-N14_PYELONEPHR	Acute tubulo-interstitial nephritis || id:finn-b-N14_PYELONEPHR	PPIE	-0.00396781	0.0156186	0.815879
04QjXL	ebi-a-GCST90018788	Acute glomerulonephritis || id:ebi-a-GCST90018788	RLN2	NA	NA	NA
04QjXL	ebi-a-GCST90018820	Chronic glomerulonephritis || id:ebi-a-GCST90018820	RLN2	NA	NA	NA
04QjXL	ebi-a-GCST90018866	IgA nephropathy || id:ebi-a-GCST90018866	RLN2	NA	NA	NA
055prh	ebi-a-GCST90018788	Acute glomerulonephritis || id:ebi-a-GCST90018788	SPHK1	-0.300865	0.163953	0.140399
055prh	ebi-a-GCST90018820	Chronic glomerulonephritis || id:ebi-a-GCST90018820	SPHK1	-0.0849422	0.154892	0.61259
055prh	ebi-a-GCST90018866	IgA nephropathy || id:ebi-a-GCST90018866	SPHK1	-0.0125259	0.0363713	0.747897
055prh	finn-b-N14_CHRONTUBULOINTNEPHRITIS	Chronic tubulo-interstitial nephritis || id:finn-b-N14_CHRONTUBULOINTNEPHRITIS	SPHK1	-0.186529	0.168816	0.331182
055prh	finn-b-N14_PYELONEPHR	Acute tubulo-interstitial nephritis || id:finn-b-N14_PYELONEPHR	SPHK1	0.0178764	0.0658433	0.799443
05miNO	ebi-a-GCST010005	Membranous nephropathy || id:ebi-a-GCST010005	PVR	NA	NA	NA
05miNO	ebi-a-GCST90018788	Acute glomerulonephritis || id:ebi-a-GCST90018788	PVR	-0.0136865	0.131142	0.9338
05miNO	ebi-a-GCST90018820	Chronic glomerulonephritis || id:ebi-a-GCST90018820	PVR	0.0626701	0.116635	0.686112
05miNO	ebi-a-GCST90018866	IgA nephropathy || id:ebi-a-GCST90018866	PVR	0.0329191	0.0413229	0.571756
05miNO	finn-b-N14_CHRONTUBULOINTNEPHRITIS	Chronic tubulo-interstitial nephritis || id:finn-b-N14_CHRONTUBULOINTNEPHRITIS	PVR	0.0621944	0.129249	0.71448
05miNO	finn-b-N14_PYELONEPHR	Acute tubulo-interstitial nephritis || id:finn-b-N14_PYELONEPHR	PVR	-0.0175849	0.0316705	0.677323
06lCt1	ebi-a-GCST90018788	Acute glomerulonephritis || id:ebi-a-GCST90018788	DNAJA1	NA	NA	NA
06lCt1	ebi-a-GCST90018820	Chronic glomerulonephritis || id:ebi-a-GCST90018820	DNAJA1	NA	NA	NA
06lCt1	ebi-a-GCST90018866	IgA nephropathy || id:ebi-a-GCST90018866	DNAJA1	NA	NA	NA
06lCt1	finn-b-N14_CHRONTUBULOINTNEPHRITIS	Chronic tubulo-interstitial nephritis || id:finn-b-N14_CHRONTUBULOINTNEPHRITIS	DNAJA1	NA	NA	NA
06lCt1	finn-b-N14_PYELONEPHR	Acute tubulo-interstitial nephritis || id:finn-b-N14_PYELONEPHR	DNAJA1	NA	NA	NA
073Ljs	ebi-a-GCST90018788	Acute glomerulonephritis || id:ebi-a-GCST90018788	PRIM1	-0.0765737	0.173284	0.735106
073Ljs	ebi-a-GCST90018820	Chronic glomerulonephritis || id:ebi-a-GCST90018820	PRIM1	-0.0577099	0.306533	0.881533
073Ljs	ebi-a-GCST90018866	IgA nephropathy || id:ebi-a-GCST90018866	PRIM1	0.0216317	0.0240448	0.533602
073Ljs	finn-b-N14_CHRONTUBULOINTNEPHRITIS	Chronic tubulo-interstitial nephritis || id:finn-b-N14_CHRONTUBULOINTNEPHRITIS	PRIM1	-0.0704697	0.156173	0.730153
073Ljs	finn-b-N14_PYELONEPHR	Acute tubulo-interstitial nephritis || id:finn-b-N14_PYELONEPHR	PRIM1	-0.0201376	0.0292112	0.61576
07wgMc	ebi-a-GCST010005	Membranous nephropathy || id:ebi-a-GCST010005	KLRC1	NA	NA	NA
07wgMc	ebi-a-GCST90018788	Acute glomerulonephritis || id:ebi-a-GCST90018788	KLRC1	-0.0072665	0.0599861	0.914656
07wgMc	ebi-a-GCST90018820	Chronic glomerulonephritis || id:ebi-a-GCST90018820	KLRC1	0.00487517	0.066462	0.948201
07wgMc	ebi-a-GCST90018866	IgA nephropathy || id:ebi-a-GCST90018866	KLRC1	-0.00259042	0.0111818	0.838344
07wgMc	finn-b-N14_CHRONTUBULOINTNEPHRITIS	Chronic tubulo-interstitial nephritis || id:finn-b-N14_CHRONTUBULOINTNEPHRITIS	KLRC1	0.03693	0.066449	0.61713
07wgMc	finn-b-N14_PYELONEPHR	Acute tubulo-interstitial nephritis || id:finn-b-N14_PYELONEPHR	KLRC1	0.0269406	0.0129732	0.129419
09Ofss	ebi-a-GCST010005	Membranous nephropathy || id:ebi-a-GCST010005	MTHFR	0.0426491	0.0765904	0.676544
09Ofss	ebi-a-GCST90018788	Acute glomerulonephritis || id:ebi-a-GCST90018788	MTHFR	0.158467	0.103749	0.201374
09Ofss	ebi-a-GCST90018820	Chronic glomerulonephritis || id:ebi-a-GCST90018820	MTHFR	0.0750675	0.149425	0.641801
09Ofss	ebi-a-GCST90018866	IgA nephropathy || id:ebi-a-GCST90018866	MTHFR	0.0145966	0.0200363	0.506663
09Ofss	finn-b-N14_CHRONTUBULOINTNEPHRITIS	Chronic tubulo-interstitial nephritis || id:finn-b-N14_CHRONTUBULOINTNEPHRITIS	MTHFR	0.0652455	0.1823	0.738505
09Ofss	finn-b-N14_PYELONEPHR	Acute tubulo-interstitial nephritis || id:finn-b-N14_PYELONEPHR	MTHFR	0.00685899	0.0249468	0.796976
0AOfYI	ebi-a-GCST010005	Membranous nephropathy || id:ebi-a-GCST010005	HEBP1	0.00867874	0.0587665	0.906658
0AOfYI	ebi-a-GCST90018788	Acute glomerulonephritis || id:ebi-a-GCST90018788	HEBP1	0.0465888	0.075164	0.598578
0AOfYI	ebi-a-GCST90018820	Chronic glomerulonephritis || id:ebi-a-GCST90018820	HEBP1	0.100092	0.0715747	0.296874
0AOfYI	ebi-a-GCST90018866	IgA nephropathy || id:ebi-a-GCST90018866	HEBP1	-0.00713644	0.0158853	0.697242
0AOfYI	finn-b-N14_CHRONTUBULOINTNEPHRITIS	Chronic tubulo-interstitial nephritis || id:finn-b-N14_CHRONTUBULOINTNEPHRITIS	HEBP1	-0.065532	0.0805622	0.501409
0AOfYI	finn-b-N14_PYELONEPHR	Acute tubulo-interstitial nephritis || id:finn-b-N14_PYELONEPHR	HEBP1	0.0107039	0.0200883	0.647418
0DFdyL	ebi-a-GCST90018788	Acute glomerulonephritis || id:ebi-a-GCST90018788	XRCC5	NA	NA	NA
0DFdyL	ebi-a-GCST90018820	Chronic glomerulonephritis || id:ebi-a-GCST90018820	XRCC5	NA	NA	NA
0DFdyL	ebi-a-GCST90018866	IgA nephropathy || id:ebi-a-GCST90018866	XRCC5	NA	NA	NA
0DFdyL	finn-b-N14_CHRONTUBULOINTNEPHRITIS	Chronic tubulo-interstitial nephritis || id:finn-b-N14_CHRONTUBULOINTNEPHRITIS	XRCC5	NA	NA	NA
0DFdyL	finn-b-N14_PYELONEPHR	Acute tubulo-interstitial nephritis || id:finn-b-N14_PYELONEPHR	XRCC5	NA	NA	NA
0DWFGf	ebi-a-GCST90018788	Acute glomerulonephritis || id:ebi-a-GCST90018788	TOR2A	NA	NA	NA
0DWFGf	ebi-a-GCST90018820	Chronic glomerulonephritis || id:ebi-a-GCST90018820	TOR2A	NA	NA	NA
0DWFGf	ebi-a-GCST90018866	IgA nephropathy || id:ebi-a-GCST90018866	TOR2A	NA	NA	NA
0DWFGf	finn-b-N14_CHRONTUBULOINTNEPHRITIS	Chronic tubulo-interstitial nephritis || id:finn-b-N14_CHRONTUBULOINTNEPHRITIS	TOR2A	NA	NA	NA
0DWFGf	finn-b-N14_PYELONEPHR	Acute tubulo-interstitial nephritis || id:finn-b-N14_PYELONEPHR	TOR2A	NA	NA	NA
0EaWEQ	ebi-a-GCST90018788	Acute glomerulonephritis || id:ebi-a-GCST90018788	NDUFS7	NA	NA	NA
0EaWEQ	ebi-a-GCST90018820	Chronic glomerulonephritis || id:ebi-a-GCST90018820	NDUFS7	NA	NA	NA
0EaWEQ	ebi-a-GCST90018866	IgA nephropathy || id:ebi-a-GCST90018866	NDUFS7	NA	NA	NA
0EaWEQ	finn-b-N14_CHRONTUBULOINTNEPHRITIS	Chronic tubulo-interstitial nephritis || id:finn-b-N14_CHRONTUBULOINTNEPHRITIS	NDUFS7	NA	NA	NA
0EaWEQ	finn-b-N14_PYELONEPHR	Acute tubulo-interstitial nephritis || id:finn-b-N14_PYELONEPHR	NDUFS7	NA	NA	NA
0G0BHN	ebi-a-GCST90018788	Acute glomerulonephritis || id:ebi-a-GCST90018788	UQCR10	NA	NA	NA
0G0BHN	ebi-a-GCST90018820	Chronic glomerulonephritis || id:ebi-a-GCST90018820	UQCR10	NA	NA	NA
0G0BHN	ebi-a-GCST90018866	IgA nephropathy || id:ebi-a-GCST90018866	UQCR10	NA	NA	NA
0hlsRk	ebi-a-GCST010005	Membranous nephropathy || id:ebi-a-GCST010005	MSH2	NA	NA	NA
0hlsRk	ebi-a-GCST90018788	Acute glomerulonephritis || id:ebi-a-GCST90018788	MSH2	0.0141666	0.0397751	0.74529
0hlsRk	ebi-a-GCST90018820	Chronic glomerulonephritis || id:ebi-a-GCST90018820	MSH2	0.00915351	0.0371901	0.821463
0hlsRk	ebi-a-GCST90018866	IgA nephropathy || id:ebi-a-GCST90018866	MSH2	0.00290707	0.011524	0.817134
0hlsRk	finn-b-N14_CHRONTUBULOINTNEPHRITIS	Chronic tubulo-interstitial nephritis || id:finn-b-N14_CHRONTUBULOINTNEPHRITIS	MSH2	-0.0204387	0.0414517	0.655796
0hlsRk	finn-b-N14_PYELONEPHR	Acute tubulo-interstitial nephritis || id:finn-b-N14_PYELONEPHR	MSH2	-0.0127917	0.0101472	0.296574
0hvq6D	ebi-a-GCST010005	Membranous nephropathy || id:ebi-a-GCST010005	CDKN2B	0.0333228	0.0586721	0.671173
0hvq6D	ebi-a-GCST90018788	Acute glomerulonephritis || id:ebi-a-GCST90018788	CDKN2B	-0.019802	0.0814972	0.819974
0hvq6D	ebi-a-GCST90018820	Chronic glomerulonephritis || id:ebi-a-GCST90018820	CDKN2B	0.116348	0.0685823	0.165034
0hvq6D	ebi-a-GCST90018866	IgA nephropathy || id:ebi-a-GCST90018866	CDKN2B	0.00544278	0.0157528	0.747115
0hvq6D	finn-b-N14_CHRONTUBULOINTNEPHRITIS	Chronic tubulo-interstitial nephritis || id:finn-b-N14_CHRONTUBULOINTNEPHRITIS	CDKN2B	-0.0669886	0.0777241	0.43736
0hvq6D	finn-b-N14_PYELONEPHR	Acute tubulo-interstitial nephritis || id:finn-b-N14_PYELONEPHR	CDKN2B	-0.00610788	0.018997	0.763918
0I3jzF	ebi-a-GCST010005	Membranous nephropathy || id:ebi-a-GCST010005	FKBP1A	NA	NA	NA
0I3jzF	ebi-a-GCST90018788	Acute glomerulonephritis || id:ebi-a-GCST90018788	FKBP1A	-0.0247574	0.0516794	0.664649
0I3jzF	ebi-a-GCST90018820	Chronic glomerulonephritis || id:ebi-a-GCST90018820	FKBP1A	-0.0157479	0.0423954	0.734983
0I3jzF	ebi-a-GCST90018866	IgA nephropathy || id:ebi-a-GCST90018866	FKBP1A	0.0166891	0.0103324	0.204674
0I3jzF	finn-b-N14_CHRONTUBULOINTNEPHRITIS	Chronic tubulo-interstitial nephritis || id:finn-b-N14_CHRONTUBULOINTNEPHRITIS	FKBP1A	0.032586	0.0439997	0.512636
0I3jzF	finn-b-N14_PYELONEPHR	Acute tubulo-interstitial nephritis || id:finn-b-N14_PYELONEPHR	FKBP1A	-0.0133977	0.0169504	0.48701
0LtirW	ebi-a-GCST010005	Membranous nephropathy || id:ebi-a-GCST010005	CYP2C8	NA	NA	NA
0LtirW	ebi-a-GCST90018788	Acute glomerulonephritis || id:ebi-a-GCST90018788	CYP2C8	NA	NA	NA
0LtirW	ebi-a-GCST90018820	Chronic glomerulonephritis || id:ebi-a-GCST90018820	CYP2C8	NA	NA	NA
0LtirW	ebi-a-GCST90018866	IgA nephropathy || id:ebi-a-GCST90018866	CYP2C8	NA	NA	NA
0LtirW	finn-b-N14_CHRONTUBULOINTNEPHRITIS	Chronic tubulo-interstitial nephritis || id:finn-b-N14_CHRONTUBULOINTNEPHRITIS	CYP2C8	NA	NA	NA
0LtirW	finn-b-N14_PYELONEPHR	Acute tubulo-interstitial nephritis || id:finn-b-N14_PYELONEPHR	CYP2C8	NA	NA	NA
0MmYL3	ebi-a-GCST90018788	Acute glomerulonephritis || id:ebi-a-GCST90018788	SLC22A4	-0.0516793	0.153173	0.745713
0MmYL3	ebi-a-GCST90018820	Chronic glomerulonephritis || id:ebi-a-GCST90018820	SLC22A4	0.238408	0.125314	0.098845
0MmYL3	ebi-a-GCST90018866	IgA nephropathy || id:ebi-a-GCST90018866	SLC22A4	0.0160026	0.0390501	0.694206
0MmYL3	finn-b-N14_CHRONTUBULOINTNEPHRITIS	Chronic tubulo-interstitial nephritis || id:finn-b-N14_CHRONTUBULOINTNEPHRITIS	SLC22A4	-0.0907179	0.230447	0.705547
0MmYL3	finn-b-N14_PYELONEPHR	Acute tubulo-interstitial nephritis || id:finn-b-N14_PYELONEPHR	SLC22A4	-0.0237859	0.0353231	0.522309
0mv4hE	ebi-a-GCST010005	Membranous nephropathy || id:ebi-a-GCST010005	GPR27	NA	NA	NA
0mv4hE	ebi-a-GCST90018788	Acute glomerulonephritis || id:ebi-a-GCST90018788	GPR27	NA	NA	NA
0mv4hE	ebi-a-GCST90018820	Chronic glomerulonephritis || id:ebi-a-GCST90018820	GPR27	0.0133065	0.0736609	0.886225
0mv4hE	ebi-a-GCST90018866	IgA nephropathy || id:ebi-a-GCST90018866	GPR27	-0.021204	0.0143485	0.378729
0mv4hE	finn-b-N14_CHRONTUBULOINTNEPHRITIS	Chronic tubulo-interstitial nephritis || id:finn-b-N14_CHRONTUBULOINTNEPHRITIS	GPR27	0.049053	0.0973157	0.702768
0mv4hE	finn-b-N14_PYELONEPHR	Acute tubulo-interstitial nephritis || id:finn-b-N14_PYELONEPHR	GPR27	0.010017	0.0170992	0.662639
0oZ79C	ebi-a-GCST90018788	Acute glomerulonephritis || id:ebi-a-GCST90018788	PIGT	0.0152256	0.0929706	0.884967
0oZ79C	ebi-a-GCST90018820	Chronic glomerulonephritis || id:ebi-a-GCST90018820	PIGT	-0.0605602	0.089267	0.567479
0oZ79C	ebi-a-GCST90018866	IgA nephropathy || id:ebi-a-GCST90018866	PIGT	-0.000359254	0.0147184	0.982743
0oZ79C	finn-b-N14_CHRONTUBULOINTNEPHRITIS	Chronic tubulo-interstitial nephritis || id:finn-b-N14_CHRONTUBULOINTNEPHRITIS	PIGT	-0.0844449	0.0764088	0.384246
0oZ79C	finn-b-N14_PYELONEPHR	Acute tubulo-interstitial nephritis || id:finn-b-N14_PYELONEPHR	PIGT	0.00307431	0.0186714	0.884354
0P9m8y	ebi-a-GCST010005	Membranous nephropathy || id:ebi-a-GCST010005	WEE1	NA	NA	NA
0P9m8y	ebi-a-GCST90018788	Acute glomerulonephritis || id:ebi-a-GCST90018788	WEE1	NA	NA	NA
0P9m8y	ebi-a-GCST90018820	Chronic glomerulonephritis || id:ebi-a-GCST90018820	WEE1	NA	NA	NA
0P9m8y	ebi-a-GCST90018866	IgA nephropathy || id:ebi-a-GCST90018866	WEE1	NA	NA	NA
0P9m8y	finn-b-N14_CHRONTUBULOINTNEPHRITIS	Chronic tubulo-interstitial nephritis || id:finn-b-N14_CHRONTUBULOINTNEPHRITIS	WEE1	NA	NA	NA
0P9m8y	finn-b-N14_PYELONEPHR	Acute tubulo-interstitial nephritis || id:finn-b-N14_PYELONEPHR	WEE1	NA	NA	NA
0PJYae	ebi-a-GCST010005	Membranous nephropathy || id:ebi-a-GCST010005	MAP3K13	-0.0280791	0.0889231	0.805284
0PJYae	ebi-a-GCST90018788	Acute glomerulonephritis || id:ebi-a-GCST90018788	MAP3K13	-0.0193731	0.0846121	0.856707
0PJYae	ebi-a-GCST90018820	Chronic glomerulonephritis || id:ebi-a-GCST90018820	MAP3K13	-0.00683473	0.0690296	0.937172
0PJYae	ebi-a-GCST90018866	IgA nephropathy || id:ebi-a-GCST90018866	MAP3K13	0.00236577	0.0158735	0.905812
0PJYae	finn-b-N14_CHRONTUBULOINTNEPHRITIS	Chronic tubulo-interstitial nephritis || id:finn-b-N14_CHRONTUBULOINTNEPHRITIS	MAP3K13	0.0888469	0.077099	0.455007
0PJYae	finn-b-N14_PYELONEPHR	Acute tubulo-interstitial nephritis || id:finn-b-N14_PYELONEPHR	MAP3K13	0.00857712	0.0344518	0.844665
0r2km3	ebi-a-GCST90018788	Acute glomerulonephritis || id:ebi-a-GCST90018788	EIF2B1	0.0808947	0.116996	0.527331
0r2km3	ebi-a-GCST90018820	Chronic glomerulonephritis || id:ebi-a-GCST90018820	EIF2B1	-0.154073	0.110522	0.235755
0r2km3	ebi-a-GCST90018866	IgA nephropathy || id:ebi-a-GCST90018866	EIF2B1	0.0333892	0.0257831	0.265009
0r2km3	finn-b-N14_CHRONTUBULOINTNEPHRITIS	Chronic tubulo-interstitial nephritis || id:finn-b-N14_CHRONTUBULOINTNEPHRITIS	EIF2B1	0.00326408	0.145109	0.983131
0r2km3	finn-b-N14_PYELONEPHR	Acute tubulo-interstitial nephritis || id:finn-b-N14_PYELONEPHR	EIF2B1	0.0287972	0.0307971	0.402693
0RzPeb	ebi-a-GCST010005	Membranous nephropathy || id:ebi-a-GCST010005	PSMA4	NA	NA	NA
0RzPeb	ebi-a-GCST90018788	Acute glomerulonephritis || id:ebi-a-GCST90018788	PSMA4	-0.00623831	0.0859709	0.953886
0RzPeb	ebi-a-GCST90018820	Chronic glomerulonephritis || id:ebi-a-GCST90018820	PSMA4	-0.101785	0.0570247	0.325106
0RzPeb	ebi-a-GCST90018866	IgA nephropathy || id:ebi-a-GCST90018866	PSMA4	-0.0010052	0.01626	0.960694
0RzPeb	finn-b-N14_CHRONTUBULOINTNEPHRITIS	Chronic tubulo-interstitial nephritis || id:finn-b-N14_CHRONTUBULOINTNEPHRITIS	PSMA4	0.0530184	0.0754921	0.610216
0RzPeb	finn-b-N14_PYELONEPHR	Acute tubulo-interstitial nephritis || id:finn-b-N14_PYELONEPHR	PSMA4	-0.0197652	0.0340737	0.665369
0RzPeb	ieu-a-1081	IgA nephropathy || id:ieu-a-1081	PSMA4	NA	NA	NA
0rZWF7	ebi-a-GCST90018788	Acute glomerulonephritis || id:ebi-a-GCST90018788	SORCS2	NA	NA	NA
0rZWF7	ebi-a-GCST90018820	Chronic glomerulonephritis || id:ebi-a-GCST90018820	SORCS2	NA	NA	NA
0rZWF7	ebi-a-GCST90018866	IgA nephropathy || id:ebi-a-GCST90018866	SORCS2	NA	NA	NA
0rZWF7	finn-b-N14_CHRONTUBULOINTNEPHRITIS	Chronic tubulo-interstitial nephritis || id:finn-b-N14_CHRONTUBULOINTNEPHRITIS	SORCS2	NA	NA	NA
0rZWF7	finn-b-N14_PYELONEPHR	Acute tubulo-interstitial nephritis || id:finn-b-N14_PYELONEPHR	SORCS2	NA	NA	NA
0sDC52	ebi-a-GCST90018788	Acute glomerulonephritis || id:ebi-a-GCST90018788	PIGK	NA	NA	NA
0sDC52	ebi-a-GCST90018820	Chronic glomerulonephritis || id:ebi-a-GCST90018820	PIGK	NA	NA	NA
0sDC52	ebi-a-GCST90018866	IgA nephropathy || id:ebi-a-GCST90018866	PIGK	NA	NA	NA
0sDC52	finn-b-N14_CHRONTUBULOINTNEPHRITIS	Chronic tubulo-interstitial nephritis || id:finn-b-N14_CHRONTUBULOINTNEPHRITIS	PIGK	NA	NA	NA
0sDC52	finn-b-N14_PYELONEPHR	Acute tubulo-interstitial nephritis || id:finn-b-N14_PYELONEPHR	PIGK	NA	NA	NA
0tSmIV	ebi-a-GCST010005	Membranous nephropathy || id:ebi-a-GCST010005	UTS2	0.0404479	0.0668536	0.653613
0tSmIV	ebi-a-GCST90018788	Acute glomerulonephritis || id:ebi-a-GCST90018788	UTS2	0.0147784	0.0805777	0.87139
0tSmIV	ebi-a-GCST90018820	Chronic glomerulonephritis || id:ebi-a-GCST90018820	UTS2	-0.0127425	0.0683321	0.869271
0tSmIV	ebi-a-GCST90018866	IgA nephropathy || id:ebi-a-GCST90018866	UTS2	0.0444946	0.018559	0.138685
0tSmIV	finn-b-N14_CHRONTUBULOINTNEPHRITIS	Chronic tubulo-interstitial nephritis || id:finn-b-N14_CHRONTUBULOINTNEPHRITIS	UTS2	0.042776	0.0881384	0.675404
0tSmIV	finn-b-N14_PYELONEPHR	Acute tubulo-interstitial nephritis || id:finn-b-N14_PYELONEPHR	UTS2	0.00421737	0.0215771	0.863093
0uESgr	ebi-a-GCST010005	Membranous nephropathy || id:ebi-a-GCST010005	HLA-DPB1	0.694844	0.376109	0.315845
0uESgr	ebi-a-GCST90018788	Acute glomerulonephritis || id:ebi-a-GCST90018788	HLA-DPB1	0.821024	0.399452	0.176172
0uESgr	ebi-a-GCST90018820	Chronic glomerulonephritis || id:ebi-a-GCST90018820	HLA-DPB1	0.64385	0.44876	0.287819
0uESgr	ebi-a-GCST90018866	IgA nephropathy || id:ebi-a-GCST90018866	HLA-DPB1	-0.0192187	0.0733739	0.817886
0uESgr	finn-b-N14_CHRONTUBULOINTNEPHRITIS	Chronic tubulo-interstitial nephritis || id:finn-b-N14_CHRONTUBULOINTNEPHRITIS	HLA-DPB1	0.0561411	0.0810153	0.538157
0uESgr	finn-b-N14_PYELONEPHR	Acute tubulo-interstitial nephritis || id:finn-b-N14_PYELONEPHR	HLA-DPB1	-0.0200329	0.0199688	0.389678
0Vmb5A	ebi-a-GCST90018788	Acute glomerulonephritis || id:ebi-a-GCST90018788	PTK6	NA	NA	NA
0Vmb5A	ebi-a-GCST90018820	Chronic glomerulonephritis || id:ebi-a-GCST90018820	PTK6	NA	NA	NA
0Vmb5A	ebi-a-GCST90018866	IgA nephropathy || id:ebi-a-GCST90018866	PTK6	NA	NA	NA
0wywjo	ebi-a-GCST010005	Membranous nephropathy || id:ebi-a-GCST010005	CHI3L1	-0.0548657	0.0545348	0.420321
0wywjo	ebi-a-GCST90018788	Acute glomerulonephritis || id:ebi-a-GCST90018788	CHI3L1	0.00568811	0.0563649	0.925984
0wywjo	ebi-a-GCST90018820	Chronic glomerulonephritis || id:ebi-a-GCST90018820	CHI3L1	0.0329965	0.0530663	0.578127
0wywjo	ebi-a-GCST90018866	IgA nephropathy || id:ebi-a-GCST90018866	CHI3L1	0.0124417	0.0126231	0.396986
0wywjo	finn-b-N14_CHRONTUBULOINTNEPHRITIS	Chronic tubulo-interstitial nephritis || id:finn-b-N14_CHRONTUBULOINTNEPHRITIS	CHI3L1	0.185423	0.0927454	0.139425
0wywjo	finn-b-N14_PYELONEPHR	Acute tubulo-interstitial nephritis || id:finn-b-N14_PYELONEPHR	CHI3L1	-0.0117879	0.0141931	0.467154
0XlUaE	ebi-a-GCST90018788	Acute glomerulonephritis || id:ebi-a-GCST90018788	IGHV3-23	NA	NA	NA
0XlUaE	ebi-a-GCST90018820	Chronic glomerulonephritis || id:ebi-a-GCST90018820	IGHV3-23	NA	NA	NA
0XlUaE	ebi-a-GCST90018866	IgA nephropathy || id:ebi-a-GCST90018866	IGHV3-23	NA	NA	NA
0XlUaE	finn-b-N14_CHRONTUBULOINTNEPHRITIS	Chronic tubulo-interstitial nephritis || id:finn-b-N14_CHRONTUBULOINTNEPHRITIS	IGHV3-23	NA	NA	NA
0XlUaE	finn-b-N14_PYELONEPHR	Acute tubulo-interstitial nephritis || id:finn-b-N14_PYELONEPHR	IGHV3-23	NA	NA	NA
0y7qjk	ebi-a-GCST010005	Membranous nephropathy || id:ebi-a-GCST010005	KCNMA1	NA	NA	NA
0y7qjk	ebi-a-GCST90018788	Acute glomerulonephritis || id:ebi-a-GCST90018788	KCNMA1	-0.0257657	0.421395	0.956805
0y7qjk	ebi-a-GCST90018820	Chronic glomerulonephritis || id:ebi-a-GCST90018820	KCNMA1	0.13979	0.195111	0.548071
0y7qjk	ebi-a-GCST90018866	IgA nephropathy || id:ebi-a-GCST90018866	KCNMA1	-0.0319546	0.0396107	0.504512
0y7qjk	finn-b-N14_CHRONTUBULOINTNEPHRITIS	Chronic tubulo-interstitial nephritis || id:finn-b-N14_CHRONTUBULOINTNEPHRITIS	KCNMA1	0.0855982	0.198192	0.707922
0y7qjk	finn-b-N14_PYELONEPHR	Acute tubulo-interstitial nephritis || id:finn-b-N14_PYELONEPHR	KCNMA1	0.0143206	0.0485523	0.795831
0YcQkH	ebi-a-GCST90018788	Acute glomerulonephritis || id:ebi-a-GCST90018788	NCOR2	0.174348	0.136159	0.422093
0YcQkH	ebi-a-GCST90018820	Chronic glomerulonephritis || id:ebi-a-GCST90018820	NCOR2	0.138934	0.143181	0.509582
0YcQkH	ebi-a-GCST90018866	IgA nephropathy || id:ebi-a-GCST90018866	NCOR2	0.0117499	0.0307259	0.767474
0YcQkH	finn-b-N14_CHRONTUBULOINTNEPHRITIS	Chronic tubulo-interstitial nephritis || id:finn-b-N14_CHRONTUBULOINTNEPHRITIS	NCOR2	-0.379836	0.183164	0.286047
0YcQkH	finn-b-N14_PYELONEPHR	Acute tubulo-interstitial nephritis || id:finn-b-N14_PYELONEPHR	NCOR2	0.0329354	0.0757163	0.738797
0yed7q	ebi-a-GCST010005	Membranous nephropathy || id:ebi-a-GCST010005	KIR2DS4	NA	NA	NA
0yed7q	ebi-a-GCST90018788	Acute glomerulonephritis || id:ebi-a-GCST90018788	KIR2DS4	0.137361	0.116304	0.322685
0yed7q	ebi-a-GCST90018820	Chronic glomerulonephritis || id:ebi-a-GCST90018820	KIR2DS4	0.11268	0.113174	0.39281
0yed7q	ebi-a-GCST90018866	IgA nephropathy || id:ebi-a-GCST90018866	KIR2DS4	-0.0103575	0.0267573	0.724517
0yed7q	finn-b-N14_CHRONTUBULOINTNEPHRITIS	Chronic tubulo-interstitial nephritis || id:finn-b-N14_CHRONTUBULOINTNEPHRITIS	KIR2DS4	-0.102499	0.102096	0.389371
0yed7q	finn-b-N14_PYELONEPHR	Acute tubulo-interstitial nephritis || id:finn-b-N14_PYELONEPHR	KIR2DS4	-0.0167429	0.0249749	0.550601
0ZjfFZ	ebi-a-GCST90018788	Acute glomerulonephritis || id:ebi-a-GCST90018788	BAK1	0.0699485	0.277286	0.810881
0ZjfFZ	ebi-a-GCST90018820	Chronic glomerulonephritis || id:ebi-a-GCST90018820	BAK1	0.0915129	0.204481	0.67321
0ZjfFZ	ebi-a-GCST90018866	IgA nephropathy || id:ebi-a-GCST90018866	BAK1	-0.0503499	0.0401336	0.26509
0ZjfFZ	finn-b-N14_CHRONTUBULOINTNEPHRITIS	Chronic tubulo-interstitial nephritis || id:finn-b-N14_CHRONTUBULOINTNEPHRITIS	BAK1	0.359548	0.196698	0.127107
0ZjfFZ	finn-b-N14_PYELONEPHR	Acute tubulo-interstitial nephritis || id:finn-b-N14_PYELONEPHR	BAK1	-0.0420359	0.0483904	0.424746
12idaq	ebi-a-GCST010005	Membranous nephropathy || id:ebi-a-GCST010005	GSTZ1	0.0568993	0.0509006	0.464611
12idaq	ebi-a-GCST90018788	Acute glomerulonephritis || id:ebi-a-GCST90018788	GSTZ1	0.00845107	0.049658	0.875694
12idaq	ebi-a-GCST90018820	Chronic glomerulonephritis || id:ebi-a-GCST90018820	GSTZ1	0.0892292	0.0967608	0.424455
12idaq	ebi-a-GCST90018866	IgA nephropathy || id:ebi-a-GCST90018866	GSTZ1	-0.0162457	0.0126659	0.28974
12idaq	finn-b-N14_CHRONTUBULOINTNEPHRITIS	Chronic tubulo-interstitial nephritis || id:finn-b-N14_CHRONTUBULOINTNEPHRITIS	GSTZ1	-0.00174776	0.0503117	0.97447
12idaq	finn-b-N14_PYELONEPHR	Acute tubulo-interstitial nephritis || id:finn-b-N14_PYELONEPHR	GSTZ1	-0.016718	0.0123373	0.268398
12X5Aw	ebi-a-GCST010005	Membranous nephropathy || id:ebi-a-GCST010005	IGLV4-60	NA	NA	NA
12X5Aw	ebi-a-GCST90018788	Acute glomerulonephritis || id:ebi-a-GCST90018788	IGLV4-60	-0.125838	0.0695906	0.168284
12X5Aw	ebi-a-GCST90018820	Chronic glomerulonephritis || id:ebi-a-GCST90018820	IGLV4-60	-0.0750272	0.0526934	0.24968
12X5Aw	ebi-a-GCST90018866	IgA nephropathy || id:ebi-a-GCST90018866	IGLV4-60	-0.00873518	0.0127298	0.541864
12X5Aw	finn-b-N14_CHRONTUBULOINTNEPHRITIS	Chronic tubulo-interstitial nephritis || id:finn-b-N14_CHRONTUBULOINTNEPHRITIS	IGLV4-60	0.00973096	0.0527045	0.865294
12X5Aw	finn-b-N14_PYELONEPHR	Acute tubulo-interstitial nephritis || id:finn-b-N14_PYELONEPHR	IGLV4-60	-0.0137881	0.0121075	0.337489
13OnBf	ebi-a-GCST90018788	Acute glomerulonephritis || id:ebi-a-GCST90018788	MANBA	NA	NA	NA
13OnBf	ebi-a-GCST90018820	Chronic glomerulonephritis || id:ebi-a-GCST90018820	MANBA	NA	NA	NA
13OnBf	ebi-a-GCST90018866	IgA nephropathy || id:ebi-a-GCST90018866	MANBA	NA	NA	NA
13OnBf	finn-b-N14_CHRONTUBULOINTNEPHRITIS	Chronic tubulo-interstitial nephritis || id:finn-b-N14_CHRONTUBULOINTNEPHRITIS	MANBA	NA	NA	NA
13OnBf	finn-b-N14_PYELONEPHR	Acute tubulo-interstitial nephritis || id:finn-b-N14_PYELONEPHR	MANBA	NA	NA	NA
13xdGQ	ebi-a-GCST90018788	Acute glomerulonephritis || id:ebi-a-GCST90018788	ACP1	NA	NA	NA
13xdGQ	ebi-a-GCST90018820	Chronic glomerulonephritis || id:ebi-a-GCST90018820	ACP1	NA	NA	NA
13xdGQ	ebi-a-GCST90018866	IgA nephropathy || id:ebi-a-GCST90018866	ACP1	NA	NA	NA
13zwqH	ebi-a-GCST010005	Membranous nephropathy || id:ebi-a-GCST010005	NOS2	NA	NA	NA
13zwqH	ebi-a-GCST90018788	Acute glomerulonephritis || id:ebi-a-GCST90018788	NOS2	NA	NA	NA
13zwqH	ebi-a-GCST90018820	Chronic glomerulonephritis || id:ebi-a-GCST90018820	NOS2	NA	NA	NA
13zwqH	ebi-a-GCST90018866	IgA nephropathy || id:ebi-a-GCST90018866	NOS2	NA	NA	NA
13zwqH	finn-b-N14_CHRONTUBULOINTNEPHRITIS	Chronic tubulo-interstitial nephritis || id:finn-b-N14_CHRONTUBULOINTNEPHRITIS	NOS2	NA	NA	NA
13zwqH	finn-b-N14_PYELONEPHR	Acute tubulo-interstitial nephritis || id:finn-b-N14_PYELONEPHR	NOS2	NA	NA	NA
184G6T	ebi-a-GCST90018788	Acute glomerulonephritis || id:ebi-a-GCST90018788	CDK11B	-0.187803	0.410642	0.726927
184G6T	ebi-a-GCST90018820	Chronic glomerulonephritis || id:ebi-a-GCST90018820	CDK11B	-0.108978	0.287264	0.769166
184G6T	ebi-a-GCST90018866	IgA nephropathy || id:ebi-a-GCST90018866	CDK11B	-0.00656212	0.0553343	0.924854
184G6T	finn-b-N14_CHRONTUBULOINTNEPHRITIS	Chronic tubulo-interstitial nephritis || id:finn-b-N14_CHRONTUBULOINTNEPHRITIS	CDK11B	-0.167623	0.277324	0.653889
184G6T	finn-b-N14_PYELONEPHR	Acute tubulo-interstitial nephritis || id:finn-b-N14_PYELONEPHR	CDK11B	0.0270322	0.0775027	0.786353
18BrZQ	ebi-a-GCST90018788	Acute glomerulonephritis || id:ebi-a-GCST90018788	HDAC2	NA	NA	NA
18BrZQ	ebi-a-GCST90018820	Chronic glomerulonephritis || id:ebi-a-GCST90018820	HDAC2	NA	NA	NA
18BrZQ	ebi-a-GCST90018866	IgA nephropathy || id:ebi-a-GCST90018866	HDAC2	NA	NA	NA
18BrZQ	finn-b-N14_CHRONTUBULOINTNEPHRITIS	Chronic tubulo-interstitial nephritis || id:finn-b-N14_CHRONTUBULOINTNEPHRITIS	HDAC2	NA	NA	NA
18BrZQ	finn-b-N14_PYELONEPHR	Acute tubulo-interstitial nephritis || id:finn-b-N14_PYELONEPHR	HDAC2	NA	NA	NA
18I6Zs	ebi-a-GCST90018788	Acute glomerulonephritis || id:ebi-a-GCST90018788	IGLV3-16	NA	NA	NA
18I6Zs	ebi-a-GCST90018820	Chronic glomerulonephritis || id:ebi-a-GCST90018820	IGLV3-16	NA	NA	NA
18I6Zs	ebi-a-GCST90018866	IgA nephropathy || id:ebi-a-GCST90018866	IGLV3-16	NA	NA	NA
18I6Zs	finn-b-N14_CHRONTUBULOINTNEPHRITIS	Chronic tubulo-interstitial nephritis || id:finn-b-N14_CHRONTUBULOINTNEPHRITIS	IGLV3-16	NA	NA	NA
18I6Zs	finn-b-N14_PYELONEPHR	Acute tubulo-interstitial nephritis || id:finn-b-N14_PYELONEPHR	IGLV3-16	NA	NA	NA
1aaZKs	ebi-a-GCST010005	Membranous nephropathy || id:ebi-a-GCST010005	FLI1	NA	NA	NA
1aaZKs	ebi-a-GCST90018788	Acute glomerulonephritis || id:ebi-a-GCST90018788	FLI1	NA	NA	NA
1aaZKs	ebi-a-GCST90018820	Chronic glomerulonephritis || id:ebi-a-GCST90018820	FLI1	NA	NA	NA
1aaZKs	ebi-a-GCST90018866	IgA nephropathy || id:ebi-a-GCST90018866	FLI1	NA	NA	NA
1aaZKs	finn-b-N14_CHRONTUBULOINTNEPHRITIS	Chronic tubulo-interstitial nephritis || id:finn-b-N14_CHRONTUBULOINTNEPHRITIS	FLI1	NA	NA	NA
1aaZKs	finn-b-N14_PYELONEPHR	Acute tubulo-interstitial nephritis || id:finn-b-N14_PYELONEPHR	FLI1	NA	NA	NA
1aLfzY	ebi-a-GCST010005	Membranous nephropathy || id:ebi-a-GCST010005	CD9	0.0196601	0.0786458	0.844052
1aLfzY	ebi-a-GCST90018788	Acute glomerulonephritis || id:ebi-a-GCST90018788	CD9	-0.204068	0.136934	0.232932
1aLfzY	ebi-a-GCST90018820	Chronic glomerulonephritis || id:ebi-a-GCST90018820	CD9	0.0494548	0.0800273	0.580335
1aLfzY	ebi-a-GCST90018866	IgA nephropathy || id:ebi-a-GCST90018866	CD9	0.0201815	0.0119612	0.19014
1aLfzY	finn-b-N14_CHRONTUBULOINTNEPHRITIS	Chronic tubulo-interstitial nephritis || id:finn-b-N14_CHRONTUBULOINTNEPHRITIS	CD9	-0.00118046	0.0641455	0.986473
1aLfzY	finn-b-N14_PYELONEPHR	Acute tubulo-interstitial nephritis || id:finn-b-N14_PYELONEPHR	CD9	-0.00599524	0.0251069	0.826652
1BrV1n	ebi-a-GCST90018788	Acute glomerulonephritis || id:ebi-a-GCST90018788	IARS	NA	NA	NA
1BrV1n	ebi-a-GCST90018820	Chronic glomerulonephritis || id:ebi-a-GCST90018820	IARS	NA	NA	NA
1BrV1n	ebi-a-GCST90018866	IgA nephropathy || id:ebi-a-GCST90018866	IARS	NA	NA	NA
1BrV1n	finn-b-N14_CHRONTUBULOINTNEPHRITIS	Chronic tubulo-interstitial nephritis || id:finn-b-N14_CHRONTUBULOINTNEPHRITIS	IARS	NA	NA	NA
1BrV1n	finn-b-N14_PYELONEPHR	Acute tubulo-interstitial nephritis || id:finn-b-N14_PYELONEPHR	IARS	NA	NA	NA
1BssC0	ebi-a-GCST90018788	Acute glomerulonephritis || id:ebi-a-GCST90018788	RIPK4	NA	NA	NA
1BssC0	ebi-a-GCST90018820	Chronic glomerulonephritis || id:ebi-a-GCST90018820	RIPK4	NA	NA	NA
1BssC0	ebi-a-GCST90018866	IgA nephropathy || id:ebi-a-GCST90018866	RIPK4	NA	NA	NA
1BssC0	finn-b-N14_CHRONTUBULOINTNEPHRITIS	Chronic tubulo-interstitial nephritis || id:finn-b-N14_CHRONTUBULOINTNEPHRITIS	RIPK4	NA	NA	NA
1BssC0	finn-b-N14_PYELONEPHR	Acute tubulo-interstitial nephritis || id:finn-b-N14_PYELONEPHR	RIPK4	NA	NA	NA
1cpVyv	ebi-a-GCST010005	Membranous nephropathy || id:ebi-a-GCST010005	STAT6	-0.15157	0.370923	0.753041
1cpVyv	ebi-a-GCST90018788	Acute glomerulonephritis || id:ebi-a-GCST90018788	STAT6	-0.182321	0.117493	0.218521
1cpVyv	ebi-a-GCST90018820	Chronic glomerulonephritis || id:ebi-a-GCST90018820	STAT6	0.0199895	0.0954674	0.847559
1cpVyv	ebi-a-GCST90018866	IgA nephropathy || id:ebi-a-GCST90018866	STAT6	-0.00535079	0.0479277	0.918157
1cpVyv	finn-b-N14_CHRONTUBULOINTNEPHRITIS	Chronic tubulo-interstitial nephritis || id:finn-b-N14_CHRONTUBULOINTNEPHRITIS	STAT6	-0.318892	0.117107	0.112544
1cpVyv	finn-b-N14_PYELONEPHR	Acute tubulo-interstitial nephritis || id:finn-b-N14_PYELONEPHR	STAT6	0.00957458	0.0283205	0.767493
1dpOEV	ebi-a-GCST010005	Membranous nephropathy || id:ebi-a-GCST010005	EIF2AK1	NA	NA	NA
1dpOEV	ebi-a-GCST90018788	Acute glomerulonephritis || id:ebi-a-GCST90018788	EIF2AK1	-0.019562	0.16792	0.926169
1dpOEV	ebi-a-GCST90018820	Chronic glomerulonephritis || id:ebi-a-GCST90018820	EIF2AK1	0.0618533	0.152515	0.75472
1dpOEV	ebi-a-GCST90018866	IgA nephropathy || id:ebi-a-GCST90018866	EIF2AK1	0.0307037	0.017932	0.336516
1dpOEV	finn-b-N14_CHRONTUBULOINTNEPHRITIS	Chronic tubulo-interstitial nephritis || id:finn-b-N14_CHRONTUBULOINTNEPHRITIS	EIF2AK1	NA	NA	NA
1dpOEV	finn-b-N14_PYELONEPHR	Acute tubulo-interstitial nephritis || id:finn-b-N14_PYELONEPHR	EIF2AK1	NA	NA	NA
1dyqMY	ebi-a-GCST90018788	Acute glomerulonephritis || id:ebi-a-GCST90018788	GPR146	NA	NA	NA
1dyqMY	ebi-a-GCST90018820	Chronic glomerulonephritis || id:ebi-a-GCST90018820	GPR146	NA	NA	NA
1dyqMY	ebi-a-GCST90018866	IgA nephropathy || id:ebi-a-GCST90018866	GPR146	NA	NA	NA
1dyqMY	finn-b-N14_CHRONTUBULOINTNEPHRITIS	Chronic tubulo-interstitial nephritis || id:finn-b-N14_CHRONTUBULOINTNEPHRITIS	GPR146	NA	NA	NA
1dyqMY	finn-b-N14_PYELONEPHR	Acute tubulo-interstitial nephritis || id:finn-b-N14_PYELONEPHR	GPR146	NA	NA	NA
1Ezxpt	ebi-a-GCST010005	Membranous nephropathy || id:ebi-a-GCST010005	PPIL3	-0.00480363	0.0808514	0.958026
1Ezxpt	ebi-a-GCST90018788	Acute glomerulonephritis || id:ebi-a-GCST90018788	PPIL3	-0.145781	0.0665424	0.093608
1Ezxpt	ebi-a-GCST90018820	Chronic glomerulonephritis || id:ebi-a-GCST90018820	PPIL3	-0.0481426	0.0648611	0.49916
1Ezxpt	ebi-a-GCST90018866	IgA nephropathy || id:ebi-a-GCST90018866	PPIL3	0.00862915	0.0205965	0.696764
1Ezxpt	finn-b-N14_CHRONTUBULOINTNEPHRITIS	Chronic tubulo-interstitial nephritis || id:finn-b-N14_CHRONTUBULOINTNEPHRITIS	PPIL3	0.0698718	0.0787051	0.424825
1Ezxpt	finn-b-N14_PYELONEPHR	Acute tubulo-interstitial nephritis || id:finn-b-N14_PYELONEPHR	PPIL3	0.00939906	0.0166224	0.601981
1fjEcx	ebi-a-GCST90018788	Acute glomerulonephritis || id:ebi-a-GCST90018788	AURKAIP1	NA	NA	NA
1fjEcx	ebi-a-GCST90018820	Chronic glomerulonephritis || id:ebi-a-GCST90018820	AURKAIP1	NA	NA	NA
1fjEcx	ebi-a-GCST90018866	IgA nephropathy || id:ebi-a-GCST90018866	AURKAIP1	NA	NA	NA
1FxeAm	ebi-a-GCST010005	Membranous nephropathy || id:ebi-a-GCST010005	IL11RA	-0.0495825	0.0521076	0.515804
1FxeAm	ebi-a-GCST90018788	Acute glomerulonephritis || id:ebi-a-GCST90018788	IL11RA	-0.0680682	0.0718688	0.371305
1FxeAm	ebi-a-GCST90018820	Chronic glomerulonephritis || id:ebi-a-GCST90018820	IL11RA	0.0591145	0.0625283	0.372128
1FxeAm	ebi-a-GCST90018866	IgA nephropathy || id:ebi-a-GCST90018866	IL11RA	0.0103126	0.01262	0.43749
1FxeAm	finn-b-N14_CHRONTUBULOINTNEPHRITIS	Chronic tubulo-interstitial nephritis || id:finn-b-N14_CHRONTUBULOINTNEPHRITIS	IL11RA	-0.0477855	0.0718228	0.524556
1FxeAm	finn-b-N14_PYELONEPHR	Acute tubulo-interstitial nephritis || id:finn-b-N14_PYELONEPHR	IL11RA	-0.00700814	0.0163302	0.679136
1g55wO	ebi-a-GCST010005	Membranous nephropathy || id:ebi-a-GCST010005	WWOX	0.00607827	0.055559	0.922872
1g55wO	ebi-a-GCST90018788	Acute glomerulonephritis || id:ebi-a-GCST90018788	WWOX	-0.00456434	0.0785642	0.957325
1g55wO	ebi-a-GCST90018820	Chronic glomerulonephritis || id:ebi-a-GCST90018820	WWOX	-0.086442	0.0577662	0.231447
1g55wO	ebi-a-GCST90018866	IgA nephropathy || id:ebi-a-GCST90018866	WWOX	-0.00445319	0.0167353	0.807406
1g55wO	finn-b-N14_CHRONTUBULOINTNEPHRITIS	Chronic tubulo-interstitial nephritis || id:finn-b-N14_CHRONTUBULOINTNEPHRITIS	WWOX	-0.0216438	0.0732876	0.787004
1g55wO	finn-b-N14_PYELONEPHR	Acute tubulo-interstitial nephritis || id:finn-b-N14_PYELONEPHR	WWOX	0.00765061	0.0161529	0.668094
1Gj7WL	ebi-a-GCST010005	Membranous nephropathy || id:ebi-a-GCST010005	FBXL17	0.0196903	0.0864068	0.857364
1Gj7WL	ebi-a-GCST90018788	Acute glomerulonephritis || id:ebi-a-GCST90018788	FBXL17	-0.17437	0.120532	0.385042
1Gj7WL	ebi-a-GCST90018820	Chronic glomerulonephritis || id:ebi-a-GCST90018820	FBXL17	0.133054	0.0668	0.296212
1Gj7WL	ebi-a-GCST90018866	IgA nephropathy || id:ebi-a-GCST90018866	FBXL17	-0.00443883	0.0139401	0.803749
1Gj7WL	finn-b-N14_CHRONTUBULOINTNEPHRITIS	Chronic tubulo-interstitial nephritis || id:finn-b-N14_CHRONTUBULOINTNEPHRITIS	FBXL17	0.0167545	0.0690548	0.848468
1Gj7WL	finn-b-N14_PYELONEPHR	Acute tubulo-interstitial nephritis || id:finn-b-N14_PYELONEPHR	FBXL17	0.0258519	0.016919	0.368923
1j7kPu	ebi-a-GCST010005	Membranous nephropathy || id:ebi-a-GCST010005	ATF3	NA	NA	NA
1j7kPu	ebi-a-GCST90018788	Acute glomerulonephritis || id:ebi-a-GCST90018788	ATF3	NA	NA	NA
1j7kPu	ebi-a-GCST90018820	Chronic glomerulonephritis || id:ebi-a-GCST90018820	ATF3	NA	NA	NA
1j7kPu	ebi-a-GCST90018866	IgA nephropathy || id:ebi-a-GCST90018866	ATF3	NA	NA	NA
1j7kPu	finn-b-N14_CHRONTUBULOINTNEPHRITIS	Chronic tubulo-interstitial nephritis || id:finn-b-N14_CHRONTUBULOINTNEPHRITIS	ATF3	NA	NA	NA
1j7kPu	finn-b-N14_PYELONEPHR	Acute tubulo-interstitial nephritis || id:finn-b-N14_PYELONEPHR	ATF3	NA	NA	NA
1kfJTg	ebi-a-GCST010005	Membranous nephropathy || id:ebi-a-GCST010005	SETD4	NA	NA	NA
1kfJTg	ebi-a-GCST90018788	Acute glomerulonephritis || id:ebi-a-GCST90018788	SETD4	0.017159	0.0684243	0.843578
1kfJTg	ebi-a-GCST90018820	Chronic glomerulonephritis || id:ebi-a-GCST90018820	SETD4	-0.0613907	0.124	0.707341
1kfJTg	ebi-a-GCST90018866	IgA nephropathy || id:ebi-a-GCST90018866	SETD4	0.012571	0.0124812	0.497718
1kfJTg	finn-b-N14_CHRONTUBULOINTNEPHRITIS	Chronic tubulo-interstitial nephritis || id:finn-b-N14_CHRONTUBULOINTNEPHRITIS	SETD4	0.0449409	0.0631363	0.606182
1kfJTg	finn-b-N14_PYELONEPHR	Acute tubulo-interstitial nephritis || id:finn-b-N14_PYELONEPHR	SETD4	-0.00319597	0.0154246	0.869933
1kfJTg	ieu-a-1081	IgA nephropathy || id:ieu-a-1081	SETD4	0.0498341	0.0838763	0.658709
1KGBv3	ebi-a-GCST010005	Membranous nephropathy || id:ebi-a-GCST010005	ADAMTS1	NA	NA	NA
1KGBv3	ebi-a-GCST90018788	Acute glomerulonephritis || id:ebi-a-GCST90018788	ADAMTS1	NA	NA	NA
1KGBv3	ebi-a-GCST90018820	Chronic glomerulonephritis || id:ebi-a-GCST90018820	ADAMTS1	NA	NA	NA
1KGBv3	ebi-a-GCST90018866	IgA nephropathy || id:ebi-a-GCST90018866	ADAMTS1	NA	NA	NA
1KGBv3	finn-b-N14_CHRONTUBULOINTNEPHRITIS	Chronic tubulo-interstitial nephritis || id:finn-b-N14_CHRONTUBULOINTNEPHRITIS	ADAMTS1	NA	NA	NA
1KGBv3	finn-b-N14_PYELONEPHR	Acute tubulo-interstitial nephritis || id:finn-b-N14_PYELONEPHR	ADAMTS1	NA	NA	NA
1KGBv3	ieu-a-1081	IgA nephropathy || id:ieu-a-1081	ADAMTS1	NA	NA	NA
1kmdQK	ebi-a-GCST90018788	Acute glomerulonephritis || id:ebi-a-GCST90018788	MLX	-0.111971	0.103598	0.475284
1kmdQK	ebi-a-GCST90018820	Chronic glomerulonephritis || id:ebi-a-GCST90018820	MLX	-0.0646742	0.10672	0.653149
1kmdQK	ebi-a-GCST90018866	IgA nephropathy || id:ebi-a-GCST90018866	MLX	0.0193745	0.0292031	0.62709
1kmdQK	finn-b-N14_CHRONTUBULOINTNEPHRITIS	Chronic tubulo-interstitial nephritis || id:finn-b-N14_CHRONTUBULOINTNEPHRITIS	MLX	0.0866147	0.219939	0.761165
1kmdQK	finn-b-N14_PYELONEPHR	Acute tubulo-interstitial nephritis || id:finn-b-N14_PYELONEPHR	MLX	0.0315026	0.0312577	0.497515
1l77TP	ebi-a-GCST90018788	Acute glomerulonephritis || id:ebi-a-GCST90018788	ESYT2	-0.074879	0.115005	0.632578
1l77TP	ebi-a-GCST90018820	Chronic glomerulonephritis || id:ebi-a-GCST90018820	ESYT2	0.024036	0.0970726	0.845475
1l77TP	ebi-a-GCST90018866	IgA nephropathy || id:ebi-a-GCST90018866	ESYT2	0.0124225	0.021873	0.671178
1l77TP	finn-b-N14_CHRONTUBULOINTNEPHRITIS	Chronic tubulo-interstitial nephritis || id:finn-b-N14_CHRONTUBULOINTNEPHRITIS	ESYT2	NA	NA	NA
1l77TP	finn-b-N14_PYELONEPHR	Acute tubulo-interstitial nephritis || id:finn-b-N14_PYELONEPHR	ESYT2	NA	NA	NA
1loAsp	ebi-a-GCST010005	Membranous nephropathy || id:ebi-a-GCST010005	SMPD2	NA	NA	NA
1loAsp	ebi-a-GCST90018788	Acute glomerulonephritis || id:ebi-a-GCST90018788	SMPD2	-0.0285574	0.0662542	0.740918
1loAsp	ebi-a-GCST90018820	Chronic glomerulonephritis || id:ebi-a-GCST90018820	SMPD2	-0.0153917	0.0641937	0.850186
1loAsp	ebi-a-GCST90018866	IgA nephropathy || id:ebi-a-GCST90018866	SMPD2	0.0228148	0.0149925	0.370115
1loAsp	finn-b-N14_CHRONTUBULOINTNEPHRITIS	Chronic tubulo-interstitial nephritis || id:finn-b-N14_CHRONTUBULOINTNEPHRITIS	SMPD2	0.040609	0.0725486	0.675135
1loAsp	finn-b-N14_PYELONEPHR	Acute tubulo-interstitial nephritis || id:finn-b-N14_PYELONEPHR	SMPD2	-0.0348498	0.017775	0.300264
1LR7cQ	ebi-a-GCST010005	Membranous nephropathy || id:ebi-a-GCST010005	PSEN2	NA	NA	NA
1LR7cQ	ebi-a-GCST90018788	Acute glomerulonephritis || id:ebi-a-GCST90018788	PSEN2	NA	NA	NA
1LR7cQ	ebi-a-GCST90018820	Chronic glomerulonephritis || id:ebi-a-GCST90018820	PSEN2	NA	NA	NA
1LR7cQ	ebi-a-GCST90018866	IgA nephropathy || id:ebi-a-GCST90018866	PSEN2	NA	NA	NA
1LR7cQ	finn-b-N14_CHRONTUBULOINTNEPHRITIS	Chronic tubulo-interstitial nephritis || id:finn-b-N14_CHRONTUBULOINTNEPHRITIS	PSEN2	NA	NA	NA
1LR7cQ	finn-b-N14_PYELONEPHR	Acute tubulo-interstitial nephritis || id:finn-b-N14_PYELONEPHR	PSEN2	NA	NA	NA
1m5DZG	ebi-a-GCST90018788	Acute glomerulonephritis || id:ebi-a-GCST90018788	EIF4E	NA	NA	NA
1m5DZG	ebi-a-GCST90018820	Chronic glomerulonephritis || id:ebi-a-GCST90018820	EIF4E	NA	NA	NA
1m5DZG	ebi-a-GCST90018866	IgA nephropathy || id:ebi-a-GCST90018866	EIF4E	NA	NA	NA
1m62Lr	ebi-a-GCST010005	Membranous nephropathy || id:ebi-a-GCST010005	RXFP2	NA	NA	NA
1m62Lr	ebi-a-GCST90018788	Acute glomerulonephritis || id:ebi-a-GCST90018788	RXFP2	-0.0194037	0.0777692	0.844339
1m62Lr	ebi-a-GCST90018820	Chronic glomerulonephritis || id:ebi-a-GCST90018820	RXFP2	0.0414054	0.0977665	0.744963
1m62Lr	ebi-a-GCST90018866	IgA nephropathy || id:ebi-a-GCST90018866	RXFP2	0.0247908	0.0169467	0.381734
1m62Lr	finn-b-N14_CHRONTUBULOINTNEPHRITIS	Chronic tubulo-interstitial nephritis || id:finn-b-N14_CHRONTUBULOINTNEPHRITIS	RXFP2	0.0581244	0.082016	0.6075
1m62Lr	finn-b-N14_PYELONEPHR	Acute tubulo-interstitial nephritis || id:finn-b-N14_PYELONEPHR	RXFP2	0.0268551	0.0201284	0.409468
1mCbcf	ebi-a-GCST010005	Membranous nephropathy || id:ebi-a-GCST010005	PEAR1	NA	NA	NA
1mCbcf	ebi-a-GCST90018788	Acute glomerulonephritis || id:ebi-a-GCST90018788	PEAR1	0.0200367	0.0645309	0.80834
1mCbcf	ebi-a-GCST90018820	Chronic glomerulonephritis || id:ebi-a-GCST90018820	PEAR1	0.0698658	0.0980848	0.605975
1mCbcf	ebi-a-GCST90018866	IgA nephropathy || id:ebi-a-GCST90018866	PEAR1	-0.0114941	0.0347601	0.796695
1mCbcf	finn-b-N14_CHRONTUBULOINTNEPHRITIS	Chronic tubulo-interstitial nephritis || id:finn-b-N14_CHRONTUBULOINTNEPHRITIS	PEAR1	0.0479047	0.0851757	0.673841
1mCbcf	finn-b-N14_PYELONEPHR	Acute tubulo-interstitial nephritis || id:finn-b-N14_PYELONEPHR	PEAR1	-0.0116268	0.0207745	0.675174
1OSSSq	ebi-a-GCST90018788	Acute glomerulonephritis || id:ebi-a-GCST90018788	PKN3	0.0769674	0.326901	0.835775
1OSSSq	ebi-a-GCST90018820	Chronic glomerulonephritis || id:ebi-a-GCST90018820	PKN3	-0.177287	0.143697	0.342607
1OSSSq	ebi-a-GCST90018866	IgA nephropathy || id:ebi-a-GCST90018866	PKN3	-0.0325699	0.0272647	0.354707
1OSSSq	finn-b-N14_CHRONTUBULOINTNEPHRITIS	Chronic tubulo-interstitial nephritis || id:finn-b-N14_CHRONTUBULOINTNEPHRITIS	PKN3	0.0558539	0.245528	0.857602
1OSSSq	finn-b-N14_PYELONEPHR	Acute tubulo-interstitial nephritis || id:finn-b-N14_PYELONEPHR	PKN3	0.0416364	0.0602654	0.615111
1oXDAp	ebi-a-GCST010005	Membranous nephropathy || id:ebi-a-GCST010005	EIF2AK2	NA	NA	NA
1oXDAp	ebi-a-GCST90018788	Acute glomerulonephritis || id:ebi-a-GCST90018788	EIF2AK2	NA	NA	NA
1oXDAp	ebi-a-GCST90018820	Chronic glomerulonephritis || id:ebi-a-GCST90018820	EIF2AK2	NA	NA	NA
1oXDAp	ebi-a-GCST90018866	IgA nephropathy || id:ebi-a-GCST90018866	EIF2AK2	NA	NA	NA
1oXDAp	finn-b-N14_CHRONTUBULOINTNEPHRITIS	Chronic tubulo-interstitial nephritis || id:finn-b-N14_CHRONTUBULOINTNEPHRITIS	EIF2AK2	NA	NA	NA
1oXDAp	finn-b-N14_PYELONEPHR	Acute tubulo-interstitial nephritis || id:finn-b-N14_PYELONEPHR	EIF2AK2	NA	NA	NA
1PafKO	ebi-a-GCST90018788	Acute glomerulonephritis || id:ebi-a-GCST90018788	WFIKKN1	NA	NA	NA
1PafKO	ebi-a-GCST90018820	Chronic glomerulonephritis || id:ebi-a-GCST90018820	WFIKKN1	NA	NA	NA
1PafKO	ebi-a-GCST90018866	IgA nephropathy || id:ebi-a-GCST90018866	WFIKKN1	NA	NA	NA
1PafKO	finn-b-N14_CHRONTUBULOINTNEPHRITIS	Chronic tubulo-interstitial nephritis || id:finn-b-N14_CHRONTUBULOINTNEPHRITIS	WFIKKN1	NA	NA	NA
1PafKO	finn-b-N14_PYELONEPHR	Acute tubulo-interstitial nephritis || id:finn-b-N14_PYELONEPHR	WFIKKN1	NA	NA	NA
1QM3pj	ebi-a-GCST010005	Membranous nephropathy || id:ebi-a-GCST010005	NCR3	NA	NA	NA
1QM3pj	ebi-a-GCST90018788	Acute glomerulonephritis || id:ebi-a-GCST90018788	NCR3	0.331125	0.44053	0.494069
1QM3pj	ebi-a-GCST90018820	Chronic glomerulonephritis || id:ebi-a-GCST90018820	NCR3	-0.526426	0.281254	0.134565
1QM3pj	ebi-a-GCST90018866	IgA nephropathy || id:ebi-a-GCST90018866	NCR3	0.0340819	0.0688547	0.646568
1QM3pj	finn-b-N14_CHRONTUBULOINTNEPHRITIS	Chronic tubulo-interstitial nephritis || id:finn-b-N14_CHRONTUBULOINTNEPHRITIS	NCR3	0.0604163	0.542112	0.918301
1QM3pj	finn-b-N14_PYELONEPHR	Acute tubulo-interstitial nephritis || id:finn-b-N14_PYELONEPHR	NCR3	-0.0709807	0.067569	0.370646
1qYOBU	ebi-a-GCST010005	Membranous nephropathy || id:ebi-a-GCST010005	CEBPA	NA	NA	NA
1qYOBU	ebi-a-GCST90018788	Acute glomerulonephritis || id:ebi-a-GCST90018788	CEBPA	-0.077187	0.197043	0.762316
1qYOBU	ebi-a-GCST90018820	Chronic glomerulonephritis || id:ebi-a-GCST90018820	CEBPA	0.237335	0.136743	0.332765
1qYOBU	ebi-a-GCST90018866	IgA nephropathy || id:ebi-a-GCST90018866	CEBPA	-0.000630136	0.0272566	0.985285
1qYOBU	finn-b-N14_CHRONTUBULOINTNEPHRITIS	Chronic tubulo-interstitial nephritis || id:finn-b-N14_CHRONTUBULOINTNEPHRITIS	CEBPA	-0.226337	0.135608	0.343641
1qYOBU	finn-b-N14_PYELONEPHR	Acute tubulo-interstitial nephritis || id:finn-b-N14_PYELONEPHR	CEBPA	-0.00573746	0.0376859	0.903817
1QzlCK	ebi-a-GCST90018788	Acute glomerulonephritis || id:ebi-a-GCST90018788	SIGLEC11	0.0317273	0.0623972	0.66166
1QzlCK	ebi-a-GCST90018820	Chronic glomerulonephritis || id:ebi-a-GCST90018820	SIGLEC11	0.0538764	0.109753	0.672082
1QzlCK	ebi-a-GCST90018866	IgA nephropathy || id:ebi-a-GCST90018866	SIGLEC11	-0.00684168	0.0230711	0.794773
1QzlCK	finn-b-N14_CHRONTUBULOINTNEPHRITIS	Chronic tubulo-interstitial nephritis || id:finn-b-N14_CHRONTUBULOINTNEPHRITIS	SIGLEC11	-0.00215745	0.0637724	0.976085
1QzlCK	finn-b-N14_PYELONEPHR	Acute tubulo-interstitial nephritis || id:finn-b-N14_PYELONEPHR	SIGLEC11	0.0136189	0.0156079	0.474907
1s976L	ebi-a-GCST010005	Membranous nephropathy || id:ebi-a-GCST010005	OXTR	NA	NA	NA
1s976L	ebi-a-GCST90018788	Acute glomerulonephritis || id:ebi-a-GCST90018788	OXTR	NA	NA	NA
1s976L	ebi-a-GCST90018820	Chronic glomerulonephritis || id:ebi-a-GCST90018820	OXTR	NA	NA	NA
1s976L	ebi-a-GCST90018866	IgA nephropathy || id:ebi-a-GCST90018866	OXTR	NA	NA	NA
1s976L	finn-b-N14_CHRONTUBULOINTNEPHRITIS	Chronic tubulo-interstitial nephritis || id:finn-b-N14_CHRONTUBULOINTNEPHRITIS	OXTR	-0.056447	0.233702	0.849125
1s976L	finn-b-N14_PYELONEPHR	Acute tubulo-interstitial nephritis || id:finn-b-N14_PYELONEPHR	OXTR	0.0321678	0.170171	0.881062
1UMJtl	ebi-a-GCST010005	Membranous nephropathy || id:ebi-a-GCST010005	PRNP	NA	NA	NA
1UMJtl	ebi-a-GCST90018788	Acute glomerulonephritis || id:ebi-a-GCST90018788	PRNP	NA	NA	NA
1UMJtl	ebi-a-GCST90018820	Chronic glomerulonephritis || id:ebi-a-GCST90018820	PRNP	NA	NA	NA
1UMJtl	ebi-a-GCST90018866	IgA nephropathy || id:ebi-a-GCST90018866	PRNP	NA	NA	NA
1UMJtl	finn-b-N14_CHRONTUBULOINTNEPHRITIS	Chronic tubulo-interstitial nephritis || id:finn-b-N14_CHRONTUBULOINTNEPHRITIS	PRNP	NA	NA	NA
1UMJtl	finn-b-N14_PYELONEPHR	Acute tubulo-interstitial nephritis || id:finn-b-N14_PYELONEPHR	PRNP	NA	NA	NA
1uUL6I	ebi-a-GCST90018788	Acute glomerulonephritis || id:ebi-a-GCST90018788	IGHG1	NA	NA	NA
1uUL6I	ebi-a-GCST90018820	Chronic glomerulonephritis || id:ebi-a-GCST90018820	IGHG1	NA	NA	NA
1uUL6I	ebi-a-GCST90018866	IgA nephropathy || id:ebi-a-GCST90018866	IGHG1	NA	NA	NA
1uUL6I	finn-b-N14_CHRONTUBULOINTNEPHRITIS	Chronic tubulo-interstitial nephritis || id:finn-b-N14_CHRONTUBULOINTNEPHRITIS	IGHG1	NA	NA	NA
1uUL6I	finn-b-N14_PYELONEPHR	Acute tubulo-interstitial nephritis || id:finn-b-N14_PYELONEPHR	IGHG1	NA	NA	NA
1VdLT9	ebi-a-GCST90018788	Acute glomerulonephritis || id:ebi-a-GCST90018788	PSMD8	NA	NA	NA
1VdLT9	ebi-a-GCST90018820	Chronic glomerulonephritis || id:ebi-a-GCST90018820	PSMD8	NA	NA	NA
1VdLT9	ebi-a-GCST90018866	IgA nephropathy || id:ebi-a-GCST90018866	PSMD8	NA	NA	NA
1VdLT9	finn-b-N14_CHRONTUBULOINTNEPHRITIS	Chronic tubulo-interstitial nephritis || id:finn-b-N14_CHRONTUBULOINTNEPHRITIS	PSMD8	NA	NA	NA
1VdLT9	finn-b-N14_PYELONEPHR	Acute tubulo-interstitial nephritis || id:finn-b-N14_PYELONEPHR	PSMD8	NA	NA	NA
1VovSe	ebi-a-GCST90018788	Acute glomerulonephritis || id:ebi-a-GCST90018788	TK2	-0.187053	0.368106	0.66185
1VovSe	ebi-a-GCST90018820	Chronic glomerulonephritis || id:ebi-a-GCST90018820	TK2	-0.180328	0.338308	0.647311
1VovSe	ebi-a-GCST90018866	IgA nephropathy || id:ebi-a-GCST90018866	TK2	0.0683608	0.0526443	0.323659
1VovSe	finn-b-N14_CHRONTUBULOINTNEPHRITIS	Chronic tubulo-interstitial nephritis || id:finn-b-N14_CHRONTUBULOINTNEPHRITIS	TK2	-0.0618072	0.25531	0.831273
1VovSe	finn-b-N14_PYELONEPHR	Acute tubulo-interstitial nephritis || id:finn-b-N14_PYELONEPHR	TK2	-0.0283116	0.0893422	0.781347
1VxUk6	ebi-a-GCST010005	Membranous nephropathy || id:ebi-a-GCST010005	SRPK1	0.115313	0.054057	0.279071
1VxUk6	ebi-a-GCST90018788	Acute glomerulonephritis || id:ebi-a-GCST90018788	SRPK1	0.082749	0.106548	0.518642
1VxUk6	ebi-a-GCST90018820	Chronic glomerulonephritis || id:ebi-a-GCST90018820	SRPK1	0.0162094	0.0481517	0.768435
1VxUk6	ebi-a-GCST90018866	IgA nephropathy || id:ebi-a-GCST90018866	SRPK1	-0.00480871	0.0115435	0.717441
1VxUk6	finn-b-N14_CHRONTUBULOINTNEPHRITIS	Chronic tubulo-interstitial nephritis || id:finn-b-N14_CHRONTUBULOINTNEPHRITIS	SRPK1	-0.00979917	0.0522521	0.868542
1VxUk6	finn-b-N14_PYELONEPHR	Acute tubulo-interstitial nephritis || id:finn-b-N14_PYELONEPHR	SRPK1	0.012319	0.0208566	0.614608
1VxUk6	ieu-a-1081	IgA nephropathy || id:ieu-a-1081	SRPK1	NA	NA	NA
1waCC9	ebi-a-GCST010005	Membranous nephropathy || id:ebi-a-GCST010005	HSD17B11	NA	NA	NA
1waCC9	ebi-a-GCST90018788	Acute glomerulonephritis || id:ebi-a-GCST90018788	HSD17B11	0.108018	0.282292	0.717708
1waCC9	ebi-a-GCST90018820	Chronic glomerulonephritis || id:ebi-a-GCST90018820	HSD17B11	-0.130458	0.258439	0.63516
1waCC9	ebi-a-GCST90018866	IgA nephropathy || id:ebi-a-GCST90018866	HSD17B11	-0.0331643	0.0492054	0.53021
1waCC9	finn-b-N14_CHRONTUBULOINTNEPHRITIS	Chronic tubulo-interstitial nephritis || id:finn-b-N14_CHRONTUBULOINTNEPHRITIS	HSD17B11	0.080551	0.261873	0.773741
1waCC9	finn-b-N14_PYELONEPHR	Acute tubulo-interstitial nephritis || id:finn-b-N14_PYELONEPHR	HSD17B11	0.0355869	0.0709255	0.642203
1wBQmR	ebi-a-GCST010005	Membranous nephropathy || id:ebi-a-GCST010005	LGALS8	NA	NA	NA
1wBQmR	ebi-a-GCST90018788	Acute glomerulonephritis || id:ebi-a-GCST90018788	LGALS8	0.226579	0.165868	0.265324
1wBQmR	ebi-a-GCST90018820	Chronic glomerulonephritis || id:ebi-a-GCST90018820	LGALS8	0.0287269	0.104209	0.800701
1wBQmR	ebi-a-GCST90018866	IgA nephropathy || id:ebi-a-GCST90018866	LGALS8	0.00233235	0.0212968	0.919708
1wBQmR	finn-b-N14_CHRONTUBULOINTNEPHRITIS	Chronic tubulo-interstitial nephritis || id:finn-b-N14_CHRONTUBULOINTNEPHRITIS	LGALS8	-0.0826188	0.11625	0.55097
1wBQmR	finn-b-N14_PYELONEPHR	Acute tubulo-interstitial nephritis || id:finn-b-N14_PYELONEPHR	LGALS8	-0.0127365	0.0284151	0.697865
1wN1b8	ebi-a-GCST010005	Membranous nephropathy || id:ebi-a-GCST010005	GFPT1	NA	NA	NA
1wN1b8	ebi-a-GCST90018788	Acute glomerulonephritis || id:ebi-a-GCST90018788	GFPT1	0.0101068	0.238086	0.967517
1wN1b8	ebi-a-GCST90018820	Chronic glomerulonephritis || id:ebi-a-GCST90018820	GFPT1	-0.099305	0.218388	0.6653
1wN1b8	ebi-a-GCST90018866	IgA nephropathy || id:ebi-a-GCST90018866	GFPT1	0.0264331	0.0317026	0.436332
1wN1b8	finn-b-N14_CHRONTUBULOINTNEPHRITIS	Chronic tubulo-interstitial nephritis || id:finn-b-N14_CHRONTUBULOINTNEPHRITIS	GFPT1	-0.325235	0.217851	0.186065
1wN1b8	finn-b-N14_PYELONEPHR	Acute tubulo-interstitial nephritis || id:finn-b-N14_PYELONEPHR	GFPT1	0.00300242	0.0435709	0.947301
1wVZQm	ebi-a-GCST010005	Membranous nephropathy || id:ebi-a-GCST010005	LGALS9	NA	NA	NA
1wVZQm	ebi-a-GCST90018788	Acute glomerulonephritis || id:ebi-a-GCST90018788	LGALS9	-0.0244334	0.130804	0.857978
1wVZQm	ebi-a-GCST90018820	Chronic glomerulonephritis || id:ebi-a-GCST90018820	LGALS9	0.106901	0.0944926	0.301102
1wVZQm	ebi-a-GCST90018866	IgA nephropathy || id:ebi-a-GCST90018866	LGALS9	-0.0229536	0.0239917	0.375647
1wVZQm	finn-b-N14_CHRONTUBULOINTNEPHRITIS	Chronic tubulo-interstitial nephritis || id:finn-b-N14_CHRONTUBULOINTNEPHRITIS	LGALS9	-0.191978	0.140492	0.220782
1wVZQm	finn-b-N14_PYELONEPHR	Acute tubulo-interstitial nephritis || id:finn-b-N14_PYELONEPHR	LGALS9	-0.0468174	0.0392078	0.277507
1yCLyp	ebi-a-GCST010005	Membranous nephropathy || id:ebi-a-GCST010005	KCNK17	-0.000812243	0.0409611	0.98598
1yCLyp	ebi-a-GCST90018788	Acute glomerulonephritis || id:ebi-a-GCST90018788	KCNK17	-0.0140027	0.047279	0.786418
1yCLyp	ebi-a-GCST90018820	Chronic glomerulonephritis || id:ebi-a-GCST90018820	KCNK17	0.00821404	0.0476005	0.873981
1yCLyp	ebi-a-GCST90018866	IgA nephropathy || id:ebi-a-GCST90018866	KCNK17	0.00361653	0.0101914	0.746174
1yCLyp	finn-b-N14_CHRONTUBULOINTNEPHRITIS	Chronic tubulo-interstitial nephritis || id:finn-b-N14_CHRONTUBULOINTNEPHRITIS	KCNK17	0.0135484	0.0577526	0.836354
1yCLyp	finn-b-N14_PYELONEPHR	Acute tubulo-interstitial nephritis || id:finn-b-N14_PYELONEPHR	KCNK17	0.00153183	0.0141131	0.923476
1yCLyp	ieu-a-1081	IgA nephropathy || id:ieu-a-1081	KCNK17	NA	NA	NA
1Ygkqj	ebi-a-GCST010005	Membranous nephropathy || id:ebi-a-GCST010005	SLC18A1	0.0725742	0.0597348	0.348357
1Ygkqj	ebi-a-GCST90018788	Acute glomerulonephritis || id:ebi-a-GCST90018788	SLC18A1	0.110196	0.136892	0.505315
1Ygkqj	ebi-a-GCST90018820	Chronic glomerulonephritis || id:ebi-a-GCST90018820	SLC18A1	-0.0231971	0.077648	0.793315
1Ygkqj	ebi-a-GCST90018866	IgA nephropathy || id:ebi-a-GCST90018866	SLC18A1	0.014292	0.0357901	0.728258
1Ygkqj	finn-b-N14_CHRONTUBULOINTNEPHRITIS	Chronic tubulo-interstitial nephritis || id:finn-b-N14_CHRONTUBULOINTNEPHRITIS	SLC18A1	-0.108248	0.0743123	0.282518
1Ygkqj	finn-b-N14_PYELONEPHR	Acute tubulo-interstitial nephritis || id:finn-b-N14_PYELONEPHR	SLC18A1	-0.00208012	0.0269151	0.945433
1yievh	ebi-a-GCST010005	Membranous nephropathy || id:ebi-a-GCST010005	CD14	NA	NA	NA
1yievh	ebi-a-GCST90018788	Acute glomerulonephritis || id:ebi-a-GCST90018788	CD14	-0.0414802	0.0682274	0.60505
1yievh	ebi-a-GCST90018820	Chronic glomerulonephritis || id:ebi-a-GCST90018820	CD14	0.0431746	0.0538097	0.506536
1yievh	ebi-a-GCST90018866	IgA nephropathy || id:ebi-a-GCST90018866	CD14	-0.00893485	0.0162612	0.637848
1yievh	finn-b-N14_CHRONTUBULOINTNEPHRITIS	Chronic tubulo-interstitial nephritis || id:finn-b-N14_CHRONTUBULOINTNEPHRITIS	CD14	0.0336301	0.0606554	0.634997
1yievh	finn-b-N14_PYELONEPHR	Acute tubulo-interstitial nephritis || id:finn-b-N14_PYELONEPHR	CD14	0.0017731	0.0164392	0.923954
1yievh	ieu-a-1081	IgA nephropathy || id:ieu-a-1081	CD14	NA	NA	NA
1z4JTc	ebi-a-GCST90018788	Acute glomerulonephritis || id:ebi-a-GCST90018788	SGSM3	NA	NA	NA
1z4JTc	ebi-a-GCST90018820	Chronic glomerulonephritis || id:ebi-a-GCST90018820	SGSM3	NA	NA	NA
1z4JTc	ebi-a-GCST90018866	IgA nephropathy || id:ebi-a-GCST90018866	SGSM3	NA	NA	NA
1z4JTc	finn-b-N14_CHRONTUBULOINTNEPHRITIS	Chronic tubulo-interstitial nephritis || id:finn-b-N14_CHRONTUBULOINTNEPHRITIS	SGSM3	NA	NA	NA
1z4JTc	finn-b-N14_PYELONEPHR	Acute tubulo-interstitial nephritis || id:finn-b-N14_PYELONEPHR	SGSM3	NA	NA	NA
1ZdUwL	ebi-a-GCST010005	Membranous nephropathy || id:ebi-a-GCST010005	MCOLN2	0.134796	0.0492973	0.223205
1ZdUwL	ebi-a-GCST90018788	Acute glomerulonephritis || id:ebi-a-GCST90018788	MCOLN2	-0.0651098	0.105662	0.600549
1ZdUwL	ebi-a-GCST90018820	Chronic glomerulonephritis || id:ebi-a-GCST90018820	MCOLN2	0.0301583	0.0654777	0.690325
1ZdUwL	ebi-a-GCST90018866	IgA nephropathy || id:ebi-a-GCST90018866	MCOLN2	0.00777069	0.0148905	0.65381
1ZdUwL	finn-b-N14_CHRONTUBULOINTNEPHRITIS	Chronic tubulo-interstitial nephritis || id:finn-b-N14_CHRONTUBULOINTNEPHRITIS	MCOLN2	0.0838377	0.0990742	0.486539
1ZdUwL	finn-b-N14_PYELONEPHR	Acute tubulo-interstitial nephritis || id:finn-b-N14_PYELONEPHR	MCOLN2	-0.0084729	0.0165016	0.658726
1ZdUwL	ieu-a-1081	IgA nephropathy || id:ieu-a-1081	MCOLN2	NA	NA	NA
1zzhpp	ebi-a-GCST010005	Membranous nephropathy || id:ebi-a-GCST010005	NQO1	NA	NA	NA
1zzhpp	ebi-a-GCST90018788	Acute glomerulonephritis || id:ebi-a-GCST90018788	NQO1	0.261938	0.282255	0.523757
1zzhpp	ebi-a-GCST90018820	Chronic glomerulonephritis || id:ebi-a-GCST90018820	NQO1	0.0758311	0.139079	0.682212
1zzhpp	ebi-a-GCST90018866	IgA nephropathy || id:ebi-a-GCST90018866	NQO1	0.0174059	0.0268228	0.63355
1zzhpp	finn-b-N14_CHRONTUBULOINTNEPHRITIS	Chronic tubulo-interstitial nephritis || id:finn-b-N14_CHRONTUBULOINTNEPHRITIS	NQO1	-0.0107264	0.218603	0.968788
1zzhpp	finn-b-N14_PYELONEPHR	Acute tubulo-interstitial nephritis || id:finn-b-N14_PYELONEPHR	NQO1	-0.000189531	0.0328862	0.996331
21e7tX	ebi-a-GCST010005	Membranous nephropathy || id:ebi-a-GCST010005	PSMG3	NA	NA	NA
21e7tX	ebi-a-GCST90018788	Acute glomerulonephritis || id:ebi-a-GCST90018788	PSMG3	0.0746254	0.0848622	0.471951
21e7tX	ebi-a-GCST90018820	Chronic glomerulonephritis || id:ebi-a-GCST90018820	PSMG3	-0.0162726	0.0791499	0.856136
21e7tX	ebi-a-GCST90018866	IgA nephropathy || id:ebi-a-GCST90018866	PSMG3	0.000790856	0.0164853	0.966097
21e7tX	finn-b-N14_CHRONTUBULOINTNEPHRITIS	Chronic tubulo-interstitial nephritis || id:finn-b-N14_CHRONTUBULOINTNEPHRITIS	PSMG3	0.132658	0.105687	0.336191
21e7tX	finn-b-N14_PYELONEPHR	Acute tubulo-interstitial nephritis || id:finn-b-N14_PYELONEPHR	PSMG3	-0.0127304	0.0335567	0.740905
28P0ej	ebi-a-GCST90018788	Acute glomerulonephritis || id:ebi-a-GCST90018788	ABCA2	NA	NA	NA
28P0ej	ebi-a-GCST90018820	Chronic glomerulonephritis || id:ebi-a-GCST90018820	ABCA2	NA	NA	NA
28P0ej	ebi-a-GCST90018866	IgA nephropathy || id:ebi-a-GCST90018866	ABCA2	NA	NA	NA
28P0ej	finn-b-N14_CHRONTUBULOINTNEPHRITIS	Chronic tubulo-interstitial nephritis || id:finn-b-N14_CHRONTUBULOINTNEPHRITIS	ABCA2	NA	NA	NA
28P0ej	finn-b-N14_PYELONEPHR	Acute tubulo-interstitial nephritis || id:finn-b-N14_PYELONEPHR	ABCA2	NA	NA	NA
28ZtC2	ebi-a-GCST90018788	Acute glomerulonephritis || id:ebi-a-GCST90018788	IL1B	NA	NA	NA
28ZtC2	ebi-a-GCST90018820	Chronic glomerulonephritis || id:ebi-a-GCST90018820	IL1B	NA	NA	NA
28ZtC2	ebi-a-GCST90018866	IgA nephropathy || id:ebi-a-GCST90018866	IL1B	NA	NA	NA
28ZtC2	finn-b-N14_CHRONTUBULOINTNEPHRITIS	Chronic tubulo-interstitial nephritis || id:finn-b-N14_CHRONTUBULOINTNEPHRITIS	IL1B	NA	NA	NA
28ZtC2	finn-b-N14_PYELONEPHR	Acute tubulo-interstitial nephritis || id:finn-b-N14_PYELONEPHR	IL1B	NA	NA	NA
2akqrK	ebi-a-GCST90018788	Acute glomerulonephritis || id:ebi-a-GCST90018788	GSS	NA	NA	NA
2akqrK	ebi-a-GCST90018820	Chronic glomerulonephritis || id:ebi-a-GCST90018820	GSS	NA	NA	NA
2akqrK	ebi-a-GCST90018866	IgA nephropathy || id:ebi-a-GCST90018866	GSS	NA	NA	NA
2akqrK	finn-b-N14_CHRONTUBULOINTNEPHRITIS	Chronic tubulo-interstitial nephritis || id:finn-b-N14_CHRONTUBULOINTNEPHRITIS	GSS	NA	NA	NA
2akqrK	finn-b-N14_PYELONEPHR	Acute tubulo-interstitial nephritis || id:finn-b-N14_PYELONEPHR	GSS	NA	NA	NA
2bIWxs	ebi-a-GCST90018788	Acute glomerulonephritis || id:ebi-a-GCST90018788	GSTK1	-0.0637455	0.0587356	0.391192
2bIWxs	ebi-a-GCST90018820	Chronic glomerulonephritis || id:ebi-a-GCST90018820	GSTK1	0.0334743	0.0560466	0.610947
2bIWxs	ebi-a-GCST90018866	IgA nephropathy || id:ebi-a-GCST90018866	GSTK1	-0.00335394	0.01355	0.827595
2bIWxs	finn-b-N14_CHRONTUBULOINTNEPHRITIS	Chronic tubulo-interstitial nephritis || id:finn-b-N14_CHRONTUBULOINTNEPHRITIS	GSTK1	-0.177505	0.0644068	0.110298
2bIWxs	finn-b-N14_PYELONEPHR	Acute tubulo-interstitial nephritis || id:finn-b-N14_PYELONEPHR	GSTK1	0.000817691	0.0157092	0.963219
2bmo6T	ebi-a-GCST010005	Membranous nephropathy || id:ebi-a-GCST010005	ABCC1	0.104301	0.302069	0.788341
2bmo6T	ebi-a-GCST90018788	Acute glomerulonephritis || id:ebi-a-GCST90018788	ABCC1	-0.151947	0.0897142	0.232407
2bmo6T	ebi-a-GCST90018820	Chronic glomerulonephritis || id:ebi-a-GCST90018820	ABCC1	0.0264836	0.0770053	0.763699
2bmo6T	ebi-a-GCST90018866	IgA nephropathy || id:ebi-a-GCST90018866	ABCC1	0.0285947	0.0158701	0.213367
2bmo6T	finn-b-N14_CHRONTUBULOINTNEPHRITIS	Chronic tubulo-interstitial nephritis || id:finn-b-N14_CHRONTUBULOINTNEPHRITIS	ABCC1	0.00966187	0.0784114	0.913199
2bmo6T	finn-b-N14_PYELONEPHR	Acute tubulo-interstitial nephritis || id:finn-b-N14_PYELONEPHR	ABCC1	0.0119514	0.0341486	0.759773
2cpzgb	ebi-a-GCST010005	Membranous nephropathy || id:ebi-a-GCST010005	KLHL2	NA	NA	NA
2cpzgb	ebi-a-GCST90018788	Acute glomerulonephritis || id:ebi-a-GCST90018788	KLHL2	NA	NA	NA
2cpzgb	ebi-a-GCST90018820	Chronic glomerulonephritis || id:ebi-a-GCST90018820	KLHL2	NA	NA	NA
2cpzgb	ebi-a-GCST90018866	IgA nephropathy || id:ebi-a-GCST90018866	KLHL2	NA	NA	NA
2cpzgb	finn-b-N14_CHRONTUBULOINTNEPHRITIS	Chronic tubulo-interstitial nephritis || id:finn-b-N14_CHRONTUBULOINTNEPHRITIS	KLHL2	NA	NA	NA
2cpzgb	finn-b-N14_PYELONEPHR	Acute tubulo-interstitial nephritis || id:finn-b-N14_PYELONEPHR	KLHL2	NA	NA	NA
2dlX0L	ebi-a-GCST010005	Membranous nephropathy || id:ebi-a-GCST010005	DHRS13	NA	NA	NA
2dlX0L	ebi-a-GCST90018788	Acute glomerulonephritis || id:ebi-a-GCST90018788	DHRS13	NA	NA	NA
2dlX0L	ebi-a-GCST90018820	Chronic glomerulonephritis || id:ebi-a-GCST90018820	DHRS13	NA	NA	NA
2dlX0L	ebi-a-GCST90018866	IgA nephropathy || id:ebi-a-GCST90018866	DHRS13	NA	NA	NA
2dlX0L	finn-b-N14_CHRONTUBULOINTNEPHRITIS	Chronic tubulo-interstitial nephritis || id:finn-b-N14_CHRONTUBULOINTNEPHRITIS	DHRS13	NA	NA	NA
2dlX0L	finn-b-N14_PYELONEPHR	Acute tubulo-interstitial nephritis || id:finn-b-N14_PYELONEPHR	DHRS13	NA	NA	NA
2dyxsJ	ebi-a-GCST010005	Membranous nephropathy || id:ebi-a-GCST010005	GALK1	NA	NA	NA
2dyxsJ	ebi-a-GCST90018788	Acute glomerulonephritis || id:ebi-a-GCST90018788	GALK1	NA	NA	NA
2dyxsJ	ebi-a-GCST90018820	Chronic glomerulonephritis || id:ebi-a-GCST90018820	GALK1	NA	NA	NA
2dyxsJ	ebi-a-GCST90018866	IgA nephropathy || id:ebi-a-GCST90018866	GALK1	NA	NA	NA
2dyxsJ	finn-b-N14_CHRONTUBULOINTNEPHRITIS	Chronic tubulo-interstitial nephritis || id:finn-b-N14_CHRONTUBULOINTNEPHRITIS	GALK1	NA	NA	NA
2dyxsJ	finn-b-N14_PYELONEPHR	Acute tubulo-interstitial nephritis || id:finn-b-N14_PYELONEPHR	GALK1	NA	NA	NA
2ESUY5	ebi-a-GCST90018788	Acute glomerulonephritis || id:ebi-a-GCST90018788	KIR3DL1	NA	NA	NA
2ESUY5	ebi-a-GCST90018820	Chronic glomerulonephritis || id:ebi-a-GCST90018820	KIR3DL1	NA	NA	NA
2ESUY5	ebi-a-GCST90018866	IgA nephropathy || id:ebi-a-GCST90018866	KIR3DL1	NA	NA	NA
2FOU26	ebi-a-GCST90018788	Acute glomerulonephritis || id:ebi-a-GCST90018788	H1F0	-0.00561396	0.0583705	0.929444
2FOU26	ebi-a-GCST90018820	Chronic glomerulonephritis || id:ebi-a-GCST90018820	H1F0	-0.063195	0.0524821	0.314881
2FOU26	ebi-a-GCST90018866	IgA nephropathy || id:ebi-a-GCST90018866	H1F0	-0.00227733	0.0177336	0.905943
2FOU26	finn-b-N14_CHRONTUBULOINTNEPHRITIS	Chronic tubulo-interstitial nephritis || id:finn-b-N14_CHRONTUBULOINTNEPHRITIS	H1F0	0.0556256	0.0508678	0.354105
2FOU26	finn-b-N14_PYELONEPHR	Acute tubulo-interstitial nephritis || id:finn-b-N14_PYELONEPHR	H1F0	-0.0187941	0.0124214	0.227479
2ftLAa	ebi-a-GCST010005	Membranous nephropathy || id:ebi-a-GCST010005	GALNT14	NA	NA	NA
2ftLAa	ebi-a-GCST90018788	Acute glomerulonephritis || id:ebi-a-GCST90018788	GALNT14	NA	NA	NA
2ftLAa	ebi-a-GCST90018820	Chronic glomerulonephritis || id:ebi-a-GCST90018820	GALNT14	NA	NA	NA
2ftLAa	ebi-a-GCST90018866	IgA nephropathy || id:ebi-a-GCST90018866	GALNT14	NA	NA	NA
2ftLAa	finn-b-N14_CHRONTUBULOINTNEPHRITIS	Chronic tubulo-interstitial nephritis || id:finn-b-N14_CHRONTUBULOINTNEPHRITIS	GALNT14	NA	NA	NA
2ftLAa	finn-b-N14_PYELONEPHR	Acute tubulo-interstitial nephritis || id:finn-b-N14_PYELONEPHR	GALNT14	NA	NA	NA
2FyB7j	ebi-a-GCST010005	Membranous nephropathy || id:ebi-a-GCST010005	NCR1	NA	NA	NA
2FyB7j	ebi-a-GCST90018788	Acute glomerulonephritis || id:ebi-a-GCST90018788	NCR1	-0.160955	0.217328	0.594178
2FyB7j	ebi-a-GCST90018820	Chronic glomerulonephritis || id:ebi-a-GCST90018820	NCR1	0.166946	0.219839	0.586521
2FyB7j	ebi-a-GCST90018866	IgA nephropathy || id:ebi-a-GCST90018866	NCR1	0.0215567	0.0511712	0.746177
2FyB7j	finn-b-N14_CHRONTUBULOINTNEPHRITIS	Chronic tubulo-interstitial nephritis || id:finn-b-N14_CHRONTUBULOINTNEPHRITIS	NCR1	-0.064791	0.264737	0.847199
2FyB7j	finn-b-N14_PYELONEPHR	Acute tubulo-interstitial nephritis || id:finn-b-N14_PYELONEPHR	NCR1	0.000700109	0.0646231	0.993103
2Hjx4W	ebi-a-GCST90018788	Acute glomerulonephritis || id:ebi-a-GCST90018788	CATSPER1	NA	NA	NA
2Hjx4W	ebi-a-GCST90018820	Chronic glomerulonephritis || id:ebi-a-GCST90018820	CATSPER1	NA	NA	NA
2Hjx4W	ebi-a-GCST90018866	IgA nephropathy || id:ebi-a-GCST90018866	CATSPER1	NA	NA	NA
2hocuM	ebi-a-GCST010005	Membranous nephropathy || id:ebi-a-GCST010005	PSMD4	NA	NA	NA
2hocuM	ebi-a-GCST90018788	Acute glomerulonephritis || id:ebi-a-GCST90018788	PSMD4	NA	NA	NA
2hocuM	ebi-a-GCST90018820	Chronic glomerulonephritis || id:ebi-a-GCST90018820	PSMD4	NA	NA	NA
2hocuM	ebi-a-GCST90018866	IgA nephropathy || id:ebi-a-GCST90018866	PSMD4	NA	NA	NA
2hocuM	finn-b-N14_CHRONTUBULOINTNEPHRITIS	Chronic tubulo-interstitial nephritis || id:finn-b-N14_CHRONTUBULOINTNEPHRITIS	PSMD4	NA	NA	NA
2hocuM	finn-b-N14_PYELONEPHR	Acute tubulo-interstitial nephritis || id:finn-b-N14_PYELONEPHR	PSMD4	NA	NA	NA
2IxTLF	ebi-a-GCST010005	Membranous nephropathy || id:ebi-a-GCST010005	ADD1	NA	NA	NA
2IxTLF	ebi-a-GCST90018788	Acute glomerulonephritis || id:ebi-a-GCST90018788	ADD1	0.0790415	0.598541	0.916414
2IxTLF	ebi-a-GCST90018820	Chronic glomerulonephritis || id:ebi-a-GCST90018820	ADD1	1.08996	0.488285	0.268129
2IxTLF	ebi-a-GCST90018866	IgA nephropathy || id:ebi-a-GCST90018866	ADD1	0.080018	0.0850593	0.519436
2IxTLF	finn-b-N14_CHRONTUBULOINTNEPHRITIS	Chronic tubulo-interstitial nephritis || id:finn-b-N14_CHRONTUBULOINTNEPHRITIS	ADD1	0.208739	0.514967	0.754834
2IxTLF	finn-b-N14_PYELONEPHR	Acute tubulo-interstitial nephritis || id:finn-b-N14_PYELONEPHR	ADD1	-0.165461	0.126584	0.415748
2k0i6q	ebi-a-GCST010005	Membranous nephropathy || id:ebi-a-GCST010005	NOTCH4	NA	NA	NA
2k0i6q	ebi-a-GCST90018788	Acute glomerulonephritis || id:ebi-a-GCST90018788	NOTCH4	-0.124841	0.211688	0.660782
2k0i6q	ebi-a-GCST90018820	Chronic glomerulonephritis || id:ebi-a-GCST90018820	NOTCH4	-0.625483	0.356764	0.329996
2k0i6q	ebi-a-GCST90018866	IgA nephropathy || id:ebi-a-GCST90018866	NOTCH4	0.24525	0.0694964	0.17579
2k0i6q	finn-b-N14_CHRONTUBULOINTNEPHRITIS	Chronic tubulo-interstitial nephritis || id:finn-b-N14_CHRONTUBULOINTNEPHRITIS	NOTCH4	-0.364317	0.208877	0.331415
2k0i6q	finn-b-N14_PYELONEPHR	Acute tubulo-interstitial nephritis || id:finn-b-N14_PYELONEPHR	NOTCH4	-0.0124231	0.0570989	0.863615
2k28J7	ebi-a-GCST90018788	Acute glomerulonephritis || id:ebi-a-GCST90018788	CD33	0.0249401	0.121553	0.850566
2k28J7	ebi-a-GCST90018820	Chronic glomerulonephritis || id:ebi-a-GCST90018820	CD33	-0.0330876	0.0857195	0.725245
2k28J7	ebi-a-GCST90018866	IgA nephropathy || id:ebi-a-GCST90018866	CD33	-0.0218616	0.0162864	0.272033
2k28J7	finn-b-N14_CHRONTUBULOINTNEPHRITIS	Chronic tubulo-interstitial nephritis || id:finn-b-N14_CHRONTUBULOINTNEPHRITIS	CD33	0.00408895	0.0944211	0.968179
2k28J7	finn-b-N14_PYELONEPHR	Acute tubulo-interstitial nephritis || id:finn-b-N14_PYELONEPHR	CD33	0.0434522	0.0205338	0.124639
2kfvDc	ebi-a-GCST90018788	Acute glomerulonephritis || id:ebi-a-GCST90018788	EPOR	0.0414224	0.123809	0.754758
2kfvDc	ebi-a-GCST90018820	Chronic glomerulonephritis || id:ebi-a-GCST90018820	EPOR	0.0665132	0.0977853	0.533712
2kfvDc	ebi-a-GCST90018866	IgA nephropathy || id:ebi-a-GCST90018866	EPOR	-0.0185622	0.0229028	0.463129
2kfvDc	finn-b-N14_CHRONTUBULOINTNEPHRITIS	Chronic tubulo-interstitial nephritis || id:finn-b-N14_CHRONTUBULOINTNEPHRITIS	EPOR	0.117785	0.0973867	0.293082
2kfvDc	finn-b-N14_PYELONEPHR	Acute tubulo-interstitial nephritis || id:finn-b-N14_PYELONEPHR	EPOR	0.0307468	0.0270505	0.319161
2LcgcK	ebi-a-GCST90018788	Acute glomerulonephritis || id:ebi-a-GCST90018788	UGCG	0.110266	0.321414	0.789608
2LcgcK	ebi-a-GCST90018820	Chronic glomerulonephritis || id:ebi-a-GCST90018820	UGCG	-0.192542	0.231467	0.558281
2LcgcK	ebi-a-GCST90018866	IgA nephropathy || id:ebi-a-GCST90018866	UGCG	-0.0402193	0.0603524	0.62578
2LcgcK	finn-b-N14_CHRONTUBULOINTNEPHRITIS	Chronic tubulo-interstitial nephritis || id:finn-b-N14_CHRONTUBULOINTNEPHRITIS	UGCG	-0.379995	0.371487	0.492792
2LcgcK	finn-b-N14_PYELONEPHR	Acute tubulo-interstitial nephritis || id:finn-b-N14_PYELONEPHR	UGCG	-0.0699038	0.0548763	0.423698
2n9eu4	ebi-a-GCST010005	Membranous nephropathy || id:ebi-a-GCST010005	CACNA2D3	NA	NA	NA
2n9eu4	ebi-a-GCST90018788	Acute glomerulonephritis || id:ebi-a-GCST90018788	CACNA2D3	NA	NA	NA
2n9eu4	ebi-a-GCST90018820	Chronic glomerulonephritis || id:ebi-a-GCST90018820	CACNA2D3	NA	NA	NA
2n9eu4	ebi-a-GCST90018866	IgA nephropathy || id:ebi-a-GCST90018866	CACNA2D3	NA	NA	NA
2n9eu4	finn-b-N14_CHRONTUBULOINTNEPHRITIS	Chronic tubulo-interstitial nephritis || id:finn-b-N14_CHRONTUBULOINTNEPHRITIS	CACNA2D3	NA	NA	NA
2n9eu4	finn-b-N14_PYELONEPHR	Acute tubulo-interstitial nephritis || id:finn-b-N14_PYELONEPHR	CACNA2D3	NA	NA	NA
2NC1MV	ebi-a-GCST010005	Membranous nephropathy || id:ebi-a-GCST010005	SFTPD	NA	NA	NA
2NC1MV	ebi-a-GCST90018788	Acute glomerulonephritis || id:ebi-a-GCST90018788	SFTPD	0.0218796	0.275101	0.94385
2NC1MV	ebi-a-GCST90018820	Chronic glomerulonephritis || id:ebi-a-GCST90018820	SFTPD	-0.240106	0.196493	0.346199
2NC1MV	ebi-a-GCST90018866	IgA nephropathy || id:ebi-a-GCST90018866	SFTPD	0.0118334	0.0281724	0.715284
2NC1MV	finn-b-N14_CHRONTUBULOINTNEPHRITIS	Chronic tubulo-interstitial nephritis || id:finn-b-N14_CHRONTUBULOINTNEPHRITIS	SFTPD	-0.0574168	0.244162	0.852965
2NC1MV	finn-b-N14_PYELONEPHR	Acute tubulo-interstitial nephritis || id:finn-b-N14_PYELONEPHR	SFTPD	-0.0228636	0.0367885	0.645995
2oHdDc	finn-b-N14_CHRONTUBULOINTNEPHRITIS	Chronic tubulo-interstitial nephritis || id:finn-b-N14_CHRONTUBULOINTNEPHRITIS	AURKC	NA	NA	NA
2oHdDc	finn-b-N14_PYELONEPHR	Acute tubulo-interstitial nephritis || id:finn-b-N14_PYELONEPHR	AURKC	NA	NA	NA
2oP6uV	ebi-a-GCST90018788	Acute glomerulonephritis || id:ebi-a-GCST90018788	TUBA1A	NA	NA	NA
2oP6uV	ebi-a-GCST90018820	Chronic glomerulonephritis || id:ebi-a-GCST90018820	TUBA1A	NA	NA	NA
2oP6uV	ebi-a-GCST90018866	IgA nephropathy || id:ebi-a-GCST90018866	TUBA1A	NA	NA	NA
2oP6uV	finn-b-N14_CHRONTUBULOINTNEPHRITIS	Chronic tubulo-interstitial nephritis || id:finn-b-N14_CHRONTUBULOINTNEPHRITIS	TUBA1A	NA	NA	NA
2oP6uV	finn-b-N14_PYELONEPHR	Acute tubulo-interstitial nephritis || id:finn-b-N14_PYELONEPHR	TUBA1A	NA	NA	NA
2oWnHP	ebi-a-GCST010005	Membranous nephropathy || id:ebi-a-GCST010005	ABHD12	-0.0011532	0.0799154	0.990814
2oWnHP	ebi-a-GCST90018788	Acute glomerulonephritis || id:ebi-a-GCST90018788	ABHD12	-0.167755	0.0889795	0.200045
2oWnHP	ebi-a-GCST90018820	Chronic glomerulonephritis || id:ebi-a-GCST90018820	ABHD12	0.0938157	0.0926974	0.418034
2oWnHP	ebi-a-GCST90018866	IgA nephropathy || id:ebi-a-GCST90018866	ABHD12	0.00118912	0.0268197	0.968664
2oWnHP	finn-b-N14_CHRONTUBULOINTNEPHRITIS	Chronic tubulo-interstitial nephritis || id:finn-b-N14_CHRONTUBULOINTNEPHRITIS	ABHD12	-0.085169	0.11126	0.584068
2oWnHP	finn-b-N14_PYELONEPHR	Acute tubulo-interstitial nephritis || id:finn-b-N14_PYELONEPHR	ABHD12	0.00969484	0.0272814	0.782629
2pBRyA	ebi-a-GCST010005	Membranous nephropathy || id:ebi-a-GCST010005	TNNT3	NA	NA	NA
2pBRyA	ebi-a-GCST90018788	Acute glomerulonephritis || id:ebi-a-GCST90018788	TNNT3	-0.469645	0.463469	0.417555
2pBRyA	ebi-a-GCST90018820	Chronic glomerulonephritis || id:ebi-a-GCST90018820	TNNT3	0.0943754	0.439985	0.850043
2pBRyA	ebi-a-GCST90018866	IgA nephropathy || id:ebi-a-GCST90018866	TNNT3	0.0524279	0.119753	0.704274
2pBRyA	finn-b-N14_CHRONTUBULOINTNEPHRITIS	Chronic tubulo-interstitial nephritis || id:finn-b-N14_CHRONTUBULOINTNEPHRITIS	TNNT3	0.494509	0.377141	0.320104
2pBRyA	finn-b-N14_PYELONEPHR	Acute tubulo-interstitial nephritis || id:finn-b-N14_PYELONEPHR	TNNT3	0.0236283	0.0716053	0.772773
2pGxCj	ebi-a-GCST010005	Membranous nephropathy || id:ebi-a-GCST010005	QDPR	-0.017251	0.0451662	0.739266
2pGxCj	ebi-a-GCST90018788	Acute glomerulonephritis || id:ebi-a-GCST90018788	QDPR	-0.00942923	0.0693677	0.900484
2pGxCj	ebi-a-GCST90018820	Chronic glomerulonephritis || id:ebi-a-GCST90018820	QDPR	-0.024227	0.0673289	0.742813
2pGxCj	ebi-a-GCST90018866	IgA nephropathy || id:ebi-a-GCST90018866	QDPR	-0.00599283	0.0103485	0.603139
2pGxCj	finn-b-N14_CHRONTUBULOINTNEPHRITIS	Chronic tubulo-interstitial nephritis || id:finn-b-N14_CHRONTUBULOINTNEPHRITIS	QDPR	-0.00571605	0.0819759	0.948798
2pGxCj	finn-b-N14_PYELONEPHR	Acute tubulo-interstitial nephritis || id:finn-b-N14_PYELONEPHR	QDPR	-0.0127054	0.0169797	0.508616
2pHTMM	ebi-a-GCST010005	Membranous nephropathy || id:ebi-a-GCST010005	COL4A1	NA	NA	NA
2pHTMM	ebi-a-GCST90018788	Acute glomerulonephritis || id:ebi-a-GCST90018788	COL4A1	NA	NA	NA
2pHTMM	ebi-a-GCST90018820	Chronic glomerulonephritis || id:ebi-a-GCST90018820	COL4A1	NA	NA	NA
2pHTMM	ebi-a-GCST90018866	IgA nephropathy || id:ebi-a-GCST90018866	COL4A1	NA	NA	NA
2pHTMM	finn-b-N14_CHRONTUBULOINTNEPHRITIS	Chronic tubulo-interstitial nephritis || id:finn-b-N14_CHRONTUBULOINTNEPHRITIS	COL4A1	NA	NA	NA
2pHTMM	finn-b-N14_PYELONEPHR	Acute tubulo-interstitial nephritis || id:finn-b-N14_PYELONEPHR	COL4A1	NA	NA	NA
2RrANc	ebi-a-GCST010005	Membranous nephropathy || id:ebi-a-GCST010005	IRAK3	-0.107492	0.098589	0.472515
2RrANc	ebi-a-GCST90018788	Acute glomerulonephritis || id:ebi-a-GCST90018788	IRAK3	0.0197246	0.142143	0.898427
2RrANc	ebi-a-GCST90018820	Chronic glomerulonephritis || id:ebi-a-GCST90018820	IRAK3	-0.145476	0.12207	0.319045
2RrANc	ebi-a-GCST90018866	IgA nephropathy || id:ebi-a-GCST90018866	IRAK3	-0.00389175	0.0431542	0.933826
2RrANc	finn-b-N14_CHRONTUBULOINTNEPHRITIS	Chronic tubulo-interstitial nephritis || id:finn-b-N14_CHRONTUBULOINTNEPHRITIS	IRAK3	0.0196951	0.126122	0.885824
2RrANc	finn-b-N14_PYELONEPHR	Acute tubulo-interstitial nephritis || id:finn-b-N14_PYELONEPHR	IRAK3	-0.0475493	0.0405308	0.3254
2RrANc	ieu-a-1081	IgA nephropathy || id:ieu-a-1081	IRAK3	NA	NA	NA
2RvVrR	ebi-a-GCST010005	Membranous nephropathy || id:ebi-a-GCST010005	IL21R	NA	NA	NA
2RvVrR	ebi-a-GCST90018788	Acute glomerulonephritis || id:ebi-a-GCST90018788	IL21R	0.0847445	0.0794252	0.47938
2RvVrR	ebi-a-GCST90018820	Chronic glomerulonephritis || id:ebi-a-GCST90018820	IL21R	-0.0150548	0.0807383	0.882641
2RvVrR	ebi-a-GCST90018866	IgA nephropathy || id:ebi-a-GCST90018866	IL21R	0.00333453	0.0419027	0.949446
2RvVrR	finn-b-N14_CHRONTUBULOINTNEPHRITIS	Chronic tubulo-interstitial nephritis || id:finn-b-N14_CHRONTUBULOINTNEPHRITIS	IL21R	-0.136734	0.0912071	0.374499
2RvVrR	finn-b-N14_PYELONEPHR	Acute tubulo-interstitial nephritis || id:finn-b-N14_PYELONEPHR	IL21R	-0.0170124	0.0256981	0.627723
2rxHBT	ebi-a-GCST90018788	Acute glomerulonephritis || id:ebi-a-GCST90018788	PRKCZ	NA	NA	NA
2rxHBT	ebi-a-GCST90018820	Chronic glomerulonephritis || id:ebi-a-GCST90018820	PRKCZ	NA	NA	NA
2rxHBT	ebi-a-GCST90018866	IgA nephropathy || id:ebi-a-GCST90018866	PRKCZ	NA	NA	NA
2rxHBT	finn-b-N14_CHRONTUBULOINTNEPHRITIS	Chronic tubulo-interstitial nephritis || id:finn-b-N14_CHRONTUBULOINTNEPHRITIS	PRKCZ	NA	NA	NA
2rxHBT	finn-b-N14_PYELONEPHR	Acute tubulo-interstitial nephritis || id:finn-b-N14_PYELONEPHR	PRKCZ	NA	NA	NA
2s1tMO	ebi-a-GCST90018788	Acute glomerulonephritis || id:ebi-a-GCST90018788	PROK2	0.0132275	0.0677715	0.877288
2s1tMO	ebi-a-GCST90018820	Chronic glomerulonephritis || id:ebi-a-GCST90018820	PROK2	-0.04772	0.0648778	0.596268
2s1tMO	ebi-a-GCST90018866	IgA nephropathy || id:ebi-a-GCST90018866	PROK2	-0.011932	0.0230567	0.69598
2s1tMO	finn-b-N14_CHRONTUBULOINTNEPHRITIS	Chronic tubulo-interstitial nephritis || id:finn-b-N14_CHRONTUBULOINTNEPHRITIS	PROK2	0.0481441	0.0665725	0.601402
2s1tMO	finn-b-N14_PYELONEPHR	Acute tubulo-interstitial nephritis || id:finn-b-N14_PYELONEPHR	PROK2	-0.0109873	0.0323197	0.79138
2sNN5R	ebi-a-GCST010005	Membranous nephropathy || id:ebi-a-GCST010005	NRP2	NA	NA	NA
2sNN5R	ebi-a-GCST90018788	Acute glomerulonephritis || id:ebi-a-GCST90018788	NRP2	NA	NA	NA
2sNN5R	ebi-a-GCST90018820	Chronic glomerulonephritis || id:ebi-a-GCST90018820	NRP2	NA	NA	NA
2sNN5R	ebi-a-GCST90018866	IgA nephropathy || id:ebi-a-GCST90018866	NRP2	NA	NA	NA
2sNN5R	finn-b-N14_CHRONTUBULOINTNEPHRITIS	Chronic tubulo-interstitial nephritis || id:finn-b-N14_CHRONTUBULOINTNEPHRITIS	NRP2	NA	NA	NA
2sNN5R	finn-b-N14_PYELONEPHR	Acute tubulo-interstitial nephritis || id:finn-b-N14_PYELONEPHR	NRP2	NA	NA	NA
2TbKkg	ebi-a-GCST90018788	Acute glomerulonephritis || id:ebi-a-GCST90018788	IGFALS	NA	NA	NA
2TbKkg	ebi-a-GCST90018820	Chronic glomerulonephritis || id:ebi-a-GCST90018820	IGFALS	NA	NA	NA
2TbKkg	ebi-a-GCST90018866	IgA nephropathy || id:ebi-a-GCST90018866	IGFALS	NA	NA	NA
2TbKkg	finn-b-N14_CHRONTUBULOINTNEPHRITIS	Chronic tubulo-interstitial nephritis || id:finn-b-N14_CHRONTUBULOINTNEPHRITIS	IGFALS	NA	NA	NA
2TbKkg	finn-b-N14_PYELONEPHR	Acute tubulo-interstitial nephritis || id:finn-b-N14_PYELONEPHR	IGFALS	NA	NA	NA
2VFs3U	ebi-a-GCST010005	Membranous nephropathy || id:ebi-a-GCST010005	BLK	NA	NA	NA
2VFs3U	ebi-a-GCST90018788	Acute glomerulonephritis || id:ebi-a-GCST90018788	BLK	-0.0352513	0.104209	0.752166
2VFs3U	ebi-a-GCST90018820	Chronic glomerulonephritis || id:ebi-a-GCST90018820	BLK	0.0456982	0.0895443	0.636685
2VFs3U	ebi-a-GCST90018866	IgA nephropathy || id:ebi-a-GCST90018866	BLK	-0.0121362	0.0249447	0.65205
2VFs3U	finn-b-N14_CHRONTUBULOINTNEPHRITIS	Chronic tubulo-interstitial nephritis || id:finn-b-N14_CHRONTUBULOINTNEPHRITIS	BLK	-0.225222	0.111212	0.135976
2VFs3U	finn-b-N14_PYELONEPHR	Acute tubulo-interstitial nephritis || id:finn-b-N14_PYELONEPHR	BLK	-0.0288318	0.0427511	0.548369
2wSKNK	ebi-a-GCST90018788	Acute glomerulonephritis || id:ebi-a-GCST90018788	ISG15	NA	NA	NA
2wSKNK	ebi-a-GCST90018820	Chronic glomerulonephritis || id:ebi-a-GCST90018820	ISG15	NA	NA	NA
2wSKNK	ebi-a-GCST90018866	IgA nephropathy || id:ebi-a-GCST90018866	ISG15	NA	NA	NA
2wSKNK	finn-b-N14_CHRONTUBULOINTNEPHRITIS	Chronic tubulo-interstitial nephritis || id:finn-b-N14_CHRONTUBULOINTNEPHRITIS	ISG15	NA	NA	NA
2wSKNK	finn-b-N14_PYELONEPHR	Acute tubulo-interstitial nephritis || id:finn-b-N14_PYELONEPHR	ISG15	NA	NA	NA
2wTt1I	ebi-a-GCST90018788	Acute glomerulonephritis || id:ebi-a-GCST90018788	KCNQ1	NA	NA	NA
2wTt1I	ebi-a-GCST90018820	Chronic glomerulonephritis || id:ebi-a-GCST90018820	KCNQ1	NA	NA	NA
2wTt1I	ebi-a-GCST90018866	IgA nephropathy || id:ebi-a-GCST90018866	KCNQ1	NA	NA	NA
2wTt1I	finn-b-N14_CHRONTUBULOINTNEPHRITIS	Chronic tubulo-interstitial nephritis || id:finn-b-N14_CHRONTUBULOINTNEPHRITIS	KCNQ1	NA	NA	NA
2wTt1I	finn-b-N14_PYELONEPHR	Acute tubulo-interstitial nephritis || id:finn-b-N14_PYELONEPHR	KCNQ1	NA	NA	NA
2yBFH1	ebi-a-GCST90018788	Acute glomerulonephritis || id:ebi-a-GCST90018788	SIGLEC9	0.0768977	0.1147	0.624014
2yBFH1	ebi-a-GCST90018820	Chronic glomerulonephritis || id:ebi-a-GCST90018820	SIGLEC9	-0.137178	0.108861	0.427051
2yBFH1	ebi-a-GCST90018866	IgA nephropathy || id:ebi-a-GCST90018866	SIGLEC9	0.0182248	0.0256606	0.606851
2yBFH1	finn-b-N14_CHRONTUBULOINTNEPHRITIS	Chronic tubulo-interstitial nephritis || id:finn-b-N14_CHRONTUBULOINTNEPHRITIS	SIGLEC9	0.216825	0.179559	0.440323
2yBFH1	finn-b-N14_PYELONEPHR	Acute tubulo-interstitial nephritis || id:finn-b-N14_PYELONEPHR	SIGLEC9	-0.0227672	0.029473	0.581276
2YQjn7	ebi-a-GCST010005	Membranous nephropathy || id:ebi-a-GCST010005	TNFSF13	NA	NA	NA
2YQjn7	ebi-a-GCST90018788	Acute glomerulonephritis || id:ebi-a-GCST90018788	TNFSF13	-0.105329	0.279942	0.731763
2YQjn7	ebi-a-GCST90018820	Chronic glomerulonephritis || id:ebi-a-GCST90018820	TNFSF13	-0.458566	0.20477	0.111021
2YQjn7	ebi-a-GCST90018866	IgA nephropathy || id:ebi-a-GCST90018866	TNFSF13	-0.0478437	0.0388023	0.30538
2YQjn7	finn-b-N14_CHRONTUBULOINTNEPHRITIS	Chronic tubulo-interstitial nephritis || id:finn-b-N14_CHRONTUBULOINTNEPHRITIS	TNFSF13	-0.0184678	0.21025	0.935541
2YQjn7	finn-b-N14_PYELONEPHR	Acute tubulo-interstitial nephritis || id:finn-b-N14_PYELONEPHR	TNFSF13	0.109466	0.0514634	0.123354
35LzoU	ebi-a-GCST010005	Membranous nephropathy || id:ebi-a-GCST010005	C5	NA	NA	NA
35LzoU	ebi-a-GCST90018788	Acute glomerulonephritis || id:ebi-a-GCST90018788	C5	-0.355906	0.19311	0.114896
35LzoU	ebi-a-GCST90018820	Chronic glomerulonephritis || id:ebi-a-GCST90018820	C5	0.00600926	0.0994044	0.953758
35LzoU	ebi-a-GCST90018866	IgA nephropathy || id:ebi-a-GCST90018866	C5	-0.026184	0.0321509	0.446521
35LzoU	finn-b-N14_CHRONTUBULOINTNEPHRITIS	Chronic tubulo-interstitial nephritis || id:finn-b-N14_CHRONTUBULOINTNEPHRITIS	C5	-0.149944	0.131964	0.307359
35LzoU	finn-b-N14_PYELONEPHR	Acute tubulo-interstitial nephritis || id:finn-b-N14_PYELONEPHR	C5	0.0280149	0.0377871	0.491789
392PwK	ebi-a-GCST010005	Membranous nephropathy || id:ebi-a-GCST010005	PRKD1	NA	NA	NA
392PwK	ebi-a-GCST90018788	Acute glomerulonephritis || id:ebi-a-GCST90018788	PRKD1	-0.0174837	0.0523013	0.79462
392PwK	ebi-a-GCST90018820	Chronic glomerulonephritis || id:ebi-a-GCST90018820	PRKD1	0.0117784	0.0483574	0.847901
392PwK	ebi-a-GCST90018866	IgA nephropathy || id:ebi-a-GCST90018866	PRKD1	-0.00767363	0.0103457	0.593722
392PwK	finn-b-N14_CHRONTUBULOINTNEPHRITIS	Chronic tubulo-interstitial nephritis || id:finn-b-N14_CHRONTUBULOINTNEPHRITIS	PRKD1	-0.0235563	0.0532169	0.734707
392PwK	finn-b-N14_PYELONEPHR	Acute tubulo-interstitial nephritis || id:finn-b-N14_PYELONEPHR	PRKD1	0.0415459	0.013022	0.193365
3aGOIQ	ebi-a-GCST010005	Membranous nephropathy || id:ebi-a-GCST010005	SELP	-0.0666766	0.0986687	0.621674
3aGOIQ	ebi-a-GCST90018788	Acute glomerulonephritis || id:ebi-a-GCST90018788	SELP	0.0324699	0.104821	0.808765
3aGOIQ	ebi-a-GCST90018820	Chronic glomerulonephritis || id:ebi-a-GCST90018820	SELP	0.0859733	0.0974186	0.539679
3aGOIQ	ebi-a-GCST90018866	IgA nephropathy || id:ebi-a-GCST90018866	SELP	0.0168603	0.0239484	0.609483
3aGOIQ	finn-b-N14_CHRONTUBULOINTNEPHRITIS	Chronic tubulo-interstitial nephritis || id:finn-b-N14_CHRONTUBULOINTNEPHRITIS	SELP	-0.154412	0.140546	0.470095
3aGOIQ	finn-b-N14_PYELONEPHR	Acute tubulo-interstitial nephritis || id:finn-b-N14_PYELONEPHR	SELP	0.00643797	0.0349787	0.884125
3aGOIQ	ieu-a-1081	IgA nephropathy || id:ieu-a-1081	SELP	-0.185473	0.302263	0.649625
3b5aPS	ebi-a-GCST90018788	Acute glomerulonephritis || id:ebi-a-GCST90018788	TSSK4	NA	NA	NA
3b5aPS	ebi-a-GCST90018820	Chronic glomerulonephritis || id:ebi-a-GCST90018820	TSSK4	NA	NA	NA
3b5aPS	ebi-a-GCST90018866	IgA nephropathy || id:ebi-a-GCST90018866	TSSK4	NA	NA	NA
3b5aPS	finn-b-N14_CHRONTUBULOINTNEPHRITIS	Chronic tubulo-interstitial nephritis || id:finn-b-N14_CHRONTUBULOINTNEPHRITIS	TSSK4	NA	NA	NA
3b5aPS	finn-b-N14_PYELONEPHR	Acute tubulo-interstitial nephritis || id:finn-b-N14_PYELONEPHR	TSSK4	NA	NA	NA
3c8JdU	ebi-a-GCST010005	Membranous nephropathy || id:ebi-a-GCST010005	SMPDL3A	-0.0066581	0.0455828	0.897262
3c8JdU	ebi-a-GCST90018788	Acute glomerulonephritis || id:ebi-a-GCST90018788	SMPDL3A	0.00854099	0.0629185	0.904452
3c8JdU	ebi-a-GCST90018820	Chronic glomerulonephritis || id:ebi-a-GCST90018820	SMPDL3A	-0.00778496	0.0573918	0.904522
3c8JdU	ebi-a-GCST90018866	IgA nephropathy || id:ebi-a-GCST90018866	SMPDL3A	-0.00419756	0.0146202	0.801043
3c8JdU	finn-b-N14_CHRONTUBULOINTNEPHRITIS	Chronic tubulo-interstitial nephritis || id:finn-b-N14_CHRONTUBULOINTNEPHRITIS	SMPDL3A	0.0257499	0.078113	0.772989
3c8JdU	finn-b-N14_PYELONEPHR	Acute tubulo-interstitial nephritis || id:finn-b-N14_PYELONEPHR	SMPDL3A	-0.0122913	0.0162952	0.52939
3c8M8Z	ebi-a-GCST90018788	Acute glomerulonephritis || id:ebi-a-GCST90018788	FBLN7	NA	NA	NA
3c8M8Z	ebi-a-GCST90018820	Chronic glomerulonephritis || id:ebi-a-GCST90018820	FBLN7	NA	NA	NA
3c8M8Z	ebi-a-GCST90018866	IgA nephropathy || id:ebi-a-GCST90018866	FBLN7	NA	NA	NA
3c8M8Z	finn-b-N14_CHRONTUBULOINTNEPHRITIS	Chronic tubulo-interstitial nephritis || id:finn-b-N14_CHRONTUBULOINTNEPHRITIS	FBLN7	NA	NA	NA
3c8M8Z	finn-b-N14_PYELONEPHR	Acute tubulo-interstitial nephritis || id:finn-b-N14_PYELONEPHR	FBLN7	NA	NA	NA
3CKcD0	ebi-a-GCST010005	Membranous nephropathy || id:ebi-a-GCST010005	H3F3A	NA	NA	NA
3CKcD0	ebi-a-GCST90018788	Acute glomerulonephritis || id:ebi-a-GCST90018788	H3F3A	0.275162	0.190824	0.386012
3CKcD0	ebi-a-GCST90018820	Chronic glomerulonephritis || id:ebi-a-GCST90018820	H3F3A	0.185254	0.158938	0.45142
3CKcD0	ebi-a-GCST90018866	IgA nephropathy || id:ebi-a-GCST90018866	H3F3A	-0.027582	0.0382275	0.602097
3CKcD0	finn-b-N14_CHRONTUBULOINTNEPHRITIS	Chronic tubulo-interstitial nephritis || id:finn-b-N14_CHRONTUBULOINTNEPHRITIS	H3F3A	-0.0439043	0.177183	0.845366
3CKcD0	finn-b-N14_PYELONEPHR	Acute tubulo-interstitial nephritis || id:finn-b-N14_PYELONEPHR	H3F3A	-0.0414941	0.0397329	0.486198
3DDChX	ebi-a-GCST010005	Membranous nephropathy || id:ebi-a-GCST010005	PANX1	NA	NA	NA
3DDChX	ebi-a-GCST90018788	Acute glomerulonephritis || id:ebi-a-GCST90018788	PANX1	-0.141821	0.174122	0.500922
3DDChX	ebi-a-GCST90018820	Chronic glomerulonephritis || id:ebi-a-GCST90018820	PANX1	0.0141439	0.165235	0.939583
3DDChX	ebi-a-GCST90018866	IgA nephropathy || id:ebi-a-GCST90018866	PANX1	-0.0176116	0.0656209	0.813552
3DDChX	finn-b-N14_CHRONTUBULOINTNEPHRITIS	Chronic tubulo-interstitial nephritis || id:finn-b-N14_CHRONTUBULOINTNEPHRITIS	PANX1	-0.0128633	0.2525	0.967596
3DDChX	finn-b-N14_PYELONEPHR	Acute tubulo-interstitial nephritis || id:finn-b-N14_PYELONEPHR	PANX1	0.0298127	0.100887	0.81708
3DmftX	ebi-a-GCST010005	Membranous nephropathy || id:ebi-a-GCST010005	DYRK4	NA	NA	NA
3DmftX	ebi-a-GCST90018788	Acute glomerulonephritis || id:ebi-a-GCST90018788	DYRK4	0.038113	0.0817309	0.686845
3DmftX	ebi-a-GCST90018820	Chronic glomerulonephritis || id:ebi-a-GCST90018820	DYRK4	-0.0296344	0.0628056	0.683508
3DmftX	ebi-a-GCST90018866	IgA nephropathy || id:ebi-a-GCST90018866	DYRK4	0.000558411	0.0141431	0.972092
3DmftX	finn-b-N14_CHRONTUBULOINTNEPHRITIS	Chronic tubulo-interstitial nephritis || id:finn-b-N14_CHRONTUBULOINTNEPHRITIS	DYRK4	-0.0208181	0.0829545	0.825275
3DmftX	finn-b-N14_PYELONEPHR	Acute tubulo-interstitial nephritis || id:finn-b-N14_PYELONEPHR	DYRK4	0.00202978	0.0260385	0.944962
3ed5zh	ebi-a-GCST90018788	Acute glomerulonephritis || id:ebi-a-GCST90018788	SMYD2	NA	NA	NA
3ed5zh	ebi-a-GCST90018820	Chronic glomerulonephritis || id:ebi-a-GCST90018820	SMYD2	NA	NA	NA
3ed5zh	ebi-a-GCST90018866	IgA nephropathy || id:ebi-a-GCST90018866	SMYD2	NA	NA	NA
3ed5zh	finn-b-N14_CHRONTUBULOINTNEPHRITIS	Chronic tubulo-interstitial nephritis || id:finn-b-N14_CHRONTUBULOINTNEPHRITIS	SMYD2	NA	NA	NA
3ed5zh	finn-b-N14_PYELONEPHR	Acute tubulo-interstitial nephritis || id:finn-b-N14_PYELONEPHR	SMYD2	NA	NA	NA
3EGGh0	ebi-a-GCST90018788	Acute glomerulonephritis || id:ebi-a-GCST90018788	BCAR3	NA	NA	NA
3EGGh0	ebi-a-GCST90018820	Chronic glomerulonephritis || id:ebi-a-GCST90018820	BCAR3	NA	NA	NA
3EGGh0	ebi-a-GCST90018866	IgA nephropathy || id:ebi-a-GCST90018866	BCAR3	NA	NA	NA
3EGGh0	finn-b-N14_CHRONTUBULOINTNEPHRITIS	Chronic tubulo-interstitial nephritis || id:finn-b-N14_CHRONTUBULOINTNEPHRITIS	BCAR3	NA	NA	NA
3EGGh0	finn-b-N14_PYELONEPHR	Acute tubulo-interstitial nephritis || id:finn-b-N14_PYELONEPHR	BCAR3	NA	NA	NA
3EXTvg	ebi-a-GCST90018788	Acute glomerulonephritis || id:ebi-a-GCST90018788	SGK3	NA	NA	NA
3EXTvg	ebi-a-GCST90018820	Chronic glomerulonephritis || id:ebi-a-GCST90018820	SGK3	NA	NA	NA
3EXTvg	ebi-a-GCST90018866	IgA nephropathy || id:ebi-a-GCST90018866	SGK3	NA	NA	NA
3EXTvg	finn-b-N14_CHRONTUBULOINTNEPHRITIS	Chronic tubulo-interstitial nephritis || id:finn-b-N14_CHRONTUBULOINTNEPHRITIS	SGK3	NA	NA	NA
3EXTvg	finn-b-N14_PYELONEPHR	Acute tubulo-interstitial nephritis || id:finn-b-N14_PYELONEPHR	SGK3	NA	NA	NA
3flAtQ	ebi-a-GCST010005	Membranous nephropathy || id:ebi-a-GCST010005	PIK3IP1	0.00745476	0.0525421	0.910274
3flAtQ	ebi-a-GCST90018788	Acute glomerulonephritis || id:ebi-a-GCST90018788	PIK3IP1	-0.101008	0.0714498	0.23034
3flAtQ	ebi-a-GCST90018820	Chronic glomerulonephritis || id:ebi-a-GCST90018820	PIK3IP1	0.0119238	0.0640463	0.861368
3flAtQ	ebi-a-GCST90018866	IgA nephropathy || id:ebi-a-GCST90018866	PIK3IP1	0.0321807	0.0145455	0.0913792
3flAtQ	finn-b-N14_CHRONTUBULOINTNEPHRITIS	Chronic tubulo-interstitial nephritis || id:finn-b-N14_CHRONTUBULOINTNEPHRITIS	PIK3IP1	0.069395	0.0676543	0.3805
3flAtQ	finn-b-N14_PYELONEPHR	Acute tubulo-interstitial nephritis || id:finn-b-N14_PYELONEPHR	PIK3IP1	0.0277244	0.0279016	0.393636
3FZLM6	ebi-a-GCST010005	Membranous nephropathy || id:ebi-a-GCST010005	ACVR2A	NA	NA	NA
3FZLM6	ebi-a-GCST90018788	Acute glomerulonephritis || id:ebi-a-GCST90018788	ACVR2A	NA	NA	NA
3FZLM6	ebi-a-GCST90018820	Chronic glomerulonephritis || id:ebi-a-GCST90018820	ACVR2A	NA	NA	NA
3FZLM6	ebi-a-GCST90018866	IgA nephropathy || id:ebi-a-GCST90018866	ACVR2A	NA	NA	NA
3FZLM6	finn-b-N14_CHRONTUBULOINTNEPHRITIS	Chronic tubulo-interstitial nephritis || id:finn-b-N14_CHRONTUBULOINTNEPHRITIS	ACVR2A	NA	NA	NA
3FZLM6	finn-b-N14_PYELONEPHR	Acute tubulo-interstitial nephritis || id:finn-b-N14_PYELONEPHR	ACVR2A	NA	NA	NA
3gEu4z	ebi-a-GCST010005	Membranous nephropathy || id:ebi-a-GCST010005	PTGS1	NA	NA	NA
3gEu4z	ebi-a-GCST90018788	Acute glomerulonephritis || id:ebi-a-GCST90018788	PTGS1	NA	NA	NA
3gEu4z	ebi-a-GCST90018820	Chronic glomerulonephritis || id:ebi-a-GCST90018820	PTGS1	NA	NA	NA
3gEu4z	ebi-a-GCST90018866	IgA nephropathy || id:ebi-a-GCST90018866	PTGS1	NA	NA	NA
3gEu4z	finn-b-N14_CHRONTUBULOINTNEPHRITIS	Chronic tubulo-interstitial nephritis || id:finn-b-N14_CHRONTUBULOINTNEPHRITIS	PTGS1	NA	NA	NA
3gEu4z	finn-b-N14_PYELONEPHR	Acute tubulo-interstitial nephritis || id:finn-b-N14_PYELONEPHR	PTGS1	NA	NA	NA
3Gj2Ty	ebi-a-GCST90018788	Acute glomerulonephritis || id:ebi-a-GCST90018788	NEGR1	-0.103894	0.565423	0.884314
3Gj2Ty	ebi-a-GCST90018820	Chronic glomerulonephritis || id:ebi-a-GCST90018820	NEGR1	0.261822	0.383825	0.618895
3Gj2Ty	ebi-a-GCST90018866	IgA nephropathy || id:ebi-a-GCST90018866	NEGR1	0.0389119	0.0525664	0.594328
3Gj2Ty	finn-b-N14_CHRONTUBULOINTNEPHRITIS	Chronic tubulo-interstitial nephritis || id:finn-b-N14_CHRONTUBULOINTNEPHRITIS	NEGR1	NA	NA	NA
3Gj2Ty	finn-b-N14_PYELONEPHR	Acute tubulo-interstitial nephritis || id:finn-b-N14_PYELONEPHR	NEGR1	NA	NA	NA
3jUUU9	ebi-a-GCST010005	Membranous nephropathy || id:ebi-a-GCST010005	SLC25A4	-0.111768	0.104073	0.477311
3jUUU9	ebi-a-GCST90018788	Acute glomerulonephritis || id:ebi-a-GCST90018788	SLC25A4	0.0844935	0.137277	0.648755
3jUUU9	ebi-a-GCST90018820	Chronic glomerulonephritis || id:ebi-a-GCST90018820	SLC25A4	0.0719554	0.136452	0.691066
3jUUU9	ebi-a-GCST90018866	IgA nephropathy || id:ebi-a-GCST90018866	SLC25A4	-0.0115127	0.0300864	0.767338
3jUUU9	finn-b-N14_CHRONTUBULOINTNEPHRITIS	Chronic tubulo-interstitial nephritis || id:finn-b-N14_CHRONTUBULOINTNEPHRITIS	SLC25A4	0.0558805	0.159243	0.785148
3jUUU9	finn-b-N14_PYELONEPHR	Acute tubulo-interstitial nephritis || id:finn-b-N14_PYELONEPHR	SLC25A4	-0.0158633	0.0413095	0.766585
3K08Eq	ebi-a-GCST90018788	Acute glomerulonephritis || id:ebi-a-GCST90018788	ARRB1	0.0205161	0.362637	0.960028
3K08Eq	ebi-a-GCST90018820	Chronic glomerulonephritis || id:ebi-a-GCST90018820	ARRB1	-0.132961	0.457587	0.798741
3K08Eq	ebi-a-GCST90018866	IgA nephropathy || id:ebi-a-GCST90018866	ARRB1	0.0215091	0.050257	0.710344
3K08Eq	finn-b-N14_CHRONTUBULOINTNEPHRITIS	Chronic tubulo-interstitial nephritis || id:finn-b-N14_CHRONTUBULOINTNEPHRITIS	ARRB1	-0.303653	0.242622	0.337273
3K08Eq	finn-b-N14_PYELONEPHR	Acute tubulo-interstitial nephritis || id:finn-b-N14_PYELONEPHR	ARRB1	0.0197018	0.0614799	0.779004
3kHPam	ebi-a-GCST010005	Membranous nephropathy || id:ebi-a-GCST010005	LRRK2	NA	NA	NA
3kHPam	ebi-a-GCST90018788	Acute glomerulonephritis || id:ebi-a-GCST90018788	LRRK2	0.0185361	0.168515	0.919358
3kHPam	ebi-a-GCST90018820	Chronic glomerulonephritis || id:ebi-a-GCST90018820	LRRK2	0.154049	0.201196	0.499603
3kHPam	ebi-a-GCST90018866	IgA nephropathy || id:ebi-a-GCST90018866	LRRK2	0.0487847	0.0263363	0.161043
3kHPam	finn-b-N14_CHRONTUBULOINTNEPHRITIS	Chronic tubulo-interstitial nephritis || id:finn-b-N14_CHRONTUBULOINTNEPHRITIS	LRRK2	0.02346	0.187181	0.920624
3kHPam	finn-b-N14_PYELONEPHR	Acute tubulo-interstitial nephritis || id:finn-b-N14_PYELONEPHR	LRRK2	-0.00851712	0.0678254	0.920473
3kHPam	ieu-a-1081	IgA nephropathy || id:ieu-a-1081	LRRK2	NA	NA	NA
3LOIXb	ebi-a-GCST90018788	Acute glomerulonephritis || id:ebi-a-GCST90018788	FGF2	NA	NA	NA
3LOIXb	ebi-a-GCST90018820	Chronic glomerulonephritis || id:ebi-a-GCST90018820	FGF2	NA	NA	NA
3LOIXb	ebi-a-GCST90018866	IgA nephropathy || id:ebi-a-GCST90018866	FGF2	NA	NA	NA
3LOIXb	finn-b-N14_CHRONTUBULOINTNEPHRITIS	Chronic tubulo-interstitial nephritis || id:finn-b-N14_CHRONTUBULOINTNEPHRITIS	FGF2	NA	NA	NA
3LOIXb	finn-b-N14_PYELONEPHR	Acute tubulo-interstitial nephritis || id:finn-b-N14_PYELONEPHR	FGF2	NA	NA	NA
3lQkZO	ebi-a-GCST90018788	Acute glomerulonephritis || id:ebi-a-GCST90018788	C1QTNF6	-0.0583646	0.291884	0.8543
3lQkZO	ebi-a-GCST90018820	Chronic glomerulonephritis || id:ebi-a-GCST90018820	C1QTNF6	-0.246294	0.201186	0.308242
3lQkZO	ebi-a-GCST90018866	IgA nephropathy || id:ebi-a-GCST90018866	C1QTNF6	0.0355652	0.0446335	0.483785
3lQkZO	finn-b-N14_CHRONTUBULOINTNEPHRITIS	Chronic tubulo-interstitial nephritis || id:finn-b-N14_CHRONTUBULOINTNEPHRITIS	C1QTNF6	0.1244	0.187462	0.575203
3lQkZO	finn-b-N14_PYELONEPHR	Acute tubulo-interstitial nephritis || id:finn-b-N14_PYELONEPHR	C1QTNF6	-0.0169247	0.0458599	0.747496
3PDTIB	ebi-a-GCST010005	Membranous nephropathy || id:ebi-a-GCST010005	TGFBR3	NA	NA	NA
3PDTIB	ebi-a-GCST90018788	Acute glomerulonephritis || id:ebi-a-GCST90018788	TGFBR3	0.123393	0.291195	0.744837
3PDTIB	ebi-a-GCST90018820	Chronic glomerulonephritis || id:ebi-a-GCST90018820	TGFBR3	0.124813	0.287021	0.738865
3PDTIB	ebi-a-GCST90018866	IgA nephropathy || id:ebi-a-GCST90018866	TGFBR3	-0.0176122	0.0739595	0.851172
3PDTIB	finn-b-N14_CHRONTUBULOINTNEPHRITIS	Chronic tubulo-interstitial nephritis || id:finn-b-N14_CHRONTUBULOINTNEPHRITIS	TGFBR3	0.405097	0.337849	0.442532
3PDTIB	finn-b-N14_PYELONEPHR	Acute tubulo-interstitial nephritis || id:finn-b-N14_PYELONEPHR	TGFBR3	0.111854	0.0831627	0.407005
3qPkXZ	ebi-a-GCST010005	Membranous nephropathy || id:ebi-a-GCST010005	GLB1	NA	NA	NA
3qPkXZ	ebi-a-GCST90018788	Acute glomerulonephritis || id:ebi-a-GCST90018788	GLB1	0.0459734	0.162583	0.824563
3qPkXZ	ebi-a-GCST90018820	Chronic glomerulonephritis || id:ebi-a-GCST90018820	GLB1	-0.026175	0.137511	0.880253
3qPkXZ	ebi-a-GCST90018866	IgA nephropathy || id:ebi-a-GCST90018866	GLB1	0.0640009	0.0682325	0.520366
3qPkXZ	finn-b-N14_CHRONTUBULOINTNEPHRITIS	Chronic tubulo-interstitial nephritis || id:finn-b-N14_CHRONTUBULOINTNEPHRITIS	GLB1	0.120722	0.161618	0.591575
3qPkXZ	finn-b-N14_PYELONEPHR	Acute tubulo-interstitial nephritis || id:finn-b-N14_PYELONEPHR	GLB1	0.040201	0.0342035	0.448795
3QzbSe	ebi-a-GCST90018788	Acute glomerulonephritis || id:ebi-a-GCST90018788	ARNT	0.0736725	0.122263	0.654755
3QzbSe	ebi-a-GCST90018820	Chronic glomerulonephritis || id:ebi-a-GCST90018820	ARNT	0.0422024	0.0705309	0.656729
3QzbSe	ebi-a-GCST90018866	IgA nephropathy || id:ebi-a-GCST90018866	ARNT	0.00365569	0.0151596	0.849357
3QzbSe	finn-b-N14_CHRONTUBULOINTNEPHRITIS	Chronic tubulo-interstitial nephritis || id:finn-b-N14_CHRONTUBULOINTNEPHRITIS	ARNT	0.0282406	0.0740539	0.768062
3QzbSe	finn-b-N14_PYELONEPHR	Acute tubulo-interstitial nephritis || id:finn-b-N14_PYELONEPHR	ARNT	0.00207083	0.0181082	0.927512
3uSoHr	ebi-a-GCST010005	Membranous nephropathy || id:ebi-a-GCST010005	CTPS1	0.0984116	0.0480025	0.288909
3uSoHr	ebi-a-GCST90018788	Acute glomerulonephritis || id:ebi-a-GCST90018788	CTPS1	0.0206737	0.0646408	0.77942
3uSoHr	ebi-a-GCST90018820	Chronic glomerulonephritis || id:ebi-a-GCST90018820	CTPS1	-0.00137364	0.069664	0.986059
3uSoHr	ebi-a-GCST90018866	IgA nephropathy || id:ebi-a-GCST90018866	CTPS1	-0.0272513	0.0132413	0.175827
3uSoHr	finn-b-N14_CHRONTUBULOINTNEPHRITIS	Chronic tubulo-interstitial nephritis || id:finn-b-N14_CHRONTUBULOINTNEPHRITIS	CTPS1	-0.10242	0.0779765	0.319472
3uSoHr	finn-b-N14_PYELONEPHR	Acute tubulo-interstitial nephritis || id:finn-b-N14_PYELONEPHR	CTPS1	-0.00813274	0.015526	0.652667
3uSoHr	ieu-a-1081	IgA nephropathy || id:ieu-a-1081	CTPS1	NA	NA	NA
3usr14	ebi-a-GCST90018788	Acute glomerulonephritis || id:ebi-a-GCST90018788	PDE4B	NA	NA	NA
3usr14	ebi-a-GCST90018820	Chronic glomerulonephritis || id:ebi-a-GCST90018820	PDE4B	NA	NA	NA
3usr14	ebi-a-GCST90018866	IgA nephropathy || id:ebi-a-GCST90018866	PDE4B	NA	NA	NA
3usr14	finn-b-N14_CHRONTUBULOINTNEPHRITIS	Chronic tubulo-interstitial nephritis || id:finn-b-N14_CHRONTUBULOINTNEPHRITIS	PDE4B	NA	NA	NA
3usr14	finn-b-N14_PYELONEPHR	Acute tubulo-interstitial nephritis || id:finn-b-N14_PYELONEPHR	PDE4B	NA	NA	NA
3VCNyc	ebi-a-GCST010005	Membranous nephropathy || id:ebi-a-GCST010005	DCAF4	NA	NA	NA
3VCNyc	ebi-a-GCST90018788	Acute glomerulonephritis || id:ebi-a-GCST90018788	DCAF4	-0.0264986	0.0936424	0.78538
3VCNyc	ebi-a-GCST90018820	Chronic glomerulonephritis || id:ebi-a-GCST90018820	DCAF4	0.124764	0.100856	0.255955
3VCNyc	ebi-a-GCST90018866	IgA nephropathy || id:ebi-a-GCST90018866	DCAF4	0.00972783	0.0203031	0.646452
3VCNyc	finn-b-N14_CHRONTUBULOINTNEPHRITIS	Chronic tubulo-interstitial nephritis || id:finn-b-N14_CHRONTUBULOINTNEPHRITIS	DCAF4	0.160537	0.17563	0.402611
3VCNyc	finn-b-N14_PYELONEPHR	Acute tubulo-interstitial nephritis || id:finn-b-N14_PYELONEPHR	DCAF4	-0.00505629	0.0429112	0.910788
3wyRbe	ebi-a-GCST010005	Membranous nephropathy || id:ebi-a-GCST010005	PTGDS	NA	NA	NA
3wyRbe	ebi-a-GCST90018788	Acute glomerulonephritis || id:ebi-a-GCST90018788	PTGDS	NA	NA	NA
3wyRbe	ebi-a-GCST90018820	Chronic glomerulonephritis || id:ebi-a-GCST90018820	PTGDS	NA	NA	NA
3wyRbe	ebi-a-GCST90018866	IgA nephropathy || id:ebi-a-GCST90018866	PTGDS	NA	NA	NA
3wyRbe	finn-b-N14_CHRONTUBULOINTNEPHRITIS	Chronic tubulo-interstitial nephritis || id:finn-b-N14_CHRONTUBULOINTNEPHRITIS	PTGDS	NA	NA	NA
3wyRbe	finn-b-N14_PYELONEPHR	Acute tubulo-interstitial nephritis || id:finn-b-N14_PYELONEPHR	PTGDS	NA	NA	NA
3xlQ3I	ebi-a-GCST90018788	Acute glomerulonephritis || id:ebi-a-GCST90018788	PDK2	NA	NA	NA
3xlQ3I	ebi-a-GCST90018820	Chronic glomerulonephritis || id:ebi-a-GCST90018820	PDK2	NA	NA	NA
3xlQ3I	ebi-a-GCST90018866	IgA nephropathy || id:ebi-a-GCST90018866	PDK2	NA	NA	NA
3xlQ3I	finn-b-N14_CHRONTUBULOINTNEPHRITIS	Chronic tubulo-interstitial nephritis || id:finn-b-N14_CHRONTUBULOINTNEPHRITIS	PDK2	NA	NA	NA
3xlQ3I	finn-b-N14_PYELONEPHR	Acute tubulo-interstitial nephritis || id:finn-b-N14_PYELONEPHR	PDK2	NA	NA	NA
3xo2Ax	ebi-a-GCST90018788	Acute glomerulonephritis || id:ebi-a-GCST90018788	PLEK	-0.0522537	0.139812	0.744496
3xo2Ax	ebi-a-GCST90018820	Chronic glomerulonephritis || id:ebi-a-GCST90018820	PLEK	0.18027	0.113465	0.253052
3xo2Ax	ebi-a-GCST90018866	IgA nephropathy || id:ebi-a-GCST90018866	PLEK	-0.0023244	0.0211794	0.922629
3xo2Ax	finn-b-N14_CHRONTUBULOINTNEPHRITIS	Chronic tubulo-interstitial nephritis || id:finn-b-N14_CHRONTUBULOINTNEPHRITIS	PLEK	-0.0596759	0.200586	0.794137
3xo2Ax	finn-b-N14_PYELONEPHR	Acute tubulo-interstitial nephritis || id:finn-b-N14_PYELONEPHR	PLEK	-0.00349197	0.0289302	0.914959
3xXxvt	ebi-a-GCST010005	Membranous nephropathy || id:ebi-a-GCST010005	NOD2	-0.0759027	0.0995818	0.525555
3xXxvt	ebi-a-GCST90018788	Acute glomerulonephritis || id:ebi-a-GCST90018788	NOD2	-0.231648	0.124865	0.122726
3xXxvt	ebi-a-GCST90018820	Chronic glomerulonephritis || id:ebi-a-GCST90018820	NOD2	0.131366	0.0930097	0.216942
3xXxvt	ebi-a-GCST90018866	IgA nephropathy || id:ebi-a-GCST90018866	NOD2	0.00111538	0.0222717	0.961997
3xXxvt	finn-b-N14_CHRONTUBULOINTNEPHRITIS	Chronic tubulo-interstitial nephritis || id:finn-b-N14_CHRONTUBULOINTNEPHRITIS	NOD2	0.0123084	0.0905178	0.897144
3xXxvt	finn-b-N14_PYELONEPHR	Acute tubulo-interstitial nephritis || id:finn-b-N14_PYELONEPHR	NOD2	0.0275864	0.0336021	0.44902
3xXxvt	ieu-a-1081	IgA nephropathy || id:ieu-a-1081	NOD2	NA	NA	NA
3y70ht	ebi-a-GCST010005	Membranous nephropathy || id:ebi-a-GCST010005	KCNQ5	NA	NA	NA
3y70ht	ebi-a-GCST90018788	Acute glomerulonephritis || id:ebi-a-GCST90018788	KCNQ5	1.20382	1.20231	0.422167
3y70ht	ebi-a-GCST90018820	Chronic glomerulonephritis || id:ebi-a-GCST90018820	KCNQ5	0.219383	0.848665	0.820189
3y70ht	ebi-a-GCST90018866	IgA nephropathy || id:ebi-a-GCST90018866	KCNQ5	0.0221944	0.164109	0.904804
3y70ht	finn-b-N14_CHRONTUBULOINTNEPHRITIS	Chronic tubulo-interstitial nephritis || id:finn-b-N14_CHRONTUBULOINTNEPHRITIS	KCNQ5	0.065995	1.54661	0.969841
3y70ht	finn-b-N14_PYELONEPHR	Acute tubulo-interstitial nephritis || id:finn-b-N14_PYELONEPHR	KCNQ5	-0.110496	0.209663	0.650803
3y9nF1	ebi-a-GCST90018788	Acute glomerulonephritis || id:ebi-a-GCST90018788	ADRBK2	0.1123	0.07466	0.373523
3y9nF1	ebi-a-GCST90018820	Chronic glomerulonephritis || id:ebi-a-GCST90018820	ADRBK2	0.0151219	0.0625014	0.848877
3y9nF1	ebi-a-GCST90018866	IgA nephropathy || id:ebi-a-GCST90018866	ADRBK2	0.0203211	0.013982	0.383667
3y9nF1	finn-b-N14_CHRONTUBULOINTNEPHRITIS	Chronic tubulo-interstitial nephritis || id:finn-b-N14_CHRONTUBULOINTNEPHRITIS	ADRBK2	0.0286413	0.0635829	0.730561
3y9nF1	finn-b-N14_PYELONEPHR	Acute tubulo-interstitial nephritis || id:finn-b-N14_PYELONEPHR	ADRBK2	0.0156602	0.0215711	0.600233
3yWEPd	ebi-a-GCST010005	Membranous nephropathy || id:ebi-a-GCST010005	KCNE1	NA	NA	NA
3yWEPd	ebi-a-GCST90018788	Acute glomerulonephritis || id:ebi-a-GCST90018788	KCNE1	NA	NA	NA
3yWEPd	ebi-a-GCST90018820	Chronic glomerulonephritis || id:ebi-a-GCST90018820	KCNE1	NA	NA	NA
3yWEPd	ebi-a-GCST90018866	IgA nephropathy || id:ebi-a-GCST90018866	KCNE1	NA	NA	NA
3z3i5L	ebi-a-GCST90018788	Acute glomerulonephritis || id:ebi-a-GCST90018788	KDM6B	-0.159685	0.255731	0.596086
3z3i5L	ebi-a-GCST90018820	Chronic glomerulonephritis || id:ebi-a-GCST90018820	KDM6B	-0.109683	0.215693	0.661636
3z3i5L	ebi-a-GCST90018866	IgA nephropathy || id:ebi-a-GCST90018866	KDM6B	0.0590834	0.0869391	0.566868
3z3i5L	finn-b-N14_CHRONTUBULOINTNEPHRITIS	Chronic tubulo-interstitial nephritis || id:finn-b-N14_CHRONTUBULOINTNEPHRITIS	KDM6B	0.0735349	0.199061	0.747269
3z3i5L	finn-b-N14_PYELONEPHR	Acute tubulo-interstitial nephritis || id:finn-b-N14_PYELONEPHR	KDM6B	0.0297495	0.0483147	0.6008
40qNNQ	ebi-a-GCST90018788	Acute glomerulonephritis || id:ebi-a-GCST90018788	VIPR2	NA	NA	NA
40qNNQ	ebi-a-GCST90018820	Chronic glomerulonephritis || id:ebi-a-GCST90018820	VIPR2	NA	NA	NA
40qNNQ	finn-b-N14_CHRONTUBULOINTNEPHRITIS	Chronic tubulo-interstitial nephritis || id:finn-b-N14_CHRONTUBULOINTNEPHRITIS	VIPR2	NA	NA	NA
40qNNQ	finn-b-N14_PYELONEPHR	Acute tubulo-interstitial nephritis || id:finn-b-N14_PYELONEPHR	VIPR2	NA	NA	NA
40t1fV	ebi-a-GCST90018788	Acute glomerulonephritis || id:ebi-a-GCST90018788	PEPD	NA	NA	NA
40t1fV	ebi-a-GCST90018820	Chronic glomerulonephritis || id:ebi-a-GCST90018820	PEPD	NA	NA	NA
40t1fV	ebi-a-GCST90018866	IgA nephropathy || id:ebi-a-GCST90018866	PEPD	NA	NA	NA
40t1fV	finn-b-N14_CHRONTUBULOINTNEPHRITIS	Chronic tubulo-interstitial nephritis || id:finn-b-N14_CHRONTUBULOINTNEPHRITIS	PEPD	NA	NA	NA
40t1fV	finn-b-N14_PYELONEPHR	Acute tubulo-interstitial nephritis || id:finn-b-N14_PYELONEPHR	PEPD	NA	NA	NA
419Pav	ebi-a-GCST90018788	Acute glomerulonephritis || id:ebi-a-GCST90018788	TNFRSF14	NA	NA	NA
419Pav	ebi-a-GCST90018820	Chronic glomerulonephritis || id:ebi-a-GCST90018820	TNFRSF14	NA	NA	NA
419Pav	ebi-a-GCST90018866	IgA nephropathy || id:ebi-a-GCST90018866	TNFRSF14	NA	NA	NA
419Pav	finn-b-N14_CHRONTUBULOINTNEPHRITIS	Chronic tubulo-interstitial nephritis || id:finn-b-N14_CHRONTUBULOINTNEPHRITIS	TNFRSF14	NA	NA	NA
419Pav	finn-b-N14_PYELONEPHR	Acute tubulo-interstitial nephritis || id:finn-b-N14_PYELONEPHR	TNFRSF14	NA	NA	NA
41LUUn	ebi-a-GCST90018788	Acute glomerulonephritis || id:ebi-a-GCST90018788	CAMKK1	NA	NA	NA
41LUUn	ebi-a-GCST90018820	Chronic glomerulonephritis || id:ebi-a-GCST90018820	CAMKK1	NA	NA	NA
41LUUn	ebi-a-GCST90018866	IgA nephropathy || id:ebi-a-GCST90018866	CAMKK1	NA	NA	NA
41LUUn	finn-b-N14_CHRONTUBULOINTNEPHRITIS	Chronic tubulo-interstitial nephritis || id:finn-b-N14_CHRONTUBULOINTNEPHRITIS	CAMKK1	NA	NA	NA
41LUUn	finn-b-N14_PYELONEPHR	Acute tubulo-interstitial nephritis || id:finn-b-N14_PYELONEPHR	CAMKK1	NA	NA	NA
42x1md	ebi-a-GCST010005	Membranous nephropathy || id:ebi-a-GCST010005	ACADSB	NA	NA	NA
42x1md	ebi-a-GCST90018788	Acute glomerulonephritis || id:ebi-a-GCST90018788	ACADSB	NA	NA	NA
42x1md	ebi-a-GCST90018820	Chronic glomerulonephritis || id:ebi-a-GCST90018820	ACADSB	NA	NA	NA
42x1md	ebi-a-GCST90018866	IgA nephropathy || id:ebi-a-GCST90018866	ACADSB	NA	NA	NA
42x1md	finn-b-N14_CHRONTUBULOINTNEPHRITIS	Chronic tubulo-interstitial nephritis || id:finn-b-N14_CHRONTUBULOINTNEPHRITIS	ACADSB	NA	NA	NA
42x1md	finn-b-N14_PYELONEPHR	Acute tubulo-interstitial nephritis || id:finn-b-N14_PYELONEPHR	ACADSB	NA	NA	NA
48t006	ebi-a-GCST010005	Membranous nephropathy || id:ebi-a-GCST010005	PRMT5	-0.0467663	0.0449391	0.487317
48t006	ebi-a-GCST90018788	Acute glomerulonephritis || id:ebi-a-GCST90018788	PRMT5	-0.0623168	0.0751285	0.494077
48t006	ebi-a-GCST90018820	Chronic glomerulonephritis || id:ebi-a-GCST90018820	PRMT5	-0.0620849	0.059633	0.407147
48t006	ebi-a-GCST90018866	IgA nephropathy || id:ebi-a-GCST90018866	PRMT5	0.0151125	0.0124739	0.349413
48t006	finn-b-N14_CHRONTUBULOINTNEPHRITIS	Chronic tubulo-interstitial nephritis || id:finn-b-N14_CHRONTUBULOINTNEPHRITIS	PRMT5	0.123859	0.0644309	0.194494
48t006	finn-b-N14_PYELONEPHR	Acute tubulo-interstitial nephritis || id:finn-b-N14_PYELONEPHR	PRMT5	-0.00294222	0.0157796	0.869286
490zTx	ebi-a-GCST010005	Membranous nephropathy || id:ebi-a-GCST010005	RASA1	0.545196	1.71041	0.803558
490zTx	ebi-a-GCST90018788	Acute glomerulonephritis || id:ebi-a-GCST90018788	RASA1	0.126881	0.167766	0.528417
490zTx	ebi-a-GCST90018820	Chronic glomerulonephritis || id:ebi-a-GCST90018820	RASA1	-0.16418	0.10864	0.269843
490zTx	ebi-a-GCST90018866	IgA nephropathy || id:ebi-a-GCST90018866	RASA1	-0.000445863	0.120454	0.997383
490zTx	finn-b-N14_CHRONTUBULOINTNEPHRITIS	Chronic tubulo-interstitial nephritis || id:finn-b-N14_CHRONTUBULOINTNEPHRITIS	RASA1	-0.0555945	0.174701	0.780469
490zTx	finn-b-N14_PYELONEPHR	Acute tubulo-interstitial nephritis || id:finn-b-N14_PYELONEPHR	RASA1	-0.00321861	0.0238807	0.905127
4b1mcA	ebi-a-GCST90018788	Acute glomerulonephritis || id:ebi-a-GCST90018788	BTNL8	-0.0478146	0.164717	0.790509
4b1mcA	ebi-a-GCST90018820	Chronic glomerulonephritis || id:ebi-a-GCST90018820	BTNL8	0.158295	0.104998	0.228768
4b1mcA	ebi-a-GCST90018866	IgA nephropathy || id:ebi-a-GCST90018866	BTNL8	-0.014467	0.0212355	0.54458
4b1mcA	finn-b-N14_CHRONTUBULOINTNEPHRITIS	Chronic tubulo-interstitial nephritis || id:finn-b-N14_CHRONTUBULOINTNEPHRITIS	BTNL8	0.121541	0.16339	0.534474
4b1mcA	finn-b-N14_PYELONEPHR	Acute tubulo-interstitial nephritis || id:finn-b-N14_PYELONEPHR	BTNL8	0.0170898	0.0253787	0.57009
4BSFHL	ebi-a-GCST90018788	Acute glomerulonephritis || id:ebi-a-GCST90018788	IRAK2	NA	NA	NA
4BSFHL	ebi-a-GCST90018820	Chronic glomerulonephritis || id:ebi-a-GCST90018820	IRAK2	NA	NA	NA
4BSFHL	ebi-a-GCST90018866	IgA nephropathy || id:ebi-a-GCST90018866	IRAK2	NA	NA	NA
4BSFHL	finn-b-N14_CHRONTUBULOINTNEPHRITIS	Chronic tubulo-interstitial nephritis || id:finn-b-N14_CHRONTUBULOINTNEPHRITIS	IRAK2	NA	NA	NA
4BSFHL	finn-b-N14_PYELONEPHR	Acute tubulo-interstitial nephritis || id:finn-b-N14_PYELONEPHR	IRAK2	NA	NA	NA
4Cg1au	ebi-a-GCST010005	Membranous nephropathy || id:ebi-a-GCST010005	POLR2A	NA	NA	NA
4Cg1au	ebi-a-GCST90018788	Acute glomerulonephritis || id:ebi-a-GCST90018788	POLR2A	NA	NA	NA
4Cg1au	ebi-a-GCST90018820	Chronic glomerulonephritis || id:ebi-a-GCST90018820	POLR2A	NA	NA	NA
4Cg1au	ebi-a-GCST90018866	IgA nephropathy || id:ebi-a-GCST90018866	POLR2A	NA	NA	NA
4Cg1au	finn-b-N14_CHRONTUBULOINTNEPHRITIS	Chronic tubulo-interstitial nephritis || id:finn-b-N14_CHRONTUBULOINTNEPHRITIS	POLR2A	NA	NA	NA
4Cg1au	finn-b-N14_PYELONEPHR	Acute tubulo-interstitial nephritis || id:finn-b-N14_PYELONEPHR	POLR2A	NA	NA	NA
4dAzEa	ebi-a-GCST90018788	Acute glomerulonephritis || id:ebi-a-GCST90018788	ACP5	0.021749	0.0578764	0.732077
4dAzEa	ebi-a-GCST90018820	Chronic glomerulonephritis || id:ebi-a-GCST90018820	ACP5	-0.041455	0.0460599	0.43444
4dAzEa	ebi-a-GCST90018866	IgA nephropathy || id:ebi-a-GCST90018866	ACP5	-0.00425463	0.0117864	0.742038
4dAzEa	finn-b-N14_CHRONTUBULOINTNEPHRITIS	Chronic tubulo-interstitial nephritis || id:finn-b-N14_CHRONTUBULOINTNEPHRITIS	ACP5	-0.0401322	0.0469599	0.455586
4dAzEa	finn-b-N14_PYELONEPHR	Acute tubulo-interstitial nephritis || id:finn-b-N14_PYELONEPHR	ACP5	0.0158932	0.0140115	0.339107
4dAzEa	ieu-a-1081	IgA nephropathy || id:ieu-a-1081	ACP5	NA	NA	NA
4ddOKa	ebi-a-GCST90018788	Acute glomerulonephritis || id:ebi-a-GCST90018788	SIGLEC7	NA	NA	NA
4ddOKa	ebi-a-GCST90018820	Chronic glomerulonephritis || id:ebi-a-GCST90018820	SIGLEC7	NA	NA	NA
4ddOKa	ebi-a-GCST90018866	IgA nephropathy || id:ebi-a-GCST90018866	SIGLEC7	NA	NA	NA
4ddOKa	finn-b-N14_CHRONTUBULOINTNEPHRITIS	Chronic tubulo-interstitial nephritis || id:finn-b-N14_CHRONTUBULOINTNEPHRITIS	SIGLEC7	NA	NA	NA
4ddOKa	finn-b-N14_PYELONEPHR	Acute tubulo-interstitial nephritis || id:finn-b-N14_PYELONEPHR	SIGLEC7	NA	NA	NA
4ddTuW	ebi-a-GCST90018788	Acute glomerulonephritis || id:ebi-a-GCST90018788	CATSPER2	-0.983619	1.47979	0.626534
4ddTuW	ebi-a-GCST90018820	Chronic glomerulonephritis || id:ebi-a-GCST90018820	CATSPER2	2.11318	1.13009	0.312633
4ddTuW	ebi-a-GCST90018866	IgA nephropathy || id:ebi-a-GCST90018866	CATSPER2	-0.0987639	0.109478	0.532726
4E1tuU	ebi-a-GCST90018788	Acute glomerulonephritis || id:ebi-a-GCST90018788	LTBP4	0.339825	0.378319	0.534091
4E1tuU	ebi-a-GCST90018820	Chronic glomerulonephritis || id:ebi-a-GCST90018820	LTBP4	0.0043985	0.26841	0.989569
4E1tuU	ebi-a-GCST90018866	IgA nephropathy || id:ebi-a-GCST90018866	LTBP4	0.0363358	0.0558739	0.632926
4E1tuU	finn-b-N14_CHRONTUBULOINTNEPHRITIS	Chronic tubulo-interstitial nephritis || id:finn-b-N14_CHRONTUBULOINTNEPHRITIS	LTBP4	0.0481291	0.273335	0.889041
4E1tuU	finn-b-N14_PYELONEPHR	Acute tubulo-interstitial nephritis || id:finn-b-N14_PYELONEPHR	LTBP4	-0.0105882	0.0676953	0.901227
4EGRS2	ebi-a-GCST90018788	Acute glomerulonephritis || id:ebi-a-GCST90018788	ALDH3B1	0.466847	0.425328	0.352575
4EGRS2	ebi-a-GCST90018820	Chronic glomerulonephritis || id:ebi-a-GCST90018820	ALDH3B1	-0.191716	0.496437	0.725121
4EGRS2	ebi-a-GCST90018866	IgA nephropathy || id:ebi-a-GCST90018866	ALDH3B1	-0.0105295	0.038154	0.800487
4EGRS2	finn-b-N14_CHRONTUBULOINTNEPHRITIS	Chronic tubulo-interstitial nephritis || id:finn-b-N14_CHRONTUBULOINTNEPHRITIS	ALDH3B1	-0.802179	0.478803	0.235845
4EGRS2	finn-b-N14_PYELONEPHR	Acute tubulo-interstitial nephritis || id:finn-b-N14_PYELONEPHR	ALDH3B1	-0.189553	0.118354	0.250407
4FP2Ou	ebi-a-GCST90018788	Acute glomerulonephritis || id:ebi-a-GCST90018788	IGLV1-51	NA	NA	NA
4FP2Ou	ebi-a-GCST90018820	Chronic glomerulonephritis || id:ebi-a-GCST90018820	IGLV1-51	NA	NA	NA
4FP2Ou	ebi-a-GCST90018866	IgA nephropathy || id:ebi-a-GCST90018866	IGLV1-51	NA	NA	NA
4FP2Ou	finn-b-N14_CHRONTUBULOINTNEPHRITIS	Chronic tubulo-interstitial nephritis || id:finn-b-N14_CHRONTUBULOINTNEPHRITIS	IGLV1-51	NA	NA	NA
4FP2Ou	finn-b-N14_PYELONEPHR	Acute tubulo-interstitial nephritis || id:finn-b-N14_PYELONEPHR	IGLV1-51	NA	NA	NA
4FY6RY	ebi-a-GCST010005	Membranous nephropathy || id:ebi-a-GCST010005	GJB6	NA	NA	NA
4FY6RY	ebi-a-GCST90018788	Acute glomerulonephritis || id:ebi-a-GCST90018788	GJB6	NA	NA	NA
4FY6RY	ebi-a-GCST90018820	Chronic glomerulonephritis || id:ebi-a-GCST90018820	GJB6	NA	NA	NA
4FY6RY	ebi-a-GCST90018866	IgA nephropathy || id:ebi-a-GCST90018866	GJB6	NA	NA	NA
4FY6RY	finn-b-N14_CHRONTUBULOINTNEPHRITIS	Chronic tubulo-interstitial nephritis || id:finn-b-N14_CHRONTUBULOINTNEPHRITIS	GJB6	NA	NA	NA
4FY6RY	finn-b-N14_PYELONEPHR	Acute tubulo-interstitial nephritis || id:finn-b-N14_PYELONEPHR	GJB6	NA	NA	NA
4gUZ0k	ebi-a-GCST90018788	Acute glomerulonephritis || id:ebi-a-GCST90018788	NUAK2	-1.20609	3.73197	0.801004
4gUZ0k	ebi-a-GCST90018820	Chronic glomerulonephritis || id:ebi-a-GCST90018820	NUAK2	-2.31426	2.01726	0.456417
4gUZ0k	ebi-a-GCST90018866	IgA nephropathy || id:ebi-a-GCST90018866	NUAK2	-0.501438	0.280882	0.325062
4gUZ0k	finn-b-N14_CHRONTUBULOINTNEPHRITIS	Chronic tubulo-interstitial nephritis || id:finn-b-N14_CHRONTUBULOINTNEPHRITIS	NUAK2	3.19764	2.29608	0.396449
4gUZ0k	finn-b-N14_PYELONEPHR	Acute tubulo-interstitial nephritis || id:finn-b-N14_PYELONEPHR	NUAK2	-0.0868622	0.561484	0.902289
4H6PtA	ebi-a-GCST010005	Membranous nephropathy || id:ebi-a-GCST010005	CAPN1	-0.0263607	0.0441634	0.611151
4H6PtA	ebi-a-GCST90018788	Acute glomerulonephritis || id:ebi-a-GCST90018788	CAPN1	0.0491884	0.0758711	0.56298
4H6PtA	ebi-a-GCST90018820	Chronic glomerulonephritis || id:ebi-a-GCST90018820	CAPN1	0.00106756	0.0613732	0.987214
4H6PtA	ebi-a-GCST90018866	IgA nephropathy || id:ebi-a-GCST90018866	CAPN1	-0.00105992	0.0121672	0.93607
4H6PtA	finn-b-N14_CHRONTUBULOINTNEPHRITIS	Chronic tubulo-interstitial nephritis || id:finn-b-N14_CHRONTUBULOINTNEPHRITIS	CAPN1	-0.00453995	0.0614073	0.945718
4H6PtA	finn-b-N14_PYELONEPHR	Acute tubulo-interstitial nephritis || id:finn-b-N14_PYELONEPHR	CAPN1	0.00628705	0.0150219	0.703719
4H6PtA	ieu-a-1081	IgA nephropathy || id:ieu-a-1081	CAPN1	0.10303	0.133253	0.580992
4ikXG6	ebi-a-GCST90018788	Acute glomerulonephritis || id:ebi-a-GCST90018788	C5AR1	NA	NA	NA
4ikXG6	ebi-a-GCST90018820	Chronic glomerulonephritis || id:ebi-a-GCST90018820	C5AR1	NA	NA	NA
4ikXG6	ebi-a-GCST90018866	IgA nephropathy || id:ebi-a-GCST90018866	C5AR1	NA	NA	NA
4ikXG6	finn-b-N14_CHRONTUBULOINTNEPHRITIS	Chronic tubulo-interstitial nephritis || id:finn-b-N14_CHRONTUBULOINTNEPHRITIS	C5AR1	NA	NA	NA
4ikXG6	finn-b-N14_PYELONEPHR	Acute tubulo-interstitial nephritis || id:finn-b-N14_PYELONEPHR	C5AR1	NA	NA	NA
4jfbZo	ebi-a-GCST010005	Membranous nephropathy || id:ebi-a-GCST010005	DEPTOR	NA	NA	NA
4jfbZo	ebi-a-GCST90018788	Acute glomerulonephritis || id:ebi-a-GCST90018788	DEPTOR	-0.32429	0.235565	0.399942
4jfbZo	ebi-a-GCST90018820	Chronic glomerulonephritis || id:ebi-a-GCST90018820	DEPTOR	0.0618263	0.17116	0.779326
4jfbZo	ebi-a-GCST90018866	IgA nephropathy || id:ebi-a-GCST90018866	DEPTOR	0.00628493	0.0270854	0.854847
4jfbZo	finn-b-N14_CHRONTUBULOINTNEPHRITIS	Chronic tubulo-interstitial nephritis || id:finn-b-N14_CHRONTUBULOINTNEPHRITIS	DEPTOR	NA	NA	NA
4jfbZo	finn-b-N14_PYELONEPHR	Acute tubulo-interstitial nephritis || id:finn-b-N14_PYELONEPHR	DEPTOR	NA	NA	NA
4JRTdn	ebi-a-GCST010005	Membranous nephropathy || id:ebi-a-GCST010005	FASN	NA	NA	NA
4JRTdn	ebi-a-GCST90018788	Acute glomerulonephritis || id:ebi-a-GCST90018788	FASN	-0.00531717	0.0846952	0.960085
4JRTdn	ebi-a-GCST90018820	Chronic glomerulonephritis || id:ebi-a-GCST90018820	FASN	0.0186781	0.0593439	0.805878
4JRTdn	ebi-a-GCST90018866	IgA nephropathy || id:ebi-a-GCST90018866	FASN	-0.0106141	0.0119895	0.538689
4JRTdn	finn-b-N14_CHRONTUBULOINTNEPHRITIS	Chronic tubulo-interstitial nephritis || id:finn-b-N14_CHRONTUBULOINTNEPHRITIS	FASN	0.0444076	0.0566625	0.576816
4JRTdn	finn-b-N14_PYELONEPHR	Acute tubulo-interstitial nephritis || id:finn-b-N14_PYELONEPHR	FASN	0.00516688	0.0138359	0.772471
4lPueW	ebi-a-GCST010005	Membranous nephropathy || id:ebi-a-GCST010005	MYO3B	NA	NA	NA
4lPueW	ebi-a-GCST90018788	Acute glomerulonephritis || id:ebi-a-GCST90018788	MYO3B	NA	NA	NA
4lPueW	ebi-a-GCST90018820	Chronic glomerulonephritis || id:ebi-a-GCST90018820	MYO3B	NA	NA	NA
4lPueW	ebi-a-GCST90018866	IgA nephropathy || id:ebi-a-GCST90018866	MYO3B	NA	NA	NA
4lPueW	finn-b-N14_CHRONTUBULOINTNEPHRITIS	Chronic tubulo-interstitial nephritis || id:finn-b-N14_CHRONTUBULOINTNEPHRITIS	MYO3B	NA	NA	NA
4lPueW	finn-b-N14_PYELONEPHR	Acute tubulo-interstitial nephritis || id:finn-b-N14_PYELONEPHR	MYO3B	NA	NA	NA
4LyDhr	ebi-a-GCST010005	Membranous nephropathy || id:ebi-a-GCST010005	CD86	0.197876	0.0727385	0.224258
4LyDhr	ebi-a-GCST90018788	Acute glomerulonephritis || id:ebi-a-GCST90018788	CD86	0.0438838	0.106531	0.75124
4LyDhr	ebi-a-GCST90018820	Chronic glomerulonephritis || id:ebi-a-GCST90018820	CD86	0.0260879	0.0945094	0.82854
4LyDhr	ebi-a-GCST90018866	IgA nephropathy || id:ebi-a-GCST90018866	CD86	-0.0446077	0.0212003	0.282444
4LyDhr	finn-b-N14_CHRONTUBULOINTNEPHRITIS	Chronic tubulo-interstitial nephritis || id:finn-b-N14_CHRONTUBULOINTNEPHRITIS	CD86	0.105896	0.100152	0.482257
4LyDhr	finn-b-N14_PYELONEPHR	Acute tubulo-interstitial nephritis || id:finn-b-N14_PYELONEPHR	CD86	0.0159317	0.0304883	0.693451
4LyDhr	ieu-a-1081	IgA nephropathy || id:ieu-a-1081	CD86	NA	NA	NA
4MftZ0	ebi-a-GCST90018788	Acute glomerulonephritis || id:ebi-a-GCST90018788	FUCA1	-0.478323	0.794826	0.655118
4MftZ0	ebi-a-GCST90018820	Chronic glomerulonephritis || id:ebi-a-GCST90018820	FUCA1	-0.521721	0.748353	0.612415
4MftZ0	ebi-a-GCST90018866	IgA nephropathy || id:ebi-a-GCST90018866	FUCA1	-0.0167045	0.113252	0.906771
4MftZ0	finn-b-N14_CHRONTUBULOINTNEPHRITIS	Chronic tubulo-interstitial nephritis || id:finn-b-N14_CHRONTUBULOINTNEPHRITIS	FUCA1	-0.312078	0.626493	0.705783
4MftZ0	finn-b-N14_PYELONEPHR	Acute tubulo-interstitial nephritis || id:finn-b-N14_PYELONEPHR	FUCA1	-0.200061	0.219189	0.529025
4ntIpB	ebi-a-GCST010005	Membranous nephropathy || id:ebi-a-GCST010005	PIGM	NA	NA	NA
4ntIpB	ebi-a-GCST90018788	Acute glomerulonephritis || id:ebi-a-GCST90018788	PIGM	-0.0600788	0.0967938	0.646362
4ntIpB	ebi-a-GCST90018820	Chronic glomerulonephritis || id:ebi-a-GCST90018820	PIGM	0.0318117	0.0726997	0.73741
4ntIpB	ebi-a-GCST90018866	IgA nephropathy || id:ebi-a-GCST90018866	PIGM	-0.00161977	0.0150791	0.931877
4ntIpB	finn-b-N14_CHRONTUBULOINTNEPHRITIS	Chronic tubulo-interstitial nephritis || id:finn-b-N14_CHRONTUBULOINTNEPHRITIS	PIGM	0.0153523	0.0733732	0.868691
4ntIpB	finn-b-N14_PYELONEPHR	Acute tubulo-interstitial nephritis || id:finn-b-N14_PYELONEPHR	PIGM	-0.0192105	0.0179242	0.477957
4ohrUQ	ebi-a-GCST010005	Membranous nephropathy || id:ebi-a-GCST010005	MCHR1	NA	NA	NA
4ohrUQ	ebi-a-GCST90018788	Acute glomerulonephritis || id:ebi-a-GCST90018788	MCHR1	NA	NA	NA
4ohrUQ	ebi-a-GCST90018820	Chronic glomerulonephritis || id:ebi-a-GCST90018820	MCHR1	NA	NA	NA
4ohrUQ	ebi-a-GCST90018866	IgA nephropathy || id:ebi-a-GCST90018866	MCHR1	NA	NA	NA
4ohrUQ	finn-b-N14_CHRONTUBULOINTNEPHRITIS	Chronic tubulo-interstitial nephritis || id:finn-b-N14_CHRONTUBULOINTNEPHRITIS	MCHR1	NA	NA	NA
4ohrUQ	finn-b-N14_PYELONEPHR	Acute tubulo-interstitial nephritis || id:finn-b-N14_PYELONEPHR	MCHR1	NA	NA	NA
4ohrUQ	ieu-a-1081	IgA nephropathy || id:ieu-a-1081	MCHR1	NA	NA	NA
4pMzVG	ebi-a-GCST010005	Membranous nephropathy || id:ebi-a-GCST010005	PFKFB3	-0.0815778	0.0892967	0.528738
4pMzVG	ebi-a-GCST90018788	Acute glomerulonephritis || id:ebi-a-GCST90018788	PFKFB3	-0.45687	0.122675	0.0651334
4pMzVG	ebi-a-GCST90018820	Chronic glomerulonephritis || id:ebi-a-GCST90018820	PFKFB3	-0.076579	0.104189	0.538841
4pMzVG	ebi-a-GCST90018866	IgA nephropathy || id:ebi-a-GCST90018866	PFKFB3	0.0109493	0.0226798	0.676932
4pMzVG	finn-b-N14_CHRONTUBULOINTNEPHRITIS	Chronic tubulo-interstitial nephritis || id:finn-b-N14_CHRONTUBULOINTNEPHRITIS	PFKFB3	0.153989	0.130564	0.359527
4pMzVG	finn-b-N14_PYELONEPHR	Acute tubulo-interstitial nephritis || id:finn-b-N14_PYELONEPHR	PFKFB3	-0.00256018	0.0263494	0.931457
4PUXYB	ebi-a-GCST010005	Membranous nephropathy || id:ebi-a-GCST010005	INPP5A	NA	NA	NA
4PUXYB	ebi-a-GCST90018788	Acute glomerulonephritis || id:ebi-a-GCST90018788	INPP5A	NA	NA	NA
4PUXYB	ebi-a-GCST90018820	Chronic glomerulonephritis || id:ebi-a-GCST90018820	INPP5A	NA	NA	NA
4PUXYB	ebi-a-GCST90018866	IgA nephropathy || id:ebi-a-GCST90018866	INPP5A	NA	NA	NA
4PUXYB	finn-b-N14_CHRONTUBULOINTNEPHRITIS	Chronic tubulo-interstitial nephritis || id:finn-b-N14_CHRONTUBULOINTNEPHRITIS	INPP5A	NA	NA	NA
4PUXYB	finn-b-N14_PYELONEPHR	Acute tubulo-interstitial nephritis || id:finn-b-N14_PYELONEPHR	INPP5A	NA	NA	NA
4RqOIh	ebi-a-GCST010005	Membranous nephropathy || id:ebi-a-GCST010005	ALOX5	NA	NA	NA
4RqOIh	ebi-a-GCST90018788	Acute glomerulonephritis || id:ebi-a-GCST90018788	ALOX5	0.00373388	0.706873	0.996265
4RqOIh	ebi-a-GCST90018820	Chronic glomerulonephritis || id:ebi-a-GCST90018820	ALOX5	-0.204151	0.403881	0.663429
4RqOIh	ebi-a-GCST90018866	IgA nephropathy || id:ebi-a-GCST90018866	ALOX5	-0.0553559	0.147549	0.743584
4RqOIh	finn-b-N14_CHRONTUBULOINTNEPHRITIS	Chronic tubulo-interstitial nephritis || id:finn-b-N14_CHRONTUBULOINTNEPHRITIS	ALOX5	0.114453	0.51128	0.843657
4RqOIh	finn-b-N14_PYELONEPHR	Acute tubulo-interstitial nephritis || id:finn-b-N14_PYELONEPHR	ALOX5	-0.0555724	0.101365	0.638545
4sBjUf	ebi-a-GCST90018788	Acute glomerulonephritis || id:ebi-a-GCST90018788	SLC16A7	NA	NA	NA
4sBjUf	ebi-a-GCST90018820	Chronic glomerulonephritis || id:ebi-a-GCST90018820	SLC16A7	NA	NA	NA
4sBjUf	ebi-a-GCST90018866	IgA nephropathy || id:ebi-a-GCST90018866	SLC16A7	NA	NA	NA
4sBjUf	finn-b-N14_CHRONTUBULOINTNEPHRITIS	Chronic tubulo-interstitial nephritis || id:finn-b-N14_CHRONTUBULOINTNEPHRITIS	SLC16A7	NA	NA	NA
4sBjUf	finn-b-N14_PYELONEPHR	Acute tubulo-interstitial nephritis || id:finn-b-N14_PYELONEPHR	SLC16A7	NA	NA	NA
4sqCgj	ebi-a-GCST90018788	Acute glomerulonephritis || id:ebi-a-GCST90018788	CD300LD	0.0500128	0.30753	0.881149
4sqCgj	ebi-a-GCST90018820	Chronic glomerulonephritis || id:ebi-a-GCST90018820	CD300LD	0.0101799	0.217963	0.965684
4sqCgj	ebi-a-GCST90018866	IgA nephropathy || id:ebi-a-GCST90018866	CD300LD	-0.0229122	0.0404746	0.610913
4sqCgj	finn-b-N14_CHRONTUBULOINTNEPHRITIS	Chronic tubulo-interstitial nephritis || id:finn-b-N14_CHRONTUBULOINTNEPHRITIS	CD300LD	0.291953	0.214163	0.266104
4sqCgj	finn-b-N14_PYELONEPHR	Acute tubulo-interstitial nephritis || id:finn-b-N14_PYELONEPHR	CD300LD	0.0262302	0.0522918	0.650439
4sVgVG	ebi-a-GCST010005	Membranous nephropathy || id:ebi-a-GCST010005	RNASEH1	NA	NA	NA
4sVgVG	ebi-a-GCST90018788	Acute glomerulonephritis || id:ebi-a-GCST90018788	RNASEH1	NA	NA	NA
4sVgVG	ebi-a-GCST90018820	Chronic glomerulonephritis || id:ebi-a-GCST90018820	RNASEH1	NA	NA	NA
4sVgVG	ebi-a-GCST90018866	IgA nephropathy || id:ebi-a-GCST90018866	RNASEH1	NA	NA	NA
4sVgVG	finn-b-N14_CHRONTUBULOINTNEPHRITIS	Chronic tubulo-interstitial nephritis || id:finn-b-N14_CHRONTUBULOINTNEPHRITIS	RNASEH1	NA	NA	NA
4sVgVG	finn-b-N14_PYELONEPHR	Acute tubulo-interstitial nephritis || id:finn-b-N14_PYELONEPHR	RNASEH1	NA	NA	NA
4TCVen	ebi-a-GCST90018788	Acute glomerulonephritis || id:ebi-a-GCST90018788	UBE2I	-0.191839	0.316312	0.605864
4TCVen	ebi-a-GCST90018820	Chronic glomerulonephritis || id:ebi-a-GCST90018820	UBE2I	-0.130364	0.241091	0.642864
4TCVen	ebi-a-GCST90018866	IgA nephropathy || id:ebi-a-GCST90018866	UBE2I	-0.0390245	0.040852	0.440258
4TCVen	finn-b-N14_CHRONTUBULOINTNEPHRITIS	Chronic tubulo-interstitial nephritis || id:finn-b-N14_CHRONTUBULOINTNEPHRITIS	UBE2I	-0.202186	0.201932	0.4996
4TCVen	finn-b-N14_PYELONEPHR	Acute tubulo-interstitial nephritis || id:finn-b-N14_PYELONEPHR	UBE2I	-0.0465713	0.13288	0.785395
4tpAMj	ebi-a-GCST90018788	Acute glomerulonephritis || id:ebi-a-GCST90018788	BCL2	0.204881	0.14713	0.396479
4tpAMj	ebi-a-GCST90018820	Chronic glomerulonephritis || id:ebi-a-GCST90018820	BCL2	0.0704136	0.150517	0.721436
4tpAMj	ebi-a-GCST90018866	IgA nephropathy || id:ebi-a-GCST90018866	BCL2	-0.019155	0.0449337	0.743463
4tpAMj	finn-b-N14_CHRONTUBULOINTNEPHRITIS	Chronic tubulo-interstitial nephritis || id:finn-b-N14_CHRONTUBULOINTNEPHRITIS	BCL2	0.0870957	0.174486	0.705262
4tpAMj	finn-b-N14_PYELONEPHR	Acute tubulo-interstitial nephritis || id:finn-b-N14_PYELONEPHR	BCL2	0.00603036	0.042652	0.910584
4TXq48	ebi-a-GCST90018788	Acute glomerulonephritis || id:ebi-a-GCST90018788	CRBN	NA	NA	NA
4TXq48	ebi-a-GCST90018820	Chronic glomerulonephritis || id:ebi-a-GCST90018820	CRBN	NA	NA	NA
4TXq48	ebi-a-GCST90018866	IgA nephropathy || id:ebi-a-GCST90018866	CRBN	NA	NA	NA
4TXq48	finn-b-N14_CHRONTUBULOINTNEPHRITIS	Chronic tubulo-interstitial nephritis || id:finn-b-N14_CHRONTUBULOINTNEPHRITIS	CRBN	NA	NA	NA
4TXq48	finn-b-N14_PYELONEPHR	Acute tubulo-interstitial nephritis || id:finn-b-N14_PYELONEPHR	CRBN	NA	NA	NA
4v7rFg	ebi-a-GCST010005	Membranous nephropathy || id:ebi-a-GCST010005	SFRP1	NA	NA	NA
4v7rFg	ebi-a-GCST90018788	Acute glomerulonephritis || id:ebi-a-GCST90018788	SFRP1	0.1096	0.13509	0.566079
4v7rFg	ebi-a-GCST90018820	Chronic glomerulonephritis || id:ebi-a-GCST90018820	SFRP1	-0.0577267	0.107555	0.686408
4v7rFg	ebi-a-GCST90018866	IgA nephropathy || id:ebi-a-GCST90018866	SFRP1	0.00466608	0.0281547	0.895443
4v7rFg	finn-b-N14_CHRONTUBULOINTNEPHRITIS	Chronic tubulo-interstitial nephritis || id:finn-b-N14_CHRONTUBULOINTNEPHRITIS	SFRP1	-0.144351	0.15761	0.527936
4v7rFg	finn-b-N14_PYELONEPHR	Acute tubulo-interstitial nephritis || id:finn-b-N14_PYELONEPHR	SFRP1	0.0358867	0.0387998	0.524818
4VtRYH	ebi-a-GCST90018788	Acute glomerulonephritis || id:ebi-a-GCST90018788	CD3G	NA	NA	NA
4VtRYH	ebi-a-GCST90018820	Chronic glomerulonephritis || id:ebi-a-GCST90018820	CD3G	NA	NA	NA
4VtRYH	ebi-a-GCST90018866	IgA nephropathy || id:ebi-a-GCST90018866	CD3G	NA	NA	NA
4VtRYH	finn-b-N14_CHRONTUBULOINTNEPHRITIS	Chronic tubulo-interstitial nephritis || id:finn-b-N14_CHRONTUBULOINTNEPHRITIS	CD3G	NA	NA	NA
4VtRYH	finn-b-N14_PYELONEPHR	Acute tubulo-interstitial nephritis || id:finn-b-N14_PYELONEPHR	CD3G	NA	NA	NA
4vtSQu	ebi-a-GCST90018788	Acute glomerulonephritis || id:ebi-a-GCST90018788	BPHL	NA	NA	NA
4vtSQu	ebi-a-GCST90018820	Chronic glomerulonephritis || id:ebi-a-GCST90018820	BPHL	NA	NA	NA
4vtSQu	ebi-a-GCST90018866	IgA nephropathy || id:ebi-a-GCST90018866	BPHL	NA	NA	NA
4vtSQu	finn-b-N14_CHRONTUBULOINTNEPHRITIS	Chronic tubulo-interstitial nephritis || id:finn-b-N14_CHRONTUBULOINTNEPHRITIS	BPHL	NA	NA	NA
4vtSQu	finn-b-N14_PYELONEPHR	Acute tubulo-interstitial nephritis || id:finn-b-N14_PYELONEPHR	BPHL	NA	NA	NA
4xdPRd	ebi-a-GCST010005	Membranous nephropathy || id:ebi-a-GCST010005	PASK	NA	NA	NA
4xdPRd	ebi-a-GCST90018788	Acute glomerulonephritis || id:ebi-a-GCST90018788	PASK	0.0146097	0.0961252	0.886556
4xdPRd	ebi-a-GCST90018820	Chronic glomerulonephritis || id:ebi-a-GCST90018820	PASK	-0.0113964	0.089399	0.904714
4xdPRd	ebi-a-GCST90018866	IgA nephropathy || id:ebi-a-GCST90018866	PASK	0.0230915	0.0175788	0.259257
4xdPRd	finn-b-N14_CHRONTUBULOINTNEPHRITIS	Chronic tubulo-interstitial nephritis || id:finn-b-N14_CHRONTUBULOINTNEPHRITIS	PASK	0.110043	0.0899891	0.288506
4xdPRd	finn-b-N14_PYELONEPHR	Acute tubulo-interstitial nephritis || id:finn-b-N14_PYELONEPHR	PASK	0.00652006	0.032462	0.850614
4xt8Lo	ebi-a-GCST90018788	Acute glomerulonephritis || id:ebi-a-GCST90018788	PIM1	-0.0691843	0.0858862	0.568304
4xt8Lo	ebi-a-GCST90018820	Chronic glomerulonephritis || id:ebi-a-GCST90018820	PIM1	-0.126399	0.0705122	0.323947
4xt8Lo	ebi-a-GCST90018866	IgA nephropathy || id:ebi-a-GCST90018866	PIM1	-0.0033876	0.0148379	0.857105
4xt8Lo	finn-b-N14_CHRONTUBULOINTNEPHRITIS	Chronic tubulo-interstitial nephritis || id:finn-b-N14_CHRONTUBULOINTNEPHRITIS	PIM1	-0.0871214	0.0710683	0.435616
4xt8Lo	finn-b-N14_PYELONEPHR	Acute tubulo-interstitial nephritis || id:finn-b-N14_PYELONEPHR	PIM1	0.00263878	0.0257803	0.935064
4Ycj26	ebi-a-GCST010005	Membranous nephropathy || id:ebi-a-GCST010005	TPP1	0.0108501	0.0816288	0.915874
4Ycj26	ebi-a-GCST90018788	Acute glomerulonephritis || id:ebi-a-GCST90018788	TPP1	0.186094	0.069994	0.229026
4Ycj26	ebi-a-GCST90018820	Chronic glomerulonephritis || id:ebi-a-GCST90018820	TPP1	0.159068	0.0701714	0.264491
4Ycj26	ebi-a-GCST90018866	IgA nephropathy || id:ebi-a-GCST90018866	TPP1	-0.0174113	0.0176105	0.50362
4Ycj26	finn-b-N14_CHRONTUBULOINTNEPHRITIS	Chronic tubulo-interstitial nephritis || id:finn-b-N14_CHRONTUBULOINTNEPHRITIS	TPP1	-0.045208	0.0803588	0.673765
4Ycj26	finn-b-N14_PYELONEPHR	Acute tubulo-interstitial nephritis || id:finn-b-N14_PYELONEPHR	TPP1	0.00400151	0.0215875	0.883319
4yiAB4	ebi-a-GCST90018788	Acute glomerulonephritis || id:ebi-a-GCST90018788	VAC14	NA	NA	NA
4yiAB4	ebi-a-GCST90018820	Chronic glomerulonephritis || id:ebi-a-GCST90018820	VAC14	NA	NA	NA
4yiAB4	ebi-a-GCST90018866	IgA nephropathy || id:ebi-a-GCST90018866	VAC14	NA	NA	NA
4yiAB4	finn-b-N14_CHRONTUBULOINTNEPHRITIS	Chronic tubulo-interstitial nephritis || id:finn-b-N14_CHRONTUBULOINTNEPHRITIS	VAC14	NA	NA	NA
4yiAB4	finn-b-N14_PYELONEPHR	Acute tubulo-interstitial nephritis || id:finn-b-N14_PYELONEPHR	VAC14	NA	NA	NA
4Z6q8k	ebi-a-GCST010005	Membranous nephropathy || id:ebi-a-GCST010005	KCNK6	NA	NA	NA
4Z6q8k	ebi-a-GCST90018788	Acute glomerulonephritis || id:ebi-a-GCST90018788	KCNK6	-0.399989	0.35711	0.379132
4Z6q8k	ebi-a-GCST90018820	Chronic glomerulonephritis || id:ebi-a-GCST90018820	KCNK6	-0.0680209	0.266484	0.822379
4Z6q8k	ebi-a-GCST90018866	IgA nephropathy || id:ebi-a-GCST90018866	KCNK6	-0.0435049	0.0566587	0.522848
4Z6q8k	finn-b-N14_CHRONTUBULOINTNEPHRITIS	Chronic tubulo-interstitial nephritis || id:finn-b-N14_CHRONTUBULOINTNEPHRITIS	KCNK6	0.181569	0.266627	0.566149
4Z6q8k	finn-b-N14_PYELONEPHR	Acute tubulo-interstitial nephritis || id:finn-b-N14_PYELONEPHR	KCNK6	-0.0286982	0.065186	0.702765
4Zac5g	ebi-a-GCST90018788	Acute glomerulonephritis || id:ebi-a-GCST90018788	LOXL2	0.0760347	0.334694	0.841395
4Zac5g	ebi-a-GCST90018820	Chronic glomerulonephritis || id:ebi-a-GCST90018820	LOXL2	-0.0382623	0.154907	0.827947
4Zac5g	ebi-a-GCST90018866	IgA nephropathy || id:ebi-a-GCST90018866	LOXL2	0.0724711	0.0591836	0.345417
4Zac5g	finn-b-N14_CHRONTUBULOINTNEPHRITIS	Chronic tubulo-interstitial nephritis || id:finn-b-N14_CHRONTUBULOINTNEPHRITIS	LOXL2	0.0223735	0.147867	0.893616
4Zac5g	finn-b-N14_PYELONEPHR	Acute tubulo-interstitial nephritis || id:finn-b-N14_PYELONEPHR	LOXL2	-0.00420203	0.0359833	0.917706
4Zu9zw	ebi-a-GCST010005	Membranous nephropathy || id:ebi-a-GCST010005	IVNS1ABP	NA	NA	NA
4Zu9zw	ebi-a-GCST90018788	Acute glomerulonephritis || id:ebi-a-GCST90018788	IVNS1ABP	0.140322	0.133152	0.402474
4Zu9zw	ebi-a-GCST90018820	Chronic glomerulonephritis || id:ebi-a-GCST90018820	IVNS1ABP	0.10007	0.0766061	0.321476
4Zu9zw	ebi-a-GCST90018866	IgA nephropathy || id:ebi-a-GCST90018866	IVNS1ABP	-0.123984	0.0513885	0.250143
4Zu9zw	finn-b-N14_CHRONTUBULOINTNEPHRITIS	Chronic tubulo-interstitial nephritis || id:finn-b-N14_CHRONTUBULOINTNEPHRITIS	IVNS1ABP	0.10465	0.0870551	0.352341
4Zu9zw	finn-b-N14_PYELONEPHR	Acute tubulo-interstitial nephritis || id:finn-b-N14_PYELONEPHR	IVNS1ABP	0.0187464	0.021901	0.482202
51V0WW	ebi-a-GCST010005	Membranous nephropathy || id:ebi-a-GCST010005	DLG5	-0.0251847	0.0527495	0.716426
51V0WW	ebi-a-GCST90018788	Acute glomerulonephritis || id:ebi-a-GCST90018788	DLG5	0.14837	0.0851076	0.331549
51V0WW	ebi-a-GCST90018820	Chronic glomerulonephritis || id:ebi-a-GCST90018820	DLG5	-0.0224195	0.0726459	0.809435
51V0WW	ebi-a-GCST90018866	IgA nephropathy || id:ebi-a-GCST90018866	DLG5	0.00150438	0.0149582	0.936189
51V0WW	finn-b-N14_CHRONTUBULOINTNEPHRITIS	Chronic tubulo-interstitial nephritis || id:finn-b-N14_CHRONTUBULOINTNEPHRITIS	DLG5	-0.0172983	0.14765	0.925754
51V0WW	finn-b-N14_PYELONEPHR	Acute tubulo-interstitial nephritis || id:finn-b-N14_PYELONEPHR	DLG5	0.0100938	0.0185744	0.683102
51V0WW	ieu-a-1081	IgA nephropathy || id:ieu-a-1081	DLG5	NA	NA	NA
52R0w0	ebi-a-GCST90018788	Acute glomerulonephritis || id:ebi-a-GCST90018788	ZP3	0.0471208	0.102597	0.69112
52R0w0	ebi-a-GCST90018820	Chronic glomerulonephritis || id:ebi-a-GCST90018820	ZP3	0.012949	0.08966	0.898406
52R0w0	ebi-a-GCST90018866	IgA nephropathy || id:ebi-a-GCST90018866	ZP3	0.00354936	0.0170554	0.854413
52R0w0	finn-b-N14_CHRONTUBULOINTNEPHRITIS	Chronic tubulo-interstitial nephritis || id:finn-b-N14_CHRONTUBULOINTNEPHRITIS	ZP3	0.0465698	0.099479	0.685747
52R0w0	finn-b-N14_PYELONEPHR	Acute tubulo-interstitial nephritis || id:finn-b-N14_PYELONEPHR	ZP3	-0.0131467	0.0244177	0.644202
55SbcC	ebi-a-GCST010005	Membranous nephropathy || id:ebi-a-GCST010005	DNTT	NA	NA	NA
55SbcC	ebi-a-GCST90018788	Acute glomerulonephritis || id:ebi-a-GCST90018788	DNTT	NA	NA	NA
55SbcC	ebi-a-GCST90018820	Chronic glomerulonephritis || id:ebi-a-GCST90018820	DNTT	NA	NA	NA
55SbcC	ebi-a-GCST90018866	IgA nephropathy || id:ebi-a-GCST90018866	DNTT	NA	NA	NA
55SbcC	finn-b-N14_CHRONTUBULOINTNEPHRITIS	Chronic tubulo-interstitial nephritis || id:finn-b-N14_CHRONTUBULOINTNEPHRITIS	DNTT	NA	NA	NA
55SbcC	finn-b-N14_PYELONEPHR	Acute tubulo-interstitial nephritis || id:finn-b-N14_PYELONEPHR	DNTT	NA	NA	NA
5641JP	ebi-a-GCST010005	Membranous nephropathy || id:ebi-a-GCST010005	ABCG1	-0.0901722	0.156633	0.667459
5641JP	ebi-a-GCST90018788	Acute glomerulonephritis || id:ebi-a-GCST90018788	ABCG1	-0.021232	0.120763	0.87663
5641JP	ebi-a-GCST90018820	Chronic glomerulonephritis || id:ebi-a-GCST90018820	ABCG1	0.262421	0.118658	0.157522
5641JP	ebi-a-GCST90018866	IgA nephropathy || id:ebi-a-GCST90018866	ABCG1	-0.00628886	0.0279597	0.842927
5641JP	finn-b-N14_CHRONTUBULOINTNEPHRITIS	Chronic tubulo-interstitial nephritis || id:finn-b-N14_CHRONTUBULOINTNEPHRITIS	ABCG1	0.0748207	0.232188	0.777835
5641JP	finn-b-N14_PYELONEPHR	Acute tubulo-interstitial nephritis || id:finn-b-N14_PYELONEPHR	ABCG1	-0.0222482	0.0350201	0.590224
5641JP	ieu-a-1081	IgA nephropathy || id:ieu-a-1081	ABCG1	NA	NA	NA
57vQcJ	ebi-a-GCST90018788	Acute glomerulonephritis || id:ebi-a-GCST90018788	NEK6	-0.0289923	0.147124	0.853389
57vQcJ	ebi-a-GCST90018820	Chronic glomerulonephritis || id:ebi-a-GCST90018820	NEK6	0.189954	0.185236	0.363104
57vQcJ	ebi-a-GCST90018866	IgA nephropathy || id:ebi-a-GCST90018866	NEK6	0.043228	0.0282356	0.200528
57vQcJ	finn-b-N14_CHRONTUBULOINTNEPHRITIS	Chronic tubulo-interstitial nephritis || id:finn-b-N14_CHRONTUBULOINTNEPHRITIS	NEK6	0.0192754	0.177842	0.918909
57vQcJ	finn-b-N14_PYELONEPHR	Acute tubulo-interstitial nephritis || id:finn-b-N14_PYELONEPHR	NEK6	-0.0250233	0.0433826	0.594977
59cndX	ebi-a-GCST010005	Membranous nephropathy || id:ebi-a-GCST010005	CXCL5	NA	NA	NA
59cndX	ebi-a-GCST90018788	Acute glomerulonephritis || id:ebi-a-GCST90018788	CXCL5	-0.0540564	0.118414	0.679052
59cndX	ebi-a-GCST90018820	Chronic glomerulonephritis || id:ebi-a-GCST90018820	CXCL5	0.0143728	0.0778979	0.865383
59cndX	ebi-a-GCST90018866	IgA nephropathy || id:ebi-a-GCST90018866	CXCL5	-0.00850772	0.0172629	0.655946
59cndX	finn-b-N14_CHRONTUBULOINTNEPHRITIS	Chronic tubulo-interstitial nephritis || id:finn-b-N14_CHRONTUBULOINTNEPHRITIS	CXCL5	0.00433832	0.0552681	0.942376
59cndX	finn-b-N14_PYELONEPHR	Acute tubulo-interstitial nephritis || id:finn-b-N14_PYELONEPHR	CXCL5	0.00686293	0.0135519	0.647437
59ENmG	ebi-a-GCST010005	Membranous nephropathy || id:ebi-a-GCST010005	BCAT2	NA	NA	NA
59ENmG	ebi-a-GCST90018788	Acute glomerulonephritis || id:ebi-a-GCST90018788	BCAT2	NA	NA	NA
59ENmG	ebi-a-GCST90018820	Chronic glomerulonephritis || id:ebi-a-GCST90018820	BCAT2	NA	NA	NA
59ENmG	ebi-a-GCST90018866	IgA nephropathy || id:ebi-a-GCST90018866	BCAT2	NA	NA	NA
59ENmG	finn-b-N14_CHRONTUBULOINTNEPHRITIS	Chronic tubulo-interstitial nephritis || id:finn-b-N14_CHRONTUBULOINTNEPHRITIS	BCAT2	NA	NA	NA
59ENmG	finn-b-N14_PYELONEPHR	Acute tubulo-interstitial nephritis || id:finn-b-N14_PYELONEPHR	BCAT2	NA	NA	NA
59Tpvh	ebi-a-GCST90018788	Acute glomerulonephritis || id:ebi-a-GCST90018788	KLHL30	NA	NA	NA
59Tpvh	ebi-a-GCST90018820	Chronic glomerulonephritis || id:ebi-a-GCST90018820	KLHL30	NA	NA	NA
59Tpvh	ebi-a-GCST90018866	IgA nephropathy || id:ebi-a-GCST90018866	KLHL30	NA	NA	NA
59Tpvh	finn-b-N14_CHRONTUBULOINTNEPHRITIS	Chronic tubulo-interstitial nephritis || id:finn-b-N14_CHRONTUBULOINTNEPHRITIS	KLHL30	NA	NA	NA
59Tpvh	finn-b-N14_PYELONEPHR	Acute tubulo-interstitial nephritis || id:finn-b-N14_PYELONEPHR	KLHL30	NA	NA	NA
5a88OK	ebi-a-GCST010005	Membranous nephropathy || id:ebi-a-GCST010005	C2	NA	NA	NA
5a88OK	ebi-a-GCST90018788	Acute glomerulonephritis || id:ebi-a-GCST90018788	C2	0.182457	0.481454	0.769386
5a88OK	ebi-a-GCST90018820	Chronic glomerulonephritis || id:ebi-a-GCST90018820	C2	0.399591	0.647943	0.648195
5a88OK	ebi-a-GCST90018866	IgA nephropathy || id:ebi-a-GCST90018866	C2	-0.203347	0.045332	0.139638
5a88OK	finn-b-N14_CHRONTUBULOINTNEPHRITIS	Chronic tubulo-interstitial nephritis || id:finn-b-N14_CHRONTUBULOINTNEPHRITIS	C2	NA	NA	NA
5a88OK	finn-b-N14_PYELONEPHR	Acute tubulo-interstitial nephritis || id:finn-b-N14_PYELONEPHR	C2	NA	NA	NA
5A9MeO	ebi-a-GCST90018788	Acute glomerulonephritis || id:ebi-a-GCST90018788	CHRNA2	NA	NA	NA
5A9MeO	ebi-a-GCST90018820	Chronic glomerulonephritis || id:ebi-a-GCST90018820	CHRNA2	NA	NA	NA
5A9MeO	ebi-a-GCST90018866	IgA nephropathy || id:ebi-a-GCST90018866	CHRNA2	NA	NA	NA
5A9MeO	finn-b-N14_CHRONTUBULOINTNEPHRITIS	Chronic tubulo-interstitial nephritis || id:finn-b-N14_CHRONTUBULOINTNEPHRITIS	CHRNA2	NA	NA	NA
5A9MeO	finn-b-N14_PYELONEPHR	Acute tubulo-interstitial nephritis || id:finn-b-N14_PYELONEPHR	CHRNA2	NA	NA	NA
5aF67c	ebi-a-GCST90018788	Acute glomerulonephritis || id:ebi-a-GCST90018788	BST2	-0.0710903	0.200914	0.783495
5aF67c	ebi-a-GCST90018820	Chronic glomerulonephritis || id:ebi-a-GCST90018820	BST2	-0.185886	0.195551	0.516128
5aF67c	ebi-a-GCST90018866	IgA nephropathy || id:ebi-a-GCST90018866	BST2	-0.0190173	0.10395	0.884807
5aF67c	finn-b-N14_CHRONTUBULOINTNEPHRITIS	Chronic tubulo-interstitial nephritis || id:finn-b-N14_CHRONTUBULOINTNEPHRITIS	BST2	0.337398	0.538852	0.643862
5aF67c	finn-b-N14_PYELONEPHR	Acute tubulo-interstitial nephritis || id:finn-b-N14_PYELONEPHR	BST2	0.0770644	0.0581941	0.411753
5b2Z3s	ebi-a-GCST010005	Membranous nephropathy || id:ebi-a-GCST010005	SQSTM1	NA	NA	NA
5b2Z3s	ebi-a-GCST90018788	Acute glomerulonephritis || id:ebi-a-GCST90018788	SQSTM1	0.0302913	0.132245	0.856652
5b2Z3s	ebi-a-GCST90018820	Chronic glomerulonephritis || id:ebi-a-GCST90018820	SQSTM1	-0.0665655	0.138298	0.714419
5b2Z3s	ebi-a-GCST90018866	IgA nephropathy || id:ebi-a-GCST90018866	SQSTM1	-0.0441402	0.0340695	0.418474
5b2Z3s	finn-b-N14_CHRONTUBULOINTNEPHRITIS	Chronic tubulo-interstitial nephritis || id:finn-b-N14_CHRONTUBULOINTNEPHRITIS	SQSTM1	-0.162388	0.170876	0.516211
5b2Z3s	finn-b-N14_PYELONEPHR	Acute tubulo-interstitial nephritis || id:finn-b-N14_PYELONEPHR	SQSTM1	-0.0104422	0.0416843	0.843738
5b8OC2	ebi-a-GCST90018788	Acute glomerulonephritis || id:ebi-a-GCST90018788	GSTCD	NA	NA	NA
5b8OC2	ebi-a-GCST90018820	Chronic glomerulonephritis || id:ebi-a-GCST90018820	GSTCD	NA	NA	NA
5b8OC2	ebi-a-GCST90018866	IgA nephropathy || id:ebi-a-GCST90018866	GSTCD	NA	NA	NA
5b8OC2	finn-b-N14_CHRONTUBULOINTNEPHRITIS	Chronic tubulo-interstitial nephritis || id:finn-b-N14_CHRONTUBULOINTNEPHRITIS	GSTCD	NA	NA	NA
5b8OC2	finn-b-N14_PYELONEPHR	Acute tubulo-interstitial nephritis || id:finn-b-N14_PYELONEPHR	GSTCD	NA	NA	NA
5Bil8c	ebi-a-GCST010005	Membranous nephropathy || id:ebi-a-GCST010005	FPGS	NA	NA	NA
5Bil8c	ebi-a-GCST90018788	Acute glomerulonephritis || id:ebi-a-GCST90018788	FPGS	NA	NA	NA
5Bil8c	ebi-a-GCST90018820	Chronic glomerulonephritis || id:ebi-a-GCST90018820	FPGS	NA	NA	NA
5Bil8c	ebi-a-GCST90018866	IgA nephropathy || id:ebi-a-GCST90018866	FPGS	NA	NA	NA
5Bil8c	finn-b-N14_CHRONTUBULOINTNEPHRITIS	Chronic tubulo-interstitial nephritis || id:finn-b-N14_CHRONTUBULOINTNEPHRITIS	FPGS	NA	NA	NA
5Bil8c	finn-b-N14_PYELONEPHR	Acute tubulo-interstitial nephritis || id:finn-b-N14_PYELONEPHR	FPGS	NA	NA	NA
5bvMmV	ebi-a-GCST010005	Membranous nephropathy || id:ebi-a-GCST010005	ACP2	NA	NA	NA
5bvMmV	ebi-a-GCST90018788	Acute glomerulonephritis || id:ebi-a-GCST90018788	ACP2	-0.417711	0.215853	0.0817331
5bvMmV	ebi-a-GCST90018820	Chronic glomerulonephritis || id:ebi-a-GCST90018820	ACP2	-0.0879494	0.190133	0.653575
5bvMmV	ebi-a-GCST90018866	IgA nephropathy || id:ebi-a-GCST90018866	ACP2	-0.0624526	0.0443135	0.189067
5bvMmV	finn-b-N14_CHRONTUBULOINTNEPHRITIS	Chronic tubulo-interstitial nephritis || id:finn-b-N14_CHRONTUBULOINTNEPHRITIS	ACP2	-0.0254179	0.206144	0.904578
5bvMmV	finn-b-N14_PYELONEPHR	Acute tubulo-interstitial nephritis || id:finn-b-N14_PYELONEPHR	ACP2	0.00996002	0.0502879	0.847399
5C4N3X	ebi-a-GCST010005	Membranous nephropathy || id:ebi-a-GCST010005	FSCN1	-0.674905	0.27384	0.245385
5C4N3X	ebi-a-GCST90018788	Acute glomerulonephritis || id:ebi-a-GCST90018788	FSCN1	0.000890536	0.391223	0.998327
5C4N3X	ebi-a-GCST90018820	Chronic glomerulonephritis || id:ebi-a-GCST90018820	FSCN1	0.326587	0.290113	0.34221
5C4N3X	ebi-a-GCST90018866	IgA nephropathy || id:ebi-a-GCST90018866	FSCN1	0.0424564	0.0508448	0.464982
5C4N3X	finn-b-N14_CHRONTUBULOINTNEPHRITIS	Chronic tubulo-interstitial nephritis || id:finn-b-N14_CHRONTUBULOINTNEPHRITIS	FSCN1	-0.00410294	0.273274	0.988964
5C4N3X	finn-b-N14_PYELONEPHR	Acute tubulo-interstitial nephritis || id:finn-b-N14_PYELONEPHR	FSCN1	0.0548225	0.0663621	0.46931
5DNUlO	ebi-a-GCST010005	Membranous nephropathy || id:ebi-a-GCST010005	PAPLN	NA	NA	NA
5DNUlO	ebi-a-GCST90018788	Acute glomerulonephritis || id:ebi-a-GCST90018788	PAPLN	NA	NA	NA
5DNUlO	ebi-a-GCST90018820	Chronic glomerulonephritis || id:ebi-a-GCST90018820	PAPLN	NA	NA	NA
5DNUlO	ebi-a-GCST90018866	IgA nephropathy || id:ebi-a-GCST90018866	PAPLN	NA	NA	NA
5DNUlO	finn-b-N14_CHRONTUBULOINTNEPHRITIS	Chronic tubulo-interstitial nephritis || id:finn-b-N14_CHRONTUBULOINTNEPHRITIS	PAPLN	NA	NA	NA
5DNUlO	finn-b-N14_PYELONEPHR	Acute tubulo-interstitial nephritis || id:finn-b-N14_PYELONEPHR	PAPLN	NA	NA	NA
5DNUlO	ieu-a-1081	IgA nephropathy || id:ieu-a-1081	PAPLN	NA	NA	NA
5gdZdp	ebi-a-GCST010005	Membranous nephropathy || id:ebi-a-GCST010005	FHIT	0.0770443	0.0578696	0.314548
5gdZdp	ebi-a-GCST90018788	Acute glomerulonephritis || id:ebi-a-GCST90018788	FHIT	-0.0536078	0.0753121	0.515896
5gdZdp	ebi-a-GCST90018820	Chronic glomerulonephritis || id:ebi-a-GCST90018820	FHIT	0.0304707	0.0653804	0.665425
5gdZdp	ebi-a-GCST90018866	IgA nephropathy || id:ebi-a-GCST90018866	FHIT	-0.00429549	0.0129625	0.756993
5gdZdp	finn-b-N14_CHRONTUBULOINTNEPHRITIS	Chronic tubulo-interstitial nephritis || id:finn-b-N14_CHRONTUBULOINTNEPHRITIS	FHIT	0.0614973	0.0622637	0.379218
5gdZdp	finn-b-N14_PYELONEPHR	Acute tubulo-interstitial nephritis || id:finn-b-N14_PYELONEPHR	FHIT	0.032992	0.0216654	0.202473
5Ggvl8	ebi-a-GCST010005	Membranous nephropathy || id:ebi-a-GCST010005	GNL3	NA	NA	NA
5Ggvl8	ebi-a-GCST90018788	Acute glomerulonephritis || id:ebi-a-GCST90018788	GNL3	NA	NA	NA
5Ggvl8	ebi-a-GCST90018820	Chronic glomerulonephritis || id:ebi-a-GCST90018820	GNL3	NA	NA	NA
5Ggvl8	ebi-a-GCST90018866	IgA nephropathy || id:ebi-a-GCST90018866	GNL3	NA	NA	NA
5GgXAI	ebi-a-GCST010005	Membranous nephropathy || id:ebi-a-GCST010005	ARSA	NA	NA	NA
5GgXAI	ebi-a-GCST90018788	Acute glomerulonephritis || id:ebi-a-GCST90018788	ARSA	0.00245919	0.0576638	0.969858
5GgXAI	ebi-a-GCST90018820	Chronic glomerulonephritis || id:ebi-a-GCST90018820	ARSA	0.0400599	0.0515896	0.518703
5GgXAI	ebi-a-GCST90018866	IgA nephropathy || id:ebi-a-GCST90018866	ARSA	-0.0041909	0.0106899	0.732859
5GgXAI	finn-b-N14_CHRONTUBULOINTNEPHRITIS	Chronic tubulo-interstitial nephritis || id:finn-b-N14_CHRONTUBULOINTNEPHRITIS	ARSA	-0.0550196	0.05632	0.43164
5GgXAI	finn-b-N14_PYELONEPHR	Acute tubulo-interstitial nephritis || id:finn-b-N14_PYELONEPHR	ARSA	-0.0213171	0.0137728	0.261759
5GX2wZ	ebi-a-GCST90018788	Acute glomerulonephritis || id:ebi-a-GCST90018788	LAMC1	-0.0402737	0.0932953	0.708055
5GX2wZ	ebi-a-GCST90018820	Chronic glomerulonephritis || id:ebi-a-GCST90018820	LAMC1	-0.114923	0.0729131	0.25569
5GX2wZ	ebi-a-GCST90018866	IgA nephropathy || id:ebi-a-GCST90018866	LAMC1	0.00787652	0.0166069	0.718059
5GX2wZ	finn-b-N14_CHRONTUBULOINTNEPHRITIS	Chronic tubulo-interstitial nephritis || id:finn-b-N14_CHRONTUBULOINTNEPHRITIS	LAMC1	0.0928522	0.0735926	0.334273
5GX2wZ	finn-b-N14_PYELONEPHR	Acute tubulo-interstitial nephritis || id:finn-b-N14_PYELONEPHR	LAMC1	0.0335944	0.0180025	0.203012
5IDVux	ebi-a-GCST010005	Membranous nephropathy || id:ebi-a-GCST010005	GYPC	NA	NA	NA
5IDVux	ebi-a-GCST90018788	Acute glomerulonephritis || id:ebi-a-GCST90018788	GYPC	0.0426898	0.264283	0.886519
5IDVux	ebi-a-GCST90018820	Chronic glomerulonephritis || id:ebi-a-GCST90018820	GYPC	0.156807	0.18724	0.490461
5IDVux	ebi-a-GCST90018866	IgA nephropathy || id:ebi-a-GCST90018866	GYPC	0.00409438	0.0429959	0.932816
5IDVux	finn-b-N14_CHRONTUBULOINTNEPHRITIS	Chronic tubulo-interstitial nephritis || id:finn-b-N14_CHRONTUBULOINTNEPHRITIS	GYPC	0.00533111	0.18925	0.980085
5IDVux	finn-b-N14_PYELONEPHR	Acute tubulo-interstitial nephritis || id:finn-b-N14_PYELONEPHR	GYPC	-0.0421184	0.0549883	0.523755
5iNfKa	ebi-a-GCST010005	Membranous nephropathy || id:ebi-a-GCST010005	ITGAV	NA	NA	NA
5iNfKa	ebi-a-GCST90018788	Acute glomerulonephritis || id:ebi-a-GCST90018788	ITGAV	0.207049	0.27404	0.588082
5iNfKa	ebi-a-GCST90018820	Chronic glomerulonephritis || id:ebi-a-GCST90018820	ITGAV	-0.112369	0.196947	0.669921
5iNfKa	ebi-a-GCST90018866	IgA nephropathy || id:ebi-a-GCST90018866	ITGAV	-0.0658414	0.111936	0.661507
5iNfKa	finn-b-N14_CHRONTUBULOINTNEPHRITIS	Chronic tubulo-interstitial nephritis || id:finn-b-N14_CHRONTUBULOINTNEPHRITIS	ITGAV	0.0757785	0.264144	0.822141
5iNfKa	finn-b-N14_PYELONEPHR	Acute tubulo-interstitial nephritis || id:finn-b-N14_PYELONEPHR	ITGAV	-0.00194654	0.0477228	0.974048
5jPurJ	ebi-a-GCST90018788	Acute glomerulonephritis || id:ebi-a-GCST90018788	DUSP3	-0.0343838	0.105298	0.775021
5jPurJ	ebi-a-GCST90018820	Chronic glomerulonephritis || id:ebi-a-GCST90018820	DUSP3	0.00178925	0.0641321	0.980276
5jPurJ	ebi-a-GCST90018866	IgA nephropathy || id:ebi-a-GCST90018866	DUSP3	0.0140227	0.0142702	0.429382
5jPurJ	finn-b-N14_CHRONTUBULOINTNEPHRITIS	Chronic tubulo-interstitial nephritis || id:finn-b-N14_CHRONTUBULOINTNEPHRITIS	DUSP3	0.0630035	0.0967257	0.581658
5jPurJ	finn-b-N14_PYELONEPHR	Acute tubulo-interstitial nephritis || id:finn-b-N14_PYELONEPHR	DUSP3	-0.0130132	0.0175346	0.535325
5jQr0S	ebi-a-GCST90018788	Acute glomerulonephritis || id:ebi-a-GCST90018788	RAB27A	NA	NA	NA
5jQr0S	ebi-a-GCST90018820	Chronic glomerulonephritis || id:ebi-a-GCST90018820	RAB27A	NA	NA	NA
5jQr0S	ebi-a-GCST90018866	IgA nephropathy || id:ebi-a-GCST90018866	RAB27A	NA	NA	NA
5jQr0S	finn-b-N14_CHRONTUBULOINTNEPHRITIS	Chronic tubulo-interstitial nephritis || id:finn-b-N14_CHRONTUBULOINTNEPHRITIS	RAB27A	NA	NA	NA
5jQr0S	finn-b-N14_PYELONEPHR	Acute tubulo-interstitial nephritis || id:finn-b-N14_PYELONEPHR	RAB27A	NA	NA	NA
5kJPOy	ebi-a-GCST010005	Membranous nephropathy || id:ebi-a-GCST010005	MAP4K5	0.0471339	0.0836921	0.673473
5kJPOy	ebi-a-GCST90018788	Acute glomerulonephritis || id:ebi-a-GCST90018788	MAP4K5	-0.0651562	0.235109	0.827891
5kJPOy	ebi-a-GCST90018820	Chronic glomerulonephritis || id:ebi-a-GCST90018820	MAP4K5	0.113299	0.22365	0.701484
5kJPOy	ebi-a-GCST90018866	IgA nephropathy || id:ebi-a-GCST90018866	MAP4K5	0.0106344	0.0231985	0.726365
5kJPOy	finn-b-N14_CHRONTUBULOINTNEPHRITIS	Chronic tubulo-interstitial nephritis || id:finn-b-N14_CHRONTUBULOINTNEPHRITIS	MAP4K5	0.0340364	0.114723	0.816392
5kJPOy	finn-b-N14_PYELONEPHR	Acute tubulo-interstitial nephritis || id:finn-b-N14_PYELONEPHR	MAP4K5	-0.0126861	0.0280432	0.729546
5kJPOy	ieu-a-1081	IgA nephropathy || id:ieu-a-1081	MAP4K5	NA	NA	NA
5kMJij	ebi-a-GCST90018788	Acute glomerulonephritis || id:ebi-a-GCST90018788	STK32C	-0.103104	0.161014	0.545612
5kMJij	ebi-a-GCST90018820	Chronic glomerulonephritis || id:ebi-a-GCST90018820	STK32C	-0.0199799	0.124691	0.877954
5kMJij	ebi-a-GCST90018866	IgA nephropathy || id:ebi-a-GCST90018866	STK32C	0.0347327	0.034351	0.350986
5kMJij	finn-b-N14_CHRONTUBULOINTNEPHRITIS	Chronic tubulo-interstitial nephritis || id:finn-b-N14_CHRONTUBULOINTNEPHRITIS	STK32C	0.12107	0.125167	0.377835
5kMJij	finn-b-N14_PYELONEPHR	Acute tubulo-interstitial nephritis || id:finn-b-N14_PYELONEPHR	STK32C	-0.0123179	0.03056	0.703553
5MbYlC	ebi-a-GCST90018788	Acute glomerulonephritis || id:ebi-a-GCST90018788	NOS3	NA	NA	NA
5MbYlC	ebi-a-GCST90018820	Chronic glomerulonephritis || id:ebi-a-GCST90018820	NOS3	NA	NA	NA
5MbYlC	ebi-a-GCST90018866	IgA nephropathy || id:ebi-a-GCST90018866	NOS3	NA	NA	NA
5MbYlC	finn-b-N14_CHRONTUBULOINTNEPHRITIS	Chronic tubulo-interstitial nephritis || id:finn-b-N14_CHRONTUBULOINTNEPHRITIS	NOS3	NA	NA	NA
5MbYlC	finn-b-N14_PYELONEPHR	Acute tubulo-interstitial nephritis || id:finn-b-N14_PYELONEPHR	NOS3	NA	NA	NA
5mIbzn	ebi-a-GCST010005	Membranous nephropathy || id:ebi-a-GCST010005	CD55	NA	NA	NA
5mIbzn	ebi-a-GCST90018788	Acute glomerulonephritis || id:ebi-a-GCST90018788	CD55	-0.0968835	0.234204	0.687847
5mIbzn	ebi-a-GCST90018820	Chronic glomerulonephritis || id:ebi-a-GCST90018820	CD55	0.200004	0.130307	0.155828
5mIbzn	ebi-a-GCST90018866	IgA nephropathy || id:ebi-a-GCST90018866	CD55	-0.010296	0.032676	0.759168
5mIbzn	finn-b-N14_CHRONTUBULOINTNEPHRITIS	Chronic tubulo-interstitial nephritis || id:finn-b-N14_CHRONTUBULOINTNEPHRITIS	CD55	0.0980545	0.141127	0.503006
5mIbzn	finn-b-N14_PYELONEPHR	Acute tubulo-interstitial nephritis || id:finn-b-N14_PYELONEPHR	CD55	-0.00707494	0.029682	0.816417
5MkHaF	ebi-a-GCST90018788	Acute glomerulonephritis || id:ebi-a-GCST90018788	FCRL5	-0.130213	0.150939	0.403944
5MkHaF	ebi-a-GCST90018820	Chronic glomerulonephritis || id:ebi-a-GCST90018820	FCRL5	-0.126242	0.107264	0.260321
5MkHaF	ebi-a-GCST90018866	IgA nephropathy || id:ebi-a-GCST90018866	FCRL5	-0.0184607	0.0249207	0.471997
5MkHaF	finn-b-N14_CHRONTUBULOINTNEPHRITIS	Chronic tubulo-interstitial nephritis || id:finn-b-N14_CHRONTUBULOINTNEPHRITIS	FCRL5	0.0305637	0.0997592	0.763828
5MkHaF	finn-b-N14_PYELONEPHR	Acute tubulo-interstitial nephritis || id:finn-b-N14_PYELONEPHR	FCRL5	-0.000972369	0.024386	0.968757
5N6Z6z	ebi-a-GCST90018788	Acute glomerulonephritis || id:ebi-a-GCST90018788	MLST8	NA	NA	NA
5N6Z6z	ebi-a-GCST90018820	Chronic glomerulonephritis || id:ebi-a-GCST90018820	MLST8	NA	NA	NA
5N6Z6z	ebi-a-GCST90018866	IgA nephropathy || id:ebi-a-GCST90018866	MLST8	NA	NA	NA
5N6Z6z	finn-b-N14_CHRONTUBULOINTNEPHRITIS	Chronic tubulo-interstitial nephritis || id:finn-b-N14_CHRONTUBULOINTNEPHRITIS	MLST8	NA	NA	NA
5N6Z6z	finn-b-N14_PYELONEPHR	Acute tubulo-interstitial nephritis || id:finn-b-N14_PYELONEPHR	MLST8	NA	NA	NA
5ohZbD	ebi-a-GCST90018788	Acute glomerulonephritis || id:ebi-a-GCST90018788	ACP6	0.126679	0.206203	0.572212
5ohZbD	ebi-a-GCST90018820	Chronic glomerulonephritis || id:ebi-a-GCST90018820	ACP6	-0.0966079	0.149267	0.552761
5ohZbD	ebi-a-GCST90018866	IgA nephropathy || id:ebi-a-GCST90018866	ACP6	0.0679156	0.0761942	0.423114
5ohZbD	finn-b-N14_CHRONTUBULOINTNEPHRITIS	Chronic tubulo-interstitial nephritis || id:finn-b-N14_CHRONTUBULOINTNEPHRITIS	ACP6	-0.0870116	0.135366	0.555354
5ohZbD	finn-b-N14_PYELONEPHR	Acute tubulo-interstitial nephritis || id:finn-b-N14_PYELONEPHR	ACP6	0.0132127	0.034001	0.717372
5OOO0V	ebi-a-GCST010005	Membranous nephropathy || id:ebi-a-GCST010005	RTKN2	NA	NA	NA
5OOO0V	ebi-a-GCST90018788	Acute glomerulonephritis || id:ebi-a-GCST90018788	RTKN2	-0.0754016	0.165696	0.668143
5OOO0V	ebi-a-GCST90018820	Chronic glomerulonephritis || id:ebi-a-GCST90018820	RTKN2	0.0230482	0.250193	0.930178
5OOO0V	ebi-a-GCST90018866	IgA nephropathy || id:ebi-a-GCST90018866	RTKN2	0.0840068	0.036115	0.0675392
5OOO0V	finn-b-N14_CHRONTUBULOINTNEPHRITIS	Chronic tubulo-interstitial nephritis || id:finn-b-N14_CHRONTUBULOINTNEPHRITIS	RTKN2	0.262328	0.255654	0.351896
5OOO0V	finn-b-N14_PYELONEPHR	Acute tubulo-interstitial nephritis || id:finn-b-N14_PYELONEPHR	RTKN2	-0.0426689	0.046044	0.396612
5oref3	ebi-a-GCST010005	Membranous nephropathy || id:ebi-a-GCST010005	PSMD2	-0.0230292	0.0585074	0.761276
5oref3	ebi-a-GCST90018788	Acute glomerulonephritis || id:ebi-a-GCST90018788	PSMD2	-0.068838	0.0828279	0.558557
5oref3	ebi-a-GCST90018820	Chronic glomerulonephritis || id:ebi-a-GCST90018820	PSMD2	-0.0976732	0.074712	0.415701
5oref3	ebi-a-GCST90018866	IgA nephropathy || id:ebi-a-GCST90018866	PSMD2	0.00337136	0.0159067	0.867039
5oref3	finn-b-N14_CHRONTUBULOINTNEPHRITIS	Chronic tubulo-interstitial nephritis || id:finn-b-N14_CHRONTUBULOINTNEPHRITIS	PSMD2	-0.075884	0.0804478	0.51858
5oref3	finn-b-N14_PYELONEPHR	Acute tubulo-interstitial nephritis || id:finn-b-N14_PYELONEPHR	PSMD2	-0.00982914	0.0196404	0.704601
5PfScJ	ebi-a-GCST90018788	Acute glomerulonephritis || id:ebi-a-GCST90018788	ADCY10	0.138504	0.259609	0.687996
5PfScJ	ebi-a-GCST90018820	Chronic glomerulonephritis || id:ebi-a-GCST90018820	ADCY10	0.0814393	0.200096	0.753929
5PfScJ	ebi-a-GCST90018866	IgA nephropathy || id:ebi-a-GCST90018866	ADCY10	0.0239211	0.0379449	0.641911
5PfScJ	finn-b-N14_CHRONTUBULOINTNEPHRITIS	Chronic tubulo-interstitial nephritis || id:finn-b-N14_CHRONTUBULOINTNEPHRITIS	ADCY10	-0.000583068	0.19885	0.998133
5PfScJ	finn-b-N14_PYELONEPHR	Acute tubulo-interstitial nephritis || id:finn-b-N14_PYELONEPHR	ADCY10	-0.034876	0.0487024	0.604371
5PiF6d	ebi-a-GCST010005	Membranous nephropathy || id:ebi-a-GCST010005	HLA-DQB1	NA	NA	NA
5PiF6d	ebi-a-GCST90018788	Acute glomerulonephritis || id:ebi-a-GCST90018788	HLA-DQB1	0.179692	0.10341	0.142773
5PiF6d	ebi-a-GCST90018820	Chronic glomerulonephritis || id:ebi-a-GCST90018820	HLA-DQB1	0.14331	0.152591	0.390757
5PiF6d	ebi-a-GCST90018866	IgA nephropathy || id:ebi-a-GCST90018866	HLA-DQB1	-0.0824268	0.0423348	0.109085
5PiF6d	finn-b-N14_CHRONTUBULOINTNEPHRITIS	Chronic tubulo-interstitial nephritis || id:finn-b-N14_CHRONTUBULOINTNEPHRITIS	HLA-DQB1	-0.213041	0.139705	0.187788
5PiF6d	finn-b-N14_PYELONEPHR	Acute tubulo-interstitial nephritis || id:finn-b-N14_PYELONEPHR	HLA-DQB1	-0.0446749	0.0315166	0.215529
5PqcKK	ebi-a-GCST90018788	Acute glomerulonephritis || id:ebi-a-GCST90018788	MATN2	-0.017525	0.0870664	0.850298
5PqcKK	ebi-a-GCST90018820	Chronic glomerulonephritis || id:ebi-a-GCST90018820	MATN2	0.116305	0.0918346	0.274074
5PqcKK	ebi-a-GCST90018866	IgA nephropathy || id:ebi-a-GCST90018866	MATN2	-0.0171252	0.0239572	0.51422
5PqcKK	finn-b-N14_CHRONTUBULOINTNEPHRITIS	Chronic tubulo-interstitial nephritis || id:finn-b-N14_CHRONTUBULOINTNEPHRITIS	MATN2	0.261318	0.12337	0.101553
5PqcKK	finn-b-N14_PYELONEPHR	Acute tubulo-interstitial nephritis || id:finn-b-N14_PYELONEPHR	MATN2	0.00110582	0.0295413	0.971934
5q0Xfa	ebi-a-GCST90018788	Acute glomerulonephritis || id:ebi-a-GCST90018788	SIK3	NA	NA	NA
5q0Xfa	ebi-a-GCST90018820	Chronic glomerulonephritis || id:ebi-a-GCST90018820	SIK3	NA	NA	NA
5q0Xfa	ebi-a-GCST90018866	IgA nephropathy || id:ebi-a-GCST90018866	SIK3	NA	NA	NA
5q0Xfa	finn-b-N14_CHRONTUBULOINTNEPHRITIS	Chronic tubulo-interstitial nephritis || id:finn-b-N14_CHRONTUBULOINTNEPHRITIS	SIK3	NA	NA	NA
5q0Xfa	finn-b-N14_PYELONEPHR	Acute tubulo-interstitial nephritis || id:finn-b-N14_PYELONEPHR	SIK3	NA	NA	NA
5sijMu	ebi-a-GCST90018788	Acute glomerulonephritis || id:ebi-a-GCST90018788	COQ2	NA	NA	NA
5sijMu	ebi-a-GCST90018820	Chronic glomerulonephritis || id:ebi-a-GCST90018820	COQ2	NA	NA	NA
5sijMu	ebi-a-GCST90018866	IgA nephropathy || id:ebi-a-GCST90018866	COQ2	NA	NA	NA
5sijMu	finn-b-N14_CHRONTUBULOINTNEPHRITIS	Chronic tubulo-interstitial nephritis || id:finn-b-N14_CHRONTUBULOINTNEPHRITIS	COQ2	NA	NA	NA
5sijMu	finn-b-N14_PYELONEPHR	Acute tubulo-interstitial nephritis || id:finn-b-N14_PYELONEPHR	COQ2	NA	NA	NA
5tq8ml	ebi-a-GCST90018788	Acute glomerulonephritis || id:ebi-a-GCST90018788	ADCK4	NA	NA	NA
5tq8ml	ebi-a-GCST90018820	Chronic glomerulonephritis || id:ebi-a-GCST90018820	ADCK4	NA	NA	NA
5tq8ml	ebi-a-GCST90018866	IgA nephropathy || id:ebi-a-GCST90018866	ADCK4	NA	NA	NA
5tq8ml	finn-b-N14_CHRONTUBULOINTNEPHRITIS	Chronic tubulo-interstitial nephritis || id:finn-b-N14_CHRONTUBULOINTNEPHRITIS	ADCK4	NA	NA	NA
5tq8ml	finn-b-N14_PYELONEPHR	Acute tubulo-interstitial nephritis || id:finn-b-N14_PYELONEPHR	ADCK4	NA	NA	NA
5UpFhO	ebi-a-GCST90018788	Acute glomerulonephritis || id:ebi-a-GCST90018788	SDF4	NA	NA	NA
5UpFhO	ebi-a-GCST90018820	Chronic glomerulonephritis || id:ebi-a-GCST90018820	SDF4	NA	NA	NA
5UpFhO	ebi-a-GCST90018866	IgA nephropathy || id:ebi-a-GCST90018866	SDF4	NA	NA	NA
5UpFhO	finn-b-N14_CHRONTUBULOINTNEPHRITIS	Chronic tubulo-interstitial nephritis || id:finn-b-N14_CHRONTUBULOINTNEPHRITIS	SDF4	NA	NA	NA
5UpFhO	finn-b-N14_PYELONEPHR	Acute tubulo-interstitial nephritis || id:finn-b-N14_PYELONEPHR	SDF4	NA	NA	NA
5uWtJh	ebi-a-GCST90018788	Acute glomerulonephritis || id:ebi-a-GCST90018788	DRAXIN	-0.0418531	0.244555	0.892094
5uWtJh	ebi-a-GCST90018820	Chronic glomerulonephritis || id:ebi-a-GCST90018820	DRAXIN	0.136246	0.196966	0.614749
5uWtJh	ebi-a-GCST90018866	IgA nephropathy || id:ebi-a-GCST90018866	DRAXIN	-0.0614833	0.0650344	0.517864
5uWtJh	finn-b-N14_CHRONTUBULOINTNEPHRITIS	Chronic tubulo-interstitial nephritis || id:finn-b-N14_CHRONTUBULOINTNEPHRITIS	DRAXIN	-0.145258	0.192995	0.589254
5uWtJh	finn-b-N14_PYELONEPHR	Acute tubulo-interstitial nephritis || id:finn-b-N14_PYELONEPHR	DRAXIN	0.0190593	0.0470933	0.755179
5Vp3Tj	ebi-a-GCST90018788	Acute glomerulonephritis || id:ebi-a-GCST90018788	CERK	-0.0421995	0.0914135	0.724671
5Vp3Tj	ebi-a-GCST90018820	Chronic glomerulonephritis || id:ebi-a-GCST90018820	CERK	-0.0556351	0.0698443	0.571784
5Vp3Tj	ebi-a-GCST90018866	IgA nephropathy || id:ebi-a-GCST90018866	CERK	0.00760034	0.0140465	0.684254
5Vp3Tj	finn-b-N14_CHRONTUBULOINTNEPHRITIS	Chronic tubulo-interstitial nephritis || id:finn-b-N14_CHRONTUBULOINTNEPHRITIS	CERK	-0.128594	0.0697721	0.316481
5Vp3Tj	finn-b-N14_PYELONEPHR	Acute tubulo-interstitial nephritis || id:finn-b-N14_PYELONEPHR	CERK	0.0228599	0.0252169	0.531186
5vSxGS	ebi-a-GCST010005	Membranous nephropathy || id:ebi-a-GCST010005	SEMA3C	NA	NA	NA
5vSxGS	ebi-a-GCST90018788	Acute glomerulonephritis || id:ebi-a-GCST90018788	SEMA3C	0.0134	0.298273	0.968249
5vSxGS	ebi-a-GCST90018820	Chronic glomerulonephritis || id:ebi-a-GCST90018820	SEMA3C	-0.260046	0.159312	0.244207
5vSxGS	ebi-a-GCST90018866	IgA nephropathy || id:ebi-a-GCST90018866	SEMA3C	0.0250571	0.0242835	0.410582
5vSxGS	finn-b-N14_CHRONTUBULOINTNEPHRITIS	Chronic tubulo-interstitial nephritis || id:finn-b-N14_CHRONTUBULOINTNEPHRITIS	SEMA3C	0.378405	0.169951	0.268734
5vSxGS	finn-b-N14_PYELONEPHR	Acute tubulo-interstitial nephritis || id:finn-b-N14_PYELONEPHR	SEMA3C	-0.0605521	0.0416003	0.383219
5xLkOo	ebi-a-GCST90018788	Acute glomerulonephritis || id:ebi-a-GCST90018788	CRISP2	0.194131	0.10949	0.326922
5xLkOo	ebi-a-GCST90018820	Chronic glomerulonephritis || id:ebi-a-GCST90018820	CRISP2	0.0377031	0.0844895	0.732793
5xLkOo	ebi-a-GCST90018866	IgA nephropathy || id:ebi-a-GCST90018866	CRISP2	0.0174578	0.0228024	0.58402
5xLkOo	finn-b-N14_CHRONTUBULOINTNEPHRITIS	Chronic tubulo-interstitial nephritis || id:finn-b-N14_CHRONTUBULOINTNEPHRITIS	CRISP2	-0.133188	0.156585	0.551291
5xLkOo	finn-b-N14_PYELONEPHR	Acute tubulo-interstitial nephritis || id:finn-b-N14_PYELONEPHR	CRISP2	-0.0187968	0.0203787	0.525693
5yAUDv	ebi-a-GCST90018788	Acute glomerulonephritis || id:ebi-a-GCST90018788	MAP3K9	NA	NA	NA
5yAUDv	ebi-a-GCST90018820	Chronic glomerulonephritis || id:ebi-a-GCST90018820	MAP3K9	NA	NA	NA
5yAUDv	ebi-a-GCST90018866	IgA nephropathy || id:ebi-a-GCST90018866	MAP3K9	NA	NA	NA
5yAUDv	finn-b-N14_CHRONTUBULOINTNEPHRITIS	Chronic tubulo-interstitial nephritis || id:finn-b-N14_CHRONTUBULOINTNEPHRITIS	MAP3K9	NA	NA	NA
5yAUDv	finn-b-N14_PYELONEPHR	Acute tubulo-interstitial nephritis || id:finn-b-N14_PYELONEPHR	MAP3K9	NA	NA	NA
5yGExW	ebi-a-GCST90018788	Acute glomerulonephritis || id:ebi-a-GCST90018788	INSR	0.281135	0.25817	0.472908
5yGExW	ebi-a-GCST90018820	Chronic glomerulonephritis || id:ebi-a-GCST90018820	INSR	0.0355022	0.219262	0.897807
5yGExW	ebi-a-GCST90018866	IgA nephropathy || id:ebi-a-GCST90018866	INSR	0.00338215	0.0414262	0.94814
5yGExW	finn-b-N14_CHRONTUBULOINTNEPHRITIS	Chronic tubulo-interstitial nephritis || id:finn-b-N14_CHRONTUBULOINTNEPHRITIS	INSR	-0.00394047	0.212528	0.988198
5yGExW	finn-b-N14_PYELONEPHR	Acute tubulo-interstitial nephritis || id:finn-b-N14_PYELONEPHR	INSR	0.00527321	0.0520557	0.93573
5yjFaa	ebi-a-GCST90018788	Acute glomerulonephritis || id:ebi-a-GCST90018788	IGLV5-37	NA	NA	NA
5yjFaa	ebi-a-GCST90018820	Chronic glomerulonephritis || id:ebi-a-GCST90018820	IGLV5-37	NA	NA	NA
5yjFaa	ebi-a-GCST90018866	IgA nephropathy || id:ebi-a-GCST90018866	IGLV5-37	NA	NA	NA
5yjFaa	finn-b-N14_CHRONTUBULOINTNEPHRITIS	Chronic tubulo-interstitial nephritis || id:finn-b-N14_CHRONTUBULOINTNEPHRITIS	IGLV5-37	NA	NA	NA
5yjFaa	finn-b-N14_PYELONEPHR	Acute tubulo-interstitial nephritis || id:finn-b-N14_PYELONEPHR	IGLV5-37	NA	NA	NA
5yKpN7	ebi-a-GCST90018788	Acute glomerulonephritis || id:ebi-a-GCST90018788	WDR5	NA	NA	NA
5yKpN7	ebi-a-GCST90018820	Chronic glomerulonephritis || id:ebi-a-GCST90018820	WDR5	NA	NA	NA
5yKpN7	ebi-a-GCST90018866	IgA nephropathy || id:ebi-a-GCST90018866	WDR5	NA	NA	NA
5YU2ch	ebi-a-GCST010005	Membranous nephropathy || id:ebi-a-GCST010005	APAF1	NA	NA	NA
5YU2ch	ebi-a-GCST90018788	Acute glomerulonephritis || id:ebi-a-GCST90018788	APAF1	1.23241	0.632511	0.30187
5YU2ch	ebi-a-GCST90018820	Chronic glomerulonephritis || id:ebi-a-GCST90018820	APAF1	0.847154	0.456644	0.314735
5YU2ch	ebi-a-GCST90018866	IgA nephropathy || id:ebi-a-GCST90018866	APAF1	-0.0182668	0.0761057	0.850036
5YU2ch	finn-b-N14_CHRONTUBULOINTNEPHRITIS	Chronic tubulo-interstitial nephritis || id:finn-b-N14_CHRONTUBULOINTNEPHRITIS	APAF1	-0.415831	0.494344	0.55478
5YU2ch	finn-b-N14_PYELONEPHR	Acute tubulo-interstitial nephritis || id:finn-b-N14_PYELONEPHR	APAF1	-0.10402	0.12169	0.549735
5Z6Ygy	ebi-a-GCST90018788	Acute glomerulonephritis || id:ebi-a-GCST90018788	VCAM1	NA	NA	NA
5Z6Ygy	ebi-a-GCST90018820	Chronic glomerulonephritis || id:ebi-a-GCST90018820	VCAM1	NA	NA	NA
5Z6Ygy	ebi-a-GCST90018866	IgA nephropathy || id:ebi-a-GCST90018866	VCAM1	NA	NA	NA
5Z6Ygy	finn-b-N14_CHRONTUBULOINTNEPHRITIS	Chronic tubulo-interstitial nephritis || id:finn-b-N14_CHRONTUBULOINTNEPHRITIS	VCAM1	NA	NA	NA
5Z6Ygy	finn-b-N14_PYELONEPHR	Acute tubulo-interstitial nephritis || id:finn-b-N14_PYELONEPHR	VCAM1	NA	NA	NA
62WSA4	ebi-a-GCST010005	Membranous nephropathy || id:ebi-a-GCST010005	IFNAR2	0.0174207	0.0628257	0.827801
62WSA4	ebi-a-GCST90018788	Acute glomerulonephritis || id:ebi-a-GCST90018788	IFNAR2	0.0423825	0.0721423	0.582405
62WSA4	ebi-a-GCST90018820	Chronic glomerulonephritis || id:ebi-a-GCST90018820	IFNAR2	-0.076597	0.0762252	0.36108
62WSA4	ebi-a-GCST90018866	IgA nephropathy || id:ebi-a-GCST90018866	IFNAR2	-0.0206297	0.0114371	0.131121
62WSA4	finn-b-N14_CHRONTUBULOINTNEPHRITIS	Chronic tubulo-interstitial nephritis || id:finn-b-N14_CHRONTUBULOINTNEPHRITIS	IFNAR2	-0.0231004	0.100968	0.830254
62WSA4	finn-b-N14_PYELONEPHR	Acute tubulo-interstitial nephritis || id:finn-b-N14_PYELONEPHR	IFNAR2	0.0105981	0.0251088	0.69466
62WSA4	ieu-a-1081	IgA nephropathy || id:ieu-a-1081	IFNAR2	NA	NA	NA
66H9rM	ebi-a-GCST010005	Membranous nephropathy || id:ebi-a-GCST010005	SLC12A1	0.0460399	0.0624736	0.537879
66H9rM	ebi-a-GCST90018788	Acute glomerulonephritis || id:ebi-a-GCST90018788	SLC12A1	-0.0110258	0.0494436	0.837858
66H9rM	ebi-a-GCST90018820	Chronic glomerulonephritis || id:ebi-a-GCST90018820	SLC12A1	0.0268968	0.0445256	0.588417
66H9rM	ebi-a-GCST90018866	IgA nephropathy || id:ebi-a-GCST90018866	SLC12A1	0.000491719	0.0122697	0.970551
66H9rM	finn-b-N14_CHRONTUBULOINTNEPHRITIS	Chronic tubulo-interstitial nephritis || id:finn-b-N14_CHRONTUBULOINTNEPHRITIS	SLC12A1	0.0466394	0.0469283	0.393555
66H9rM	finn-b-N14_PYELONEPHR	Acute tubulo-interstitial nephritis || id:finn-b-N14_PYELONEPHR	SLC12A1	0.0129999	0.0114614	0.339131
66H9rM	ieu-a-1081	IgA nephropathy || id:ieu-a-1081	SLC12A1	NA	NA	NA
67nzjc	ebi-a-GCST010005	Membranous nephropathy || id:ebi-a-GCST010005	NCAM1	-0.0557781	0.0330446	0.340486
67nzjc	ebi-a-GCST90018788	Acute glomerulonephritis || id:ebi-a-GCST90018788	NCAM1	0.0540146	0.0507202	0.479982
67nzjc	ebi-a-GCST90018820	Chronic glomerulonephritis || id:ebi-a-GCST90018820	NCAM1	-0.014229	0.0933017	0.903655
67nzjc	ebi-a-GCST90018866	IgA nephropathy || id:ebi-a-GCST90018866	NCAM1	0.00945955	0.00955063	0.50305
67nzjc	finn-b-N14_CHRONTUBULOINTNEPHRITIS	Chronic tubulo-interstitial nephritis || id:finn-b-N14_CHRONTUBULOINTNEPHRITIS	NCAM1	-0.0605025	0.0478319	0.425879
67nzjc	finn-b-N14_PYELONEPHR	Acute tubulo-interstitial nephritis || id:finn-b-N14_PYELONEPHR	NCAM1	-0.000221027	0.0162526	0.991343
6agrEJ	ebi-a-GCST90018788	Acute glomerulonephritis || id:ebi-a-GCST90018788	BLVRA	0.0301567	0.101079	0.777439
6agrEJ	ebi-a-GCST90018820	Chronic glomerulonephritis || id:ebi-a-GCST90018820	BLVRA	0.00753215	0.0860744	0.933665
6agrEJ	ebi-a-GCST90018866	IgA nephropathy || id:ebi-a-GCST90018866	BLVRA	-0.027035	0.0208985	0.252326
6agrEJ	finn-b-N14_CHRONTUBULOINTNEPHRITIS	Chronic tubulo-interstitial nephritis || id:finn-b-N14_CHRONTUBULOINTNEPHRITIS	BLVRA	0.0495253	0.0947406	0.623479
6agrEJ	finn-b-N14_PYELONEPHR	Acute tubulo-interstitial nephritis || id:finn-b-N14_PYELONEPHR	BLVRA	0.0152727	0.023212	0.53964
6E5PBe	ebi-a-GCST90018788	Acute glomerulonephritis || id:ebi-a-GCST90018788	OXSR1	0.0862793	0.461363	0.882305
6E5PBe	ebi-a-GCST90018820	Chronic glomerulonephritis || id:ebi-a-GCST90018820	OXSR1	0.0847324	0.263722	0.80209
6E5PBe	ebi-a-GCST90018866	IgA nephropathy || id:ebi-a-GCST90018866	OXSR1	0.0122229	0.0752849	0.897535
6E5PBe	finn-b-N14_CHRONTUBULOINTNEPHRITIS	Chronic tubulo-interstitial nephritis || id:finn-b-N14_CHRONTUBULOINTNEPHRITIS	OXSR1	-0.239114	0.514272	0.722929
6E5PBe	finn-b-N14_PYELONEPHR	Acute tubulo-interstitial nephritis || id:finn-b-N14_PYELONEPHR	OXSR1	0.000717916	0.134558	0.996603
6GuPhz	ebi-a-GCST010005	Membranous nephropathy || id:ebi-a-GCST010005	B4GALT1	NA	NA	NA
6GuPhz	ebi-a-GCST90018788	Acute glomerulonephritis || id:ebi-a-GCST90018788	B4GALT1	NA	NA	NA
6GuPhz	ebi-a-GCST90018820	Chronic glomerulonephritis || id:ebi-a-GCST90018820	B4GALT1	NA	NA	NA
6GuPhz	ebi-a-GCST90018866	IgA nephropathy || id:ebi-a-GCST90018866	B4GALT1	NA	NA	NA
6GuPhz	finn-b-N14_CHRONTUBULOINTNEPHRITIS	Chronic tubulo-interstitial nephritis || id:finn-b-N14_CHRONTUBULOINTNEPHRITIS	B4GALT1	NA	NA	NA
6GuPhz	finn-b-N14_PYELONEPHR	Acute tubulo-interstitial nephritis || id:finn-b-N14_PYELONEPHR	B4GALT1	NA	NA	NA
6I6V1J	ebi-a-GCST010005	Membranous nephropathy || id:ebi-a-GCST010005	FZD2	0.073579	0.0467142	0.36012
6I6V1J	ebi-a-GCST90018788	Acute glomerulonephritis || id:ebi-a-GCST90018788	FZD2	-0.15973	0.0608398	0.231683
6I6V1J	ebi-a-GCST90018820	Chronic glomerulonephritis || id:ebi-a-GCST90018820	FZD2	-0.083102	0.100294	0.559504
6I6V1J	ebi-a-GCST90018866	IgA nephropathy || id:ebi-a-GCST90018866	FZD2	0.0156611	0.0187041	0.556226
6I6V1J	finn-b-N14_CHRONTUBULOINTNEPHRITIS	Chronic tubulo-interstitial nephritis || id:finn-b-N14_CHRONTUBULOINTNEPHRITIS	FZD2	0.0537208	0.0628478	0.549744
6I6V1J	finn-b-N14_PYELONEPHR	Acute tubulo-interstitial nephritis || id:finn-b-N14_PYELONEPHR	FZD2	-0.000355808	0.0295853	0.992344
6I6V1J	ieu-a-1081	IgA nephropathy || id:ieu-a-1081	FZD2	NA	NA	NA
6iknH8	ebi-a-GCST010005	Membranous nephropathy || id:ebi-a-GCST010005	BAZ2B	NA	NA	NA
6iknH8	ebi-a-GCST90018788	Acute glomerulonephritis || id:ebi-a-GCST90018788	BAZ2B	0.123322	0.138196	0.437942
6iknH8	ebi-a-GCST90018820	Chronic glomerulonephritis || id:ebi-a-GCST90018820	BAZ2B	-0.0470574	0.0865018	0.624264
6iknH8	ebi-a-GCST90018866	IgA nephropathy || id:ebi-a-GCST90018866	BAZ2B	-0.00672421	0.0210775	0.770631
6iknH8	finn-b-N14_CHRONTUBULOINTNEPHRITIS	Chronic tubulo-interstitial nephritis || id:finn-b-N14_CHRONTUBULOINTNEPHRITIS	BAZ2B	-0.0901046	0.159349	0.611293
6iknH8	finn-b-N14_PYELONEPHR	Acute tubulo-interstitial nephritis || id:finn-b-N14_PYELONEPHR	BAZ2B	0.0110073	0.020921	0.63521
6Jnp79	ebi-a-GCST90018788	Acute glomerulonephritis || id:ebi-a-GCST90018788	MSLN	0.00445767	0.0674499	0.957988
6Jnp79	ebi-a-GCST90018820	Chronic glomerulonephritis || id:ebi-a-GCST90018820	MSLN	0.00354553	0.0755916	0.970162
6Jnp79	ebi-a-GCST90018866	IgA nephropathy || id:ebi-a-GCST90018866	MSLN	-0.00437713	0.0126775	0.788353
6Jnp79	finn-b-N14_CHRONTUBULOINTNEPHRITIS	Chronic tubulo-interstitial nephritis || id:finn-b-N14_CHRONTUBULOINTNEPHRITIS	MSLN	0.0978425	0.0647835	0.372326
6Jnp79	finn-b-N14_PYELONEPHR	Acute tubulo-interstitial nephritis || id:finn-b-N14_PYELONEPHR	MSLN	0.017389	0.0158605	0.470753
6jZSg5	ebi-a-GCST010005	Membranous nephropathy || id:ebi-a-GCST010005	CRABP2	NA	NA	NA
6jZSg5	ebi-a-GCST90018788	Acute glomerulonephritis || id:ebi-a-GCST90018788	CRABP2	0.121147	0.0621421	0.301727
6jZSg5	ebi-a-GCST90018820	Chronic glomerulonephritis || id:ebi-a-GCST90018820	CRABP2	-0.120608	0.0740394	0.350502
6jZSg5	ebi-a-GCST90018866	IgA nephropathy || id:ebi-a-GCST90018866	CRABP2	-0.0165271	0.0133713	0.433054
6jZSg5	finn-b-N14_CHRONTUBULOINTNEPHRITIS	Chronic tubulo-interstitial nephritis || id:finn-b-N14_CHRONTUBULOINTNEPHRITIS	CRABP2	-0.00745532	0.0701035	0.932551
6jZSg5	finn-b-N14_PYELONEPHR	Acute tubulo-interstitial nephritis || id:finn-b-N14_PYELONEPHR	CRABP2	0.0306657	0.0171811	0.325119
6kVBBf	ebi-a-GCST010005	Membranous nephropathy || id:ebi-a-GCST010005	PRMT7	NA	NA	NA
6kVBBf	ebi-a-GCST90018788	Acute glomerulonephritis || id:ebi-a-GCST90018788	PRMT7	0.0241374	0.0787389	0.788156
6kVBBf	ebi-a-GCST90018820	Chronic glomerulonephritis || id:ebi-a-GCST90018820	PRMT7	0.0428676	0.0814809	0.651332
6kVBBf	ebi-a-GCST90018866	IgA nephropathy || id:ebi-a-GCST90018866	PRMT7	0.00983362	0.0149167	0.577499
6kVBBf	finn-b-N14_CHRONTUBULOINTNEPHRITIS	Chronic tubulo-interstitial nephritis || id:finn-b-N14_CHRONTUBULOINTNEPHRITIS	PRMT7	-0.119832	0.0726009	0.240618
6kVBBf	finn-b-N14_PYELONEPHR	Acute tubulo-interstitial nephritis || id:finn-b-N14_PYELONEPHR	PRMT7	0.0183559	0.017753	0.409799
6lNlcZ	ebi-a-GCST90018788	Acute glomerulonephritis || id:ebi-a-GCST90018788	GALT	0.132355	0.769415	0.874371
6lNlcZ	ebi-a-GCST90018820	Chronic glomerulonephritis || id:ebi-a-GCST90018820	GALT	0.113249	0.559226	0.852474
6lNlcZ	ebi-a-GCST90018866	IgA nephropathy || id:ebi-a-GCST90018866	GALT	-0.0819283	0.0815656	0.389167
6lNlcZ	finn-b-N14_CHRONTUBULOINTNEPHRITIS	Chronic tubulo-interstitial nephritis || id:finn-b-N14_CHRONTUBULOINTNEPHRITIS	GALT	0.150057	0.545435	0.796855
6lNlcZ	finn-b-N14_PYELONEPHR	Acute tubulo-interstitial nephritis || id:finn-b-N14_PYELONEPHR	GALT	-0.14259	0.134395	0.348513
6OjCUs	finn-b-N14_CHRONTUBULOINTNEPHRITIS	Chronic tubulo-interstitial nephritis || id:finn-b-N14_CHRONTUBULOINTNEPHRITIS	AHRR	NA	NA	NA
6OjCUs	finn-b-N14_PYELONEPHR	Acute tubulo-interstitial nephritis || id:finn-b-N14_PYELONEPHR	AHRR	NA	NA	NA
6OtRGg	ebi-a-GCST90018788	Acute glomerulonephritis || id:ebi-a-GCST90018788	IFNGR1	NA	NA	NA
6OtRGg	ebi-a-GCST90018820	Chronic glomerulonephritis || id:ebi-a-GCST90018820	IFNGR1	NA	NA	NA
6OtRGg	ebi-a-GCST90018866	IgA nephropathy || id:ebi-a-GCST90018866	IFNGR1	NA	NA	NA
6OtRGg	finn-b-N14_CHRONTUBULOINTNEPHRITIS	Chronic tubulo-interstitial nephritis || id:finn-b-N14_CHRONTUBULOINTNEPHRITIS	IFNGR1	NA	NA	NA
6OtRGg	finn-b-N14_PYELONEPHR	Acute tubulo-interstitial nephritis || id:finn-b-N14_PYELONEPHR	IFNGR1	NA	NA	NA
6PbLl6	ebi-a-GCST90018788	Acute glomerulonephritis || id:ebi-a-GCST90018788	DYRK2	NA	NA	NA
6PbLl6	ebi-a-GCST90018820	Chronic glomerulonephritis || id:ebi-a-GCST90018820	DYRK2	NA	NA	NA
6PbLl6	ebi-a-GCST90018866	IgA nephropathy || id:ebi-a-GCST90018866	DYRK2	NA	NA	NA
6PbLl6	finn-b-N14_CHRONTUBULOINTNEPHRITIS	Chronic tubulo-interstitial nephritis || id:finn-b-N14_CHRONTUBULOINTNEPHRITIS	DYRK2	NA	NA	NA
6PbLl6	finn-b-N14_PYELONEPHR	Acute tubulo-interstitial nephritis || id:finn-b-N14_PYELONEPHR	DYRK2	NA	NA	NA
6q0WJi	ebi-a-GCST010005	Membranous nephropathy || id:ebi-a-GCST010005	KL	-0.156209	0.0667795	0.257186
6q0WJi	ebi-a-GCST90018788	Acute glomerulonephritis || id:ebi-a-GCST90018788	KL	0.0597927	0.0614791	0.402501
6q0WJi	ebi-a-GCST90018820	Chronic glomerulonephritis || id:ebi-a-GCST90018820	KL	-0.00317908	0.0521528	0.955227
6q0WJi	ebi-a-GCST90018866	IgA nephropathy || id:ebi-a-GCST90018866	KL	0.0137444	0.0113711	0.313351
6q0WJi	finn-b-N14_CHRONTUBULOINTNEPHRITIS	Chronic tubulo-interstitial nephritis || id:finn-b-N14_CHRONTUBULOINTNEPHRITIS	KL	-0.0198288	0.056488	0.748772
6q0WJi	finn-b-N14_PYELONEPHR	Acute tubulo-interstitial nephritis || id:finn-b-N14_PYELONEPHR	KL	0.00918326	0.0138501	0.554696
6q0WJi	ieu-a-1081	IgA nephropathy || id:ieu-a-1081	KL	0.188671	0.10142	0.314004
6qEz0A	ebi-a-GCST010005	Membranous nephropathy || id:ebi-a-GCST010005	HMOX1	NA	NA	NA
6qEz0A	ebi-a-GCST90018788	Acute glomerulonephritis || id:ebi-a-GCST90018788	HMOX1	NA	NA	NA
6qEz0A	ebi-a-GCST90018820	Chronic glomerulonephritis || id:ebi-a-GCST90018820	HMOX1	NA	NA	NA
6qEz0A	ebi-a-GCST90018866	IgA nephropathy || id:ebi-a-GCST90018866	HMOX1	NA	NA	NA
6qEz0A	finn-b-N14_CHRONTUBULOINTNEPHRITIS	Chronic tubulo-interstitial nephritis || id:finn-b-N14_CHRONTUBULOINTNEPHRITIS	HMOX1	NA	NA	NA
6qEz0A	finn-b-N14_PYELONEPHR	Acute tubulo-interstitial nephritis || id:finn-b-N14_PYELONEPHR	HMOX1	NA	NA	NA
6qEz0A	ieu-a-1081	IgA nephropathy || id:ieu-a-1081	HMOX1	NA	NA	NA
6R9hBM	ebi-a-GCST010005	Membranous nephropathy || id:ebi-a-GCST010005	DGCR6	NA	NA	NA
6R9hBM	ebi-a-GCST90018788	Acute glomerulonephritis || id:ebi-a-GCST90018788	DGCR6	-0.0776475	0.0652599	0.444954
6R9hBM	ebi-a-GCST90018820	Chronic glomerulonephritis || id:ebi-a-GCST90018820	DGCR6	-0.0491858	0.0620343	0.573219
6R9hBM	ebi-a-GCST90018866	IgA nephropathy || id:ebi-a-GCST90018866	DGCR6	0.00341284	0.0128079	0.834216
6RCSJ6	ebi-a-GCST010005	Membranous nephropathy || id:ebi-a-GCST010005	KCNK7	NA	NA	NA
6RCSJ6	ebi-a-GCST90018788	Acute glomerulonephritis || id:ebi-a-GCST90018788	KCNK7	NA	NA	NA
6RCSJ6	ebi-a-GCST90018820	Chronic glomerulonephritis || id:ebi-a-GCST90018820	KCNK7	NA	NA	NA
6RCSJ6	ebi-a-GCST90018866	IgA nephropathy || id:ebi-a-GCST90018866	KCNK7	NA	NA	NA
6RCSJ6	finn-b-N14_CHRONTUBULOINTNEPHRITIS	Chronic tubulo-interstitial nephritis || id:finn-b-N14_CHRONTUBULOINTNEPHRITIS	KCNK7	NA	NA	NA
6RCSJ6	finn-b-N14_PYELONEPHR	Acute tubulo-interstitial nephritis || id:finn-b-N14_PYELONEPHR	KCNK7	NA	NA	NA
6RNKlC	ebi-a-GCST90018788	Acute glomerulonephritis || id:ebi-a-GCST90018788	CD72	NA	NA	NA
6RNKlC	ebi-a-GCST90018820	Chronic glomerulonephritis || id:ebi-a-GCST90018820	CD72	NA	NA	NA
6RNKlC	ebi-a-GCST90018866	IgA nephropathy || id:ebi-a-GCST90018866	CD72	NA	NA	NA
6RNKlC	finn-b-N14_CHRONTUBULOINTNEPHRITIS	Chronic tubulo-interstitial nephritis || id:finn-b-N14_CHRONTUBULOINTNEPHRITIS	CD72	NA	NA	NA
6RNKlC	finn-b-N14_PYELONEPHR	Acute tubulo-interstitial nephritis || id:finn-b-N14_PYELONEPHR	CD72	NA	NA	NA
6rSJVM	ebi-a-GCST90018788	Acute glomerulonephritis || id:ebi-a-GCST90018788	GM2A	0.0720584	0.0919014	0.448193
6rSJVM	ebi-a-GCST90018820	Chronic glomerulonephritis || id:ebi-a-GCST90018820	GM2A	-0.0749663	0.0849078	0.394626
6rSJVM	ebi-a-GCST90018866	IgA nephropathy || id:ebi-a-GCST90018866	GM2A	0.025894	0.0221627	0.26535
6rSJVM	finn-b-N14_CHRONTUBULOINTNEPHRITIS	Chronic tubulo-interstitial nephritis || id:finn-b-N14_CHRONTUBULOINTNEPHRITIS	GM2A	0.0399319	0.0981668	0.692742
6rSJVM	finn-b-N14_PYELONEPHR	Acute tubulo-interstitial nephritis || id:finn-b-N14_PYELONEPHR	GM2A	-0.00619909	0.0239706	0.801179
6tpICA	ebi-a-GCST90018788	Acute glomerulonephritis || id:ebi-a-GCST90018788	TNFSF14	NA	NA	NA
6tpICA	ebi-a-GCST90018820	Chronic glomerulonephritis || id:ebi-a-GCST90018820	TNFSF14	NA	NA	NA
6tpICA	ebi-a-GCST90018866	IgA nephropathy || id:ebi-a-GCST90018866	TNFSF14	NA	NA	NA
6tpICA	finn-b-N14_CHRONTUBULOINTNEPHRITIS	Chronic tubulo-interstitial nephritis || id:finn-b-N14_CHRONTUBULOINTNEPHRITIS	TNFSF14	NA	NA	NA
6tpICA	finn-b-N14_PYELONEPHR	Acute tubulo-interstitial nephritis || id:finn-b-N14_PYELONEPHR	TNFSF14	NA	NA	NA
6tQ2kg	ebi-a-GCST010005	Membranous nephropathy || id:ebi-a-GCST010005	LRRN1	0.00256619	0.06885	0.973654
6tQ2kg	ebi-a-GCST90018788	Acute glomerulonephritis || id:ebi-a-GCST90018788	LRRN1	-0.0291047	0.055492	0.652276
6tQ2kg	ebi-a-GCST90018820	Chronic glomerulonephritis || id:ebi-a-GCST90018820	LRRN1	-0.0121502	0.0585444	0.854803
6tQ2kg	ebi-a-GCST90018866	IgA nephropathy || id:ebi-a-GCST90018866	LRRN1	0.0232204	0.0122242	0.197887
6tQ2kg	finn-b-N14_CHRONTUBULOINTNEPHRITIS	Chronic tubulo-interstitial nephritis || id:finn-b-N14_CHRONTUBULOINTNEPHRITIS	LRRN1	-0.0315412	0.0582316	0.642331
6tQ2kg	finn-b-N14_PYELONEPHR	Acute tubulo-interstitial nephritis || id:finn-b-N14_PYELONEPHR	LRRN1	0.0154667	0.0205842	0.530802
6tQ2kg	ieu-a-1081	IgA nephropathy || id:ieu-a-1081	LRRN1	NA	NA	NA
6uoOF0	ebi-a-GCST90018788	Acute glomerulonephritis || id:ebi-a-GCST90018788	CES1	-0.198296	0.274367	0.522089
6uoOF0	ebi-a-GCST90018820	Chronic glomerulonephritis || id:ebi-a-GCST90018820	CES1	0.0787121	0.264672	0.785569
6uoOF0	ebi-a-GCST90018866	IgA nephropathy || id:ebi-a-GCST90018866	CES1	0.00919201	0.0718384	0.906281
6uoOF0	finn-b-N14_CHRONTUBULOINTNEPHRITIS	Chronic tubulo-interstitial nephritis || id:finn-b-N14_CHRONTUBULOINTNEPHRITIS	CES1	0.172777	0.345678	0.651561
6uoOF0	finn-b-N14_PYELONEPHR	Acute tubulo-interstitial nephritis || id:finn-b-N14_PYELONEPHR	CES1	-0.00854565	0.0846009	0.925914
6VcspB	ebi-a-GCST90018788	Acute glomerulonephritis || id:ebi-a-GCST90018788	IGLV5-45	NA	NA	NA
6VcspB	ebi-a-GCST90018820	Chronic glomerulonephritis || id:ebi-a-GCST90018820	IGLV5-45	NA	NA	NA
6VcspB	ebi-a-GCST90018866	IgA nephropathy || id:ebi-a-GCST90018866	IGLV5-45	NA	NA	NA
6VcspB	finn-b-N14_CHRONTUBULOINTNEPHRITIS	Chronic tubulo-interstitial nephritis || id:finn-b-N14_CHRONTUBULOINTNEPHRITIS	IGLV5-45	NA	NA	NA
6VcspB	finn-b-N14_PYELONEPHR	Acute tubulo-interstitial nephritis || id:finn-b-N14_PYELONEPHR	IGLV5-45	NA	NA	NA
6VDCCr	ebi-a-GCST90018788	Acute glomerulonephritis || id:ebi-a-GCST90018788	STK33	0.132554	0.0976867	0.404319
6VDCCr	ebi-a-GCST90018820	Chronic glomerulonephritis || id:ebi-a-GCST90018820	STK33	-0.0504721	0.0867834	0.664647
6VDCCr	ebi-a-GCST90018866	IgA nephropathy || id:ebi-a-GCST90018866	STK33	-0.0392772	0.0184163	0.279121
6VDCCr	finn-b-N14_CHRONTUBULOINTNEPHRITIS	Chronic tubulo-interstitial nephritis || id:finn-b-N14_CHRONTUBULOINTNEPHRITIS	STK33	-0.0427481	0.0958054	0.732819
6VDCCr	finn-b-N14_PYELONEPHR	Acute tubulo-interstitial nephritis || id:finn-b-N14_PYELONEPHR	STK33	-0.02132	0.023509	0.531061
6vPIMv	ebi-a-GCST90018788	Acute glomerulonephritis || id:ebi-a-GCST90018788	PI4K2B	0.0460471	0.0611722	0.589217
6vPIMv	ebi-a-GCST90018820	Chronic glomerulonephritis || id:ebi-a-GCST90018820	PI4K2B	0.0709639	0.0661597	0.477705
6vPIMv	ebi-a-GCST90018866	IgA nephropathy || id:ebi-a-GCST90018866	PI4K2B	0.0157365	0.0170044	0.52464
6vPIMv	finn-b-N14_CHRONTUBULOINTNEPHRITIS	Chronic tubulo-interstitial nephritis || id:finn-b-N14_CHRONTUBULOINTNEPHRITIS	PI4K2B	0.0588984	0.0864305	0.619193
6vPIMv	finn-b-N14_PYELONEPHR	Acute tubulo-interstitial nephritis || id:finn-b-N14_PYELONEPHR	PI4K2B	0.0145799	0.0211311	0.615504
6WeDNu	ebi-a-GCST90018788	Acute glomerulonephritis || id:ebi-a-GCST90018788	TP53	NA	NA	NA
6WeDNu	ebi-a-GCST90018820	Chronic glomerulonephritis || id:ebi-a-GCST90018820	TP53	NA	NA	NA
6WeDNu	ebi-a-GCST90018866	IgA nephropathy || id:ebi-a-GCST90018866	TP53	NA	NA	NA
6WeDNu	finn-b-N14_CHRONTUBULOINTNEPHRITIS	Chronic tubulo-interstitial nephritis || id:finn-b-N14_CHRONTUBULOINTNEPHRITIS	TP53	NA	NA	NA
6WeDNu	finn-b-N14_PYELONEPHR	Acute tubulo-interstitial nephritis || id:finn-b-N14_PYELONEPHR	TP53	NA	NA	NA
6X3HGU	ebi-a-GCST010005	Membranous nephropathy || id:ebi-a-GCST010005	TREM1	0.0501067	0.0641717	0.577961
6X3HGU	ebi-a-GCST90018788	Acute glomerulonephritis || id:ebi-a-GCST90018788	TREM1	0.062666	0.0746672	0.489649
6X3HGU	ebi-a-GCST90018820	Chronic glomerulonephritis || id:ebi-a-GCST90018820	TREM1	0.0588911	0.0539753	0.389158
6X3HGU	ebi-a-GCST90018866	IgA nephropathy || id:ebi-a-GCST90018866	TREM1	-0.0041231	0.0256225	0.886944
6X3HGU	finn-b-N14_CHRONTUBULOINTNEPHRITIS	Chronic tubulo-interstitial nephritis || id:finn-b-N14_CHRONTUBULOINTNEPHRITIS	TREM1	-0.0683294	0.0716158	0.440722
6X3HGU	finn-b-N14_PYELONEPHR	Acute tubulo-interstitial nephritis || id:finn-b-N14_PYELONEPHR	TREM1	0.0125161	0.0146052	0.481759
6X3HGU	ieu-a-1081	IgA nephropathy || id:ieu-a-1081	TREM1	NA	NA	NA
6yX9r0	ebi-a-GCST010005	Membranous nephropathy || id:ebi-a-GCST010005	AKR1C3	NA	NA	NA
6yX9r0	ebi-a-GCST90018788	Acute glomerulonephritis || id:ebi-a-GCST90018788	AKR1C3	0.0269774	0.203859	0.906833
6yX9r0	ebi-a-GCST90018820	Chronic glomerulonephritis || id:ebi-a-GCST90018820	AKR1C3	0.00380308	0.0925722	0.970963
6yX9r0	ebi-a-GCST90018866	IgA nephropathy || id:ebi-a-GCST90018866	AKR1C3	0.011553	0.0211298	0.639393
6yX9r0	finn-b-N14_CHRONTUBULOINTNEPHRITIS	Chronic tubulo-interstitial nephritis || id:finn-b-N14_CHRONTUBULOINTNEPHRITIS	AKR1C3	-0.108491	0.0933189	0.364963
6yX9r0	finn-b-N14_PYELONEPHR	Acute tubulo-interstitial nephritis || id:finn-b-N14_PYELONEPHR	AKR1C3	-0.00199689	0.0228721	0.938382
6yX9r0	ieu-a-1081	IgA nephropathy || id:ieu-a-1081	AKR1C3	NA	NA	NA
6Z41bv	ebi-a-GCST010005	Membranous nephropathy || id:ebi-a-GCST010005	ITGAX	NA	NA	NA
6Z41bv	ebi-a-GCST90018788	Acute glomerulonephritis || id:ebi-a-GCST90018788	ITGAX	-0.220253	0.153316	0.246367
6Z41bv	ebi-a-GCST90018820	Chronic glomerulonephritis || id:ebi-a-GCST90018820	ITGAX	-0.0167234	0.132993	0.907886
6Z41bv	ebi-a-GCST90018866	IgA nephropathy || id:ebi-a-GCST90018866	ITGAX	-0.0201319	0.0317005	0.570511
6Z41bv	finn-b-N14_CHRONTUBULOINTNEPHRITIS	Chronic tubulo-interstitial nephritis || id:finn-b-N14_CHRONTUBULOINTNEPHRITIS	ITGAX	-0.0872482	0.138361	0.573075
6Z41bv	finn-b-N14_PYELONEPHR	Acute tubulo-interstitial nephritis || id:finn-b-N14_PYELONEPHR	ITGAX	-0.0122953	0.0527243	0.830612
6Z41bv	ieu-a-1081	IgA nephropathy || id:ieu-a-1081	ITGAX	NA	NA	NA
6zEKUo	ebi-a-GCST90018788	Acute glomerulonephritis || id:ebi-a-GCST90018788	CD81	0.0398336	0.101833	0.762626
6zEKUo	ebi-a-GCST90018820	Chronic glomerulonephritis || id:ebi-a-GCST90018820	CD81	-0.017163	0.0751496	0.857057
6zEKUo	ebi-a-GCST90018866	IgA nephropathy || id:ebi-a-GCST90018866	CD81	-0.0157221	0.0151807	0.488847
6zEKUo	finn-b-N14_CHRONTUBULOINTNEPHRITIS	Chronic tubulo-interstitial nephritis || id:finn-b-N14_CHRONTUBULOINTNEPHRITIS	CD81	0.0559114	0.0733637	0.585428
6zEKUo	finn-b-N14_PYELONEPHR	Acute tubulo-interstitial nephritis || id:finn-b-N14_PYELONEPHR	CD81	0.0178771	0.0179778	0.501788
6ZY8Si	ebi-a-GCST010005	Membranous nephropathy || id:ebi-a-GCST010005	GNMT	-0.114395	0.0619482	0.315965
6ZY8Si	ebi-a-GCST90018788	Acute glomerulonephritis || id:ebi-a-GCST90018788	GNMT	0.0103783	0.126991	0.942308
6ZY8Si	ebi-a-GCST90018820	Chronic glomerulonephritis || id:ebi-a-GCST90018820	GNMT	0.0607028	0.0763923	0.510149
6ZY8Si	ebi-a-GCST90018866	IgA nephropathy || id:ebi-a-GCST90018866	GNMT	0.014175	0.0165502	0.48197
6ZY8Si	finn-b-N14_CHRONTUBULOINTNEPHRITIS	Chronic tubulo-interstitial nephritis || id:finn-b-N14_CHRONTUBULOINTNEPHRITIS	GNMT	0.169666	0.0856057	0.185983
6ZY8Si	finn-b-N14_PYELONEPHR	Acute tubulo-interstitial nephritis || id:finn-b-N14_PYELONEPHR	GNMT	-0.0218357	0.0304927	0.548256
6ZY8Si	ieu-a-1081	IgA nephropathy || id:ieu-a-1081	GNMT	NA	NA	NA
70yt5T	ebi-a-GCST010005	Membranous nephropathy || id:ebi-a-GCST010005	LIPC	0.0216895	0.129367	0.894249
70yt5T	ebi-a-GCST90018788	Acute glomerulonephritis || id:ebi-a-GCST90018788	LIPC	0.0687335	0.0645255	0.364905
70yt5T	ebi-a-GCST90018820	Chronic glomerulonephritis || id:ebi-a-GCST90018820	LIPC	-0.155795	0.0905956	0.183982
70yt5T	ebi-a-GCST90018866	IgA nephropathy || id:ebi-a-GCST90018866	LIPC	-0.0444356	0.0294682	0.228691
70yt5T	finn-b-N14_CHRONTUBULOINTNEPHRITIS	Chronic tubulo-interstitial nephritis || id:finn-b-N14_CHRONTUBULOINTNEPHRITIS	LIPC	0.0986608	0.0826471	0.318364
70yt5T	finn-b-N14_PYELONEPHR	Acute tubulo-interstitial nephritis || id:finn-b-N14_PYELONEPHR	LIPC	-0.00437759	0.0141128	0.77672
72PJEv	ebi-a-GCST90018788	Acute glomerulonephritis || id:ebi-a-GCST90018788	SAE1	NA	NA	NA
72PJEv	ebi-a-GCST90018820	Chronic glomerulonephritis || id:ebi-a-GCST90018820	SAE1	NA	NA	NA
72PJEv	ebi-a-GCST90018866	IgA nephropathy || id:ebi-a-GCST90018866	SAE1	NA	NA	NA
72PJEv	finn-b-N14_CHRONTUBULOINTNEPHRITIS	Chronic tubulo-interstitial nephritis || id:finn-b-N14_CHRONTUBULOINTNEPHRITIS	SAE1	NA	NA	NA
72PJEv	finn-b-N14_PYELONEPHR	Acute tubulo-interstitial nephritis || id:finn-b-N14_PYELONEPHR	SAE1	NA	NA	NA
76Xznv	ebi-a-GCST90018788	Acute glomerulonephritis || id:ebi-a-GCST90018788	MFGE8	0.0880578	0.100901	0.447048
76Xznv	ebi-a-GCST90018820	Chronic glomerulonephritis || id:ebi-a-GCST90018820	MFGE8	0.10616	0.0619949	0.185342
76Xznv	ebi-a-GCST90018866	IgA nephropathy || id:ebi-a-GCST90018866	MFGE8	-0.000592243	0.0143841	0.969745
76Xznv	finn-b-N14_CHRONTUBULOINTNEPHRITIS	Chronic tubulo-interstitial nephritis || id:finn-b-N14_CHRONTUBULOINTNEPHRITIS	MFGE8	0.12041	0.0694187	0.181232
76Xznv	finn-b-N14_PYELONEPHR	Acute tubulo-interstitial nephritis || id:finn-b-N14_PYELONEPHR	MFGE8	0.0131147	0.0243932	0.628148
7AUDSX	ebi-a-GCST010005	Membranous nephropathy || id:ebi-a-GCST010005	CYP4F3	-0.0341155	0.0788635	0.74008
7AUDSX	ebi-a-GCST90018788	Acute glomerulonephritis || id:ebi-a-GCST90018788	CYP4F3	0.0347524	0.0832512	0.748248
7AUDSX	ebi-a-GCST90018820	Chronic glomerulonephritis || id:ebi-a-GCST90018820	CYP4F3	-0.00817859	0.0821155	0.936802
7AUDSX	ebi-a-GCST90018866	IgA nephropathy || id:ebi-a-GCST90018866	CYP4F3	-0.0269885	0.0385591	0.611232
7AUDSX	finn-b-N14_CHRONTUBULOINTNEPHRITIS	Chronic tubulo-interstitial nephritis || id:finn-b-N14_CHRONTUBULOINTNEPHRITIS	CYP4F3	0.0359577	0.094863	0.769343
7AUDSX	finn-b-N14_PYELONEPHR	Acute tubulo-interstitial nephritis || id:finn-b-N14_PYELONEPHR	CYP4F3	0.0252276	0.0231447	0.472604
7AUDSX	ieu-a-1081	IgA nephropathy || id:ieu-a-1081	CYP4F3	NA	NA	NA
7Delzn	ebi-a-GCST010005	Membranous nephropathy || id:ebi-a-GCST010005	RALBP1	NA	NA	NA
7Delzn	ebi-a-GCST90018788	Acute glomerulonephritis || id:ebi-a-GCST90018788	RALBP1	0.0840642	0.0550761	0.177779
7Delzn	ebi-a-GCST90018820	Chronic glomerulonephritis || id:ebi-a-GCST90018820	RALBP1	0.101311	0.0506852	0.0925769
7Delzn	ebi-a-GCST90018866	IgA nephropathy || id:ebi-a-GCST90018866	RALBP1	-0.00426984	0.0149969	0.785434
7Delzn	finn-b-N14_CHRONTUBULOINTNEPHRITIS	Chronic tubulo-interstitial nephritis || id:finn-b-N14_CHRONTUBULOINTNEPHRITIS	RALBP1	0.037821	0.0577482	0.536797
7Delzn	finn-b-N14_PYELONEPHR	Acute tubulo-interstitial nephritis || id:finn-b-N14_PYELONEPHR	RALBP1	-0.0129558	0.0133941	0.370763
7DPhMW	ebi-a-GCST90018788	Acute glomerulonephritis || id:ebi-a-GCST90018788	NPPA	NA	NA	NA
7DPhMW	ebi-a-GCST90018820	Chronic glomerulonephritis || id:ebi-a-GCST90018820	NPPA	NA	NA	NA
7DPhMW	ebi-a-GCST90018866	IgA nephropathy || id:ebi-a-GCST90018866	NPPA	NA	NA	NA
7DPhMW	finn-b-N14_CHRONTUBULOINTNEPHRITIS	Chronic tubulo-interstitial nephritis || id:finn-b-N14_CHRONTUBULOINTNEPHRITIS	NPPA	NA	NA	NA
7DPhMW	finn-b-N14_PYELONEPHR	Acute tubulo-interstitial nephritis || id:finn-b-N14_PYELONEPHR	NPPA	NA	NA	NA
7DyaUJ	ebi-a-GCST010005	Membranous nephropathy || id:ebi-a-GCST010005	AIMP1	NA	NA	NA
7DyaUJ	ebi-a-GCST90018788	Acute glomerulonephritis || id:ebi-a-GCST90018788	AIMP1	NA	NA	NA
7DyaUJ	ebi-a-GCST90018820	Chronic glomerulonephritis || id:ebi-a-GCST90018820	AIMP1	NA	NA	NA
7DyaUJ	ebi-a-GCST90018866	IgA nephropathy || id:ebi-a-GCST90018866	AIMP1	NA	NA	NA
7DyaUJ	finn-b-N14_CHRONTUBULOINTNEPHRITIS	Chronic tubulo-interstitial nephritis || id:finn-b-N14_CHRONTUBULOINTNEPHRITIS	AIMP1	NA	NA	NA
7DyaUJ	finn-b-N14_PYELONEPHR	Acute tubulo-interstitial nephritis || id:finn-b-N14_PYELONEPHR	AIMP1	NA	NA	NA
7epGhU	ebi-a-GCST010005	Membranous nephropathy || id:ebi-a-GCST010005	GANC	NA	NA	NA
7epGhU	ebi-a-GCST90018788	Acute glomerulonephritis || id:ebi-a-GCST90018788	GANC	0.179913	0.232767	0.581094
7epGhU	ebi-a-GCST90018820	Chronic glomerulonephritis || id:ebi-a-GCST90018820	GANC	-0.0348004	0.356088	0.93798
7epGhU	ebi-a-GCST90018866	IgA nephropathy || id:ebi-a-GCST90018866	GANC	-0.00374588	0.031108	0.923708
7epGhU	finn-b-N14_CHRONTUBULOINTNEPHRITIS	Chronic tubulo-interstitial nephritis || id:finn-b-N14_CHRONTUBULOINTNEPHRITIS	GANC	NA	NA	NA
7epGhU	finn-b-N14_PYELONEPHR	Acute tubulo-interstitial nephritis || id:finn-b-N14_PYELONEPHR	GANC	NA	NA	NA
7hKQBa	ebi-a-GCST90018788	Acute glomerulonephritis || id:ebi-a-GCST90018788	CD207	NA	NA	NA
7hKQBa	ebi-a-GCST90018820	Chronic glomerulonephritis || id:ebi-a-GCST90018820	CD207	NA	NA	NA
7hKQBa	ebi-a-GCST90018866	IgA nephropathy || id:ebi-a-GCST90018866	CD207	NA	NA	NA
7hKQBa	finn-b-N14_CHRONTUBULOINTNEPHRITIS	Chronic tubulo-interstitial nephritis || id:finn-b-N14_CHRONTUBULOINTNEPHRITIS	CD207	NA	NA	NA
7hKQBa	finn-b-N14_PYELONEPHR	Acute tubulo-interstitial nephritis || id:finn-b-N14_PYELONEPHR	CD207	NA	NA	NA
7hNFhz	ebi-a-GCST90018788	Acute glomerulonephritis || id:ebi-a-GCST90018788	DERL1	-0.25014	0.151364	0.346431
7hNFhz	ebi-a-GCST90018820	Chronic glomerulonephritis || id:ebi-a-GCST90018820	DERL1	0.013498	0.140449	0.939004
7hNFhz	ebi-a-GCST90018866	IgA nephropathy || id:ebi-a-GCST90018866	DERL1	-0.0274567	0.0297248	0.525238
7hNFhz	finn-b-N14_CHRONTUBULOINTNEPHRITIS	Chronic tubulo-interstitial nephritis || id:finn-b-N14_CHRONTUBULOINTNEPHRITIS	DERL1	0.031744	0.166635	0.880159
7hNFhz	finn-b-N14_PYELONEPHR	Acute tubulo-interstitial nephritis || id:finn-b-N14_PYELONEPHR	DERL1	0.0215015	0.0407366	0.690824
7hSWSU	ebi-a-GCST90018788	Acute glomerulonephritis || id:ebi-a-GCST90018788	APLF	NA	NA	NA
7hSWSU	ebi-a-GCST90018820	Chronic glomerulonephritis || id:ebi-a-GCST90018820	APLF	NA	NA	NA
7hSWSU	ebi-a-GCST90018866	IgA nephropathy || id:ebi-a-GCST90018866	APLF	NA	NA	NA
7hSWSU	finn-b-N14_CHRONTUBULOINTNEPHRITIS	Chronic tubulo-interstitial nephritis || id:finn-b-N14_CHRONTUBULOINTNEPHRITIS	APLF	NA	NA	NA
7hSWSU	finn-b-N14_PYELONEPHR	Acute tubulo-interstitial nephritis || id:finn-b-N14_PYELONEPHR	APLF	NA	NA	NA
7ITMdz	ebi-a-GCST010005	Membranous nephropathy || id:ebi-a-GCST010005	RPS6KA2	0.00864364	0.0522445	0.883805
7ITMdz	ebi-a-GCST90018788	Acute glomerulonephritis || id:ebi-a-GCST90018788	RPS6KA2	0.0248909	0.0694676	0.738222
7ITMdz	ebi-a-GCST90018820	Chronic glomerulonephritis || id:ebi-a-GCST90018820	RPS6KA2	0.142128	0.0981252	0.221071
7ITMdz	ebi-a-GCST90018866	IgA nephropathy || id:ebi-a-GCST90018866	RPS6KA2	0.00439988	0.0142111	0.772317
7ITMdz	finn-b-N14_CHRONTUBULOINTNEPHRITIS	Chronic tubulo-interstitial nephritis || id:finn-b-N14_CHRONTUBULOINTNEPHRITIS	RPS6KA2	0.0010645	0.0982038	0.99187
7ITMdz	finn-b-N14_PYELONEPHR	Acute tubulo-interstitial nephritis || id:finn-b-N14_PYELONEPHR	RPS6KA2	0.0142097	0.0165949	0.440115
7jHmXM	ebi-a-GCST010005	Membranous nephropathy || id:ebi-a-GCST010005	INPPL1	NA	NA	NA
7jHmXM	ebi-a-GCST90018788	Acute glomerulonephritis || id:ebi-a-GCST90018788	INPPL1	-0.0443711	0.104317	0.71198
7jHmXM	ebi-a-GCST90018820	Chronic glomerulonephritis || id:ebi-a-GCST90018820	INPPL1	-0.0785907	0.0869626	0.461524
7jHmXM	ebi-a-GCST90018866	IgA nephropathy || id:ebi-a-GCST90018866	INPPL1	0.0383533	0.025182	0.267196
7jHmXM	finn-b-N14_CHRONTUBULOINTNEPHRITIS	Chronic tubulo-interstitial nephritis || id:finn-b-N14_CHRONTUBULOINTNEPHRITIS	INPPL1	-0.0374708	0.167895	0.844117
7jHmXM	finn-b-N14_PYELONEPHR	Acute tubulo-interstitial nephritis || id:finn-b-N14_PYELONEPHR	INPPL1	-0.0185724	0.0251727	0.537459
7jtsgH	ebi-a-GCST90018788	Acute glomerulonephritis || id:ebi-a-GCST90018788	PSMD13	NA	NA	NA
7jtsgH	ebi-a-GCST90018820	Chronic glomerulonephritis || id:ebi-a-GCST90018820	PSMD13	NA	NA	NA
7jtsgH	ebi-a-GCST90018866	IgA nephropathy || id:ebi-a-GCST90018866	PSMD13	NA	NA	NA
7jtsgH	finn-b-N14_CHRONTUBULOINTNEPHRITIS	Chronic tubulo-interstitial nephritis || id:finn-b-N14_CHRONTUBULOINTNEPHRITIS	PSMD13	NA	NA	NA
7jtsgH	finn-b-N14_PYELONEPHR	Acute tubulo-interstitial nephritis || id:finn-b-N14_PYELONEPHR	PSMD13	NA	NA	NA
7JyYAt	ebi-a-GCST010005	Membranous nephropathy || id:ebi-a-GCST010005	DST	NA	NA	NA
7JyYAt	ebi-a-GCST90018788	Acute glomerulonephritis || id:ebi-a-GCST90018788	DST	NA	NA	NA
7JyYAt	ebi-a-GCST90018820	Chronic glomerulonephritis || id:ebi-a-GCST90018820	DST	NA	NA	NA
7JyYAt	ebi-a-GCST90018866	IgA nephropathy || id:ebi-a-GCST90018866	DST	NA	NA	NA
7JyYAt	finn-b-N14_CHRONTUBULOINTNEPHRITIS	Chronic tubulo-interstitial nephritis || id:finn-b-N14_CHRONTUBULOINTNEPHRITIS	DST	NA	NA	NA
7JyYAt	finn-b-N14_PYELONEPHR	Acute tubulo-interstitial nephritis || id:finn-b-N14_PYELONEPHR	DST	NA	NA	NA
7kaTtx	ebi-a-GCST010005	Membranous nephropathy || id:ebi-a-GCST010005	ATP6V1B2	NA	NA	NA
7kaTtx	ebi-a-GCST90018788	Acute glomerulonephritis || id:ebi-a-GCST90018788	ATP6V1B2	NA	NA	NA
7kaTtx	ebi-a-GCST90018820	Chronic glomerulonephritis || id:ebi-a-GCST90018820	ATP6V1B2	NA	NA	NA
7kaTtx	ebi-a-GCST90018866	IgA nephropathy || id:ebi-a-GCST90018866	ATP6V1B2	NA	NA	NA
7kaTtx	finn-b-N14_CHRONTUBULOINTNEPHRITIS	Chronic tubulo-interstitial nephritis || id:finn-b-N14_CHRONTUBULOINTNEPHRITIS	ATP6V1B2	NA	NA	NA
7kaTtx	finn-b-N14_PYELONEPHR	Acute tubulo-interstitial nephritis || id:finn-b-N14_PYELONEPHR	ATP6V1B2	NA	NA	NA
7kaTtx	ieu-a-1081	IgA nephropathy || id:ieu-a-1081	ATP6V1B2	NA	NA	NA
7KHAmI	ebi-a-GCST90018788	Acute glomerulonephritis || id:ebi-a-GCST90018788	HPGD	-0.210611	0.29316	0.603399
7KHAmI	ebi-a-GCST90018820	Chronic glomerulonephritis || id:ebi-a-GCST90018820	HPGD	-0.11157	0.307975	0.778735
7KHAmI	ebi-a-GCST90018866	IgA nephropathy || id:ebi-a-GCST90018866	HPGD	-0.00929996	0.0446961	0.869401
7KHAmI	finn-b-N14_CHRONTUBULOINTNEPHRITIS	Chronic tubulo-interstitial nephritis || id:finn-b-N14_CHRONTUBULOINTNEPHRITIS	HPGD	-0.130936	0.187327	0.611639
7KHAmI	finn-b-N14_PYELONEPHR	Acute tubulo-interstitial nephritis || id:finn-b-N14_PYELONEPHR	HPGD	-0.0214927	0.0459119	0.72127
7ktoWD	ebi-a-GCST010005	Membranous nephropathy || id:ebi-a-GCST010005	CD226	NA	NA	NA
7ktoWD	ebi-a-GCST90018788	Acute glomerulonephritis || id:ebi-a-GCST90018788	CD226	0.23949	0.397175	0.654564
7ktoWD	ebi-a-GCST90018820	Chronic glomerulonephritis || id:ebi-a-GCST90018820	CD226	-0.186123	0.279472	0.625968
7ktoWD	ebi-a-GCST90018866	IgA nephropathy || id:ebi-a-GCST90018866	CD226	0.0278377	0.0551446	0.702386
7ktoWD	finn-b-N14_CHRONTUBULOINTNEPHRITIS	Chronic tubulo-interstitial nephritis || id:finn-b-N14_CHRONTUBULOINTNEPHRITIS	CD226	0.41449	0.272102	0.36982
7ktoWD	finn-b-N14_PYELONEPHR	Acute tubulo-interstitial nephritis || id:finn-b-N14_PYELONEPHR	CD226	-0.0674824	0.0667378	0.496468
7KZUBb	ebi-a-GCST010005	Membranous nephropathy || id:ebi-a-GCST010005	FSTL4	NA	NA	NA
7KZUBb	ebi-a-GCST90018788	Acute glomerulonephritis || id:ebi-a-GCST90018788	FSTL4	NA	NA	NA
7KZUBb	ebi-a-GCST90018820	Chronic glomerulonephritis || id:ebi-a-GCST90018820	FSTL4	NA	NA	NA
7KZUBb	ebi-a-GCST90018866	IgA nephropathy || id:ebi-a-GCST90018866	FSTL4	NA	NA	NA
7KZUBb	finn-b-N14_CHRONTUBULOINTNEPHRITIS	Chronic tubulo-interstitial nephritis || id:finn-b-N14_CHRONTUBULOINTNEPHRITIS	FSTL4	NA	NA	NA
7KZUBb	finn-b-N14_PYELONEPHR	Acute tubulo-interstitial nephritis || id:finn-b-N14_PYELONEPHR	FSTL4	NA	NA	NA
7LZQF2	ebi-a-GCST90018788	Acute glomerulonephritis || id:ebi-a-GCST90018788	ANXA5	-0.0457577	0.172733	0.794688
7LZQF2	ebi-a-GCST90018820	Chronic glomerulonephritis || id:ebi-a-GCST90018820	ANXA5	-0.0696769	0.12916	0.597486
7LZQF2	ebi-a-GCST90018866	IgA nephropathy || id:ebi-a-GCST90018866	ANXA5	-0.0553132	0.0301412	0.0863917
7LZQF2	finn-b-N14_CHRONTUBULOINTNEPHRITIS	Chronic tubulo-interstitial nephritis || id:finn-b-N14_CHRONTUBULOINTNEPHRITIS	ANXA5	0.0891931	0.125985	0.489822
7LZQF2	finn-b-N14_PYELONEPHR	Acute tubulo-interstitial nephritis || id:finn-b-N14_PYELONEPHR	ANXA5	-0.0566609	0.0361597	0.137973
7mGjjL	ebi-a-GCST90018788	Acute glomerulonephritis || id:ebi-a-GCST90018788	RNASEH2A	NA	NA	NA
7mGjjL	ebi-a-GCST90018820	Chronic glomerulonephritis || id:ebi-a-GCST90018820	RNASEH2A	NA	NA	NA
7mGjjL	ebi-a-GCST90018866	IgA nephropathy || id:ebi-a-GCST90018866	RNASEH2A	NA	NA	NA
7mGjjL	finn-b-N14_CHRONTUBULOINTNEPHRITIS	Chronic tubulo-interstitial nephritis || id:finn-b-N14_CHRONTUBULOINTNEPHRITIS	RNASEH2A	NA	NA	NA
7mGjjL	finn-b-N14_PYELONEPHR	Acute tubulo-interstitial nephritis || id:finn-b-N14_PYELONEPHR	RNASEH2A	NA	NA	NA
7mmgWp	ebi-a-GCST010005	Membranous nephropathy || id:ebi-a-GCST010005	CDKN1A	NA	NA	NA
7mmgWp	ebi-a-GCST90018788	Acute glomerulonephritis || id:ebi-a-GCST90018788	CDKN1A	-0.078078	0.122935	0.639775
7mmgWp	ebi-a-GCST90018820	Chronic glomerulonephritis || id:ebi-a-GCST90018820	CDKN1A	0.0712109	0.154659	0.725299
7mmgWp	ebi-a-GCST90018866	IgA nephropathy || id:ebi-a-GCST90018866	CDKN1A	-0.0273231	0.0317659	0.547776
7mmgWp	finn-b-N14_CHRONTUBULOINTNEPHRITIS	Chronic tubulo-interstitial nephritis || id:finn-b-N14_CHRONTUBULOINTNEPHRITIS	CDKN1A	NA	NA	NA
7mmgWp	finn-b-N14_PYELONEPHR	Acute tubulo-interstitial nephritis || id:finn-b-N14_PYELONEPHR	CDKN1A	NA	NA	NA
7nhBE4	ebi-a-GCST010005	Membranous nephropathy || id:ebi-a-GCST010005	SERPINF2	NA	NA	NA
7nhBE4	ebi-a-GCST90018788	Acute glomerulonephritis || id:ebi-a-GCST90018788	SERPINF2	0.0662906	0.0566647	0.326538
7nhBE4	ebi-a-GCST90018820	Chronic glomerulonephritis || id:ebi-a-GCST90018820	SERPINF2	0.0529891	0.0567646	0.419429
7nhBE4	ebi-a-GCST90018866	IgA nephropathy || id:ebi-a-GCST90018866	SERPINF2	-0.00136327	0.0126741	0.921132
7nhBE4	finn-b-N14_CHRONTUBULOINTNEPHRITIS	Chronic tubulo-interstitial nephritis || id:finn-b-N14_CHRONTUBULOINTNEPHRITIS	SERPINF2	-0.0290153	0.0674672	0.709053
7nhBE4	finn-b-N14_PYELONEPHR	Acute tubulo-interstitial nephritis || id:finn-b-N14_PYELONEPHR	SERPINF2	-0.00325076	0.0179209	0.872777
7o1Oo4	ebi-a-GCST90018788	Acute glomerulonephritis || id:ebi-a-GCST90018788	GGT1	NA	NA	NA
7o1Oo4	ebi-a-GCST90018820	Chronic glomerulonephritis || id:ebi-a-GCST90018820	GGT1	NA	NA	NA
7o1Oo4	ebi-a-GCST90018866	IgA nephropathy || id:ebi-a-GCST90018866	GGT1	NA	NA	NA
7o1Oo4	finn-b-N14_CHRONTUBULOINTNEPHRITIS	Chronic tubulo-interstitial nephritis || id:finn-b-N14_CHRONTUBULOINTNEPHRITIS	GGT1	NA	NA	NA
7o1Oo4	finn-b-N14_PYELONEPHR	Acute tubulo-interstitial nephritis || id:finn-b-N14_PYELONEPHR	GGT1	NA	NA	NA
7O7nce	ebi-a-GCST010005	Membranous nephropathy || id:ebi-a-GCST010005	ITPR2	0.0253657	0.0476491	0.647709
7O7nce	ebi-a-GCST90018788	Acute glomerulonephritis || id:ebi-a-GCST90018788	ITPR2	-0.0422741	0.0563889	0.507878
7O7nce	ebi-a-GCST90018820	Chronic glomerulonephritis || id:ebi-a-GCST90018820	ITPR2	0.00622737	0.0549339	0.916905
7O7nce	ebi-a-GCST90018866	IgA nephropathy || id:ebi-a-GCST90018866	ITPR2	-0.00561339	0.0127398	0.689306
7O7nce	finn-b-N14_CHRONTUBULOINTNEPHRITIS	Chronic tubulo-interstitial nephritis || id:finn-b-N14_CHRONTUBULOINTNEPHRITIS	ITPR2	0.088884	0.0624792	0.250002
7O7nce	finn-b-N14_PYELONEPHR	Acute tubulo-interstitial nephritis || id:finn-b-N14_PYELONEPHR	ITPR2	0.0254695	0.0152707	0.193933
7p5Ywj	ebi-a-GCST90018788	Acute glomerulonephritis || id:ebi-a-GCST90018788	REV1	NA	NA	NA
7p5Ywj	ebi-a-GCST90018820	Chronic glomerulonephritis || id:ebi-a-GCST90018820	REV1	NA	NA	NA
7p5Ywj	ebi-a-GCST90018866	IgA nephropathy || id:ebi-a-GCST90018866	REV1	NA	NA	NA
7p5Ywj	finn-b-N14_CHRONTUBULOINTNEPHRITIS	Chronic tubulo-interstitial nephritis || id:finn-b-N14_CHRONTUBULOINTNEPHRITIS	REV1	NA	NA	NA
7p5Ywj	finn-b-N14_PYELONEPHR	Acute tubulo-interstitial nephritis || id:finn-b-N14_PYELONEPHR	REV1	NA	NA	NA
7Qhe5b	ebi-a-GCST010005	Membranous nephropathy || id:ebi-a-GCST010005	KCNB1	NA	NA	NA
7Qhe5b	ebi-a-GCST90018788	Acute glomerulonephritis || id:ebi-a-GCST90018788	KCNB1	NA	NA	NA
7Qhe5b	ebi-a-GCST90018820	Chronic glomerulonephritis || id:ebi-a-GCST90018820	KCNB1	NA	NA	NA
7Qhe5b	ebi-a-GCST90018866	IgA nephropathy || id:ebi-a-GCST90018866	KCNB1	NA	NA	NA
7Qhe5b	finn-b-N14_CHRONTUBULOINTNEPHRITIS	Chronic tubulo-interstitial nephritis || id:finn-b-N14_CHRONTUBULOINTNEPHRITIS	KCNB1	NA	NA	NA
7Qhe5b	finn-b-N14_PYELONEPHR	Acute tubulo-interstitial nephritis || id:finn-b-N14_PYELONEPHR	KCNB1	NA	NA	NA
7qIumv	ebi-a-GCST010005	Membranous nephropathy || id:ebi-a-GCST010005	GABBR1	NA	NA	NA
7qIumv	ebi-a-GCST90018788	Acute glomerulonephritis || id:ebi-a-GCST90018788	GABBR1	0.0557292	0.0887499	0.643043
7qIumv	ebi-a-GCST90018820	Chronic glomerulonephritis || id:ebi-a-GCST90018820	GABBR1	0.0430603	0.0932637	0.724634
7qIumv	ebi-a-GCST90018866	IgA nephropathy || id:ebi-a-GCST90018866	GABBR1	-0.0905713	0.02139	0.147643
7qIumv	finn-b-N14_CHRONTUBULOINTNEPHRITIS	Chronic tubulo-interstitial nephritis || id:finn-b-N14_CHRONTUBULOINTNEPHRITIS	GABBR1	-0.195926	0.124051	0.359333
7qIumv	finn-b-N14_PYELONEPHR	Acute tubulo-interstitial nephritis || id:finn-b-N14_PYELONEPHR	GABBR1	0.0399118	0.0304971	0.415376
7qpzJn	ebi-a-GCST010005	Membranous nephropathy || id:ebi-a-GCST010005	PODN	NA	NA	NA
7qpzJn	ebi-a-GCST90018788	Acute glomerulonephritis || id:ebi-a-GCST90018788	PODN	-0.0446384	0.225171	0.861179
7qpzJn	ebi-a-GCST90018820	Chronic glomerulonephritis || id:ebi-a-GCST90018820	PODN	0.037153	0.146213	0.823155
7qpzJn	ebi-a-GCST90018866	IgA nephropathy || id:ebi-a-GCST90018866	PODN	-0.0129917	0.0427624	0.789964
7qpzJn	finn-b-N14_CHRONTUBULOINTNEPHRITIS	Chronic tubulo-interstitial nephritis || id:finn-b-N14_CHRONTUBULOINTNEPHRITIS	PODN	-0.0439441	0.222459	0.875842
7qpzJn	finn-b-N14_PYELONEPHR	Acute tubulo-interstitial nephritis || id:finn-b-N14_PYELONEPHR	PODN	-0.0291676	0.0546566	0.687926
7SKX6M	ebi-a-GCST010005	Membranous nephropathy || id:ebi-a-GCST010005	ERCC5	NA	NA	NA
7SKX6M	ebi-a-GCST90018788	Acute glomerulonephritis || id:ebi-a-GCST90018788	ERCC5	NA	NA	NA
7SKX6M	ebi-a-GCST90018820	Chronic glomerulonephritis || id:ebi-a-GCST90018820	ERCC5	NA	NA	NA
7SKX6M	ebi-a-GCST90018866	IgA nephropathy || id:ebi-a-GCST90018866	ERCC5	NA	NA	NA
7SKX6M	finn-b-N14_CHRONTUBULOINTNEPHRITIS	Chronic tubulo-interstitial nephritis || id:finn-b-N14_CHRONTUBULOINTNEPHRITIS	ERCC5	NA	NA	NA
7SKX6M	finn-b-N14_PYELONEPHR	Acute tubulo-interstitial nephritis || id:finn-b-N14_PYELONEPHR	ERCC5	NA	NA	NA
7SKX6M	ieu-a-1081	IgA nephropathy || id:ieu-a-1081	ERCC5	NA	NA	NA
7tHQMi	ebi-a-GCST010005	Membranous nephropathy || id:ebi-a-GCST010005	CD1D	NA	NA	NA
7tHQMi	ebi-a-GCST90018788	Acute glomerulonephritis || id:ebi-a-GCST90018788	CD1D	NA	NA	NA
7tHQMi	ebi-a-GCST90018820	Chronic glomerulonephritis || id:ebi-a-GCST90018820	CD1D	NA	NA	NA
7tHQMi	ebi-a-GCST90018866	IgA nephropathy || id:ebi-a-GCST90018866	CD1D	NA	NA	NA
7tHQMi	finn-b-N14_CHRONTUBULOINTNEPHRITIS	Chronic tubulo-interstitial nephritis || id:finn-b-N14_CHRONTUBULOINTNEPHRITIS	CD1D	NA	NA	NA
7tHQMi	finn-b-N14_PYELONEPHR	Acute tubulo-interstitial nephritis || id:finn-b-N14_PYELONEPHR	CD1D	NA	NA	NA
7tHQMi	ieu-a-1081	IgA nephropathy || id:ieu-a-1081	CD1D	NA	NA	NA
7TYYJw	ebi-a-GCST90018788	Acute glomerulonephritis || id:ebi-a-GCST90018788	GDF7	NA	NA	NA
7TYYJw	ebi-a-GCST90018820	Chronic glomerulonephritis || id:ebi-a-GCST90018820	GDF7	NA	NA	NA
7TYYJw	ebi-a-GCST90018866	IgA nephropathy || id:ebi-a-GCST90018866	GDF7	NA	NA	NA
7TYYJw	finn-b-N14_CHRONTUBULOINTNEPHRITIS	Chronic tubulo-interstitial nephritis || id:finn-b-N14_CHRONTUBULOINTNEPHRITIS	GDF7	NA	NA	NA
7TYYJw	finn-b-N14_PYELONEPHR	Acute tubulo-interstitial nephritis || id:finn-b-N14_PYELONEPHR	GDF7	NA	NA	NA
7UCi7O	ebi-a-GCST90018788	Acute glomerulonephritis || id:ebi-a-GCST90018788	PSKH1	-0.53107	0.265857	0.295476
7UCi7O	ebi-a-GCST90018820	Chronic glomerulonephritis || id:ebi-a-GCST90018820	PSKH1	-0.313727	0.185846	0.340464
7UCi7O	ebi-a-GCST90018866	IgA nephropathy || id:ebi-a-GCST90018866	PSKH1	-0.00761178	0.0413404	0.884081
7UCi7O	finn-b-N14_CHRONTUBULOINTNEPHRITIS	Chronic tubulo-interstitial nephritis || id:finn-b-N14_CHRONTUBULOINTNEPHRITIS	PSKH1	-0.0142531	0.181626	0.950143
7UCi7O	finn-b-N14_PYELONEPHR	Acute tubulo-interstitial nephritis || id:finn-b-N14_PYELONEPHR	PSKH1	0.0294872	0.0444286	0.626976
7unBVW	ebi-a-GCST90018788	Acute glomerulonephritis || id:ebi-a-GCST90018788	SHMT1	0.0389397	0.102942	0.730413
7unBVW	ebi-a-GCST90018820	Chronic glomerulonephritis || id:ebi-a-GCST90018820	SHMT1	0.0650907	0.0720071	0.432655
7unBVW	ebi-a-GCST90018866	IgA nephropathy || id:ebi-a-GCST90018866	SHMT1	-0.00210494	0.0186611	0.917315
7unBVW	finn-b-N14_CHRONTUBULOINTNEPHRITIS	Chronic tubulo-interstitial nephritis || id:finn-b-N14_CHRONTUBULOINTNEPHRITIS	SHMT1	-0.00100805	0.0695464	0.989345
7unBVW	finn-b-N14_PYELONEPHR	Acute tubulo-interstitial nephritis || id:finn-b-N14_PYELONEPHR	SHMT1	0.00164598	0.0169458	0.928747
7upgm5	ebi-a-GCST010005	Membranous nephropathy || id:ebi-a-GCST010005	SERPINI1	-0.169204	0.189759	0.536414
7upgm5	ebi-a-GCST90018788	Acute glomerulonephritis || id:ebi-a-GCST90018788	SERPINI1	-0.163308	0.228778	0.60533
7upgm5	ebi-a-GCST90018820	Chronic glomerulonephritis || id:ebi-a-GCST90018820	SERPINI1	-0.235431	0.237358	0.502595
7upgm5	ebi-a-GCST90018866	IgA nephropathy || id:ebi-a-GCST90018866	SERPINI1	0.0197133	0.0565204	0.786357
7upgm5	finn-b-N14_CHRONTUBULOINTNEPHRITIS	Chronic tubulo-interstitial nephritis || id:finn-b-N14_CHRONTUBULOINTNEPHRITIS	SERPINI1	-0.30652	0.406235	0.588489
7upgm5	finn-b-N14_PYELONEPHR	Acute tubulo-interstitial nephritis || id:finn-b-N14_PYELONEPHR	SERPINI1	0.045653	0.077692	0.661787
7vjkUf	ebi-a-GCST010005	Membranous nephropathy || id:ebi-a-GCST010005	RNASE1	-0.0454884	0.0722581	0.642316
7vjkUf	ebi-a-GCST90018788	Acute glomerulonephritis || id:ebi-a-GCST90018788	RNASE1	-0.0362292	0.0727923	0.668027
7vjkUf	ebi-a-GCST90018820	Chronic glomerulonephritis || id:ebi-a-GCST90018820	RNASE1	-0.0113552	0.0566642	0.859701
7vjkUf	ebi-a-GCST90018866	IgA nephropathy || id:ebi-a-GCST90018866	RNASE1	0.00944981	0.0189842	0.667987
7vjkUf	finn-b-N14_CHRONTUBULOINTNEPHRITIS	Chronic tubulo-interstitial nephritis || id:finn-b-N14_CHRONTUBULOINTNEPHRITIS	RNASE1	0.103583	0.0927182	0.380118
7vjkUf	finn-b-N14_PYELONEPHR	Acute tubulo-interstitial nephritis || id:finn-b-N14_PYELONEPHR	RNASE1	-0.00462767	0.01389	0.770693
7vLwGJ	ebi-a-GCST010005	Membranous nephropathy || id:ebi-a-GCST010005	SRGN	-0.0306934	0.0460173	0.62552
7vLwGJ	ebi-a-GCST90018788	Acute glomerulonephritis || id:ebi-a-GCST90018788	SRGN	-0.0693517	0.186414	0.773258
7vLwGJ	ebi-a-GCST90018820	Chronic glomerulonephritis || id:ebi-a-GCST90018820	SRGN	-0.0272085	0.0576393	0.719227
7vLwGJ	ebi-a-GCST90018866	IgA nephropathy || id:ebi-a-GCST90018866	SRGN	0.0221313	0.0167101	0.411716
7vLwGJ	finn-b-N14_CHRONTUBULOINTNEPHRITIS	Chronic tubulo-interstitial nephritis || id:finn-b-N14_CHRONTUBULOINTNEPHRITIS	SRGN	-0.0643612	0.0705485	0.529177
7vLwGJ	finn-b-N14_PYELONEPHR	Acute tubulo-interstitial nephritis || id:finn-b-N14_PYELONEPHR	SRGN	-0.0122322	0.0165834	0.59541
7vrdwf	ebi-a-GCST90018788	Acute glomerulonephritis || id:ebi-a-GCST90018788	SPG7	NA	NA	NA
7vrdwf	ebi-a-GCST90018820	Chronic glomerulonephritis || id:ebi-a-GCST90018820	SPG7	NA	NA	NA
7vrdwf	ebi-a-GCST90018866	IgA nephropathy || id:ebi-a-GCST90018866	SPG7	NA	NA	NA
7vrdwf	finn-b-N14_CHRONTUBULOINTNEPHRITIS	Chronic tubulo-interstitial nephritis || id:finn-b-N14_CHRONTUBULOINTNEPHRITIS	SPG7	NA	NA	NA
7vrdwf	finn-b-N14_PYELONEPHR	Acute tubulo-interstitial nephritis || id:finn-b-N14_PYELONEPHR	SPG7	NA	NA	NA
7WrslC	ebi-a-GCST010005	Membranous nephropathy || id:ebi-a-GCST010005	LAMB2	NA	NA	NA
7WrslC	ebi-a-GCST90018788	Acute glomerulonephritis || id:ebi-a-GCST90018788	LAMB2	0.0800267	0.171484	0.722032
7WrslC	ebi-a-GCST90018820	Chronic glomerulonephritis || id:ebi-a-GCST90018820	LAMB2	0.0157403	0.0696743	0.858554
7WrslC	ebi-a-GCST90018866	IgA nephropathy || id:ebi-a-GCST90018866	LAMB2	0.015563	0.0147287	0.48247
7WrslC	finn-b-N14_CHRONTUBULOINTNEPHRITIS	Chronic tubulo-interstitial nephritis || id:finn-b-N14_CHRONTUBULOINTNEPHRITIS	LAMB2	-0.0625565	0.0715919	0.542814
7WrslC	finn-b-N14_PYELONEPHR	Acute tubulo-interstitial nephritis || id:finn-b-N14_PYELONEPHR	LAMB2	-0.0155366	0.0175346	0.538415
7WW02N	ebi-a-GCST010005	Membranous nephropathy || id:ebi-a-GCST010005	ADCK3	-0.101232	0.0939358	0.476212
7WW02N	ebi-a-GCST90018788	Acute glomerulonephritis || id:ebi-a-GCST90018788	ADCK3	-0.0439039	0.0702695	0.595886
7WW02N	ebi-a-GCST90018820	Chronic glomerulonephritis || id:ebi-a-GCST90018820	ADCK3	0.0589186	0.0639305	0.454027
7WW02N	ebi-a-GCST90018866	IgA nephropathy || id:ebi-a-GCST90018866	ADCK3	0.00269204	0.0143746	0.86872
7WW02N	finn-b-N14_CHRONTUBULOINTNEPHRITIS	Chronic tubulo-interstitial nephritis || id:finn-b-N14_CHRONTUBULOINTNEPHRITIS	ADCK3	0.164844	0.0685818	0.138116
7WW02N	finn-b-N14_PYELONEPHR	Acute tubulo-interstitial nephritis || id:finn-b-N14_PYELONEPHR	ADCK3	0.0103773	0.0167598	0.598933
7wYhn3	ebi-a-GCST90018788	Acute glomerulonephritis || id:ebi-a-GCST90018788	CCL2	NA	NA	NA
7wYhn3	ebi-a-GCST90018820	Chronic glomerulonephritis || id:ebi-a-GCST90018820	CCL2	NA	NA	NA
7wYhn3	ebi-a-GCST90018866	IgA nephropathy || id:ebi-a-GCST90018866	CCL2	NA	NA	NA
7wYhn3	finn-b-N14_CHRONTUBULOINTNEPHRITIS	Chronic tubulo-interstitial nephritis || id:finn-b-N14_CHRONTUBULOINTNEPHRITIS	CCL2	NA	NA	NA
7wYhn3	finn-b-N14_PYELONEPHR	Acute tubulo-interstitial nephritis || id:finn-b-N14_PYELONEPHR	CCL2	NA	NA	NA
7wYhn3	ieu-a-1081	IgA nephropathy || id:ieu-a-1081	CCL2	NA	NA	NA
7zE7A9	ebi-a-GCST90018788	Acute glomerulonephritis || id:ebi-a-GCST90018788	SIK1	NA	NA	NA
7zE7A9	ebi-a-GCST90018820	Chronic glomerulonephritis || id:ebi-a-GCST90018820	SIK1	NA	NA	NA
7zE7A9	ebi-a-GCST90018866	IgA nephropathy || id:ebi-a-GCST90018866	SIK1	NA	NA	NA
80a5EV	ebi-a-GCST010005	Membranous nephropathy || id:ebi-a-GCST010005	NT5C2	-0.01956	0.0470294	0.749079
80a5EV	ebi-a-GCST90018788	Acute glomerulonephritis || id:ebi-a-GCST90018788	NT5C2	0.0136965	0.0605034	0.835456
80a5EV	ebi-a-GCST90018820	Chronic glomerulonephritis || id:ebi-a-GCST90018820	NT5C2	0.0166953	0.0553457	0.782618
80a5EV	ebi-a-GCST90018866	IgA nephropathy || id:ebi-a-GCST90018866	NT5C2	0.0295427	0.0122427	0.0947548
80a5EV	finn-b-N14_CHRONTUBULOINTNEPHRITIS	Chronic tubulo-interstitial nephritis || id:finn-b-N14_CHRONTUBULOINTNEPHRITIS	NT5C2	-0.0893636	0.0604949	0.236127
80a5EV	finn-b-N14_PYELONEPHR	Acute tubulo-interstitial nephritis || id:finn-b-N14_PYELONEPHR	NT5C2	-0.0340884	0.014831	0.105137
80a5EV	ieu-a-1081	IgA nephropathy || id:ieu-a-1081	NT5C2	NA	NA	NA
81gqDt	ebi-a-GCST010005	Membranous nephropathy || id:ebi-a-GCST010005	NAGA	0.0868796	0.0644164	0.406165
81gqDt	ebi-a-GCST90018788	Acute glomerulonephritis || id:ebi-a-GCST90018788	NAGA	0.00148908	0.13574	0.991936
81gqDt	ebi-a-GCST90018820	Chronic glomerulonephritis || id:ebi-a-GCST90018820	NAGA	-0.0567882	0.0764942	0.511697
81gqDt	ebi-a-GCST90018866	IgA nephropathy || id:ebi-a-GCST90018866	NAGA	0.0298338	0.013816	0.119647
81gqDt	finn-b-N14_CHRONTUBULOINTNEPHRITIS	Chronic tubulo-interstitial nephritis || id:finn-b-N14_CHRONTUBULOINTNEPHRITIS	NAGA	-0.0635411	0.159836	0.729387
81gqDt	finn-b-N14_PYELONEPHR	Acute tubulo-interstitial nephritis || id:finn-b-N14_PYELONEPHR	NAGA	0.0124822	0.0242618	0.658129
81gqDt	ieu-a-1081	IgA nephropathy || id:ieu-a-1081	NAGA	NA	NA	NA
81OzWu	ebi-a-GCST90018788	Acute glomerulonephritis || id:ebi-a-GCST90018788	CD58	-0.680305	0.412854	0.347246
81OzWu	ebi-a-GCST90018820	Chronic glomerulonephritis || id:ebi-a-GCST90018820	CD58	0.15617	0.280084	0.676186
81OzWu	ebi-a-GCST90018866	IgA nephropathy || id:ebi-a-GCST90018866	CD58	-0.00473499	0.0365392	0.91796
81OzWu	finn-b-N14_CHRONTUBULOINTNEPHRITIS	Chronic tubulo-interstitial nephritis || id:finn-b-N14_CHRONTUBULOINTNEPHRITIS	CD58	NA	NA	NA
81OzWu	finn-b-N14_PYELONEPHR	Acute tubulo-interstitial nephritis || id:finn-b-N14_PYELONEPHR	CD58	NA	NA	NA
84bOKE	ebi-a-GCST90018788	Acute glomerulonephritis || id:ebi-a-GCST90018788	PARP2	-0.00554556	0.197055	0.982089
84bOKE	ebi-a-GCST90018820	Chronic glomerulonephritis || id:ebi-a-GCST90018820	PARP2	0.0691325	0.167758	0.751151
84bOKE	ebi-a-GCST90018866	IgA nephropathy || id:ebi-a-GCST90018866	PARP2	0.05113	0.0329982	0.364859
84bOKE	finn-b-N14_CHRONTUBULOINTNEPHRITIS	Chronic tubulo-interstitial nephritis || id:finn-b-N14_CHRONTUBULOINTNEPHRITIS	PARP2	0.057158	0.19504	0.818515
84bOKE	finn-b-N14_PYELONEPHR	Acute tubulo-interstitial nephritis || id:finn-b-N14_PYELONEPHR	PARP2	0.0494453	0.0477386	0.488821
84CpIe	ebi-a-GCST90018788	Acute glomerulonephritis || id:ebi-a-GCST90018788	ADORA2B	0.0924378	0.132076	0.534391
84CpIe	ebi-a-GCST90018820	Chronic glomerulonephritis || id:ebi-a-GCST90018820	ADORA2B	-0.255077	0.127657	0.139577
84CpIe	ebi-a-GCST90018866	IgA nephropathy || id:ebi-a-GCST90018866	ADORA2B	0.100941	0.0388495	0.0804969
84CpIe	finn-b-N14_CHRONTUBULOINTNEPHRITIS	Chronic tubulo-interstitial nephritis || id:finn-b-N14_CHRONTUBULOINTNEPHRITIS	ADORA2B	-0.0113095	0.142516	0.943975
84CpIe	finn-b-N14_PYELONEPHR	Acute tubulo-interstitial nephritis || id:finn-b-N14_PYELONEPHR	ADORA2B	0.00502693	0.045599	0.922283
84OWx9	ebi-a-GCST90018788	Acute glomerulonephritis || id:ebi-a-GCST90018788	GLUL	0.226054	0.39517	0.669207
84OWx9	ebi-a-GCST90018820	Chronic glomerulonephritis || id:ebi-a-GCST90018820	GLUL	0.195203	0.377341	0.696077
84OWx9	ebi-a-GCST90018866	IgA nephropathy || id:ebi-a-GCST90018866	GLUL	0.0226095	0.0623104	0.778406
84OWx9	finn-b-N14_CHRONTUBULOINTNEPHRITIS	Chronic tubulo-interstitial nephritis || id:finn-b-N14_CHRONTUBULOINTNEPHRITIS	GLUL	0.551523	0.51791	0.479997
84OWx9	finn-b-N14_PYELONEPHR	Acute tubulo-interstitial nephritis || id:finn-b-N14_PYELONEPHR	GLUL	-0.0149234	0.0666302	0.859729
869SaA	ebi-a-GCST010005	Membranous nephropathy || id:ebi-a-GCST010005	DHCR24	NA	NA	NA
869SaA	ebi-a-GCST90018788	Acute glomerulonephritis || id:ebi-a-GCST90018788	DHCR24	0.0649842	0.0757115	0.453826
869SaA	ebi-a-GCST90018820	Chronic glomerulonephritis || id:ebi-a-GCST90018820	DHCR24	-0.134541	0.0731027	0.162967
869SaA	ebi-a-GCST90018866	IgA nephropathy || id:ebi-a-GCST90018866	DHCR24	0.025239	0.0195693	0.287577
869SaA	finn-b-N14_CHRONTUBULOINTNEPHRITIS	Chronic tubulo-interstitial nephritis || id:finn-b-N14_CHRONTUBULOINTNEPHRITIS	DHCR24	0.0590302	0.0891174	0.627556
869SaA	finn-b-N14_PYELONEPHR	Acute tubulo-interstitial nephritis || id:finn-b-N14_PYELONEPHR	DHCR24	-0.0116165	0.0217841	0.688122
86COYe	ebi-a-GCST90018788	Acute glomerulonephritis || id:ebi-a-GCST90018788	AIP	NA	NA	NA
86COYe	ebi-a-GCST90018820	Chronic glomerulonephritis || id:ebi-a-GCST90018820	AIP	NA	NA	NA
86COYe	ebi-a-GCST90018866	IgA nephropathy || id:ebi-a-GCST90018866	AIP	NA	NA	NA
871t6T	ebi-a-GCST90018788	Acute glomerulonephritis || id:ebi-a-GCST90018788	MMP14	NA	NA	NA
871t6T	ebi-a-GCST90018820	Chronic glomerulonephritis || id:ebi-a-GCST90018820	MMP14	NA	NA	NA
871t6T	ebi-a-GCST90018866	IgA nephropathy || id:ebi-a-GCST90018866	MMP14	NA	NA	NA
871t6T	finn-b-N14_CHRONTUBULOINTNEPHRITIS	Chronic tubulo-interstitial nephritis || id:finn-b-N14_CHRONTUBULOINTNEPHRITIS	MMP14	NA	NA	NA
871t6T	finn-b-N14_PYELONEPHR	Acute tubulo-interstitial nephritis || id:finn-b-N14_PYELONEPHR	MMP14	NA	NA	NA
89zqkj	ebi-a-GCST010005	Membranous nephropathy || id:ebi-a-GCST010005	GPR83	NA	NA	NA
89zqkj	ebi-a-GCST90018788	Acute glomerulonephritis || id:ebi-a-GCST90018788	GPR83	0.0624359	0.285183	0.862788
89zqkj	ebi-a-GCST90018820	Chronic glomerulonephritis || id:ebi-a-GCST90018820	GPR83	0.0477493	0.200527	0.85118
89zqkj	ebi-a-GCST90018866	IgA nephropathy || id:ebi-a-GCST90018866	GPR83	0.0472656	0.0467779	0.496699
89zqkj	finn-b-N14_CHRONTUBULOINTNEPHRITIS	Chronic tubulo-interstitial nephritis || id:finn-b-N14_CHRONTUBULOINTNEPHRITIS	GPR83	0.104115	0.19593	0.689048
89zqkj	finn-b-N14_PYELONEPHR	Acute tubulo-interstitial nephritis || id:finn-b-N14_PYELONEPHR	GPR83	0.0188761	0.0478361	0.760732
89zqkj	ieu-a-1081	IgA nephropathy || id:ieu-a-1081	GPR83	NA	NA	NA
8BAAFS	ebi-a-GCST90018788	Acute glomerulonephritis || id:ebi-a-GCST90018788	PAPOLA	0.0433474	0.066447	0.632013
8BAAFS	ebi-a-GCST90018820	Chronic glomerulonephritis || id:ebi-a-GCST90018820	PAPOLA	0.0937878	0.059456	0.359693
8BAAFS	ebi-a-GCST90018866	IgA nephropathy || id:ebi-a-GCST90018866	PAPOLA	0.0143889	0.0130497	0.468953
8BAAFS	finn-b-N14_CHRONTUBULOINTNEPHRITIS	Chronic tubulo-interstitial nephritis || id:finn-b-N14_CHRONTUBULOINTNEPHRITIS	PAPOLA	0.123602	0.0632694	0.30119
8BAAFS	finn-b-N14_PYELONEPHR	Acute tubulo-interstitial nephritis || id:finn-b-N14_PYELONEPHR	PAPOLA	-0.0164912	0.0154486	0.479226
8BinHl	ebi-a-GCST010005	Membranous nephropathy || id:ebi-a-GCST010005	HLA-DPB2	-0.00264724	0.23004	0.992674
8BinHl	ebi-a-GCST90018788	Acute glomerulonephritis || id:ebi-a-GCST90018788	HLA-DPB2	-0.0486695	0.163361	0.777742
8BinHl	ebi-a-GCST90018820	Chronic glomerulonephritis || id:ebi-a-GCST90018820	HLA-DPB2	-0.0222966	0.108069	0.84468
8BinHl	ebi-a-GCST90018866	IgA nephropathy || id:ebi-a-GCST90018866	HLA-DPB2	0.0250408	0.0300339	0.442417
8BinHl	finn-b-N14_CHRONTUBULOINTNEPHRITIS	Chronic tubulo-interstitial nephritis || id:finn-b-N14_CHRONTUBULOINTNEPHRITIS	HLA-DPB2	0.0499203	0.106116	0.662551
8BinHl	finn-b-N14_PYELONEPHR	Acute tubulo-interstitial nephritis || id:finn-b-N14_PYELONEPHR	HLA-DPB2	0.0490952	0.0301229	0.178471
8CsMz4	ebi-a-GCST90018788	Acute glomerulonephritis || id:ebi-a-GCST90018788	POLG	NA	NA	NA
8CsMz4	ebi-a-GCST90018820	Chronic glomerulonephritis || id:ebi-a-GCST90018820	POLG	NA	NA	NA
8CsMz4	ebi-a-GCST90018866	IgA nephropathy || id:ebi-a-GCST90018866	POLG	NA	NA	NA
8CsMz4	finn-b-N14_CHRONTUBULOINTNEPHRITIS	Chronic tubulo-interstitial nephritis || id:finn-b-N14_CHRONTUBULOINTNEPHRITIS	POLG	NA	NA	NA
8CsMz4	finn-b-N14_PYELONEPHR	Acute tubulo-interstitial nephritis || id:finn-b-N14_PYELONEPHR	POLG	NA	NA	NA
8DkC8r	ebi-a-GCST90018788	Acute glomerulonephritis || id:ebi-a-GCST90018788	RIOK3	NA	NA	NA
8DkC8r	ebi-a-GCST90018820	Chronic glomerulonephritis || id:ebi-a-GCST90018820	RIOK3	NA	NA	NA
8DkC8r	ebi-a-GCST90018866	IgA nephropathy || id:ebi-a-GCST90018866	RIOK3	NA	NA	NA
8DkC8r	finn-b-N14_CHRONTUBULOINTNEPHRITIS	Chronic tubulo-interstitial nephritis || id:finn-b-N14_CHRONTUBULOINTNEPHRITIS	RIOK3	NA	NA	NA
8DkC8r	finn-b-N14_PYELONEPHR	Acute tubulo-interstitial nephritis || id:finn-b-N14_PYELONEPHR	RIOK3	NA	NA	NA
8DQvxi	ebi-a-GCST010005	Membranous nephropathy || id:ebi-a-GCST010005	TMEM97	NA	NA	NA
8DQvxi	ebi-a-GCST90018788	Acute glomerulonephritis || id:ebi-a-GCST90018788	TMEM97	-0.192276	0.178223	0.329925
8DQvxi	ebi-a-GCST90018820	Chronic glomerulonephritis || id:ebi-a-GCST90018820	TMEM97	-0.0401635	0.122065	0.755465
8DQvxi	ebi-a-GCST90018866	IgA nephropathy || id:ebi-a-GCST90018866	TMEM97	0.00742864	0.0393472	0.857676
8DQvxi	finn-b-N14_CHRONTUBULOINTNEPHRITIS	Chronic tubulo-interstitial nephritis || id:finn-b-N14_CHRONTUBULOINTNEPHRITIS	TMEM97	0.083111	0.126833	0.548061
8DQvxi	finn-b-N14_PYELONEPHR	Acute tubulo-interstitial nephritis || id:finn-b-N14_PYELONEPHR	TMEM97	-0.0182987	0.0319818	0.597835
8eC5cd	ebi-a-GCST90018788	Acute glomerulonephritis || id:ebi-a-GCST90018788	ITGB7	-0.280966	0.243189	0.331616
8eC5cd	ebi-a-GCST90018820	Chronic glomerulonephritis || id:ebi-a-GCST90018820	ITGB7	-0.130974	0.18073	0.521047
8eC5cd	ebi-a-GCST90018866	IgA nephropathy || id:ebi-a-GCST90018866	ITGB7	-0.00113735	0.0581033	0.985612
8eC5cd	finn-b-N14_CHRONTUBULOINTNEPHRITIS	Chronic tubulo-interstitial nephritis || id:finn-b-N14_CHRONTUBULOINTNEPHRITIS	ITGB7	-0.193472	0.175225	0.350144
8eC5cd	finn-b-N14_PYELONEPHR	Acute tubulo-interstitial nephritis || id:finn-b-N14_PYELONEPHR	ITGB7	-0.0333095	0.0579056	0.60544
8EMvhc	ebi-a-GCST010005	Membranous nephropathy || id:ebi-a-GCST010005	TRPV5	NA	NA	NA
8EMvhc	ebi-a-GCST90018788	Acute glomerulonephritis || id:ebi-a-GCST90018788	TRPV5	0.521346	0.379095	0.400252
8EMvhc	ebi-a-GCST90018820	Chronic glomerulonephritis || id:ebi-a-GCST90018820	TRPV5	-0.216071	0.264082	0.563445
8EMvhc	ebi-a-GCST90018866	IgA nephropathy || id:ebi-a-GCST90018866	TRPV5	0.0124336	0.0543151	0.856736
8EMvhc	finn-b-N14_CHRONTUBULOINTNEPHRITIS	Chronic tubulo-interstitial nephritis || id:finn-b-N14_CHRONTUBULOINTNEPHRITIS	TRPV5	0.302534	0.255416	0.446366
8EMvhc	finn-b-N14_PYELONEPHR	Acute tubulo-interstitial nephritis || id:finn-b-N14_PYELONEPHR	TRPV5	0.0212156	0.0976372	0.863786
8EUYit	ebi-a-GCST010005	Membranous nephropathy || id:ebi-a-GCST010005	ZNF100	NA	NA	NA
8EUYit	ebi-a-GCST90018788	Acute glomerulonephritis || id:ebi-a-GCST90018788	ZNF100	0.0654171	0.0607755	0.342351
8EUYit	ebi-a-GCST90018820	Chronic glomerulonephritis || id:ebi-a-GCST90018820	ZNF100	0.070121	0.0603009	0.309536
8EUYit	ebi-a-GCST90018866	IgA nephropathy || id:ebi-a-GCST90018866	ZNF100	-0.0308836	0.014382	0.0982706
8EUYit	finn-b-N14_CHRONTUBULOINTNEPHRITIS	Chronic tubulo-interstitial nephritis || id:finn-b-N14_CHRONTUBULOINTNEPHRITIS	ZNF100	-0.0259709	0.0691286	0.726223
8EUYit	finn-b-N14_PYELONEPHR	Acute tubulo-interstitial nephritis || id:finn-b-N14_PYELONEPHR	ZNF100	0.00126872	0.0169286	0.943857
8fkgCA	ebi-a-GCST90018788	Acute glomerulonephritis || id:ebi-a-GCST90018788	TPBG	0.128418	0.176523	0.599608
8fkgCA	ebi-a-GCST90018820	Chronic glomerulonephritis || id:ebi-a-GCST90018820	TPBG	0.0734744	0.0823341	0.536161
8fkgCA	ebi-a-GCST90018866	IgA nephropathy || id:ebi-a-GCST90018866	TPBG	-0.0196354	0.0160747	0.43673
8fkgCA	finn-b-N14_CHRONTUBULOINTNEPHRITIS	Chronic tubulo-interstitial nephritis || id:finn-b-N14_CHRONTUBULOINTNEPHRITIS	TPBG	0.156469	0.0792841	0.298574
8fkgCA	finn-b-N14_PYELONEPHR	Acute tubulo-interstitial nephritis || id:finn-b-N14_PYELONEPHR	TPBG	-0.0269469	0.0214502	0.428005
8gcYs1	ebi-a-GCST010005	Membranous nephropathy || id:ebi-a-GCST010005	FGFBP2	0.0910684	0.114331	0.571795
8gcYs1	ebi-a-GCST90018788	Acute glomerulonephritis || id:ebi-a-GCST90018788	FGFBP2	-0.0796793	0.146618	0.641296
8gcYs1	ebi-a-GCST90018820	Chronic glomerulonephritis || id:ebi-a-GCST90018820	FGFBP2	0.0617953	0.12409	0.667859
8gcYs1	ebi-a-GCST90018866	IgA nephropathy || id:ebi-a-GCST90018866	FGFBP2	-0.0280395	0.0223125	0.335757
8gcYs1	finn-b-N14_CHRONTUBULOINTNEPHRITIS	Chronic tubulo-interstitial nephritis || id:finn-b-N14_CHRONTUBULOINTNEPHRITIS	FGFBP2	-0.0941759	0.093352	0.419267
8gcYs1	finn-b-N14_PYELONEPHR	Acute tubulo-interstitial nephritis || id:finn-b-N14_PYELONEPHR	FGFBP2	0.0312303	0.0228321	0.304779
8GlEcc	ebi-a-GCST010005	Membranous nephropathy || id:ebi-a-GCST010005	PDCD1LG2	NA	NA	NA
8GlEcc	ebi-a-GCST90018788	Acute glomerulonephritis || id:ebi-a-GCST90018788	PDCD1LG2	NA	NA	NA
8GlEcc	ebi-a-GCST90018820	Chronic glomerulonephritis || id:ebi-a-GCST90018820	PDCD1LG2	NA	NA	NA
8GlEcc	ebi-a-GCST90018866	IgA nephropathy || id:ebi-a-GCST90018866	PDCD1LG2	NA	NA	NA
8GlEcc	finn-b-N14_CHRONTUBULOINTNEPHRITIS	Chronic tubulo-interstitial nephritis || id:finn-b-N14_CHRONTUBULOINTNEPHRITIS	PDCD1LG2	NA	NA	NA
8GlEcc	finn-b-N14_PYELONEPHR	Acute tubulo-interstitial nephritis || id:finn-b-N14_PYELONEPHR	PDCD1LG2	NA	NA	NA
8gZ4Kv	ebi-a-GCST010005	Membranous nephropathy || id:ebi-a-GCST010005	MAPK9	NA	NA	NA
8gZ4Kv	ebi-a-GCST90018788	Acute glomerulonephritis || id:ebi-a-GCST90018788	MAPK9	NA	NA	NA
8gZ4Kv	ebi-a-GCST90018820	Chronic glomerulonephritis || id:ebi-a-GCST90018820	MAPK9	NA	NA	NA
8gZ4Kv	ebi-a-GCST90018866	IgA nephropathy || id:ebi-a-GCST90018866	MAPK9	NA	NA	NA
8gZ4Kv	finn-b-N14_CHRONTUBULOINTNEPHRITIS	Chronic tubulo-interstitial nephritis || id:finn-b-N14_CHRONTUBULOINTNEPHRITIS	MAPK9	NA	NA	NA
8gZ4Kv	finn-b-N14_PYELONEPHR	Acute tubulo-interstitial nephritis || id:finn-b-N14_PYELONEPHR	MAPK9	NA	NA	NA
8hb9rt	ebi-a-GCST010005	Membranous nephropathy || id:ebi-a-GCST010005	TUBB6	1.31065	0.96042	0.402591
8hb9rt	ebi-a-GCST90018788	Acute glomerulonephritis || id:ebi-a-GCST90018788	TUBB6	-0.176925	0.327192	0.611898
8hb9rt	ebi-a-GCST90018820	Chronic glomerulonephritis || id:ebi-a-GCST90018820	TUBB6	0.0922769	0.173619	0.617835
8hb9rt	ebi-a-GCST90018866	IgA nephropathy || id:ebi-a-GCST90018866	TUBB6	0.0132452	0.035289	0.722807
8hb9rt	finn-b-N14_CHRONTUBULOINTNEPHRITIS	Chronic tubulo-interstitial nephritis || id:finn-b-N14_CHRONTUBULOINTNEPHRITIS	TUBB6	-0.0509438	0.166759	0.772299
8hb9rt	finn-b-N14_PYELONEPHR	Acute tubulo-interstitial nephritis || id:finn-b-N14_PYELONEPHR	TUBB6	-0.0346835	0.0408935	0.43507
8I1RJ9	ebi-a-GCST010005	Membranous nephropathy || id:ebi-a-GCST010005	CFD	NA	NA	NA
8I1RJ9	ebi-a-GCST90018788	Acute glomerulonephritis || id:ebi-a-GCST90018788	CFD	0.0298623	0.0694077	0.684931
8I1RJ9	ebi-a-GCST90018820	Chronic glomerulonephritis || id:ebi-a-GCST90018820	CFD	-0.103989	0.0604837	0.146197
8I1RJ9	ebi-a-GCST90018866	IgA nephropathy || id:ebi-a-GCST90018866	CFD	0.00836927	0.012903	0.545187
8I1RJ9	finn-b-N14_CHRONTUBULOINTNEPHRITIS	Chronic tubulo-interstitial nephritis || id:finn-b-N14_CHRONTUBULOINTNEPHRITIS	CFD	-0.00223133	0.0638966	0.973494
8I1RJ9	finn-b-N14_PYELONEPHR	Acute tubulo-interstitial nephritis || id:finn-b-N14_PYELONEPHR	CFD	-0.011361	0.0169821	0.533139
8iA0VQ	ebi-a-GCST010005	Membranous nephropathy || id:ebi-a-GCST010005	ABCA1	-0.0529379	0.0653347	0.566485
8iA0VQ	ebi-a-GCST90018788	Acute glomerulonephritis || id:ebi-a-GCST90018788	ABCA1	-0.0730295	0.0792051	0.45385
8iA0VQ	ebi-a-GCST90018820	Chronic glomerulonephritis || id:ebi-a-GCST90018820	ABCA1	-0.0536122	0.080332	0.573224
8iA0VQ	ebi-a-GCST90018866	IgA nephropathy || id:ebi-a-GCST90018866	ABCA1	0.00607879	0.0187369	0.776403
8iA0VQ	finn-b-N14_CHRONTUBULOINTNEPHRITIS	Chronic tubulo-interstitial nephritis || id:finn-b-N14_CHRONTUBULOINTNEPHRITIS	ABCA1	0.0613665	0.094657	0.58328
8iA0VQ	finn-b-N14_PYELONEPHR	Acute tubulo-interstitial nephritis || id:finn-b-N14_PYELONEPHR	ABCA1	-0.00632572	0.0231362	0.810183
8iA0VQ	ieu-a-1081	IgA nephropathy || id:ieu-a-1081	ABCA1	NA	NA	NA
[truncated: 12,814 more rows]
