# Supplementary material for: Systematic prioritization of potential therapeutic targets for glomerulonephritis using multi-omics Mendelian randomization
Source: PLoS Comput Biol. 2026 Apr 16;22(4):e1014174. doi: 10.1371/journal.pcbi.1014174 (PMC13108903; doi:10.1371/journal.pcbi.1014174)
Supplement: S9 Table — (XLSX) [file pcbi.1014174.s009.xlsx]

## Sheet: S9
Table S9. Existing drugs and targets for IGA glomerulonephritis
Disease ID	Disease Name	Drug ID	Drug Name	Type	Mechanism Of Action	Action Type	Symbol	Name	Phase	Status	Source
EFO_0004194	IGA glomerulonephritis	CHEMBL539423	SPARSENTAN	Small molecule	Type-1 angiotensin II receptor antagonist	Antagonist	AGTR1	angiotensin II receptor type 1	4		https://www.accessdata.fda.gov/drugsatfda_docs/label/2023/216403s000lbl.pdf
EFO_0004194	IGA glomerulonephritis	CHEMBL539423	SPARSENTAN	Small molecule	Endothelin receptor ET-A antagonist	Antagonist	EDNRA	endothelin receptor type A	4		https://www.accessdata.fda.gov/drugsatfda_docs/label/2023/216403s000lbl.pdf
EFO_0004194	IGA glomerulonephritis	CHEMBL539423	SPARSENTAN	Small molecule	Type-1 angiotensin II receptor antagonist	Antagonist	AGTR1	angiotensin II receptor type 1	3	Active, not recruiting	https://clinicaltrials.gov/study/NCT03762850
EFO_0004194	IGA glomerulonephritis	CHEMBL9194	ATRASENTAN	Small molecule	Endothelin receptor ET-A antagonist	Antagonist	EDNRA	endothelin receptor type A	3	Active, not recruiting	https://clinicaltrials.gov/study/NCT04573478
EFO_0004194	IGA glomerulonephritis	CHEMBL1200622	PARICALCITOL	Small molecule	Vitamin D receptor agonist		VDR	vitamin D receptor	3	Withdrawn	https://clinicaltrials.gov/study/NCT00599963
EFO_0004194	IGA glomerulonephritis	CHEMBL1201081	METHYLPREDNISOLONE SODIUM SUCCINATE	Small molecule	Glucocorticoid receptor agonist		NR3C1	nuclear receptor subfamily 3 group C member 1	3	Completed	https://clinicaltrials.gov/study/NCT00657059
EFO_0004194	IGA glomerulonephritis	CHEMBL1201265	METHYLPREDNISOLONE HEMISUCCINATE	Small molecule	Glucocorticoid receptor agonist		NR3C1	nuclear receptor subfamily 3 group C member 1	3	Completed	https://clinicaltrials.gov/study/NCT00657059
EFO_0004194	IGA glomerulonephritis	CHEMBL131	PREDNISOLONE	Small molecule	Glucocorticoid receptor agonist		NR3C1	nuclear receptor subfamily 3 group C member 1	3	Recruiting	https://clinicaltrials.gov/study/NCT05510323
EFO_0004194	IGA glomerulonephritis	CHEMBL1456	MYCOPHENOLATE MOFETIL	Small molecule	Inosine-5'-monophosphate dehydrogenase (IMPDH) inhibitor		IMPDH1	inosine monophosphate dehydrogenase 1	3	Terminated	https://clinicaltrials.gov/study/NCT00318474
EFO_0004194	IGA glomerulonephritis	CHEMBL1456	MYCOPHENOLATE MOFETIL	Small molecule	Inosine-5'-monophosphate dehydrogenase (IMPDH) inhibitor		IMPDH2	inosine monophosphate dehydrogenase 2	3	Terminated	https://clinicaltrials.gov/study/NCT00318474
EFO_0004194	IGA glomerulonephritis	CHEMBL1456	MYCOPHENOLATE MOFETIL	Small molecule	Inosine-5'-monophosphate dehydrogenase (IMPDH) inhibitor		IMPDH2	inosine monophosphate dehydrogenase 2	3	Unknown status	https://clinicaltrials.gov/study/NCT02187900
EFO_0004194	IGA glomerulonephritis	CHEMBL1513	IRBESARTAN	Small molecule	Type-1 angiotensin II receptor antagonist	Antagonist	AGTR1	angiotensin II receptor type 1	3	Active, not recruiting	https://clinicaltrials.gov/study/NCT03762850
EFO_0004194	IGA glomerulonephritis	CHEMBL1542	AZATHIOPRINE	Small molecule	Amidophosphoribosyltransferase inhibitor		PPAT	phosphoribosyl pyrophosphate amidotransferase	3	Completed	https://clinicaltrials.gov/study/NCT00554502,https://clinicaltrials.gov/study/NCT01392833
EFO_0004194	IGA glomerulonephritis	CHEMBL1742986	ATACICEPT	Protein	Tumor necrosis factor ligand superfamily member 13 inhibitor		TNFSF13	TNF superfamily member 13	3	Recruiting	https://clinicaltrials.gov/study/NCT04716231
EFO_0004194	IGA glomerulonephritis	CHEMBL3989986	RAVULIZUMAB	Antibody	Complement C5 inhibitor		C5	complement C5	3	Recruiting	https://clinicaltrials.gov/study/NCT06291376
EFO_0004194	IGA glomerulonephritis	CHEMBL4298195	NARSOPLIMAB	Antibody	Mannan-binding lectin serine protease 2 inhibitor		MASP2	MBL associated serine protease 2	3	Terminated	https://clinicaltrials.gov/study/NCT03608033
EFO_0004194	IGA glomerulonephritis	CHEMBL4594448	IPTACOPAN	Small molecule	Complement factor B inhibitor		CFB	complement factor B	3	Recruiting	https://clinicaltrials.gov/study/NCT04557462
EFO_0004194	IGA glomerulonephritis	CHEMBL539423	SPARSENTAN	Small molecule	Endothelin receptor ET-A antagonist	Antagonist	EDNRA	endothelin receptor type A	3	Active, not recruiting	https://clinicaltrials.gov/study/NCT03762850
EFO_0004194	IGA glomerulonephritis	CHEMBL635	PREDNISONE	Small molecule	Glucocorticoid receptor agonist		NR3C1	nuclear receptor subfamily 3 group C member 1	3	Completed	https://clinicaltrials.gov/study/NCT01392833,https://clinicaltrials.gov/study/NCT00657059
EFO_0004194	IGA glomerulonephritis	CHEMBL650	METHYLPREDNISOLONE	Small molecule	Glucocorticoid receptor agonist		NR3C1	nuclear receptor subfamily 3 group C member 1	3	Completed	https://clinicaltrials.gov/study/NCT00554502,https://clinicaltrials.gov/study/NCT00657059,https://clinicaltrials.gov/study/NCT01392833
EFO_0004194	IGA glomerulonephritis	CHEMBL650	METHYLPREDNISOLONE	Small molecule	Glucocorticoid receptor agonist		NR3C1	nuclear receptor subfamily 3 group C member 1	3	Recruiting	https://clinicaltrials.gov/study/NCT04833374
EFO_0004194	IGA glomerulonephritis	CHEMBL131	PREDNISOLONE	Small molecule	Glucocorticoid receptor agonist		NR3C1	nuclear receptor subfamily 3 group C member 1	3	Completed	https://clinicaltrials.gov/study/NCT00554502
EFO_0004194	IGA glomerulonephritis	CHEMBL1456	MYCOPHENOLATE MOFETIL	Small molecule	Inosine-5'-monophosphate dehydrogenase (IMPDH) inhibitor		IMPDH1	inosine monophosphate dehydrogenase 1	3	Completed	https://clinicaltrials.gov/study/NCT00657059
EFO_0004194	IGA glomerulonephritis	CHEMBL1456	MYCOPHENOLATE MOFETIL	Small molecule	Inosine-5'-monophosphate dehydrogenase (IMPDH) inhibitor		IMPDH2	inosine monophosphate dehydrogenase 2	3	Completed	https://clinicaltrials.gov/study/NCT00657059
EFO_0004194	IGA glomerulonephritis	CHEMBL1456	MYCOPHENOLATE MOFETIL	Small molecule	Inosine-5'-monophosphate dehydrogenase (IMPDH) inhibitor		IMPDH1	inosine monophosphate dehydrogenase 1	3	Unknown status	https://clinicaltrials.gov/study/NCT02187900
EFO_0004194	IGA glomerulonephritis	CHEMBL1513	IRBESARTAN	Small molecule	Type-1 angiotensin II receptor antagonist	Antagonist	AGTR1	angiotensin II receptor type 1	3	Completed	https://clinicaltrials.gov/study/NCT00657059
EFO_0004194	IGA glomerulonephritis	CHEMBL1639	ALISKIREN	Small molecule	Renin inhibitor		REN	renin	3	Completed	https://clinicaltrials.gov/study/NCT00870493
EFO_0004194	IGA glomerulonephritis	CHEMBL1742986	ATACICEPT	Protein	Tumor necrosis factor ligand superfamily member 13B inhibitor		TNFSF13B	TNF superfamily member 13b	3	Recruiting	https://clinicaltrials.gov/study/NCT04716231
EFO_0004194	IGA glomerulonephritis	CHEMBL191	LOSARTAN	Small molecule	Type-1 angiotensin II receptor antagonist	Antagonist	AGTR1	angiotensin II receptor type 1	3	Completed	https://clinicaltrials.gov/study/NCT02232776
EFO_0004194	IGA glomerulonephritis	CHEMBL191	LOSARTAN	Small molecule	Type-1 angiotensin II receptor antagonist	Antagonist	AGTR1	angiotensin II receptor type 1	3	Not yet recruiting	https://clinicaltrials.gov/study/NCT03357653
EFO_0004194	IGA glomerulonephritis	CHEMBL2107877	BLISIBIMOD	Protein	Tumor necrosis factor ligand superfamily member 13B inhibitor		TNFSF13B	TNF superfamily member 13b	3	Withdrawn	https://clinicaltrials.gov/study/NCT02052219
EFO_0004194	IGA glomerulonephritis	CHEMBL429910	DAPAGLIFLOZIN	Small molecule	Sodium/glucose cotransporter 2 inhibitor		SLC5A2	solute carrier family 5 member 2	3	Active, not recruiting	https://clinicaltrials.gov/study/NCT03762850
EFO_0004194	IGA glomerulonephritis	CHEMBL4594448	IPTACOPAN	Small molecule	Complement factor B inhibitor		CFB	complement factor B	3	Active, not recruiting	https://clinicaltrials.gov/study/NCT04578834
EFO_0004194	IGA glomerulonephritis	CHEMBL4594614	SIBEPRENLIMAB	Antibody	Tumor necrosis factor ligand superfamily member 13 inhibitor		TNFSF13	TNF superfamily member 13	2	Completed	https://clinicaltrials.gov/study/NCT04287985
EFO_0004194	IGA glomerulonephritis	CHEMBL578	ENALAPRIL	Small molecule	Angiotensin-converting enzyme inhibitor		ACE	angiotensin I converting enzyme	2	Completed	https://clinicaltrials.gov/study/NCT00396721
EFO_0004194	IGA glomerulonephritis	CHEMBL1370	BUDESONIDE	Small molecule	Glucocorticoid receptor agonist		NR3C1	nuclear receptor subfamily 3 group C member 1	2	Completed	https://clinicaltrials.gov/study/NCT00767221
EFO_0004194	IGA glomerulonephritis	CHEMBL1487	ATORVASTATIN	Small molecule	HMG-CoA reductase inhibitor		HMGCR	3-hydroxy-3-methylglutaryl-CoA reductase	2	Completed	https://clinicaltrials.gov/study/NCT00396721
EFO_0004194	IGA glomerulonephritis	CHEMBL2107877	BLISIBIMOD	Protein	Tumor necrosis factor ligand superfamily member 13B inhibitor		TNFSF13B	TNF superfamily member 13b	2	Completed	https://clinicaltrials.gov/study/NCT02062684
EFO_0004194	IGA glomerulonephritis	CHEMBL269732	TACROLIMUS ANHYDROUS	Small molecule	FK506-binding protein 1A inhibitor		FKBP1A	FKBP prolyl isomerase 1A	2	Completed	https://clinicaltrials.gov/study/NCT01224028
EFO_0004194	IGA glomerulonephritis	CHEMBL393220	ATORVASTATIN CALCIUM	Small molecule	HMG-CoA reductase inhibitor		HMGCR	3-hydroxy-3-methylglutaryl-CoA reductase	2	Completed	https://clinicaltrials.gov/study/NCT00396721
EFO_0004194	IGA glomerulonephritis	CHEMBL3989516	FOSTAMATINIB DISODIUM	Small molecule	Tyrosine-protein kinase SYK inhibitor		SYK	spleen associated tyrosine kinase	2	Withdrawn	https://clinicaltrials.gov/study/NCT02433236
EFO_0004194	IGA glomerulonephritis	CHEMBL413	SIROLIMUS	Small molecule	FK506-binding protein 1A inhibitor		FKBP1A	FKBP prolyl isomerase 1A	2	Completed	https://clinicaltrials.gov/study/NCT00396721
EFO_0004194	IGA glomerulonephritis	CHEMBL4297722	CEMDISIRAN	Oligonucleotide	Complement C5 mRNA RNAi inhibitor		C5	complement C5	2	Terminated	https://clinicaltrials.gov/study/NCT03841448
EFO_0004194	IGA glomerulonephritis	CHEMBL4594462	BATIRAXCEPT	Protein	Growth arrest-specific protein 6 inhibitor		GAS6	growth arrest specific 6	2	Terminated	https://clinicaltrials.gov/study/NCT04042623
EFO_0004194	IGA glomerulonephritis	CHEMBL4594579	FELZARTAMAB	Antibody	Lymphocyte differentiation antigen CD38 inhibitor		CD38	CD38 molecule	2	Completed	https://clinicaltrials.gov/study/NCT05065970
EFO_0004194	IGA glomerulonephritis	CHEMBL539423	SPARSENTAN	Small molecule	Type-1 angiotensin II receptor antagonist	Antagonist	AGTR1	angiotensin II receptor type 1	2	Recruiting	https://clinicaltrials.gov/study/NCT05856760
EFO_0004194	IGA glomerulonephritis	CHEMBL539423	SPARSENTAN	Small molecule	Endothelin receptor ET-A antagonist	Antagonist	EDNRA	endothelin receptor type A	2	Recruiting	https://clinicaltrials.gov/study/NCT05856760
EFO_0004194	IGA glomerulonephritis	CHEMBL635	PREDNISONE	Small molecule	Glucocorticoid receptor agonist		NR3C1	nuclear receptor subfamily 3 group C member 1	2	Completed	https://clinicaltrials.gov/study/NCT00004448
EFO_0004194	IGA glomerulonephritis	CHEMBL9194	ATRASENTAN	Small molecule	Endothelin receptor ET-A antagonist	Antagonist	EDNRA	endothelin receptor type A	2	Recruiting	https://clinicaltrials.gov/study/NCT05834738
EFO_0004194	IGA glomerulonephritis	CHEMBL131	PREDNISOLONE	Small molecule	Glucocorticoid receptor agonist		NR3C1	nuclear receptor subfamily 3 group C member 1	2	Unknown status	https://clinicaltrials.gov/study/NCT02662283
EFO_0004194	IGA glomerulonephritis	CHEMBL1535	HYDROXYCHLOROQUINE	Small molecule	Toll-like receptor 7 antagonist		TLR7	toll like receptor 7	2	Not yet recruiting	https://clinicaltrials.gov/study/NCT06350630
EFO_0004194	IGA glomerulonephritis	CHEMBL1535	HYDROXYCHLOROQUINE	Small molecule	Toll-like receptor 9 antagonist		TLR9	toll like receptor 9	2	Not yet recruiting	https://clinicaltrials.gov/study/NCT06350630
EFO_0004194	IGA glomerulonephritis	CHEMBL1742986	ATACICEPT	Protein	Tumor necrosis factor ligand superfamily member 13B inhibitor		TNFSF13B	TNF superfamily member 13b	2	Terminated	https://clinicaltrials.gov/study/NCT02808429
EFO_0004194	IGA glomerulonephritis	CHEMBL1742986	ATACICEPT	Protein	Tumor necrosis factor ligand superfamily member 13 inhibitor		TNFSF13	TNF superfamily member 13	2	Terminated	https://clinicaltrials.gov/study/NCT02808429
EFO_0004194	IGA glomerulonephritis	CHEMBL2103830	FOSTAMATINIB	Small molecule	Tyrosine-protein kinase SYK inhibitor		SYK	spleen associated tyrosine kinase	2	Completed	https://clinicaltrials.gov/study/NCT02112838
EFO_0004194	IGA glomerulonephritis	CHEMBL2103830	FOSTAMATINIB	Small molecule	Tyrosine-protein kinase SYK inhibitor		SYK	spleen associated tyrosine kinase	2	Withdrawn	https://clinicaltrials.gov/study/NCT02433236
EFO_0004194	IGA glomerulonephritis	CHEMBL3989871	AVACOPAN	Small molecule	C5a anaphylatoxin chemotactic receptor antagonist		C5AR1	complement C5a receptor 1	2	Completed	https://clinicaltrials.gov/study/NCT02384317
EFO_0004194	IGA glomerulonephritis	CHEMBL4594448	IPTACOPAN	Small molecule	Complement factor B inhibitor		CFB	complement factor B	2	Completed	https://clinicaltrials.gov/study/NCT03373461
EFO_0004194	IGA glomerulonephritis	CHEMBL4594460	TEGOPRUBART	Antibody	CD40 ligand inhibitor		CD40LG	CD40 ligand	2	Terminated	https://clinicaltrials.gov/study/NCT05125068
EFO_0004194	IGA glomerulonephritis	CHEMBL4594614	SIBEPRENLIMAB	Antibody	Tumor necrosis factor ligand superfamily member 13 inhibitor		TNFSF13	TNF superfamily member 13	1	Completed	https://clinicaltrials.gov/study/NCT03719443
