# Supplementary material for: Systematic prioritization of potential therapeutic targets for glomerulonephritis using multi-omics Mendelian randomization
Source: PLoS Comput Biol. 2026 Apr 16;22(4):e1014174. doi: 10.1371/journal.pcbi.1014174 (PMC13108903; doi:10.1371/journal.pcbi.1014174)
Supplement: S10 Table — (XLSX) [file pcbi.1014174.s010.xlsx]

## Sheet: S10
Table S10. Existing drugs and targets for membranous glomerulonephritis
Disease ID	Disease Name	Drug ID	Drug Name	Type	Mechanism Of Action	Action Type	Symbol	Name	Phase	Status	Source
EFO_0004254	membranous glomerulonephritis	CHEMBL1201576	RITUXIMAB	Antibody	B-lymphocyte antigen CD20 binding agent	Binding agent	MS4A1	membrane spanning 4-domains A1	3	Completed	https://clinicaltrials.gov/study/NCT01508468
EFO_0004254	membranous glomerulonephritis	CHEMBL1456	MYCOPHENOLATE MOFETIL	Small molecule	Inosine-5'-monophosphate dehydrogenase (IMPDH) inhibitor		IMPDH1	inosine monophosphate dehydrogenase 1	3	Completed	https://clinicaltrials.gov/study/NCT00404794,https://clinicaltrials.gov/study/NCT00404833
EFO_0004254	membranous glomerulonephritis	CHEMBL160	CYCLOSPORINE	Protein	Cyclophilin A modulator		PPIA	peptidylprolyl isomerase A	3	Recruiting	https://clinicaltrials.gov/study/NCT04743739
EFO_0004254	membranous glomerulonephritis	CHEMBL160	CYCLOSPORINE	Protein	Cyclophilin A modulator		PPIA	peptidylprolyl isomerase A	3	Unknown status	https://clinicaltrials.gov/study/NCT01282073
EFO_0004254	membranous glomerulonephritis	CHEMBL635	PREDNISONE	Small molecule	Glucocorticoid receptor agonist		NR3C1	nuclear receptor subfamily 3 group C member 1	3	Recruiting	https://clinicaltrials.gov/study/NCT04745728
EFO_0004254	membranous glomerulonephritis	CHEMBL1201576	RITUXIMAB	Antibody	B-lymphocyte antigen CD20 binding agent	Binding agent	MS4A1	membrane spanning 4-domains A1	3	Recruiting	https://clinicaltrials.gov/study/NCT04743739,https://clinicaltrials.gov/study/NCT04745728
EFO_0004254	membranous glomerulonephritis	CHEMBL1201576	RITUXIMAB	Antibody	B-lymphocyte antigen CD20 binding agent	Binding agent	MS4A1	membrane spanning 4-domains A1	3	Unknown status	https://clinicaltrials.gov/study/NCT03018535
EFO_0004254	membranous glomerulonephritis	CHEMBL131	PREDNISOLONE	Small molecule	Glucocorticoid receptor agonist		NR3C1	nuclear receptor subfamily 3 group C member 1	3	Completed	https://clinicaltrials.gov/study/NCT00404794,https://clinicaltrials.gov/study/NCT00404833
EFO_0004254	membranous glomerulonephritis	CHEMBL1456	MYCOPHENOLATE MOFETIL	Small molecule	Inosine-5'-monophosphate dehydrogenase (IMPDH) inhibitor		IMPDH2	inosine monophosphate dehydrogenase 2	3	Completed	https://clinicaltrials.gov/study/NCT00404833,https://clinicaltrials.gov/study/NCT00404794
EFO_0004254	membranous glomerulonephritis	CHEMBL1456	MYCOPHENOLATE MOFETIL	Small molecule	Inosine-5'-monophosphate dehydrogenase (IMPDH) inhibitor		IMPDH1	inosine monophosphate dehydrogenase 1	3	Unknown status	https://clinicaltrials.gov/study/NCT01282073
EFO_0004254	membranous glomerulonephritis	CHEMBL1456	MYCOPHENOLATE MOFETIL	Small molecule	Inosine-5'-monophosphate dehydrogenase (IMPDH) inhibitor		IMPDH2	inosine monophosphate dehydrogenase 2	3	Unknown status	https://clinicaltrials.gov/study/NCT01282073
EFO_0004254	membranous glomerulonephritis	CHEMBL269732	TACROLIMUS ANHYDROUS	Small molecule	FK506-binding protein 1A inhibitor		FKBP1A	FKBP prolyl isomerase 1A	3	Completed	https://clinicaltrials.gov/study/NCT00404794
EFO_0004254	membranous glomerulonephritis	CHEMBL650	METHYLPREDNISOLONE	Small molecule	Glucocorticoid receptor agonist		NR3C1	nuclear receptor subfamily 3 group C member 1	3	Unknown status	https://clinicaltrials.gov/study/NCT03018535
EFO_0004254	membranous glomerulonephritis	CHEMBL1201576	RITUXIMAB	Antibody	B-lymphocyte antigen CD20 binding agent	Binding agent	MS4A1	membrane spanning 4-domains A1	2	Recruiting	https://clinicaltrials.gov/study/NCT03804359
EFO_0004254	membranous glomerulonephritis	CHEMBL1201576	RITUXIMAB	Antibody	B-lymphocyte antigen CD20 binding agent	Binding agent	MS4A1	membrane spanning 4-domains A1	2	Terminated	https://clinicaltrials.gov/study/NCT04154787
EFO_0004254	membranous glomerulonephritis	CHEMBL160	CYCLOSPORINE	Protein	Cyclophilin A modulator		PPIA	peptidylprolyl isomerase A	2	Completed	https://clinicaltrials.gov/study/NCT01180036
EFO_0004254	membranous glomerulonephritis	CHEMBL2103784	COSYNTROPIN	Protein	Melanocortin receptor 2 agonist		MC2R	melanocortin 2 receptor	2	Completed	https://clinicaltrials.gov/study/NCT00694863
EFO_0004254	membranous glomerulonephritis	CHEMBL650	METHYLPREDNISOLONE	Small molecule	Glucocorticoid receptor agonist		NR3C1	nuclear receptor subfamily 3 group C member 1	2	Completed	https://clinicaltrials.gov/study/NCT00135967
EFO_0004254	membranous glomerulonephritis	CHEMBL1201576	RITUXIMAB	Antibody	B-lymphocyte antigen CD20 binding agent	Binding agent	MS4A1	membrane spanning 4-domains A1	2	Completed	https://clinicaltrials.gov/study/NCT01180036
EFO_0004254	membranous glomerulonephritis	CHEMBL1456	MYCOPHENOLATE MOFETIL	Small molecule	Inosine-5'-monophosphate dehydrogenase (IMPDH) inhibitor		IMPDH1	inosine monophosphate dehydrogenase 1	2	Completed	https://clinicaltrials.gov/study/NCT00135967
EFO_0004254	membranous glomerulonephritis	CHEMBL1456	MYCOPHENOLATE MOFETIL	Small molecule	Inosine-5'-monophosphate dehydrogenase (IMPDH) inhibitor		IMPDH2	inosine monophosphate dehydrogenase 2	2	Completed	https://clinicaltrials.gov/study/NCT00135967
EFO_0004254	membranous glomerulonephritis	CHEMBL1789843	BELIMUMAB	Antibody	Tumor necrosis factor ligand superfamily member 13B inhibitor		TNFSF13B	TNF superfamily member 13b	2	Completed	https://clinicaltrials.gov/study/NCT01610492
EFO_0004254	membranous glomerulonephritis	CHEMBL1789843	BELIMUMAB	Antibody	Tumor necrosis factor ligand superfamily member 13B inhibitor		TNFSF13B	TNF superfamily member 13b	2	Withdrawn	https://clinicaltrials.gov/study/NCT01762852
EFO_0004254	membranous glomerulonephritis	CHEMBL4594448	IPTACOPAN	Small molecule	Complement factor B inhibitor		CFB	complement factor B	2	Terminated	https://clinicaltrials.gov/study/NCT04154787
EFO_0004254	membranous glomerulonephritis	CHEMBL635	PREDNISONE	Small molecule	Glucocorticoid receptor agonist		NR3C1	nuclear receptor subfamily 3 group C member 1	2	Completed	https://clinicaltrials.gov/study/NCT00135967
EFO_0004254	membranous glomerulonephritis	CHEMBL1201610	CORTICOTROPIN	Protein	Melanocortin receptor 2 agonist		MC2R	melanocortin 2 receptor	1	Completed	https://clinicaltrials.gov/study/NCT00805753
EFO_0004254	membranous glomerulonephritis	CHEMBL4594579	FELZARTAMAB	Antibody	Lymphocyte differentiation antigen CD38 inhibitor		CD38	CD38 molecule	1	Completed	https://clinicaltrials.gov/study/NCT04145440
